# Supplementary material for: Variation among 532 genomes unveils the origin and evolutionary history of a global insect herbivore
Source: Nat Commun. 2020 May 8;11:2321. doi: 10.1038/s41467-020-16178-9 (PMC7211002; doi:10.1038/s41467-020-16178-9)
Supplement: Supplementary file 4 — Source Data [file 41467_2020_16178_MOESM4_ESM.zip]

Archive with 41 entries (32 files):
- Source_data/
- Source_data/Source_data/
- Source_data/Source_data/SourceDataMainuscript/
- Source_data/Source_data/SourceDataMainuscript/Fig_1b_globe_indel.txt
- Source_data/Source_data/SourceDataMainuscript/Fig_1b_globe_pi.txt
- Source_data/Source_data/SourceDataMainuscript/Fig_1b_globe_snp.txt
- Source_data/Source_data/SourceDataMainuscript/Fig_1c_Het_ratio.txt
- Source_data/Source_data/SourceDataMainuscript/Fig_2b_genetic_structure.txt
- Source_data/Source_data/SourceDataMainuscript/Fig_2c_pca.eigenval
- Source_data/Source_data/SourceDataMainuscript/Fig_2c_pca.eigenvec
- Source_data/Source_data/SourceDataMainuscript/Fig_2d&Supplementary Figure 7_allPop_wholeGenome.tsv
- Source_data/Source_data/SourceDataMainuscript/Fig_3a_SMC_data_of_five_lineages.csv
- Source_data/Source_data/SourceDataSupplementary/
- Source_data/Source_data/SourceDataSupplementary/Supplementary Figure 10-14. EigenGWAS/
- Source_data/Source_data/SourceDataSupplementary/Supplementary Figure 10-14. EigenGWAS/EigenGWAS.eigenval
- Source_data/Source_data/SourceDataSupplementary/Supplementary Figure 10-14. EigenGWAS/EigenGWAS.eigenvec
- Source_data/Source_data/SourceDataSupplementary/Supplementary Figure 10-14. EigenGWAS/Global_PCA1.egwas
- Source_data/Source_data/SourceDataSupplementary/Supplementary Figure 11-13. KEGG&GO/
- Source_data/Source_data/SourceDataSupplementary/Supplementary Figure 11-13. KEGG&GO/data.path_KEGG.xls
- Source_data/Source_data/SourceDataSupplementary/Supplementary Figure 11-13. KEGG&GO/data_GO_C.xls
- Source_data/Source_data/SourceDataSupplementary/Supplementary Figure 11-13. KEGG&GO/data_GO_F.xls
- Source_data/Source_data/SourceDataSupplementary/Supplementary Figure 11-13. KEGG&GO/data_GO_P.xls
- Source_data/Source_data/SourceDataSupplementary/Supplementary Figure 11. Genotype_of_Resistant_genes_isolated_from_EigenGWAS/
- Source_data/Source_data/SourceDataSupplementary/Supplementary Figure 11. Genotype_of_Resistant_genes_isolated_from_EigenGWAS/derived_allele_Px002515_genotype.txt
- Source_data/Source_data/SourceDataSupplementary/Supplementary Figure 11. Genotype_of_Resistant_genes_isolated_from_EigenGWAS/derived_allele_Px003348_genotype.txt
- Source_data/Source_data/SourceDataSupplementary/Supplementary Figure 11. Genotype_of_Resistant_genes_isolated_from_EigenGWAS/derived_allele_Px005867_genotype.txt
- Source_data/Source_data/SourceDataSupplementary/Supplementary Figure 15. CDS of three genes for homology models.txt
- Source_data/Source_data/SourceDataSupplementary/Supplementary Figure 2.DBM_world_EI_GI_data.csv
- Source_data/Source_data/SourceDataSupplementary/Supplementary Figure 6. PSMC_data/
- Source_data/Source_data/SourceDataSupplementary/Supplementary Figure 6. PSMC_data/A-E.psmc
- Source_data/Source_data/SourceDataSupplementary/Supplementary Figure 6. PSMC_data/NA.psmc
- Source_data/Source_data/SourceDataSupplementary/Supplementary Figure 6. PSMC_data/OC.psmc
- Source_data/Source_data/SourceDataSupplementary/Supplementary Figure 6. PSMC_data/SA.psmc
- Source_data/Source_data/SourceDataSupplementary/Supplementary Figure 6. PSMC_data/SEA.psmc
- Source_data/Source_data/SourceDataSupplementary/Supplementary Figure 8. LD_data/
- Source_data/Source_data/SourceDataSupplementary/Supplementary Figure 8. LD_data/A-E.stat
- Source_data/Source_data/SourceDataSupplementary/Supplementary Figure 8. LD_data/EA.stat
- Source_data/Source_data/SourceDataSupplementary/Supplementary Figure 8. LD_data/NA.stat
- Source_data/Source_data/SourceDataSupplementary/Supplementary Figure 8. LD_data/OC.stat
- Source_data/Source_data/SourceDataSupplementary/Supplementary Figure 8. LD_data/SA.stat
- Source_data/Source_data/SourceDataSupplementary/Supplementary Figure 9.genotype_of_REPORTED_resistant_loci.csv
