# Supplementary material for: Variation among 532 genomes unveils the origin and evolutionary history of a global insect herbivore
Source: Nat Commun. 2020 May 8;11:2321. doi: 10.1038/s41467-020-16178-9 (PMC7211002; doi:10.1038/s41467-020-16178-9)
Supplement: Supplementary file 4 — Source Data [file 41467_2020_16178_MOESM4_ESM.zip › Source_data/Source_data/SourceDataMainuscript/Fig_1b_globe_indel.txt]

Un	1	50000	0.059480
Un	50001	100000	0.050600
Un	100001	150000	0.048760
Un	150001	200000	0.057360
Un	200001	250000	0.040800
Un	250001	300000	0.028720
Un	300001	350000	0.051220
Un	350001	400000	0.050700
Un	400001	450000	0.076840
Un	450001	500000	0.034280
Un	500001	550000	0.047320
Un	550001	600000	0.065800
Un	600001	650000	0.055600
Un	650001	700000	0.045060
Un	700001	750000	0.028040
Un	750001	800000	0.055160
Un	800001	850000	0.061060
Un	850001	900000	0.075340
Un	900001	950000	0.078640
Un	950001	1000000	0.039000
Un	1000001	1050000	0.056100
Un	1050001	1100000	0.046540
Un	1100001	1150000	0.084000
Un	1150001	1200000	0.075440
Un	1200001	1250000	0.062820
Un	1250001	1300000	0.059080
Un	1300001	1350000	0.083220
Un	1350001	1400000	0.040480
Un	1400001	1450000	0.063460
Un	1450001	1500000	0.066840
Un	1500001	1550000	0.067560
Un	1550001	1600000	0.075140
Un	1600001	1650000	0.034420
Un	1650001	1700000	0.042020
Un	1700001	1750000	0.053640
Un	1750001	1800000	0.044940
Un	1800001	1850000	0.067580
Un	1850001	1900000	0.087560
Un	1900001	1950000	0.077120
Un	1950001	2000000	0.085460
Un	2000001	2050000	0.089880
Un	2050001	2100000	0.110400
Un	2100001	2150000	0.075860
Un	2150001	2200000	0.048100
Un	2200001	2250000	0.068200
Un	2250001	2300000	0.065160
Un	2300001	2350000	0.018120
Un	2350001	2400000	0.056260
Un	2400001	2450000	0.103620
Un	2450001	2500000	0.087680
Un	2500001	2550000	0.061220
Un	2550001	2600000	0.048540
Un	2600001	2650000	0.000060
Un	2650001	2700000	0.005760
Un	2700001	2750000	0.001940
Un	2750001	2800000	0.000920
Un	2800001	2850000	0.001340
Un	2850001	2900000	0.007920
Un	2900001	2950000	0.055100
Un	2950001	3000000	0.080140
Un	3000001	3050000	0.071780
Un	3050001	3100000	0.053880
Un	3100001	3150000	0.025000
Un	3150001	3200000	0.021900
Un	3200001	3250000	0.066560
Un	3250001	3300000	0.050000
Un	3300001	3350000	0.053960
Un	3350001	3400000	0.068860
Un	3400001	3450000	0.070720
Un	3450001	3500000	0.061680
Un	3500001	3550000	0.062540
Un	3550001	3600000	0.093560
Un	3600001	3650000	0.089940
Un	3650001	3700000	0.098440
Un	3700001	3750000	0.033560
Un	3750001	3800000	0.000600
Un	3800001	3850000	0.003380
Un	3850001	3900000	0.005960
Un	3900001	3950000	0.001540
Un	3950001	4000000	0.005520
Un	4000001	4050000	0.003940
Un	4050001	4100000	0.004420
Un	4100001	4150000	0.002540
Un	4150001	4200000	0.008320
Un	4200001	4250000	0.002100
Un	4250001	4300000	0.003880
Un	4300001	4350000	0.003280
Un	4350001	4400000	0.004100
Un	4400001	4450000	0.001380
Un	4450001	4500000	0.002660
Un	4500001	4550000	0.003440
Un	4550001	4600000	0.002120
Un	4600001	4650000	0.002300
Un	4650001	4700000	0.009600
Un	4700001	4750000	0.002000
Un	4750001	4800000	0.006280
Un	4800001	4850000	0.007060
Un	4850001	4900000	0.003060
Un	4900001	4950000	0.004960
Un	4950001	5000000	0.000240
Un	5000001	5050000	0.002960
Un	5050001	5100000	0.003080
Un	5100001	5150000	0.002580
Un	5150001	5200000	0.008760
Un	5200001	5250000	0.003640
Un	5250001	5300000	0.003020
Un	5300001	5350000	0.000800
Un	5350001	5400000	0.003040
Un	5400001	5450000	0.002360
Un	5450001	5500000	0.006240
Un	5500001	5550000	0.004520
Un	5550001	5600000	0.003380
Un	5600001	5650000	0.001360
Un	5650001	5700000	0.002580
Un	5700001	5750000	0.002080
Un	5750001	5800000	0.003600
Un	5800001	5850000	0.004300
Un	5850001	5900000	0.003580
Un	5900001	5950000	0.008160
Un	5950001	6000000	0.002500
Un	6000001	6050000	0.002060
Un	6050001	6100000	0.002880
Un	6100001	6150000	0.002360
Un	6150001	6200000	0.003400
Un	6200001	6250000	0.002160
Un	6250001	6300000	0.002640
Un	6300001	6350000	0.004960
Un	6350001	6400000	0.005580
Un	6400001	6450000	0.001600
Un	6450001	6500000	0.005160
Un	6500001	6550000	0.003620
Un	6550001	6600000	0.001980
Un	6600001	6650000	0.003940
Un	6650001	6700000	0.002660
Un	6700001	6750000	0.002860
Un	6750001	6800000	0.002840
Un	6800001	6850000	0.005220
Un	6850001	6900000	0.002200
Un	6900001	6950000	0.004660
Un	6950001	7000000	0.004920
Un	7000001	7050000	0.003580
Un	7050001	7100000	0.002740
Un	7100001	7150000	0.006300
Un	7150001	7200000	0.002800
Un	7200001	7250000	0.003240
Un	7250001	7300000	0.069560
Un	7300001	7350000	0.148520
Un	7350001	7400000	0.087820
Un	7400001	7450000	0.100180
Un	7450001	7500000	0.042780
Un	7500001	7550000	0.072660
Un	7550001	7600000	0.069700
Un	7600001	7650000	0.132440
Un	7650001	7700000	0.125540
Un	7700001	7750000	0.135500
Un	7750001	7800000	0.094520
Un	7800001	7850000	0.083740
Un	7850001	7900000	0.114200
Un	7900001	7950000	0.086100
Un	7950001	8000000	0.069080
Un	8000001	8050000	0.022640
Un	8050001	8100000	0.002560
Un	8100001	8150000	0.005100
Un	8150001	8200000	0.004800
Un	8200001	8250000	0.001700
Un	8250001	8300000	0.002800
Un	8300001	8350000	0.002180
Un	8350001	8400000	0.004520
Un	8400001	8450000	0.003160
Un	8450001	8500000	0.004440
Un	8500001	8550000	0.002440
Un	8550001	8600000	0.000980
Un	8600001	8650000	0.001820
Un	8650001	8700000	0.003040
Un	8700001	8750000	0.000840
Un	8750001	8800000	0.002880
Un	8800001	8850000	0.015740
Un	8850001	8900000	0.010400
Un	8900001	8950000	0.006240
Un	8950001	9000000	0.008560
Un	9000001	9050000	0.006940
Un	9050001	9100000	0.009040
Un	9100001	9150000	0.028100
Un	9150001	9200000	0.023340
Un	9200001	9250000	0.025360
Un	9250001	9300000	0.022660
Un	9300001	9350000	0.024540
Un	9350001	9400000	0.026080
Un	9400001	9450000	0.020480
Un	9450001	9500000	0.017780
Un	9500001	9550000	0.013540
Un	9550001	9600000	0.023740
Un	9600001	9650000	0.025460
Un	9650001	9700000	0.022060
Un	9700001	9750000	0.026520
Un	9750001	9800000	0.019900
Un	9800001	9850000	0.004100
Un	9850001	9900000	0.002780
Un	9900001	9950000	0.006680
Un	9950001	10000000	0.002300
Un	10000001	10050000	0.030760
Un	10050001	10100000	0.097980
Un	10100001	10150000	0.070280
Un	10150001	10200000	0.047660
Un	10200001	10250000	0.055760
Un	10250001	10300000	0.072160
Un	10300001	10350000	0.061100
Un	10350001	10400000	0.120040
Un	10400001	10450000	0.078160
Un	10450001	10500000	0.011660
Un	10500001	10550000	0.015740
Un	10550001	10600000	0.067100
Un	10600001	10650000	0.067800
Un	10650001	10700000	0.046020
Un	10700001	10750000	0.059480
Un	10750001	10800000	0.057640
Un	10800001	10850000	0.036120
Un	10850001	10900000	0.095880
Un	10900001	10950000	0.103580
Un	10950001	11000000	0.062000
Un	11000001	11050000	0.077640
Un	11050001	11100000	0.005800
Un	11100001	11150000	0.046780
Un	11150001	11200000	0.146620
Un	11200001	11250000	0.066380
Un	11250001	11300000	0.055320
Un	11300001	11350000	0.061360
Un	11350001	11400000	0.082500
Un	11400001	11450000	0.082260
Un	11450001	11500000	0.073260
Un	11500001	11550000	0.086340
Un	11550001	11600000	0.091400
Un	11600001	11650000	0.087620
Un	11650001	11700000	0.071960
Un	11700001	11750000	0.114600
Un	11750001	11800000	0.082520
Un	11800001	11850000	0.088060
Un	11850001	11900000	0.125960
Un	11900001	11950000	0.068200
Un	11950001	12000000	0.070220
Un	12000001	12050000	0.001660
Un	12050001	12100000	0.003860
Un	12100001	12150000	0.000880
Un	12150001	12200000	0.004760
Un	12200001	12250000	0.003760
Un	12250001	12300000	0.004160
Un	12300001	12350000	0.003880
Un	12350001	12400000	0.000920
Un	12400001	12450000	0.006140
Un	12450001	12500000	0.003780
Un	12500001	12550000	0.001020
Un	12550001	12600000	0.002340
Un	12600001	12650000	0.001980
Un	12650001	12700000	0.005800
Un	12700001	12750000	0.004800
Un	12750001	12800000	0.003720
Un	12800001	12850000	0.002700
Un	12850001	12900000	0.002540
Un	12900001	12950000	0.003860
Un	12950001	13000000	0.003260
Un	13000001	13050000	0.022140
Un	13050001	13100000	0.077540
Un	13100001	13150000	0.110740
Un	13150001	13200000	0.095760
Un	13200001	13250000	0.060260
Un	13250001	13300000	0.081440
Un	13300001	13350000	0.098820
Un	13350001	13400000	0.047500
Un	13400001	13450000	0.078360
Un	13450001	13500000	0.046220
Un	13500001	13550000	0.106280
Un	13550001	13600000	0.080220
Un	13600001	13650000	0.074340
Un	13650001	13700000	0.093280
Un	13700001	13750000	0.059140
Un	13750001	13800000	0.020280
Un	13800001	13850000	0.080480
Un	13850001	13900000	0.052840
Un	13900001	13950000	0.048880
Un	13950001	14000000	0.071980
Un	14000001	14050000	0.039260
Un	14050001	14100000	0.003680
Un	14100001	14150000	0.003300
Un	14150001	14200000	0.004120
Un	14200001	14250000	0.002580
Un	14250001	14300000	0.003540
Un	14300001	14350000	0.002660
Un	14350001	14400000	0.002420
Un	14400001	14450000	0.001060
Un	14450001	14500000	0.003420
Un	14500001	14550000	0.002720
Un	14550001	14600000	0.004080
Un	14600001	14650000	0.001460
Un	14650001	14700000	0.006380
Un	14700001	14750000	0.004880
Un	14750001	14800000	0.003420
Un	14800001	14850000	0.002180
Un	14850001	14900000	0.002940
Un	14900001	14950000	0.003680
Un	14950001	15000000	0.003100
Un	15000001	15050000	0.001860
Un	15050001	15100000	0.003000
Un	15100001	15150000	0.002540
Un	15150001	15200000	0.001920
Un	15200001	15250000	0.001700
Un	15250001	15300000	0.003660
Un	15300001	15350000	0.004460
Un	15350001	15400000	0.001420
Un	15400001	15450000	0.002540
Un	15450001	15500000	0.002720
Un	15500001	15550000	0.183480
Un	15550001	15600000	0.046120
Un	15600001	15650000	0.088760
Un	15650001	15700000	0.059900
Un	15700001	15750000	0.084440
Un	15750001	15800000	0.076380
Un	15800001	15850000	0.078580
Un	15850001	15900000	0.088460
Un	15900001	15950000	0.139040
Un	15950001	16000000	0.124680
Un	16000001	16050000	0.129220
Un	16050001	16100000	0.123500
Un	16100001	16150000	0.142460
Un	16150001	16200000	0.106160
Un	16200001	16250000	0.010700
Un	16250001	16300000	0.001980
Un	16300001	16350000	0.002380
Un	16350001	16400000	0.002240
Un	16400001	16450000	0.003900
Un	16450001	16500000	0.003280
Un	16500001	16550000	0.004040
Un	16550001	16600000	0.001760
Un	16600001	16650000	0.002680
Un	16650001	16700000	0.005360
Un	16700001	16750000	0.001340
Un	16750001	16800000	0.004360
Un	16800001	16850000	0.001880
Un	16850001	16900000	0.002840
Un	16900001	16950000	0.003540
Un	16950001	17000000	0.002100
Un	17000001	17050000	0.001900
Un	17050001	17100000	0.001840
Un	17100001	17150000	0.001300
Un	17150001	17200000	0.002540
Un	17200001	17250000	0.002380
Un	17250001	17300000	0.002560
Un	17300001	17350000	0.004240
Un	17350001	17400000	0.002500
Un	17400001	17450000	0.002920
Un	17450001	17500000	0.004000
Un	17500001	17550000	0.002340
Un	17550001	17600000	0.001920
Un	17600001	17650000	0.004120
Un	17650001	17700000	0.003220
Un	17700001	17750000	0.003640
Un	17750001	17800000	0.091960
Un	17800001	17850000	0.168500
Un	17850001	17900000	0.087040
Un	17900001	17950000	0.104820
Un	17950001	18000000	0.082340
Un	18000001	18050000	0.221460
Un	18050001	18100000	0.195900
Un	18100001	18150000	0.223340
Un	18150001	18200000	0.173940
Un	18200001	18250000	0.168180
Un	18250001	18300000	0.141980
Un	18300001	18350000	0.098500
Un	18350001	18400000	0.052300
Un	18400001	18450000	0.002320
Un	18450001	18500000	0.003060
Un	18500001	18550000	0.000900
Un	18550001	18600000	0.002200
Un	18600001	18650000	0.003220
Un	18650001	18700000	0.001700
Un	18700001	18750000	0.003000
Un	18750001	18800000	0.024200
Un	18800001	18850000	0.149140
Un	18850001	18900000	0.123560
Un	18900001	18950000	0.073700
Un	18950001	19000000	0.187020
Un	19000001	19050000	0.119200
Un	19050001	19100000	0.069060
Un	19100001	19150000	0.089700
Un	19150001	19200000	0.055400
Un	19200001	19250000	0.046740
Un	19250001	19300000	0.040040
Un	19300001	19350000	0.057140
Un	19350001	19400000	0.048460
Un	19400001	19450000	0.001320
Un	19450001	19500000	0.135540
Un	19500001	19550000	0.121520
Un	19550001	19600000	0.168620
Un	19600001	19650000	0.164800
Un	19650001	19700000	0.164220
Un	19700001	19750000	0.102260
Un	19750001	19800000	0.159580
Un	19800001	19850000	0.221400
Un	19850001	19900000	0.153500
Un	19900001	19950000	0.006880
Un	19950001	20000000	0.013700
Un	20000001	20050000	0.068680
Un	20050001	20100000	0.064660
Un	20100001	20150000	0.054180
Un	20150001	20200000	0.033660
Un	20200001	20250000	0.089840
Un	20250001	20300000	0.055980
Un	20300001	20350000	0.061720
Un	20350001	20400000	0.029960
Un	20400001	20450000	0.136640
Un	20450001	20500000	0.122100
Un	20500001	20550000	0.091800
Un	20550001	20600000	0.205080
Un	20600001	20650000	0.230760
Un	20650001	20700000	0.056740
Un	20700001	20750000	0.065980
Un	20750001	20800000	0.081720
Un	20800001	20850000	0.063880
Un	20850001	20900000	0.083920
Un	20900001	20950000	0.119720
Un	20950001	21000000	0.074880
Un	21000001	21050000	0.197080
Un	21050001	21100000	0.130620
Un	21100001	21150000	0.052800
Un	21150001	21200000	0.134140
Un	21200001	21250000	0.114760
Un	21250001	21300000	0.103900
Un	21300001	21350000	0.121400
Un	21350001	21400000	0.135060
Un	21400001	21450000	0.064220
Un	21450001	21500000	0.063100
Un	21500001	21550000	0.047960
Un	21550001	21600000	0.032700
Un	21600001	21650000	0.034660
Un	21650001	21700000	0.054920
Un	21700001	21750000	0.061320
Un	21750001	21800000	0.044320
Un	21800001	21850000	0.013300
Un	21850001	21900000	0.015280
Un	21900001	21950000	0.009140
Un	21950001	22000000	0.013760
Un	22000001	22050000	0.003520
Un	22050001	22100000	0.036860
Un	22100001	22150000	0.033400
Un	22150001	22200000	0.030800
Un	22200001	22250000	0.012500
Un	22250001	22300000	0.019240
Un	22300001	22350000	0.030880
Un	22350001	22400000	0.039540
Un	22400001	22450000	0.030260
Un	22450001	22500000	0.029680
Un	22500001	22550000	0.023980
Un	22550001	22600000	0.020900
Un	22600001	22650000	0.034460
Un	22650001	22700000	0.041080
Un	22700001	22750000	0.024820
Un	22750001	22800000	0.015040
Un	22800001	22850000	0.034080
Un	22850001	22900000	0.028340
Un	22900001	22950000	0.012520
Un	22950001	23000000	0.015040
Un	23000001	23050000	0.015300
Un	23050001	23100000	0.006980
Un	23100001	23150000	0.004340
Un	23150001	23200000	0.003560
Un	23200001	23250000	0.017680
Un	23250001	23300000	0.011820
Un	23300001	23350000	0.033040
Un	23350001	23400000	0.035800
Un	23400001	23450000	0.022860
Un	23450001	23500000	0.022540
Un	23500001	23550000	0.018660
Un	23550001	23600000	0.012300
Un	23600001	23650000	0.017520
Un	23650001	23700000	0.005260
Un	23700001	23750000	0.029260
Un	23750001	23800000	0.021120
Un	23800001	23850000	0.018500
Un	23850001	23900000	0.030060
Un	23900001	23950000	0.042440
Un	23950001	24000000	0.033140
Un	24000001	24050000	0.010420
Un	24050001	24100000	0.011960
Un	24100001	24150000	0.014400
Un	24150001	24200000	0.025460
Un	24200001	24250000	0.027420
Un	24250001	24300000	0.033920
Un	24300001	24350000	0.022460
Un	24350001	24400000	0.032720
Un	24400001	24450000	0.022900
Un	24450001	24500000	0.032720
Un	24500001	24550000	0.022080
Un	24550001	24600000	0.044920
Un	24600001	24650000	0.027600
Un	24650001	24700000	0.014960
Un	24700001	24750000	0.010340
Un	24750001	24800000	0.033540
Un	24800001	24850000	0.028660
Un	24850001	24900000	0.013160
Un	24900001	24950000	0.018240
Un	24950001	25000000	0.023380
Un	25000001	25050000	0.009460
Un	25050001	25100000	0.010660
Un	25100001	25150000	0.005460
Un	25150001	25200000	0.011140
Un	25200001	25250000	0.004040
Un	25250001	25300000	0.002840
Un	25300001	25350000	0.001760
Un	25350001	25400000	0.007520
Un	25400001	25450000	0.027160
Un	25450001	25500000	0.146980
Un	25500001	25550000	0.144200
Un	25550001	25600000	0.161100
Un	25600001	25650000	0.110580
Un	25650001	25700000	0.126760
Un	25700001	25750000	0.116500
Un	25750001	25800000	0.060220
Un	25800001	25850000	0.004700
Un	25850001	25900000	0.037380
Un	25900001	25950000	0.037660
Un	25950001	26000000	0.102240
Un	26000001	26050000	0.075080
Un	26050001	26100000	0.074960
Un	26100001	26150000	0.056340
Un	26150001	26200000	0.050640
Un	26200001	26250000	0.049460
Un	26250001	26300000	0.052960
Un	26300001	26350000	0.038380
Un	26350001	26400000	0.036560
Un	26400001	26450000	0.032080
Un	26450001	26500000	0.045020
Un	26500001	26550000	0.035720
Un	26550001	26600000	0.114500
Un	26600001	26650000	0.144080
Un	26650001	26700000	0.048880
Un	26700001	26750000	0.053460
Un	26750001	26800000	0.030400
Un	26800001	26850000	0.117300
Un	26850001	26900000	0.112500
Un	26900001	26950000	0.034080
Un	26950001	27000000	0.006320
Un	27000001	27050000	0.033000
Un	27050001	27100000	0.047500
Un	27100001	27150000	0.094900
Un	27150001	27200000	0.061360
Un	27200001	27250000	0.038740
Un	27250001	27300000	0.090540
Un	27300001	27350000	0.065340
Un	27350001	27400000	0.042820
Un	27400001	27450000	0.074560
Un	27450001	27500000	0.061900
Un	27500001	27550000	0.050680
Un	27550001	27600000	0.132220
Un	27600001	27650000	0.088620
Un	27650001	27700000	0.094500
Un	27700001	27750000	0.110420
Un	27750001	27800000	0.052540
Un	27800001	27850000	0.039880
Un	27850001	27900000	0.058320
Un	27900001	27950000	0.045560
Un	27950001	28000000	0.065800
Un	28000001	28050000	0.081060
Un	28050001	28100000	0.008940
Un	28100001	28150000	0.014060
Un	28150001	28200000	0.006880
Un	28200001	28250000	0.044660
Un	28250001	28300000	0.016500
Un	28300001	28350000	0.087040
Un	28350001	28400000	0.070620
Un	28400001	28450000	0.013700
Un	28450001	28500000	0.026220
Un	28500001	28550000	0.046400
Un	28550001	28600000	0.061980
Un	28600001	28650000	0.047260
Un	28650001	28700000	0.033640
Un	28700001	28750000	0.027240
Un	28750001	28800000	0.042340
Un	28800001	28850000	0.056000
Un	28850001	28900000	0.037660
Un	28900001	28950000	0.046140
Un	28950001	29000000	0.040600
Un	29000001	29050000	0.043680
Un	29050001	29100000	0.031280
Un	29100001	29150000	0.036120
Un	29150001	29200000	0.042020
Un	29200001	29250000	0.043640
Un	29250001	29300000	0.024040
Un	29300001	29350000	0.022980
Un	29350001	29400000	0.012720
Un	29400001	29450000	0.028960
Un	29450001	29500000	0.022140
Un	29500001	29550000	0.061480
Un	29550001	29600000	0.057900
Un	29600001	29650000	0.025040
Un	29650001	29700000	0.072780
Un	29700001	29750000	0.027840
Un	29750001	29800000	0.041600
Un	29800001	29850000	0.047000
Un	29850001	29900000	0.032760
Un	29900001	29950000	0.018240
Un	29950001	30000000	0.043820
Un	30000001	30050000	0.037020
Un	30050001	30100000	0.037980
Un	30100001	30150000	0.036220
Un	30150001	30200000	0.047880
Un	30200001	30250000	0.038200
Un	30250001	30300000	0.044300
Un	30300001	30350000	0.058060
Un	30350001	30400000	0.028320
Un	30400001	30450000	0.034700
Un	30450001	30500000	0.051100
Un	30500001	30550000	0.005220
Un	30550001	30600000	0.003340
Un	30600001	30650000	0.002940
Un	30650001	30700000	0.012820
Un	30700001	30750000	0.019600
Un	30750001	30800000	0.029800
Un	30800001	30850000	0.018540
Un	30850001	30900000	0.037040
Un	30900001	30950000	0.023720
Un	30950001	31000000	0.019380
Un	31000001	31050000	0.029120
Un	31050001	31100000	0.058920
Un	31100001	31150000	0.015080
Un	31150001	31200000	0.032560
Un	31200001	31250000	0.017420
Un	31250001	31300000	0.009160
Un	31300001	31350000	0.010480
Un	31350001	31400000	0.024780
Un	31400001	31450000	0.032980
Un	31450001	31500000	0.023300
Un	31500001	31550000	0.021260
Un	31550001	31600000	0.019580
Un	31600001	31650000	0.018280
Un	31650001	31700000	0.043260
Un	31700001	31750000	0.023300
Un	31750001	31800000	0.026340
Un	31800001	31850000	0.026000
Un	31850001	31900000	0.024060
Un	31900001	31950000	0.026820
Un	31950001	32000000	0.033060
Un	32000001	32050000	0.001880
Un	32050001	32100000	0.032500
Un	32100001	32150000	0.050260
Un	32150001	32200000	0.019960
Un	32200001	32250000	0.010260
Un	32250001	32300000	0.026100
Un	32300001	32350000	0.033420
Un	32350001	32400000	0.030040
Un	32400001	32450000	0.031820
Un	32450001	32500000	0.022280
Un	32500001	32550000	0.012800
Un	32550001	32600000	0.016440
Un	32600001	32650000	0.014120
Un	32650001	32700000	0.011060
Un	32700001	32750000	0.025300
Un	32750001	32800000	0.042780
Un	32800001	32850000	0.032200
Un	32850001	32900000	0.049640
Un	32900001	32950000	0.029240
Un	32950001	33000000	0.027360
Un	33000001	33050000	0.019700
Un	33050001	33100000	0.023220
Un	33100001	33150000	0.017820
Un	33150001	33200000	0.025280
Un	33200001	33250000	0.014580
Un	33250001	33300000	0.012060
Un	33300001	33350000	0.016280
Un	33350001	33400000	0.008760
Un	33400001	33450000	0.001600
Un	33450001	33500000	0.002480
Un	33500001	33550000	0.001860
Un	33550001	33600000	0.026680
Un	33600001	33650000	0.012080
Un	33650001	33700000	0.023820
Un	33700001	33750000	0.010960
Un	33750001	33800000	0.018540
Un	33800001	33850000	0.020920
Un	33850001	33900000	0.016480
Un	33900001	33950000	0.013180
Un	33950001	34000000	0.020000
Un	34000001	34050000	0.011180
Un	34050001	34100000	0.036820
Un	34100001	34150000	0.016480
Un	34150001	34200000	0.034380
Un	34200001	34250000	0.016560
Un	34250001	34300000	0.014280
Un	34300001	34350000	0.029580
Un	34350001	34400000	0.017280
Un	34400001	34450000	0.007900
Un	34450001	34500000	0.016860
Un	34500001	34550000	0.019440
Un	34550001	34600000	0.018880
Un	34600001	34650000	0.015680
Un	34650001	34700000	0.027400
Un	34700001	34750000	0.010860
Un	34750001	34800000	0.014360
Un	34800001	34850000	0.016680
Un	34850001	34900000	0.029240
Un	34900001	34950000	0.012520
Un	34950001	35000000	0.017040
Un	35000001	35050000	0.012360
Un	35050001	35100000	0.013000
Un	35100001	35150000	0.034760
Un	35150001	35200000	0.044740
Un	35200001	35250000	0.012840
Un	35250001	35300000	0.016960
Un	35300001	35350000	0.004060
Un	35350001	35400000	0.028440
Un	35400001	35450000	0.028660
Un	35450001	35500000	0.009500
Un	35500001	35550000	0.014620
Un	35550001	35600000	0.002860
Un	35600001	35650000	0.001020
Un	35650001	35700000	0.004540
Un	35700001	35750000	0.004260
Un	35750001	35800000	0.012840
Un	35800001	35850000	0.010400
Un	35850001	35900000	0.019440
Un	35900001	35950000	0.015340
Un	35950001	36000000	0.012600
Un	36000001	36050000	0.033100
Un	36050001	36100000	0.016200
Un	36100001	36150000	0.009680
Un	36150001	36200000	0.021280
Un	36200001	36250000	0.009220
Un	36250001	36300000	0.003420
Un	36300001	36350000	0.011480
Un	36350001	36400000	0.011420
Un	36400001	36450000	0.001180
Un	36450001	36500000	0.002460
Un	36500001	36550000	0.019940
Un	36550001	36600000	0.007340
Un	36600001	36650000	0.006340
Un	36650001	36700000	0.012200
Un	36700001	36750000	0.032880
Un	36750001	36800000	0.019100
Un	36800001	36850000	0.019880
Un	36850001	36900000	0.019260
Un	36900001	36950000	0.002140
Un	36950001	37000000	0.000180
Un	37000001	37050000	0.020980
Un	37050001	37100000	0.012900
Un	37100001	37150000	0.014920
Un	37150001	37200000	0.002000
Un	37200001	37250000	0.002440
Un	37250001	37300000	0.001880
Un	37300001	37350000	0.002440
Un	37350001	37400000	0.000040
Un	37400001	37450000	0.000480
Un	37450001	37500000	0.000740
Un	37500001	37550000	0.013300
Un	37550001	37600000	0.008060
Un	37600001	37650000	0.011100
Un	37650001	37700000	0.006300
Un	37700001	37750000	0.001720
Un	37750001	37800000	0.009120
Un	37800001	37850000	0.002040
Un	37850001	37900000	0.009860
Un	37900001	37950000	0.005500
Un	37950001	38000000	0.001700
Un	38000001	38050000	0.002760
Un	38050001	38100000	0.004140
Un	38100001	38150000	0.002940
Un	38150001	38200000	0.000760
Un	38200001	38250000	0.003640
Un	38250001	38300000	0.001720
Un	38300001	38350000	0.003320
Un	38350001	38400000	0.004780
Un	38400001	38450000	0.002880
Un	38450001	38500000	0.001880
Un	38500001	38550000	0.002120
Un	38550001	38600000	0.005080
Un	38600001	38650000	0.002200
Un	38650001	38700000	0.009520
Un	38700001	38750000	0.001460
Un	38750001	38800000	0.002720
Un	38800001	38850000	0.002420
Un	38850001	38900000	0.004040
Un	38900001	38950000	0.010540
Un	38950001	39000000	0.009180
Un	39000001	39050000	0.001840
Un	39050001	39100000	0.000200
Un	39100001	39150000	0.001300
Un	39150001	39200000	0.000620
Un	39200001	39250000	0.005240
Un	39250001	39300000	0.004620
Un	39300001	39350000	0.005840
Un	39350001	39400000	0.005000
Un	39400001	39450000	0.003780
Un	39450001	39500000	0.002400
Un	39500001	39550000	0.003660
Un	39550001	39600000	0.022040
Un	39600001	39650000	0.013800
Un	39650001	39700000	0.018320
Un	39700001	39750000	0.002220
Un	39750001	39800000	0.004720
Un	39800001	39850000	0.006240
Un	39850001	39900000	0.003500
Un	39900001	39950000	0.024660
Un	39950001	40000000	0.008040
Un	40000001	40050000	0.006160
Un	40050001	40100000	0.003020
Un	40100001	40150000	0.002020
Un	40150001	40200000	0.004340
Un	40200001	40250000	0.002880
Un	40250001	40300000	0.006220
Un	40300001	40350000	0.001660
Un	40350001	40400000	0.000260
Un	40400001	40450000	0.003080
Un	40450001	40500000	0.003680
Un	40500001	40550000	0.006060
Un	40550001	40600000	0.008160
Un	40600001	40650000	0.004920
Un	40650001	40700000	0.005180
Un	40700001	40750000	0.001780
Un	40750001	40800000	0.000580
Un	40800001	40850000	0.000940
Un	40850001	40900000	0.001200
Un	40900001	40950000	0.004540
Un	40950001	41000000	0.000500
Un	41000001	41050000	0.000260
Un	41050001	41100000	0.000680
Un	41100001	41150000	0.004680
Un	41150001	41200000	0.013780
Un	41200001	41250000	0.004720
Un	41250001	41300000	0.001560
Un	41300001	41350000	0.000440
Un	41350001	41400000	0.001700
Un	41400001	41450000	0.004220
Un	41450001	41500000	0.006220
Un	41500001	41550000	0.004180
Un	41550001	41600000	0.001620
Un	41600001	41650000	0.001480
Un	41650001	41700000	0.002980
Un	41700001	41750000	0.003880
Un	41750001	41800000	0.005620
Un	41800001	41850000	0.002100
Un	41850001	41900000	0.000640
Un	41900001	41950000	0.004840
Un	41950001	42000000	0.003400
Un	42000001	42050000	0.004800
Un	42050001	42100000	0.000940
Un	42100001	42150000	0.001100
Un	42150001	42200000	0.001580
Un	42200001	42250000	0.002320
Un	42250001	42300000	0.001420
Un	42300001	42350000	0.002160
Un	42350001	42400000	0.002540
Un	42400001	42450000	0.000660
Un	42450001	42500000	0.002760
Un	42500001	42550000	0.000920
Un	42550001	42600000	0.002080
Un	42600001	42650000	0.001660
Un	42650001	42700000	0.003820
Un	42700001	42750000	0.000720
Un	42750001	42800000	0.000760
Un	42800001	42850000	0.002240
Un	42850001	42900000	0.005520
Un	42900001	42950000	0.002320
Un	42950001	43000000	0.002000
Un	43000001	43050000	0.007120
Un	43050001	43100000	0.005980
Un	43100001	43150000	0.020500
Un	43150001	43200000	0.008000
Un	43200001	43250000	0.001600
Un	43250001	43300000	0.006360
Un	43300001	43350000	0.002360
Un	43350001	43400000	0.002000
Un	43400001	43450000	0.002400
Un	43450001	43500000	0.001880
Un	43500001	43550000	0.003120
Un	43550001	43600000	0.002020
Un	43600001	43650000	0.009100
Un	43650001	43700000	0.005660
Un	43700001	43750000	0.002400
Un	43750001	43800000	0.002940
Un	43800001	43850000	0.006840
Un	43850001	43900000	0.004280
Un	43900001	43950000	0.003840
Un	43950001	44000000	0.004640
Un	44000001	44050000	0.006820
Un	44050001	44100000	0.002660
Un	44100001	44150000	0.001180
Un	44150001	44200000	0.002840
Un	44200001	44250000	0.004020
Un	44250001	44300000	0.005560
Un	44300001	44350000	0.006020
Un	44350001	44400000	0.001640
Un	44400001	44450000	0.003900
Un	44450001	44500000	0.003660
Un	44500001	44550000	0.000440
Un	44550001	44600000	0.000160
Un	44600001	44650000	0.000840
Un	44650001	44700000	0.002480
Un	44700001	44750000	0.002120
Un	44750001	44800000	0.001360
Un	44800001	44850000	0.001680
Un	44850001	44900000	0.000620
Un	44900001	44950000	0.000020
Un	44950001	45000000	0.000300
Un	45000001	45050000	0.002240
Un	45050001	45100000	0.002940
Un	45100001	45150000	0.003500
Un	45150001	45200000	0.003320
Un	45200001	45250000	0.000920
Un	45250001	45300000	0.001440
Un	45300001	45350000	0.002780
Un	45350001	45400000	0.003420
Un	45400001	45450000	0.002860
Un	45450001	45500000	0.003100
Un	45500001	45550000	0.003280
Un	45550001	45600000	0.004420
Un	45600001	45650000	0.001200
Un	45650001	45700000	0.002480
Un	45700001	45750000	0.004320
Un	45750001	45800000	0.004160
Un	45800001	45850000	0.003320
Un	45850001	45900000	0.000940
Un	45900001	45950000	0.000100
Un	45950001	46000000	0.001720
Un	46000001	46050000	0.002020
Un	46050001	46100000	0.002420
Un	46100001	46150000	0.001180
Un	46150001	46200000	0.001360
Un	46200001	46250000	0.003720
Un	46250001	46300000	0.002000
Un	46300001	46350000	0.008340
Un	46350001	46400000	0.005400
Un	46400001	46450000	0.007820
Un	46450001	46500000	0.008540
Un	46500001	46550000	0.001920
Un	46550001	46600000	0.001940
Un	46600001	46650000	0.004920
Un	46650001	46700000	0.003520
Un	46700001	46750000	0.003660
Un	46750001	46800000	0.000040
Un	46800001	46850000	0.001460
Un	46850001	46900000	0.001140
Un	46900001	46950000	0.004080
Un	46950001	47000000	0.005340
Un	47000001	47050000	0.006060
Un	47050001	47100000	0.001620
Un	47100001	47150000	0.002500
Un	47150001	47200000	0.000840
Un	47200001	47250000	0.006700
Un	47250001	47300000	0.004120
Un	47300001	47350000	0.003020
Un	47350001	47400000	0.005640
Un	47400001	47450000	0.003380
Un	47450001	47500000	0.001980
Un	47500001	47550000	0.001560
Un	47550001	47600000	0.000860
Un	47600001	47650000	0.004180
Un	47650001	47700000	0.006160
Un	47700001	47750000	0.000820
Un	47750001	47800000	0.002300
Un	47800001	47850000	0.002100
Un	47850001	47900000	0.001960
Un	47900001	47950000	0.000820
Un	47950001	48000000	0.001260
Un	48000001	48050000	0.005200
Un	48050001	48100000	0.001480
Un	48100001	48150000	0.002300
Un	48150001	48200000	0.001500
Un	48200001	48250000	0.002500
Un	48250001	48300000	0.000520
Un	48300001	48350000	0.001280
Un	48350001	48400000	0.018420
Un	48400001	48450000	0.006200
Un	48450001	48500000	0.002400
Un	48500001	48550000	0.001800
Un	48550001	48600000	0.003120
Un	48600001	48650000	0.004400
Un	48650001	48700000	0.005020
Un	48700001	48750000	0.010480
Un	48750001	48800000	0.002500
Un	48800001	48850000	0.004080
Un	48850001	48900000	0.005060
Un	48900001	48950000	0.001960
Un	48950001	49000000	0.004080
Un	49000001	49050000	0.003800
Un	49050001	49100000	0.000900
Un	49100001	49150000	0.002160
Un	49150001	49200000	0.004960
Un	49200001	49250000	0.003020
Un	49250001	49300000	0.000540
Un	49300001	49350000	0.000180
Un	49350001	49400000	0.001880
Un	49400001	49450000	0.000400
Un	49450001	49500000	0.000940
Un	49500001	49550000	0.000460
Un	49550001	49600000	0.002640
Un	49600001	49650000	0.010920
Un	49650001	49700000	0.004900
Un	49700001	49750000	0.007500
Un	49750001	49800000	0.002980
Un	49800001	49850000	0.004100
Un	49850001	49900000	0.003020
Un	49900001	49950000	0.002540
Un	49950001	50000000	0.002780
Un	50000001	50050000	0.002060
Un	50050001	50100000	0.002800
Un	50100001	50150000	0.001720
Un	50150001	50200000	0.001100
Un	50200001	50250000	0.003320
Un	50250001	50300000	0.005040
Un	50300001	50350000	0.001720
Un	50350001	50400000	0.002080
Un	50400001	50450000	0.001220
Un	50450001	50500000	0.004420
Un	50500001	50550000	0.001480
Un	50550001	50600000	0.004460
Un	50600001	50650000	0.000680
Un	50650001	50700000	0.002920
Un	50700001	50750000	0.005340
Un	50750001	50800000	0.000940
Un	50800001	50850000	0.001300
Un	50850001	50900000	0.000920
Un	50900001	50950000	0.002800
Un	50950001	51000000	0.001060
Un	51000001	51050000	0.001540
Un	51050001	51100000	0.002160
Un	51100001	51150000	0.000700
Un	51150001	51200000	0.002760
Un	51200001	51250000	0.001600
Un	51250001	51300000	0.003420
Un	51300001	51350000	0.000440
Un	51350001	51400000	0.001640
Un	51400001	51450000	0.001080
Un	51450001	51500000	0.003960
Un	51500001	51550000	0.004360
Un	51550001	51600000	0.012040
Un	51600001	51650000	0.001660
Un	51650001	51700000	0.005520
Un	51700001	51750000	0.004920
Un	51750001	51800000	0.000600
Un	51800001	51850000	0.002640
Un	51850001	51900000	0.001300
Un	51900001	51950000	0.000680
Un	51950001	52000000	0.001960
Un	52000001	52050000	0.004120
Un	52050001	52100000	0.001260
Un	52100001	52150000	0.002580
Un	52150001	52200000	0.000680
Un	52200001	52250000	0.000040
Un	52250001	52300000	0.002520
Un	52300001	52350000	0.002440
Un	52350001	52400000	0.006360
Un	52400001	52450000	0.001600
Un	52450001	52500000	0.003100
Un	52500001	52550000	0.000080
Un	52550001	52600000	0.001200
Un	52600001	52650000	0.000800
Un	52650001	52700000	0.003820
Un	52700001	52750000	0.003340
Un	52750001	52800000	0.004020
Un	52800001	52850000	0.007240
Un	52850001	52900000	0.002120
Un	52900001	52950000	0.000880
Un	52950001	53000000	0.000740
Un	53000001	53050000	0.000680
Un	53050001	53100000	0.000940
Un	53100001	53150000	0.002060
Un	53150001	53200000	0.003220
Un	53200001	53250000	0.000360
Un	53250001	53300000	0.003660
Un	53300001	53350000	0.002080
Un	53350001	53400000	0.002640
Un	53400001	53450000	0.000640
Un	53450001	53500000	0.001380
Un	53500001	53550000	0.003440
Un	53550001	53600000	0.002540
Un	53600001	53650000	0.001240
Un	53650001	53700000	0.002760
Un	53700001	53750000	0.000580
Un	53750001	53800000	0.001760
Un	53800001	53850000	0
Un	53850001	53900000	0.001040
Un	53900001	53950000	0.001640
Un	53950001	54000000	0.001880
Un	54000001	54050000	0.002280
Un	54050001	54100000	0.001200
Un	54100001	54150000	0.000680
Un	54150001	54200000	0.000920
Un	54200001	54250000	0.000160
Un	54250001	54300000	0.000760
Un	54300001	54350000	0.000920
Un	54350001	54400000	0.005400
Un	54400001	54450000	0.002020
Un	54450001	54500000	0.001980
Un	54500001	54550000	0.002600
Un	54550001	54600000	0.000580
Un	54600001	54650000	0.001320
Un	54650001	54700000	0.000080
Un	54700001	54750000	0.002020
Un	54750001	54800000	0.000360
Un	54800001	54850000	0.002240
Un	54850001	54900000	0.000560
Un	54900001	54950000	0.000020
Un	54950001	55000000	0.000660
Un	55000001	55050000	0.000040
Un	55050001	55100000	0.000940
Un	55100001	55150000	0
Un	55150001	55200000	0.004040
Un	55200001	55250000	0.000340
Un	55250001	55300000	0.000940
Un	55300001	55350000	0.000040
Un	55350001	55400000	0.001900
group0	1	50000	0.061740
group0	50001	100000	0.032860
group0	100001	150000	0.085040
group0	150001	200000	0.066200
group0	200001	250000	0.059160
group0	250001	300000	0.069240
group0	300001	350000	0.067780
group0	350001	400000	0.041060
group0	400001	450000	0.080440
group0	450001	500000	0.069940
group0	500001	550000	0.094580
group0	550001	600000	0.030140
group0	600001	650000	0.064340
group0	650001	700000	0.049640
group0	700001	750000	0.073040
group0	750001	800000	0.043140
group0	800001	850000	0.044080
group0	850001	900000	0.089660
group0	900001	950000	0.095980
group0	950001	1000000	0.114720
group0	1000001	1050000	0.090020
group0	1050001	1100000	0.065560
group0	1100001	1150000	0.045780
group0	1150001	1200000	0.055300
group0	1200001	1250000	0.074580
group0	1250001	1300000	0.063080
group0	1300001	1350000	0.043340
group0	1350001	1400000	0.057520
group0	1400001	1450000	0.043140
group0	1450001	1500000	0.078740
group0	1500001	1550000	0.100040
group0	1550001	1600000	0.094720
group0	1600001	1650000	0.099320
group0	1650001	1700000	0.092320
group0	1700001	1750000	0.043200
group0	1750001	1800000	0.046380
group0	1800001	1850000	0.064840
group0	1850001	1900000	0.109740
group0	1900001	1950000	0.055160
group0	1950001	2000000	0.089240
group0	2000001	2050000	0.093860
group0	2050001	2100000	0.103940
group0	2100001	2150000	0.070160
group0	2150001	2200000	0.069780
group0	2200001	2250000	0.036940
group0	2250001	2300000	0.047460
group0	2300001	2350000	0.043540
group0	2350001	2400000	0.075860
group0	2400001	2450000	0.071040
group0	2450001	2500000	0.173040
group0	2500001	2550000	0.249920
group0	2550001	2600000	0.191360
group0	2600001	2650000	0.151560
group0	2650001	2700000	0.103720
group0	2700001	2750000	0.113880
group0	2750001	2800000	0.106000
group0	2800001	2850000	0.259960
group0	2850001	2900000	0.128200
group0	2900001	2950000	0.225760
group0	2950001	3000000	0.247200
group0	3000001	3050000	0.302520
group0	3050001	3100000	0.233480
group0	3100001	3150000	0.143360
group0	3150001	3200000	0.146800
group0	3200001	3250000	0.278440
group0	3250001	3300000	0.148480
group0	3300001	3350000	0.214960
group0	3350001	3400000	0.193240
group0	3400001	3450000	0.129040
group0	3450001	3500000	0.107560
group0	3500001	3550000	0.098640
group0	3550001	3600000	0.044680
group0	3600001	3650000	0.138680
group0	3650001	3700000	0.182960
group0	3700001	3750000	0.124120
group0	3750001	3800000	0.048880
group0	3800001	3850000	0.096720
group0	3850001	3900000	0.119400
group0	3900001	3950000	0.051520
group0	3950001	4000000	0.211000
group0	4000001	4050000	0.156760
group0	4050001	4100000	0.060040
group0	4100001	4150000	0.150120
group0	4150001	4200000	0.270360
group0	4200001	4250000	0.233400
group0	4250001	4300000	0.113560
group0	4300001	4350000	0.074560
group0	4350001	4400000	0.090000
group0	4400001	4450000	0.055120
group0	4450001	4500000	0.049680
group0	4500001	4550000	0.057480
group0	4550001	4600000	0.179080
group0	4600001	4650000	0.265520
group0	4650001	4700000	0.228680
group0	4700001	4750000	0.070100
group0	4750001	4800000	0.062700
group0	4800001	4850000	0.112920
group0	4850001	4900000	0.099320
group0	4900001	4950000	0.063460
group0	4950001	5000000	0.120540
group0	5000001	5050000	0.111800
group0	5050001	5100000	0.099900
group0	5100001	5150000	0.121640
group0	5150001	5200000	0.083540
group0	5200001	5250000	0.055320
group0	5250001	5300000	0.091600
group0	5300001	5350000	0.085180
group0	5350001	5400000	0.068900
group0	5400001	5450000	0.079180
group0	5450001	5500000	0.088040
group0	5500001	5550000	0.103900
group0	5550001	5600000	0.108220
group0	5600001	5650000	0.155420
group0	5650001	5700000	0.145780
group0	5700001	5750000	0.125300
group0	5750001	5800000	0.101540
group0	5800001	5850000	0.110860
group0	5850001	5900000	0.136820
group0	5900001	5950000	0.147540
group0	5950001	6000000	0.077920
group0	6000001	6050000	0.101900
group0	6050001	6100000	0.116100
group0	6100001	6150000	0.140340
group0	6150001	6200000	0.116480
group0	6200001	6250000	0.128400
group0	6250001	6300000	0.009400
group0	6300001	6350000	0.017600
group0	6350001	6400000	0.155960
group0	6400001	6450000	0.154500
group0	6450001	6500000	0.148880
group0	6500001	6550000	0.134720
group0	6550001	6600000	0.098640
group0	6600001	6650000	0.098800
group0	6650001	6700000	0.045480
group0	6700001	6750000	0.045620
group0	6750001	6800000	0.030400
group0	6800001	6850000	0.007160
group0	6850001	6900000	0.023340
group0	6900001	6950000	0.024200
group0	6950001	7000000	0.018920
group0	7000001	7050000	0.022200
group0	7050001	7100000	0.025040
group0	7100001	7150000	0.009440
group0	7150001	7200000	0.018260
group0	7200001	7250000	0.029520
group0	7250001	7300000	0.018960
group0	7300001	7350000	0.003980
group0	7350001	7400000	0.013720
group0	7400001	7450000	0.017020
group0	7450001	7500000	0.009420
group0	7500001	7550000	0.010520
group0	7550001	7600000	0.018600
group0	7600001	7650000	0.030340
group0	7650001	7700000	0.039420
group0	7700001	7750000	0.047880
group0	7750001	7800000	0.040740
group0	7800001	7850000	0.023720
group0	7850001	7900000	0.002820
group0	7900001	7950000	0.005060
group0	7950001	8000000	0.007500
group0	8000001	8050000	0.015380
group0	8050001	8100000	0.018700
group0	8100001	8150000	0.010800
group0	8150001	8200000	0.014740
group0	8200001	8250000	0.021940
group0	8250001	8300000	0.024980
group0	8300001	8350000	0.039040
group0	8350001	8400000	0.012240
group0	8400001	8450000	0.023260
group0	8450001	8500000	0.017260
group0	8500001	8550000	0.022500
group0	8550001	8600000	0.022560
group0	8600001	8650000	0.038500
group0	8650001	8700000	0.031040
group0	8700001	8750000	0.020220
group0	8750001	8800000	0.013840
group0	8800001	8850000	0.027300
group0	8850001	8900000	0.033140
group0	8900001	8950000	0.039340
group0	8950001	9000000	0.029780
group0	9000001	9050000	0.032620
group0	9050001	9100000	0.015720
group0	9100001	9150000	0.022280
group0	9150001	9200000	0.020100
group0	9200001	9250000	0.011040
group0	9250001	9300000	0.009460
group0	9300001	9350000	0.030400
group0	9350001	9400000	0.014540
group0	9400001	9450000	0.030000
group0	9450001	9500000	0.028680
group0	9500001	9550000	0.023440
group0	9550001	9600000	0.022820
group0	9600001	9650000	0.019720
group0	9650001	9700000	0.023500
group0	9700001	9750000	0.025140
group0	9750001	9800000	0.022320
group0	9800001	9850000	0.040980
group0	9850001	9900000	0.053900
group0	9900001	9950000	0.041740
group0	9950001	10000000	0.048140
group0	10000001	10050000	0.028160
group0	10050001	10100000	0.061440
group0	10100001	10150000	0.037160
group0	10150001	10200000	0.048840
group0	10200001	10250000	0.069760
group0	10250001	10300000	0.062380
group0	10300001	10350000	0.058520
group0	10350001	10400000	0.055380
group0	10400001	10450000	0.040760
group0	10450001	10500000	0.026740
group0	10500001	10550000	0.009920
group0	10550001	10600000	0.018700
group0	10600001	10650000	0.053800
group0	10650001	10700000	0.072120
group0	10700001	10750000	0.061040
group0	10750001	10800000	0.063960
group0	10800001	10850000	0.059860
group0	10850001	10900000	0.022340
group0	10900001	10950000	0.041300
group0	10950001	11000000	0.015140
group0	11000001	11050000	0.017020
group0	11050001	11100000	0.018720
group0	11100001	11150000	0.017260
group0	11150001	11200000	0.040540
group0	11200001	11250000	0.071400
group0	11250001	11300000	0.087580
group0	11300001	11350000	0.053080
group0	11350001	11400000	0.024720
group0	11400001	11450000	0.045980
group0	11450001	11500000	0.023880
group0	11500001	11550000	0.041300
group0	11550001	11600000	0.055300
group0	11600001	11650000	0.037940
group0	11650001	11700000	0.036820
group0	11700001	11750000	0.028180
group0	11750001	11800000	0.037220
group0	11800001	11850000	0.062280
group0	11850001	11900000	0.021760
group0	11900001	11950000	0.029980
group0	11950001	12000000	0.043720
group0	12000001	12050000	0.039820
group0	12050001	12100000	0.058340
group0	12100001	12150000	0.037620
group0	12150001	12200000	0.035720
group0	12200001	12250000	0.018480
group0	12250001	12300000	0.023060
group0	12300001	12350000	0.058720
group0	12350001	12400000	0.026760
group0	12400001	12450000	0.007300
group0	12450001	12500000	0.081040
group0	12500001	12550000	0.102000
group0	12550001	12600000	0.114540
group0	12600001	12650000	0.072360
group0	12650001	12700000	0.116620
group0	12700001	12750000	0.108120
group0	12750001	12800000	0.066820
group0	12800001	12850000	0.046560
group0	12850001	12900000	0.080840
group0	12900001	12950000	0.118560
group0	12950001	13000000	0.131620
group0	13000001	13050000	0.112420
group0	13050001	13100000	0.109600
group0	13100001	13150000	0.081600
group0	13150001	13200000	0.095280
group0	13200001	13250000	0.117980
group0	13250001	13300000	0.091540
group0	13300001	13350000	0.072100
group0	13350001	13400000	0.060260
group0	13400001	13450000	0.052660
group0	13450001	13500000	0.102040
group0	13500001	13550000	0.021340
group0	13550001	13600000	0.012380
group0	13600001	13650000	0.023020
group0	13650001	13700000	0.009720
group0	13700001	13750000	0.020660
group0	13750001	13800000	0.010000
group0	13800001	13850000	0.013300
group0	13850001	13900000	0.022300
group0	13900001	13950000	0.014380
group0	13950001	14000000	0.004160
group0	14000001	14050000	0.003740
group0	14050001	14100000	0.032160
group0	14100001	14150000	0.009780
group0	14150001	14200000	0.016520
group0	14200001	14250000	0.017840
group0	14250001	14300000	0.028760
group0	14300001	14350000	0.029460
group0	14350001	14400000	0.030520
group0	14400001	14450000	0.007520
group0	14450001	14500000	0.004560
group0	14500001	14550000	0.001800
group0	14550001	14600000	0.031460
group0	14600001	14650000	0.060600
group0	14650001	14700000	0.063840
group0	14700001	14750000	0.095480
group0	14750001	14800000	0.056560
group0	14800001	14850000	0.069640
group0	14850001	14900000	0.078000
group0	14900001	14950000	0.073960
group0	14950001	15000000	0.034520
group0	15000001	15050000	0.028660
group0	15050001	15100000	0.057180
group0	15100001	15150000	0.084100
group0	15150001	15200000	0.072780
group0	15200001	15250000	0.037240
group0	15250001	15300000	0.059880
group0	15300001	15350000	0.041380
group0	15350001	15400000	0.054700
group0	15400001	15450000	0.077740
group0	15450001	15500000	0.027460
group0	15500001	15550000	0.058840
group0	15550001	15600000	0.032540
group0	15600001	15650000	0.109320
group0	15650001	15700000	0.072280
group0	15700001	15750000	0.060380
group0	15750001	15800000	0.059540
group0	15800001	15850000	0.103280
group0	15850001	15900000	0.158500
group0	15900001	15950000	0.105440
group0	15950001	16000000	0.127660
group0	16000001	16050000	0.114260
group0	16050001	16100000	0.025260
group0	16100001	16150000	0.083100
group0	16150001	16200000	0.067320
group0	16200001	16250000	0.068960
group0	16250001	16300000	0.097760
group0	16300001	16350000	0.117020
group0	16350001	16400000	0.120540
group0	16400001	16450000	0.103320
group0	16450001	16500000	0.053380
group0	16500001	16550000	0.095680
group0	16550001	16600000	0.075360
group0	16600001	16650000	0.089660
group0	16650001	16700000	0.155880
group0	16700001	16750000	0.145240
group0	16750001	16800000	0.159880
group0	16800001	16850000	0.091320
group0	16850001	16900000	0.052780
group0	16900001	16950000	0.108440
group0	16950001	17000000	0.061260
group0	17000001	17050000	0.054460
group0	17050001	17100000	0.055340
group0	17100001	17150000	0.039240
group0	17150001	17200000	0.068620
group0	17200001	17250000	0.079620
group0	17250001	17300000	0.121940
group0	17300001	17350000	0.104640
group0	17350001	17400000	0.152460
group0	17400001	17450000	0.098300
group0	17450001	17500000	0.152600
group0	17500001	17550000	0.152440
group0	17550001	17600000	0.183000
group0	17600001	17650000	0.111620
group0	17650001	17700000	0.089260
group0	17700001	17750000	0.066920
group0	17750001	17800000	0.040360
group0	17800001	17850000	0.025920
group0	17850001	17900000	0.040260
group0	17900001	17950000	0.101020
group0	17950001	18000000	0.091700
group0	18000001	18050000	0.102980
group0	18050001	18100000	0.102380
group0	18100001	18150000	0.110100
group0	18150001	18200000	0.136000
group0	18200001	18250000	0.149960
group0	18250001	18300000	0.153260
group0	18300001	18350000	0.080240
group0	18350001	18400000	0.059320
group0	18400001	18450000	0.028340
group0	18450001	18500000	0.107600
group0	18500001	18550000	0.055380
group0	18550001	18600000	0.132640
group0	18600001	18650000	0.168060
group0	18650001	18700000	0.094440
group0	18700001	18750000	0.058560
group0	18750001	18800000	0.170900
group0	18800001	18850000	0.052380
group0	18850001	18900000	0.193080
group0	18900001	18950000	0.142520
group0	18950001	19000000	0.062960
group0	19000001	19050000	0.060020
group0	19050001	19100000	0.044980
group0	19100001	19150000	0.025840
group0	19150001	19200000	0.091320
group0	19200001	19250000	0.045200
group0	19250001	19300000	0.061580
group0	19300001	19350000	0.201480
group0	19350001	19400000	0.141200
group0	19400001	19450000	0.177000
group0	19450001	19500000	0.143060
group0	19500001	19550000	0.080360
group0	19550001	19600000	0.179900
group0	19600001	19650000	0.132920
group0	19650001	19700000	0.168720
group0	19700001	19750000	0.109820
group0	19750001	19800000	0.005140
group0	19800001	19850000	0.115480
group0	19850001	19900000	0.187020
group0	19900001	19950000	0.232560
group0	19950001	20000000	0.212900
group0	20000001	20050000	0.195240
group0	20050001	20100000	0.190380
group0	20100001	20150000	0.048840
group0	20150001	20200000	0.011340
group0	20200001	20250000	0.010640
group0	20250001	20300000	0.079280
group0	20300001	20350000	0.201380
group0	20350001	20400000	0.094540
group0	20400001	20450000	0.067340
group0	20450001	20500000	0.047840
group0	20500001	20550000	0.115500
group0	20550001	20600000	0.159720
group0	20600001	20650000	0.233700
group0	20650001	20700000	0.210220
group0	20700001	20750000	0.055180
group0	20750001	20800000	0.199720
group0	20800001	20850000	0.191020
group0	20850001	20900000	0.138140
group0	20900001	20950000	0.106280
group0	20950001	21000000	0.030120
group0	21000001	21050000	0.061540
group0	21050001	21100000	0.059500
group0	21100001	21150000	0.074740
group0	21150001	21200000	0.140540
group0	21200001	21250000	0.106700
group0	21250001	21300000	0.114340
group0	21300001	21350000	0.053120
group0	21350001	21400000	0.121340
group0	21400001	21450000	0.090420
group0	21450001	21500000	0.116720
group0	21500001	21550000	0.116620
group0	21550001	21600000	0.039260
group0	21600001	21650000	0.029940
group0	21650001	21700000	0.024140
group0	21700001	21750000	0.015040
group0	21750001	21800000	0.017760
group0	21800001	21850000	0.007620
group0	21850001	21900000	0.004220
group0	21900001	21950000	0.007360
group0	21950001	22000000	0.014460
group0	22000001	22050000	0.020760
group0	22050001	22100000	0.036140
group0	22100001	22150000	0.026840
group0	22150001	22200000	0.038040
group0	22200001	22250000	0.039040
group0	22250001	22300000	0.028000
group0	22300001	22350000	0.028980
group0	22350001	22400000	0.004840
group0	22400001	22450000	0.017980
group0	22450001	22500000	0.029780
group0	22500001	22550000	0.027360
group0	22550001	22600000	0.042240
group0	22600001	22650000	0.036100
group0	22650001	22700000	0.069740
group0	22700001	22750000	0.041300
group0	22750001	22800000	0.061540
group0	22800001	22850000	0.049080
group0	22850001	22900000	0.017520
group0	22900001	22950000	0.033380
group0	22950001	23000000	0.047020
group0	23000001	23050000	0.053800
group0	23050001	23100000	0.031100
group0	23100001	23150000	0.032620
group0	23150001	23200000	0.055100
group0	23200001	23250000	0.064280
group0	23250001	23300000	0.036440
group0	23300001	23350000	0.037080
group0	23350001	23400000	0.029120
group0	23400001	23450000	0.021240
group0	23450001	23500000	0.020920
group0	23500001	23550000	0.015540
group0	23550001	23600000	0.030000
group0	23600001	23650000	0.041440
group0	23650001	23700000	0.050600
group0	23700001	23750000	0.027820
group0	23750001	23800000	0.036480
group0	23800001	23850000	0.054220
group0	23850001	23900000	0.036380
group0	23900001	23950000	0.027420
group0	23950001	24000000	0.024460
group0	24000001	24050000	0.018040
group0	24050001	24100000	0.017300
group0	24100001	24150000	0.008640
group0	24150001	24200000	0.059180
group0	24200001	24250000	0.055900
group0	24250001	24300000	0.033520
group0	24300001	24350000	0.048840
group0	24350001	24400000	0.039500
group0	24400001	24450000	0.038180
group0	24450001	24500000	0.017260
group0	24500001	24550000	0.039200
group0	24550001	24600000	0.026020
group0	24600001	24650000	0.009700
group0	24650001	24700000	0.006440
group0	24700001	24750000	0.002600
group0	24750001	24800000	0.013260
group0	24800001	24850000	0.011320
group0	24850001	24900000	0.012780
group0	24900001	24950000	0.018040
group0	24950001	25000000	0.034440
group0	25000001	25050000	0.012060
group0	25050001	25100000	0.019500
group0	25100001	25150000	0.005040
group0	25150001	25200000	0.022460
group0	25200001	25250000	0.020500
group0	25250001	25300000	0.028580
group0	25300001	25350000	0.037000
group0	25350001	25400000	0.037600
group0	25400001	25450000	0.045220
group0	25450001	25500000	0.012200
group0	25500001	25550000	0.024760
group0	25550001	25600000	0.024360
group0	25600001	25650000	0.015920
group0	25650001	25700000	0.020920
group0	25700001	25750000	0.009620
group0	25750001	25800000	0.005400
group0	25800001	25850000	0.010820
group0	25850001	25900000	0.010220
group0	25900001	25950000	0.024940
group0	25950001	26000000	0.048860
group0	26000001	26050000	0.035560
group0	26050001	26100000	0.039700
group0	26100001	26150000	0.031720
group0	26150001	26200000	0.013980
group0	26200001	26250000	0.006020
group0	26250001	26300000	0.011840
group0	26300001	26350000	0.002180
group0	26350001	26400000	0.008720
group0	26400001	26450000	0.021720
group0	26450001	26500000	0.010740
group0	26500001	26550000	0.016380
group0	26550001	26600000	0.006400
group0	26600001	26650000	0.022380
group0	26650001	26700000	0.022780
group0	26700001	26750000	0.020100
group0	26750001	26800000	0.008420
group0	26800001	26850000	0.006180
group0	26850001	26900000	0.006080
group0	26900001	26950000	0.003880
group0	26950001	27000000	0.008020
group0	27000001	27050000	0.011480
group0	27050001	27100000	0.001620
group1	1	50000	0.048740
group1	50001	100000	0.002120
group1	100001	150000	0.100940
group1	150001	200000	0.097400
group1	200001	250000	0.069520
group1	250001	300000	0.100720
group1	300001	350000	0.054280
group1	350001	400000	0.079540
group1	400001	450000	0.048420
group1	450001	500000	0.003300
group1	500001	550000	0.060340
group1	550001	600000	0.047500
group1	600001	650000	0.029920
group1	650001	700000	0.060600
group1	700001	750000	0.059060
group1	750001	800000	0.059360
group1	800001	850000	0.037240
group1	850001	900000	0.095960
group1	900001	950000	0.061980
group1	950001	1000000	0.028280
group1	1000001	1050000	0.119280
group1	1050001	1100000	0.107740
group1	1100001	1150000	0.031460
group1	1150001	1200000	0.086660
group1	1200001	1250000	0.080720
group1	1250001	1300000	0.085460
group1	1300001	1350000	0.023360
group1	1350001	1400000	0.036620
group1	1400001	1450000	0.011560
group1	1450001	1500000	0.040420
group1	1500001	1550000	0.020300
group1	1550001	1600000	0.035660
group1	1600001	1650000	0.054960
group1	1650001	1700000	0.034780
group1	1700001	1750000	0.049260
group1	1750001	1800000	0.052200
group1	1800001	1850000	0.075100
group1	1850001	1900000	0.053980
group1	1900001	1950000	0.077420
group1	1950001	2000000	0.050880
group1	2000001	2050000	0.049900
group1	2050001	2100000	0.062340
group1	2100001	2150000	0.024640
group1	2150001	2200000	0.032140
group1	2200001	2250000	0.032780
group1	2250001	2300000	0.061540
group1	2300001	2350000	0.056820
group1	2350001	2400000	0.042940
group1	2400001	2450000	0.047620
group1	2450001	2500000	0.043440
group1	2500001	2550000	0.091540
group1	2550001	2600000	0.069200
group1	2600001	2650000	0.048320
group1	2650001	2700000	0.046620
group1	2700001	2750000	0.081900
group1	2750001	2800000	0.059360
group1	2800001	2850000	0.066540
group1	2850001	2900000	0.072980
group1	2900001	2950000	0.047020
group1	2950001	3000000	0.049260
group1	3000001	3050000	0.051740
group1	3050001	3100000	0.031120
group1	3100001	3150000	0.023640
group1	3150001	3200000	0.030300
group1	3200001	3250000	0.034920
group1	3250001	3300000	0.036680
group1	3300001	3350000	0.027380
group1	3350001	3400000	0.037660
group1	3400001	3450000	0.063040
group1	3450001	3500000	0.058940
group1	3500001	3550000	0.055180
group1	3550001	3600000	0.042080
group1	3600001	3650000	0.022020
group1	3650001	3700000	0.065620
group1	3700001	3750000	0.088580
group1	3750001	3800000	0.080720
group1	3800001	3850000	0.079440
group1	3850001	3900000	0.069600
group1	3900001	3950000	0.090620
group1	3950001	4000000	0.048220
group1	4000001	4050000	0.036640
group1	4050001	4100000	0.060700
group1	4100001	4150000	0.059800
group1	4150001	4200000	0.071500
group1	4200001	4250000	0.054220
group1	4250001	4300000	0.053340
group1	4300001	4350000	0.041400
group1	4350001	4400000	0.029200
group1	4400001	4450000	0.014320
group1	4450001	4500000	0.034500
group1	4500001	4550000	0.052720
group1	4550001	4600000	0.089700
group1	4600001	4650000	0.053620
group1	4650001	4700000	0.063260
group1	4700001	4750000	0.038300
group1	4750001	4800000	0.025640
group1	4800001	4850000	0.029320
group1	4850001	4900000	0.022680
group1	4900001	4950000	0.017420
group1	4950001	5000000	0.026660
group1	5000001	5050000	0.029980
group1	5050001	5100000	0.025020
group1	5100001	5150000	0.027800
group1	5150001	5200000	0.044960
group1	5200001	5250000	0.011220
group1	5250001	5300000	0.043820
group1	5300001	5350000	0.047780
group1	5350001	5400000	0.015600
group1	5400001	5450000	0.046960
group1	5450001	5500000	0.051420
group1	5500001	5550000	0.021760
group1	5550001	5600000	0.023580
group1	5600001	5650000	0.006080
group1	5650001	5700000	0.024000
group1	5700001	5750000	0.010740
group1	5750001	5800000	0.014260
group1	5800001	5850000	0.013280
group1	5850001	5900000	0.010020
group1	5900001	5950000	0.008480
group1	5950001	6000000	0.014680
group1	6000001	6050000	0.007920
group1	6050001	6100000	0.014760
group1	6100001	6150000	0.020320
group1	6150001	6200000	0.012020
group1	6200001	6250000	0.031100
group1	6250001	6300000	0.016920
group1	6300001	6350000	0.033200
group1	6350001	6400000	0.011720
group1	6400001	6450000	0.005460
group1	6450001	6500000	0.007840
group1	6500001	6550000	0.009940
group1	6550001	6600000	0.012340
group1	6600001	6650000	0.003340
group1	6650001	6700000	0.010380
group1	6700001	6750000	0.005180
group1	6750001	6800000	0.019220
group1	6800001	6850000	0.023760
group1	6850001	6900000	0.018380
group1	6900001	6950000	0.017980
group1	6950001	7000000	0.017300
group1	7000001	7050000	0.024360
group1	7050001	7100000	0.012340
group1	7100001	7150000	0.031620
group1	7150001	7200000	0.035880
group1	7200001	7250000	0.021820
group1	7250001	7300000	0.026260
group1	7300001	7350000	0.019900
group1	7350001	7400000	0.007300
group1	7400001	7450000	0.019980
group1	7450001	7500000	0.025820
group1	7500001	7550000	0.034740
group1	7550001	7600000	0.015780
group1	7600001	7650000	0.014220
group1	7650001	7700000	0.016920
group1	7700001	7750000	0.006260
group1	7750001	7800000	0.009100
group1	7800001	7850000	0.005160
group1	7850001	7900000	0.016200
group1	7900001	7950000	0.020320
group1	7950001	8000000	0.006260
group1	8000001	8050000	0.014900
group1	8050001	8100000	0.015620
group1	8100001	8150000	0.004200
group1	8150001	8200000	0.007960
group1	8200001	8250000	0.006860
group1	8250001	8300000	0.004620
group1	8300001	8350000	0.011480
group1	8350001	8400000	0.034140
group1	8400001	8450000	0.030940
group1	8450001	8500000	0.028960
group1	8500001	8550000	0.024260
group1	8550001	8600000	0.024520
group1	8600001	8650000	0.019520
group1	8650001	8700000	0.025640
group1	8700001	8750000	0.017040
group1	8750001	8800000	0.021440
group1	8800001	8850000	0.014760
group1	8850001	8900000	0.058720
group1	8900001	8950000	0.071020
group1	8950001	9000000	0.091720
group1	9000001	9050000	0.126340
group1	9050001	9100000	0.070780
group1	9100001	9150000	0.078680
group1	9150001	9200000	0.099940
group1	9200001	9250000	0.057100
group1	9250001	9300000	0.046740
group1	9300001	9350000	0.055840
group1	9350001	9400000	0.067720
group1	9400001	9450000	0.066900
group1	9450001	9500000	0.070660
group1	9500001	9550000	0.107460
group1	9550001	9600000	0.094940
group1	9600001	9650000	0.082640
group1	9650001	9700000	0.096440
group1	9700001	9750000	0.044420
group1	9750001	9800000	0.052820
group1	9800001	9850000	0.051960
group1	9850001	9900000	0.095820
group1	9900001	9950000	0.062960
group1	9950001	10000000	0.063620
group1	10000001	10050000	0.092940
group1	10050001	10100000	0.078980
group1	10100001	10150000	0.103920
group1	10150001	10200000	0.041420
group1	10200001	10250000	0.066020
group1	10250001	10300000	0.054380
group1	10300001	10350000	0.022040
group1	10350001	10400000	0.064620
group1	10400001	10450000	0.055540
group1	10450001	10500000	0.069200
group1	10500001	10550000	0.059860
group1	10550001	10600000	0.035580
group1	10600001	10650000	0.046900
group1	10650001	10700000	0.029060
group1	10700001	10750000	0.031400
group1	10750001	10800000	0.061620
group1	10800001	10850000	0.075440
group1	10850001	10900000	0.071080
group1	10900001	10950000	0.066300
group1	10950001	11000000	0.026600
group1	11000001	11050000	0.011840
group1	11050001	11100000	0.005120
group1	11100001	11150000	0.045620
group1	11150001	11200000	0.039560
group1	11200001	11250000	0.041600
group1	11250001	11300000	0.039380
group1	11300001	11350000	0.035140
group1	11350001	11400000	0.050500
group1	11400001	11450000	0.082600
group1	11450001	11500000	0.062260
group1	11500001	11550000	0.077500
group1	11550001	11600000	0.151940
group1	11600001	11650000	0.172860
group1	11650001	11700000	0.146960
group1	11700001	11750000	0.115400
group1	11750001	11800000	0.133420
group1	11800001	11850000	0.191100
group1	11850001	11900000	0.167260
group1	11900001	11950000	0.173180
group1	11950001	12000000	0.202440
group1	12000001	12050000	0.160800
group1	12050001	12100000	0.070180
group1	12100001	12150000	0.135280
group1	12150001	12200000	0.042920
group1	12200001	12250000	0.065760
group1	12250001	12300000	0.076880
group1	12300001	12350000	0.052780
group1	12350001	12400000	0.007220
group1	12400001	12450000	0.062040
group1	12450001	12500000	0.059540
group1	12500001	12550000	0.172520
group1	12550001	12600000	0.155980
group1	12600001	12650000	0.152600
group1	12650001	12700000	0.101540
group1	12700001	12750000	0.153600
group1	12750001	12800000	0.114820
group1	12800001	12850000	0.060540
group1	12850001	12900000	0.156520
group1	12900001	12950000	0.080240
group1	12950001	13000000	0.135140
group1	13000001	13050000	0.091220
group1	13050001	13100000	0.188580
group1	13100001	13150000	0.099240
group1	13150001	13200000	0.155340
group1	13200001	13250000	0.150040
group1	13250001	13300000	0.149180
group1	13300001	13350000	0.095060
group1	13350001	13400000	0.090200
group1	13400001	13450000	0.083240
group1	13450001	13500000	0.090260
group1	13500001	13550000	0.106960
group1	13550001	13600000	0.171080
group1	13600001	13650000	0.090980
group1	13650001	13700000	0.084060
group1	13700001	13750000	0.224320
group1	13750001	13800000	0.240720
group1	13800001	13850000	0.184600
group1	13850001	13900000	0.134320
group1	13900001	13950000	0.114740
group1	13950001	14000000	0.095240
group1	14000001	14050000	0.053300
group1	14050001	14100000	0.084120
group1	14100001	14150000	0.078620
group1	14150001	14200000	0.190300
group1	14200001	14250000	0.226260
group1	14250001	14300000	0.127720
group1	14300001	14350000	0.130340
group1	14350001	14400000	0.198740
group1	14400001	14450000	0.095000
group1	14450001	14500000	0.105680
group1	14500001	14550000	0.015720
group1	14550001	14600000	0.068260
group1	14600001	14650000	0.044540
group1	14650001	14700000	0.050100
group1	14700001	14750000	0.076160
group1	14750001	14800000	0.061500
group1	14800001	14850000	0.050900
group1	14850001	14900000	0.118980
group1	14900001	14950000	0.038900
group1	14950001	15000000	0.018760
group1	15000001	15050000	0.046040
group1	15050001	15100000	0.039500
group1	15100001	15150000	0.101360
group1	15150001	15200000	0.150960
group1	15200001	15250000	0.160980
group1	15250001	15300000	0.165840
group1	15300001	15350000	0.142800
group1	15350001	15400000	0.086760
group1	15400001	15450000	0.073620
group1	15450001	15500000	0.070520
group1	15500001	15550000	0.070400
group1	15550001	15600000	0.038000
group1	15600001	15650000	0.027840
group1	15650001	15700000	0.064000
group1	15700001	15750000	0.037620
group1	15750001	15800000	0.092580
group1	15800001	15850000	0.150680
group1	15850001	15900000	0.128580
group1	15900001	15950000	0.114520
group1	15950001	16000000	0.107360
group1	16000001	16050000	0.080700
group1	16050001	16100000	0.117260
group1	16100001	16150000	0.053940
group1	16150001	16200000	0.120260
group1	16200001	16250000	0.035360
group1	16250001	16300000	0.042840
group1	16300001	16350000	0.025500
group1	16350001	16400000	0.024740
group1	16400001	16450000	0.029340
group1	16450001	16500000	0.036960
group1	16500001	16550000	0.023680
group1	16550001	16600000	0.035160
group1	16600001	16650000	0.032120
group1	16650001	16700000	0.034660
group1	16700001	16750000	0.023540
group1	16750001	16800000	0.038600
group1	16800001	16850000	0.021500
group1	16850001	16900000	0.017940
group1	16900001	16950000	0.022620
group1	16950001	17000000	0.017980
group1	17000001	17050000	0.032060
group1	17050001	17100000	0.016120
group1	17100001	17150000	0.026680
group1	17150001	17200000	0.019080
group1	17200001	17250000	0.038900
group1	17250001	17300000	0.037800
group1	17300001	17350000	0.018640
group1	17350001	17400000	0.036520
group1	17400001	17450000	0.046220
group1	17450001	17500000	0.020540
[truncated: 5,930 more rows]
