# Supplementary material for: Variation among 532 genomes unveils the origin and evolutionary history of a global insect herbivore
Source: Nat Commun. 2020 May 8;11:2321. doi: 10.1038/s41467-020-16178-9 (PMC7211002; doi:10.1038/s41467-020-16178-9)
Supplement: Supplementary file 4 — Source Data [file 41467_2020_16178_MOESM4_ESM.zip › Source_data/Source_data/SourceDataMainuscript/Fig_1b_globe_pi.txt]

Un	1	50000	0.00178510
Un	50001	100000	0.00179502
Un	100001	150000	0.00357536
Un	150001	200000	0.00249266
Un	200001	250000	0.00185993
Un	250001	300000	0.00093986
Un	300001	350000	0.00244279
Un	350001	400000	0.00164089
Un	400001	450000	0.00302815
Un	450001	500000	0.00184106
Un	500001	550000	0.00168968
Un	550001	600000	0.00330053
Un	600001	650000	0.00432817
Un	650001	700000	0.00277656
Un	700001	750000	0.00199888
Un	750001	800000	0.00185292
Un	800001	850000	0.00216091
Un	850001	900000	0.00332501
Un	900001	950000	0.00390467
Un	950001	1000000	0.00245234
Un	1000001	1050000	0.00235914
Un	1050001	1100000	0.00245147
Un	1100001	1150000	0.00368732
Un	1150001	1200000	0.00359211
Un	1200001	1250000	0.00388162
Un	1250001	1300000	0.00214654
Un	1300001	1350000	0.00329013
Un	1350001	1400000	0.00141504
Un	1400001	1450000	0.00367298
Un	1450001	1500000	0.00304228
Un	1500001	1550000	0.00260296
Un	1550001	1600000	0.00311154
Un	1600001	1650000	0.00139456
Un	1650001	1700000	0.00215262
Un	1700001	1750000	0.00124445
Un	1750001	1800000	0.00215844
Un	1800001	1850000	0.00276794
Un	1850001	1900000	0.00401825
Un	1900001	1950000	0.00361869
Un	1950001	2000000	0.00450109
Un	2000001	2050000	0.00545633
Un	2050001	2100000	0.00478062
Un	2100001	2150000	0.00405935
Un	2150001	2200000	0.00413079
Un	2200001	2250000	0.00431551
Un	2250001	2300000	0.00271275
Un	2300001	2350000	0.00061120
Un	2350001	2400000	0.00339621
Un	2400001	2450000	0.00554422
Un	2450001	2500000	0.00526890
Un	2500001	2550000	0.00311813
Un	2550001	2600000	0.00175187
Un	2600001	2650000	0.00000024
Un	2650001	2700000	0.00007578
Un	2700001	2750000	0.00001913
Un	2750001	2800000	0.00001022
Un	2800001	2850000	0.00001843
Un	2850001	2900000	0.00015772
Un	2900001	2950000	0.00230460
Un	2950001	3000000	0.00419795
Un	3000001	3050000	0.00447546
Un	3050001	3100000	0.00214362
Un	3100001	3150000	0.00176423
Un	3150001	3200000	0.00134975
Un	3200001	3250000	0.00329316
Un	3250001	3300000	0.00258727
Un	3300001	3350000	0.00207847
Un	3350001	3400000	0.00559360
Un	3400001	3450000	0.00371660
Un	3450001	3500000	0.00247007
Un	3500001	3550000	0.00314867
Un	3550001	3600000	0.00635197
Un	3600001	3650000	0.00383236
Un	3650001	3700000	0.00459565
Un	3700001	3750000	0.00139149
Un	3750001	3800000	0.00000677
Un	3800001	3850000	0.00006408
Un	3850001	3900000	0.00008863
Un	3900001	3950000	0.00002594
Un	3950001	4000000	0.00006454
Un	4000001	4050000	0.00004775
Un	4050001	4100000	0.00007346
Un	4100001	4150000	0.00011694
Un	4150001	4200000	0.00009693
Un	4200001	4250000	0.00002167
Un	4250001	4300000	0.00004801
Un	4300001	4350000	0.00007225
Un	4350001	4400000	0.00002172
Un	4400001	4450000	0.00002026
Un	4450001	4500000	0.00004394
Un	4500001	4550000	0.00004631
Un	4550001	4600000	0.00002358
Un	4600001	4650000	0.00006755
Un	4650001	4700000	0.00010293
Un	4700001	4750000	0.00005240
Un	4750001	4800000	0.00012908
Un	4800001	4850000	0.00012900
Un	4850001	4900000	0.00005403
Un	4900001	4950000	0.00013465
Un	4950001	5000000	0.00000282
Un	5000001	5050000	0.00004501
Un	5050001	5100000	0.00004720
Un	5100001	5150000	0.00005820
Un	5150001	5200000	0.00007476
Un	5200001	5250000	0.00003325
Un	5250001	5300000	0.00011602
Un	5300001	5350000	0.00003365
Un	5350001	5400000	0.00002836
Un	5400001	5450000	0.00009133
Un	5450001	5500000	0.00009068
Un	5500001	5550000	0.00005563
Un	5550001	5600000	0.00006326
Un	5600001	5650000	0.00001680
Un	5650001	5700000	0.00004150
Un	5700001	5750000	0.00001843
Un	5750001	5800000	0.00006735
Un	5800001	5850000	0.00008562
Un	5850001	5900000	0.00007281
Un	5900001	5950000	0.00022057
Un	5950001	6000000	0.00001997
Un	6000001	6050000	0.00002990
Un	6050001	6100000	0.00007608
Un	6100001	6150000	0.00002278
Un	6150001	6200000	0.00004033
Un	6200001	6250000	0.00004398
Un	6250001	6300000	0.00004881
Un	6300001	6350000	0.00007443
Un	6350001	6400000	0.00007381
Un	6400001	6450000	0.00002660
Un	6450001	6500000	0.00006973
Un	6500001	6550000	0.00005434
Un	6550001	6600000	0.00003151
Un	6600001	6650000	0.00005024
Un	6650001	6700000	0.00007429
Un	6700001	6750000	0.00017110
Un	6750001	6800000	0.00005378
Un	6800001	6850000	0.00010779
Un	6850001	6900000	0.00006464
Un	6900001	6950000	0.00007425
Un	6950001	7000000	0.00004558
Un	7000001	7050000	0.00005026
Un	7050001	7100000	0.00005257
Un	7100001	7150000	0.00008448
Un	7150001	7200000	0.00003689
Un	7200001	7250000	0.00014975
Un	7250001	7300000	0.00228321
Un	7300001	7350000	0.00502046
Un	7350001	7400000	0.00621362
Un	7400001	7450000	0.00664295
Un	7450001	7500000	0.00259827
Un	7500001	7550000	0.00615443
Un	7550001	7600000	0.00231929
Un	7600001	7650000	0.00528649
Un	7650001	7700000	0.00459133
Un	7700001	7750000	0.00679943
Un	7750001	7800000	0.00510569
Un	7800001	7850000	0.00456731
Un	7850001	7900000	0.00873318
Un	7900001	7950000	0.00566793
Un	7950001	8000000	0.00197358
Un	8000001	8050000	0.00072061
Un	8050001	8100000	0.00016771
Un	8100001	8150000	0.00006770
Un	8150001	8200000	0.00008641
Un	8200001	8250000	0.00004256
Un	8250001	8300000	0.00006716
Un	8300001	8350000	0.00002001
Un	8350001	8400000	0.00006175
Un	8400001	8450000	0.00003683
Un	8450001	8500000	0.00009458
Un	8500001	8550000	0.00003875
Un	8550001	8600000	0.00000843
Un	8600001	8650000	0.00001866
Un	8650001	8700000	0.00004007
Un	8700001	8750000	0.00000976
Un	8750001	8800000	0.00002242
Un	8800001	8850000	0.00044391
Un	8850001	8900000	0.00015900
Un	8900001	8950000	0.00007774
Un	8950001	9000000	0.00032594
Un	9000001	9050000	0.00028607
Un	9050001	9100000	0.00032896
Un	9100001	9150000	0.00071804
Un	9150001	9200000	0.00090798
Un	9200001	9250000	0.00068336
Un	9250001	9300000	0.00074675
Un	9300001	9350000	0.00076634
Un	9350001	9400000	0.00074589
Un	9400001	9450000	0.00047440
Un	9450001	9500000	0.00061729
Un	9500001	9550000	0.00026055
Un	9550001	9600000	0.00062563
Un	9600001	9650000	0.00049547
Un	9650001	9700000	0.00068108
Un	9700001	9750000	0.00074614
Un	9750001	9800000	0.00057689
Un	9800001	9850000	0.00010874
Un	9850001	9900000	0.00002152
Un	9900001	9950000	0.00007438
Un	9950001	10000000	0.00004604
Un	10000001	10050000	0.00121556
Un	10050001	10100000	0.00361604
Un	10100001	10150000	0.00325862
Un	10150001	10200000	0.00186263
Un	10200001	10250000	0.00102472
Un	10250001	10300000	0.00170162
Un	10300001	10350000	0.00203408
Un	10350001	10400000	0.00437376
Un	10400001	10450000	0.00457878
Un	10450001	10500000	0.00025251
Un	10500001	10550000	0.00050727
Un	10550001	10600000	0.00268298
Un	10600001	10650000	0.00183140
Un	10650001	10700000	0.00183690
Un	10700001	10750000	0.00228288
Un	10750001	10800000	0.00118309
Un	10800001	10850000	0.00074256
Un	10850001	10900000	0.00325163
Un	10900001	10950000	0.00362582
Un	10950001	11000000	0.00148134
Un	11000001	11050000	0.00255080
Un	11050001	11100000	0.00018608
Un	11100001	11150000	0.00182505
Un	11150001	11200000	0.00595432
Un	11200001	11250000	0.00316685
Un	11250001	11300000	0.00276742
Un	11300001	11350000	0.00278387
Un	11350001	11400000	0.00309057
Un	11400001	11450000	0.00394600
Un	11450001	11500000	0.00338440
Un	11500001	11550000	0.00310965
Un	11550001	11600000	0.00290302
Un	11600001	11650000	0.00166265
Un	11650001	11700000	0.00250084
Un	11700001	11750000	0.00292508
Un	11750001	11800000	0.00223112
Un	11800001	11850000	0.00220176
Un	11850001	11900000	0.00363351
Un	11900001	11950000	0.00236969
Un	11950001	12000000	0.00232770
Un	12000001	12050000	0.00002125
Un	12050001	12100000	0.00005344
Un	12100001	12150000	0.00000917
Un	12150001	12200000	0.00005604
Un	12200001	12250000	0.00003961
Un	12250001	12300000	0.00004408
Un	12300001	12350000	0.00004814
Un	12350001	12400000	0.00001478
Un	12400001	12450000	0.00008011
Un	12450001	12500000	0.00004645
Un	12500001	12550000	0.00001253
Un	12550001	12600000	0.00002648
Un	12600001	12650000	0.00002496
Un	12650001	12700000	0.00007700
Un	12700001	12750000	0.00007884
Un	12750001	12800000	0.00008472
Un	12800001	12850000	0.00002141
Un	12850001	12900000	0.00002661
Un	12900001	12950000	0.00012651
Un	12950001	13000000	0.00003233
Un	13000001	13050000	0.00045120
Un	13050001	13100000	0.00403758
Un	13100001	13150000	0.00509183
Un	13150001	13200000	0.00466132
Un	13200001	13250000	0.00243107
Un	13250001	13300000	0.00357945
Un	13300001	13350000	0.00466285
Un	13350001	13400000	0.00269518
Un	13400001	13450000	0.00353554
Un	13450001	13500000	0.00203630
Un	13500001	13550000	0.00532120
Un	13550001	13600000	0.00500194
Un	13600001	13650000	0.00278543
Un	13650001	13700000	0.00618020
Un	13700001	13750000	0.00251622
Un	13750001	13800000	0.00080049
Un	13800001	13850000	0.00407054
Un	13850001	13900000	0.00183022
Un	13900001	13950000	0.00254904
Un	13950001	14000000	0.00386698
Un	14000001	14050000	0.00137806
Un	14050001	14100000	0.00004698
Un	14100001	14150000	0.00005188
Un	14150001	14200000	0.00007879
Un	14200001	14250000	0.00008050
Un	14250001	14300000	0.00010088
Un	14300001	14350000	0.00002899
Un	14350001	14400000	0.00003895
Un	14400001	14450000	0.00001259
Un	14450001	14500000	0.00004488
Un	14500001	14550000	0.00002782
Un	14550001	14600000	0.00007592
Un	14600001	14650000	0.00000546
Un	14650001	14700000	0.00007440
Un	14700001	14750000	0.00009764
Un	14750001	14800000	0.00003761
Un	14800001	14850000	0.00003134
Un	14850001	14900000	0.00003886
Un	14900001	14950000	0.00004058
Un	14950001	15000000	0.00004222
Un	15000001	15050000	0.00001815
Un	15050001	15100000	0.00006060
Un	15100001	15150000	0.00002728
Un	15150001	15200000	0.00005131
Un	15200001	15250000	0.00001039
Un	15250001	15300000	0.00011776
Un	15300001	15350000	0.00007989
Un	15350001	15400000	0.00001700
Un	15400001	15450000	0.00003672
Un	15450001	15500000	0.00005905
Un	15500001	15550000	0.00829757
Un	15550001	15600000	0.00119928
Un	15600001	15650000	0.00219088
Un	15650001	15700000	0.00264493
Un	15700001	15750000	0.00339253
Un	15750001	15800000	0.00261152
Un	15800001	15850000	0.00404795
Un	15850001	15900000	0.00368644
Un	15900001	15950000	0.00579875
Un	15950001	16000000	0.00466244
Un	16000001	16050000	0.00475445
Un	16050001	16100000	0.00560065
Un	16100001	16150000	0.00589927
Un	16150001	16200000	0.00349811
Un	16200001	16250000	0.00022919
Un	16250001	16300000	0.00002700
Un	16300001	16350000	0.00002524
Un	16350001	16400000	0.00002014
Un	16400001	16450000	0.00003410
Un	16450001	16500000	0.00002992
Un	16500001	16550000	0.00004772
Un	16550001	16600000	0.00003141
Un	16600001	16650000	0.00002628
Un	16650001	16700000	0.00005780
Un	16700001	16750000	0.00001882
Un	16750001	16800000	0.00003996
Un	16800001	16850000	0.00003337
Un	16850001	16900000	0.00006002
Un	16900001	16950000	0.00004287
Un	16950001	17000000	0.00002765
Un	17000001	17050000	0.00002307
Un	17050001	17100000	0.00001471
Un	17100001	17150000	0.00002923
Un	17150001	17200000	0.00002186
Un	17200001	17250000	0.00002762
Un	17250001	17300000	0.00002734
Un	17300001	17350000	0.00006521
Un	17350001	17400000	0.00002889
Un	17400001	17450000	0.00004559
Un	17450001	17500000	0.00002556
Un	17500001	17550000	0.00002609
Un	17550001	17600000	0.00002712
Un	17600001	17650000	0.00003631
Un	17650001	17700000	0.00005278
Un	17700001	17750000	0.00006401
Un	17750001	17800000	0.00422798
Un	17800001	17850000	0.00642660
Un	17850001	17900000	0.00510186
Un	17900001	17950000	0.00793903
Un	17950001	18000000	0.00310874
Un	18000001	18050000	0.01003458
Un	18050001	18100000	0.00817817
Un	18100001	18150000	0.00885170
Un	18150001	18200000	0.00909707
Un	18200001	18250000	0.00888520
Un	18250001	18300000	0.00997533
Un	18300001	18350000	0.00815573
Un	18350001	18400000	0.00278827
Un	18400001	18450000	0.00002122
Un	18450001	18500000	0.00004395
Un	18500001	18550000	0.00001488
Un	18550001	18600000	0.00003449
Un	18600001	18650000	0.00003568
Un	18650001	18700000	0.00002553
Un	18700001	18750000	0.00003563
Un	18750001	18800000	0.00113462
Un	18800001	18850000	0.00730065
Un	18850001	18900000	0.00479502
Un	18900001	18950000	0.00373703
Un	18950001	19000000	0.00691388
Un	19000001	19050000	0.00681879
Un	19050001	19100000	0.00417428
Un	19100001	19150000	0.00600114
Un	19150001	19200000	0.00440458
Un	19200001	19250000	0.00412286
Un	19250001	19300000	0.00170994
Un	19300001	19350000	0.00406923
Un	19350001	19400000	0.00404187
Un	19400001	19450000	0.00001566
Un	19450001	19500000	0.00715032
Un	19500001	19550000	0.00655853
Un	19550001	19600000	0.00675834
Un	19600001	19650000	0.00595536
Un	19650001	19700000	0.00741832
Un	19700001	19750000	0.00432031
Un	19750001	19800000	0.00736133
Un	19800001	19850000	0.00933879
Un	19850001	19900000	0.00618001
Un	19900001	19950000	0.00034251
Un	19950001	20000000	0.00116415
Un	20000001	20050000	0.00365005
Un	20050001	20100000	0.00603925
Un	20100001	20150000	0.00172951
Un	20150001	20200000	0.00101392
Un	20200001	20250000	0.00388634
Un	20250001	20300000	0.00329283
Un	20300001	20350000	0.00313718
Un	20350001	20400000	0.00140732
Un	20400001	20450000	0.00697901
Un	20450001	20500000	0.00426907
Un	20500001	20550000	0.00574496
Un	20550001	20600000	0.00944773
Un	20600001	20650000	0.01355542
Un	20650001	20700000	0.00308120
Un	20700001	20750000	0.00488294
Un	20750001	20800000	0.00336114
Un	20800001	20850000	0.00230994
Un	20850001	20900000	0.00269825
Un	20900001	20950000	0.00344172
Un	20950001	21000000	0.00720739
Un	21000001	21050000	0.00912443
Un	21050001	21100000	0.00857704
Un	21100001	21150000	0.00235036
Un	21150001	21200000	0.00486305
Un	21200001	21250000	0.00518765
Un	21250001	21300000	0.00509819
Un	21300001	21350000	0.00637781
Un	21350001	21400000	0.00845438
Un	21400001	21450000	0.00391687
Un	21450001	21500000	0.00103873
Un	21500001	21550000	0.00257926
Un	21550001	21600000	0.00259756
Un	21600001	21650000	0.00241038
Un	21650001	21700000	0.00335556
Un	21700001	21750000	0.00321970
Un	21750001	21800000	0.00272448
Un	21800001	21850000	0.00058097
Un	21850001	21900000	0.00026956
Un	21900001	21950000	0.00034120
Un	21950001	22000000	0.00084542
Un	22000001	22050000	0.00011022
Un	22050001	22100000	0.00146915
Un	22100001	22150000	0.00153034
Un	22150001	22200000	0.00121248
Un	22200001	22250000	0.00045389
Un	22250001	22300000	0.00080122
Un	22300001	22350000	0.00110194
Un	22350001	22400000	0.00131397
Un	22400001	22450000	0.00095445
Un	22450001	22500000	0.00108139
Un	22500001	22550000	0.00096034
Un	22550001	22600000	0.00076060
Un	22600001	22650000	0.00191879
Un	22650001	22700000	0.00162173
Un	22700001	22750000	0.00144280
Un	22750001	22800000	0.00041389
Un	22800001	22850000	0.00136998
Un	22850001	22900000	0.00126340
Un	22900001	22950000	0.00067714
Un	22950001	23000000	0.00079502
Un	23000001	23050000	0.00090229
Un	23050001	23100000	0.00052479
Un	23100001	23150000	0.00052075
Un	23150001	23200000	0.00029904
Un	23200001	23250000	0.00056594
Un	23250001	23300000	0.00104134
Un	23300001	23350000	0.00158818
Un	23350001	23400000	0.00139257
Un	23400001	23450000	0.00106892
Un	23450001	23500000	0.00115217
Un	23500001	23550000	0.00106894
Un	23550001	23600000	0.00087878
Un	23600001	23650000	0.00111306
Un	23650001	23700000	0.00015512
Un	23700001	23750000	0.00100952
Un	23750001	23800000	0.00065326
Un	23800001	23850000	0.00057665
Un	23850001	23900000	0.00101578
Un	23900001	23950000	0.00135103
Un	23950001	24000000	0.00105282
Un	24000001	24050000	0.00026398
Un	24050001	24100000	0.00032255
Un	24100001	24150000	0.00086996
Un	24150001	24200000	0.00086613
Un	24200001	24250000	0.00145308
Un	24250001	24300000	0.00136183
Un	24300001	24350000	0.00087751
Un	24350001	24400000	0.00115462
Un	24400001	24450000	0.00070177
Un	24450001	24500000	0.00077205
Un	24500001	24550000	0.00052397
Un	24550001	24600000	0.00195487
Un	24600001	24650000	0.00163294
Un	24650001	24700000	0.00081793
Un	24700001	24750000	0.00031695
Un	24750001	24800000	0.00146581
Un	24800001	24850000	0.00144090
Un	24850001	24900000	0.00063752
Un	24900001	24950000	0.00042722
Un	24950001	25000000	0.00049442
Un	25000001	25050000	0.00023450
Un	25050001	25100000	0.00022112
Un	25100001	25150000	0.00056394
Un	25150001	25200000	0.00068490
Un	25200001	25250000	0.00025162
Un	25250001	25300000	0.00037428
Un	25300001	25350000	0.00024559
Un	25350001	25400000	0.00029145
Un	25400001	25450000	0.00141410
Un	25450001	25500000	0.00892538
Un	25500001	25550000	0.01080616
Un	25550001	25600000	0.00695546
Un	25600001	25650000	0.00412816
Un	25650001	25700000	0.00473511
Un	25700001	25750000	0.01219049
Un	25750001	25800000	0.00213912
Un	25800001	25850000	0.00022556
Un	25850001	25900000	0.00205631
Un	25900001	25950000	0.00127860
Un	25950001	26000000	0.00348231
Un	26000001	26050000	0.00242069
Un	26050001	26100000	0.00253148
Un	26100001	26150000	0.00304855
Un	26150001	26200000	0.00260284
Un	26200001	26250000	0.00197201
Un	26250001	26300000	0.00358200
Un	26300001	26350000	0.00194247
Un	26350001	26400000	0.00125017
Un	26400001	26450000	0.00155520
Un	26450001	26500000	0.00313754
Un	26500001	26550000	0.00116510
Un	26550001	26600000	0.00521979
Un	26600001	26650000	0.00566677
Un	26650001	26700000	0.00255332
Un	26700001	26750000	0.00528155
Un	26750001	26800000	0.00170355
Un	26800001	26850000	0.00775133
Un	26850001	26900000	0.00860484
Un	26900001	26950000	0.00157808
Un	26950001	27000000	0.00014996
Un	27000001	27050000	0.00230934
Un	27050001	27100000	0.00163806
Un	27100001	27150000	0.00336002
Un	27150001	27200000	0.00300624
Un	27200001	27250000	0.00185517
Un	27250001	27300000	0.00474078
Un	27300001	27350000	0.00365524
Un	27350001	27400000	0.00243852
Un	27400001	27450000	0.00255192
Un	27450001	27500000	0.00322898
Un	27500001	27550000	0.00471271
Un	27550001	27600000	0.00819055
Un	27600001	27650000	0.00440692
Un	27650001	27700000	0.00525996
Un	27700001	27750000	0.00536046
Un	27750001	27800000	0.00295938
Un	27800001	27850000	0.00264098
Un	27850001	27900000	0.00408409
Un	27900001	27950000	0.00187314
Un	27950001	28000000	0.00259784
Un	28000001	28050000	0.00385295
Un	28050001	28100000	0.00051732
Un	28100001	28150000	0.00114079
Un	28150001	28200000	0.00034784
Un	28200001	28250000	0.00127824
Un	28250001	28300000	0.00082766
Un	28300001	28350000	0.00405852
Un	28350001	28400000	0.00152592
Un	28400001	28450000	0.00041390
Un	28450001	28500000	0.00109635
Un	28500001	28550000	0.00144028
Un	28550001	28600000	0.00258058
Un	28600001	28650000	0.00217680
Un	28650001	28700000	0.00135761
Un	28700001	28750000	0.00094669
Un	28750001	28800000	0.00214249
Un	28800001	28850000	0.00204946
Un	28850001	28900000	0.00118267
Un	28900001	28950000	0.00205192
Un	28950001	29000000	0.00226537
Un	29000001	29050000	0.00218485
Un	29050001	29100000	0.00276979
Un	29100001	29150000	0.00153321
Un	29150001	29200000	0.00151059
Un	29200001	29250000	0.00162773
Un	29250001	29300000	0.00099269
Un	29300001	29350000	0.00095261
Un	29350001	29400000	0.00075372
Un	29400001	29450000	0.00057731
Un	29450001	29500000	0.00057595
Un	29500001	29550000	0.00238876
Un	29550001	29600000	0.00188547
Un	29600001	29650000	0.00087170
Un	29650001	29700000	0.00233660
Un	29700001	29750000	0.00067652
Un	29750001	29800000	0.00194059
Un	29800001	29850000	0.00237541
Un	29850001	29900000	0.00166827
Un	29900001	29950000	0.00122060
Un	29950001	30000000	0.00181334
Un	30000001	30050000	0.00116121
Un	30050001	30100000	0.00181232
Un	30100001	30150000	0.00198997
Un	30150001	30200000	0.00223166
Un	30200001	30250000	0.00200473
Un	30250001	30300000	0.00245388
Un	30300001	30350000	0.00287630
Un	30350001	30400000	0.00205178
Un	30400001	30450000	0.00152764
Un	30450001	30500000	0.00223051
Un	30500001	30550000	0.00028165
Un	30550001	30600000	0.00015281
Un	30600001	30650000	0.00024211
Un	30650001	30700000	0.00027405
Un	30700001	30750000	0.00048808
Un	30750001	30800000	0.00076708
Un	30800001	30850000	0.00117873
Un	30850001	30900000	0.00142315
Un	30900001	30950000	0.00124475
Un	30950001	31000000	0.00073524
Un	31000001	31050000	0.00169067
Un	31050001	31100000	0.00161694
Un	31100001	31150000	0.00042917
Un	31150001	31200000	0.00119302
Un	31200001	31250000	0.00053067
Un	31250001	31300000	0.00064095
Un	31300001	31350000	0.00029885
Un	31350001	31400000	0.00152648
Un	31400001	31450000	0.00186670
Un	31450001	31500000	0.00119072
Un	31500001	31550000	0.00093264
Un	31550001	31600000	0.00081718
Un	31600001	31650000	0.00065308
Un	31650001	31700000	0.00118087
Un	31700001	31750000	0.00099554
Un	31750001	31800000	0.00144118
Un	31800001	31850000	0.00149459
Un	31850001	31900000	0.00116549
Un	31900001	31950000	0.00195298
Un	31950001	32000000	0.00136301
Un	32000001	32050000	0.00009008
Un	32050001	32100000	0.00109608
Un	32100001	32150000	0.00158775
Un	32150001	32200000	0.00048765
Un	32200001	32250000	0.00030049
Un	32250001	32300000	0.00114956
Un	32300001	32350000	0.00100098
Un	32350001	32400000	0.00097017
Un	32400001	32450000	0.00092734
Un	32450001	32500000	0.00069797
Un	32500001	32550000	0.00044695
Un	32550001	32600000	0.00081449
Un	32600001	32650000	0.00070659
Un	32650001	32700000	0.00058524
Un	32700001	32750000	0.00070534
Un	32750001	32800000	0.00173055
Un	32800001	32850000	0.00140188
Un	32850001	32900000	0.00154119
Un	32900001	32950000	0.00092221
Un	32950001	33000000	0.00051739
Un	33000001	33050000	0.00064671
Un	33050001	33100000	0.00072234
Un	33100001	33150000	0.00046253
Un	33150001	33200000	0.00061431
Un	33200001	33250000	0.00047685
Un	33250001	33300000	0.00080159
Un	33300001	33350000	0.00136786
Un	33350001	33400000	0.00060646
Un	33400001	33450000	0.00009890
Un	33450001	33500000	0.00013906
Un	33500001	33550000	0.00010544
Un	33550001	33600000	0.00088844
Un	33600001	33650000	0.00018031
Un	33650001	33700000	0.00065613
Un	33700001	33750000	0.00028591
Un	33750001	33800000	0.00037096
Un	33800001	33850000	0.00084673
Un	33850001	33900000	0.00053674
Un	33900001	33950000	0.00113349
Un	33950001	34000000	0.00041329
Un	34000001	34050000	0.00023209
Un	34050001	34100000	0.00136707
Un	34100001	34150000	0.00062518
Un	34150001	34200000	0.00139256
Un	34200001	34250000	0.00043868
Un	34250001	34300000	0.00033599
Un	34300001	34350000	0.00098729
Un	34350001	34400000	0.00043364
Un	34400001	34450000	0.00029381
Un	34450001	34500000	0.00046211
Un	34500001	34550000	0.00055455
Un	34550001	34600000	0.00043742
Un	34600001	34650000	0.00025515
Un	34650001	34700000	0.00086327
Un	34700001	34750000	0.00034358
Un	34750001	34800000	0.00028580
Un	34800001	34850000	0.00051195
Un	34850001	34900000	0.00110183
Un	34900001	34950000	0.00058378
Un	34950001	35000000	0.00055010
Un	35000001	35050000	0.00037907
Un	35050001	35100000	0.00024911
Un	35100001	35150000	0.00091393
Un	35150001	35200000	0.00150812
Un	35200001	35250000	0.00042351
Un	35250001	35300000	0.00051191
Un	35300001	35350000	0.00028521
Un	35350001	35400000	0.00127066
Un	35400001	35450000	0.00098679
Un	35450001	35500000	0.00048594
Un	35500001	35550000	0.00042166
Un	35550001	35600000	0.00005284
Un	35600001	35650000	0.00001321
Un	35650001	35700000	0.00015180
Un	35700001	35750000	0.00007070
Un	35750001	35800000	0.00023730
Un	35800001	35850000	0.00019904
Un	35850001	35900000	0.00065504
Un	35900001	35950000	0.00035009
Un	35950001	36000000	0.00036830
Un	36000001	36050000	0.00088042
Un	36050001	36100000	0.00070231
Un	36100001	36150000	0.00023159
Un	36150001	36200000	0.00033954
Un	36200001	36250000	0.00019898
Un	36250001	36300000	0.00005382
Un	36300001	36350000	0.00022500
Un	36350001	36400000	0.00024522
Un	36400001	36450000	0.00010129
Un	36450001	36500000	0.00007777
Un	36500001	36550000	0.00064923
Un	36550001	36600000	0.00016063
Un	36600001	36650000	0.00012553
Un	36650001	36700000	0.00022054
Un	36700001	36750000	0.00097209
Un	36750001	36800000	0.00043880
Un	36800001	36850000	0.00093179
Un	36850001	36900000	0.00044333
Un	36900001	36950000	0.00003762
Un	36950001	37000000	0.00000178
Un	37000001	37050000	0.00056669
Un	37050001	37100000	0.00033642
Un	37100001	37150000	0.00050683
Un	37150001	37200000	0.00002826
Un	37200001	37250000	0.00004309
Un	37250001	37300000	0.00001866
Un	37300001	37350000	0.00002898
Un	37350001	37400000	0.00000158
Un	37400001	37450000	0.00000177
Un	37450001	37500000	0.00000253
Un	37500001	37550000	0.00041659
Un	37550001	37600000	0.00018353
Un	37600001	37650000	0.00016069
Un	37650001	37700000	0.00008522
Un	37700001	37750000	0.00000795
Un	37750001	37800000	0.00021755
Un	37800001	37850000	0.00014109
Un	37850001	37900000	0.00021880
Un	37900001	37950000	0.00005587
Un	37950001	38000000	0.00001872
Un	38000001	38050000	0.00002132
Un	38050001	38100000	0.00004764
Un	38100001	38150000	0.00004475
Un	38150001	38200000	0.00000341
Un	38200001	38250000	0.00003022
Un	38250001	38300000	0.00001313
Un	38300001	38350000	0.00009908
Un	38350001	38400000	0.00019992
Un	38400001	38450000	0.00006291
Un	38450001	38500000	0.00000736
Un	38500001	38550000	0.00002306
Un	38550001	38600000	0.00007782
Un	38600001	38650000	0.00002488
Un	38650001	38700000	0.00021123
Un	38700001	38750000	0.00005693
Un	38750001	38800000	0.00002005
Un	38800001	38850000	0.00002598
Un	38850001	38900000	0.00005558
Un	38900001	38950000	0.00020566
Un	38950001	39000000	0.00011859
Un	39000001	39050000	0.00001553
Un	39050001	39100000	0.00000165
Un	39100001	39150000	0.00001180
Un	39150001	39200000	0.00000741
Un	39200001	39250000	0.00004967
Un	39250001	39300000	0.00012273
Un	39300001	39350000	0.00010115
Un	39350001	39400000	0.00004689
Un	39400001	39450000	0.00003364
Un	39450001	39500000	0.00002877
Un	39500001	39550000	0.00003169
Un	39550001	39600000	0.00043297
Un	39600001	39650000	0.00025882
Un	39650001	39700000	0.00040653
Un	39700001	39750000	0.00003785
Un	39750001	39800000	0.00009749
Un	39800001	39850000	0.00007767
Un	39850001	39900000	0.00002872
Un	39900001	39950000	0.00066121
Un	39950001	40000000	0.00016335
Un	40000001	40050000	0.00018043
Un	40050001	40100000	0.00003012
Un	40100001	40150000	0.00001319
Un	40150001	40200000	0.00004050
Un	40200001	40250000	0.00002752
Un	40250001	40300000	0.00004598
Un	40300001	40350000	0.00001223
Un	40350001	40400000	0.00000027
Un	40400001	40450000	0.00003676
Un	40450001	40500000	0.00003584
Un	40500001	40550000	0.00004695
Un	40550001	40600000	0.00006006
Un	40600001	40650000	0.00003969
Un	40650001	40700000	0.00007732
Un	40700001	40750000	0.00002992
Un	40750001	40800000	0.00000310
Un	40800001	40850000	0.00001207
Un	40850001	40900000	0.00001606
Un	40900001	40950000	0.00008783
Un	40950001	41000000	0.00000888
Un	41000001	41050000	0.00000208
Un	41050001	41100000	0.00000443
Un	41100001	41150000	0.00008190
Un	41150001	41200000	0.00018386
Un	41200001	41250000	0.00004546
Un	41250001	41300000	0.00001217
Un	41300001	41350000	0.00000435
Un	41350001	41400000	0.00001163
Un	41400001	41450000	0.00006564
Un	41450001	41500000	0.00010892
Un	41500001	41550000	0.00002920
Un	41550001	41600000	0.00001757
Un	41600001	41650000	0.00001416
Un	41650001	41700000	0.00003706
Un	41700001	41750000	0.00005617
Un	41750001	41800000	0.00007481
Un	41800001	41850000	0.00008062
Un	41850001	41900000	0.00000232
Un	41900001	41950000	0.00004831
Un	41950001	42000000	0.00003768
Un	42000001	42050000	0.00004890
Un	42050001	42100000	0.00000817
Un	42100001	42150000	0.00000877
Un	42150001	42200000	0.00002860
Un	42200001	42250000	0.00001281
Un	42250001	42300000	0.00001150
Un	42300001	42350000	0.00003100
Un	42350001	42400000	0.00003308
Un	42400001	42450000	0.00000181
Un	42450001	42500000	0.00002752
Un	42500001	42550000	0.00001368
Un	42550001	42600000	0.00003008
Un	42600001	42650000	0.00001852
Un	42650001	42700000	0.00003500
Un	42700001	42750000	0.00000301
Un	42750001	42800000	0.00000228
Un	42800001	42850000	0.00002053
Un	42850001	42900000	0.00007574
Un	42900001	42950000	0.00001438
Un	42950001	43000000	0.00002401
Un	43000001	43050000	0.00008065
Un	43050001	43100000	0.00006860
Un	43100001	43150000	0.00049970
Un	43150001	43200000	0.00012885
Un	43200001	43250000	0.00001248
Un	43250001	43300000	0.00005478
Un	43300001	43350000	0.00002294
Un	43350001	43400000	0.00001551
Un	43400001	43450000	0.00004916
Un	43450001	43500000	0.00002196
Un	43500001	43550000	0.00001894
Un	43550001	43600000	0.00001957
Un	43600001	43650000	0.00013304
Un	43650001	43700000	0.00006007
Un	43700001	43750000	0.00003474
Un	43750001	43800000	0.00003729
Un	43800001	43850000	0.00006432
Un	43850001	43900000	0.00006843
Un	43900001	43950000	0.00005233
Un	43950001	44000000	0.00014940
Un	44000001	44050000	0.00012202
Un	44050001	44100000	0.00004602
Un	44100001	44150000	0.00002214
Un	44150001	44200000	0.00001808
Un	44200001	44250000	0.00002714
Un	44250001	44300000	0.00005839
Un	44300001	44350000	0.00011805
Un	44350001	44400000	0.00001203
Un	44400001	44450000	0.00002561
Un	44450001	44500000	0.00003148
Un	44500001	44550000	0.00000123
Un	44550001	44600000	0.00000146
Un	44600001	44650000	0.00001756
Un	44650001	44700000	0.00003170
Un	44700001	44750000	0.00001798
Un	44750001	44800000	0.00001085
Un	44800001	44850000	0.00000731
Un	44850001	44900000	0.00001291
Un	44900001	44950000	0.00000024
Un	44950001	45000000	0.00000211
Un	45000001	45050000	0.00002677
Un	45050001	45100000	0.00008336
Un	45100001	45150000	0.00004994
Un	45150001	45200000	0.00002434
Un	45200001	45250000	0.00000996
Un	45250001	45300000	0.00000393
Un	45300001	45350000	0.00003475
Un	45350001	45400000	0.00004319
Un	45400001	45450000	0.00002108
Un	45450001	45500000	0.00001235
Un	45500001	45550000	0.00002101
Un	45550001	45600000	0.00002762
Un	45600001	45650000	0.00000973
Un	45650001	45700000	0.00002970
Un	45700001	45750000	0.00005158
Un	45750001	45800000	0.00003985
Un	45800001	45850000	0.00004746
Un	45850001	45900000	0.00001042
Un	45900001	45950000	0.00000152
Un	45950001	46000000	0.00002045
Un	46000001	46050000	0.00002035
Un	46050001	46100000	0.00001816
Un	46100001	46150000	0.00001617
Un	46150001	46200000	0.00001808
Un	46200001	46250000	0.00004695
Un	46250001	46300000	0.00002488
Un	46300001	46350000	0.00009157
Un	46350001	46400000	0.00007299
Un	46400001	46450000	0.00013050
Un	46450001	46500000	0.00012322
Un	46500001	46550000	0.00000963
Un	46550001	46600000	0.00001944
Un	46600001	46650000	0.00004252
Un	46650001	46700000	0.00003613
Un	46700001	46750000	0.00008278
Un	46750001	46800000	0.00000011
Un	46800001	46850000	0.00000659
Un	46850001	46900000	0.00000453
Un	46900001	46950000	0.00005478
Un	46950001	47000000	0.00005336
Un	47000001	47050000	0.00006530
Un	47050001	47100000	0.00000697
Un	47100001	47150000	0.00001221
Un	47150001	47200000	0.00000656
Un	47200001	47250000	0.00008698
Un	47250001	47300000	0.00006527
Un	47300001	47350000	0.00002225
Un	47350001	47400000	0.00003615
Un	47400001	47450000	0.00003133
Un	47450001	47500000	0.00002672
Un	47500001	47550000	0.00002259
Un	47550001	47600000	0.00000665
Un	47600001	47650000	0.00004475
Un	47650001	47700000	0.00011285
Un	47700001	47750000	0.00002059
Un	47750001	47800000	0.00002067
Un	47800001	47850000	0.00004226
Un	47850001	47900000	0.00001428
Un	47900001	47950000	0.00000668
Un	47950001	48000000	0.00001627
Un	48000001	48050000	0.00004193
Un	48050001	48100000	0.00000580
Un	48100001	48150000	0.00001116
Un	48150001	48200000	0.00001543
Un	48200001	48250000	0.00002828
Un	48250001	48300000	0.00000225
Un	48300001	48350000	0.00000849
Un	48350001	48400000	0.00022319
Un	48400001	48450000	0.00004406
Un	48450001	48500000	0.00002716
Un	48500001	48550000	0.00001816
Un	48550001	48600000	0.00003171
Un	48600001	48650000	0.00001944
Un	48650001	48700000	0.00012371
Un	48700001	48750000	0.00020319
Un	48750001	48800000	0.00001795
Un	48800001	48850000	0.00003040
Un	48850001	48900000	0.00005018
Un	48900001	48950000	0.00002504
Un	48950001	49000000	0.00002889
Un	49000001	49050000	0.00004112
Un	49050001	49100000	0.00001181
Un	49100001	49150000	0.00002058
Un	49150001	49200000	0.00005332
Un	49200001	49250000	0.00004442
Un	49250001	49300000	0.00000711
Un	49300001	49350000	0.00000233
Un	49350001	49400000	0.00001379
Un	49400001	49450000	0.00000261
Un	49450001	49500000	0.00000607
Un	49500001	49550000	0.00000295
Un	49550001	49600000	0.00005366
Un	49600001	49650000	0.00012094
Un	49650001	49700000	0.00008510
Un	49700001	49750000	0.00011630
Un	49750001	49800000	0.00001561
Un	49800001	49850000	0.00003414
Un	49850001	49900000	0.00003373
Un	49900001	49950000	0.00001749
Un	49950001	50000000	0.00003407
Un	50000001	50050000	0.00002143
Un	50050001	50100000	0.00002884
Un	50100001	50150000	0.00002415
Un	50150001	50200000	0.00000656
Un	50200001	50250000	0.00004389
Un	50250001	50300000	0.00007464
Un	50300001	50350000	0.00002722
Un	50350001	50400000	0.00001222
Un	50400001	50450000	0.00000904
Un	50450001	50500000	0.00003659
Un	50500001	50550000	0.00000429
Un	50550001	50600000	0.00003450
Un	50600001	50650000	0.00000523
Un	50650001	50700000	0.00001387
Un	50700001	50750000	0.00004387
Un	50750001	50800000	0.00002266
Un	50800001	50850000	0.00002228
Un	50850001	50900000	0.00001245
Un	50900001	50950000	0.00003704
Un	50950001	51000000	0.00001121
Un	51000001	51050000	0.00001362
Un	51050001	51100000	0.00001844
Un	51100001	51150000	0.00000275
Un	51150001	51200000	0.00002306
Un	51200001	51250000	0.00001041
Un	51250001	51300000	0.00001817
Un	51300001	51350000	0.00000759
Un	51350001	51400000	0.00004386
Un	51400001	51450000	0.00000751
Un	51450001	51500000	0.00004875
Un	51500001	51550000	0.00008015
Un	51550001	51600000	0.00019910
Un	51600001	51650000	0.00002002
Un	51650001	51700000	0.00005026
Un	51700001	51750000	0.00003592
Un	51750001	51800000	0.00000724
Un	51800001	51850000	0.00002140
Un	51850001	51900000	0.00001164
Un	51900001	51950000	0.00000555
Un	51950001	52000000	0.00004485
Un	52000001	52050000	0.00004342
Un	52050001	52100000	0.00001553
Un	52100001	52150000	0.00002068
Un	52150001	52200000	0.00000104
Un	52200001	52250000	0.00000007
Un	52250001	52300000	0.00001682
Un	52300001	52350000	0.00001649
Un	52350001	52400000	0.00010453
Un	52400001	52450000	0.00001853
Un	52450001	52500000	0.00003947
Un	52500001	52550000	0.00000192
Un	52550001	52600000	0.00000701
Un	52600001	52650000	0.00000733
Un	52650001	52700000	0.00004284
Un	52700001	52750000	0.00004194
Un	52750001	52800000	0.00003503
Un	52800001	52850000	0.00005881
Un	52850001	52900000	0.00004518
Un	52900001	52950000	0.00000613
Un	52950001	53000000	0.00001012
Un	53000001	53050000	0.00000737
Un	53050001	53100000	0.00001242
Un	53100001	53150000	0.00002901
Un	53150001	53200000	0.00002429
Un	53200001	53250000	0.00000009
Un	53250001	53300000	0.00004283
Un	53300001	53350000	0.00002054
Un	53350001	53400000	0.00003883
Un	53400001	53450000	0.00000341
Un	53450001	53500000	0.00000996
Un	53500001	53550000	0.00002788
Un	53550001	53600000	0.00002978
Un	53600001	53650000	0.00001471
Un	53650001	53700000	0.00003951
Un	53700001	53750000	0.00000891
Un	53750001	53800000	0.00000575
Un	53800001	53850000	0.00000016
Un	53850001	53900000	0.00002298
Un	53900001	53950000	0.00001659
Un	53950001	54000000	0.00001699
Un	54000001	54050000	0.00003223
Un	54050001	54100000	0.00002526
Un	54100001	54150000	0.00001023
Un	54150001	54200000	0.00001323
Un	54200001	54250000	0.00000509
Un	54250001	54300000	0.00000131
Un	54300001	54350000	0.00000941
Un	54350001	54400000	0.00005253
Un	54400001	54450000	0.00001261
Un	54450001	54500000	0.00002139
Un	54500001	54550000	0.00003616
Un	54550001	54600000	0.00000542
Un	54600001	54650000	0.00001009
Un	54650001	54700000	0.00000673
Un	54700001	54750000	0.00003635
Un	54750001	54800000	0.00000081
Un	54800001	54850000	0.00005462
Un	54850001	54900000	0.00000475
Un	54900001	54950000	0.00000006
Un	54950001	55000000	0.00000504
Un	55000001	55050000	0.00000009
Un	55050001	55100000	0.00000728
Un	55100001	55150000	0.00000028
Un	55150001	55200000	0.00006402
Un	55200001	55250000	0.00000549
Un	55250001	55300000	0.00001828
Un	55300001	55350000	0.00000029
group0	1	50000	0.00327776
group0	50001	100000	0.00111785
group0	100001	150000	0.00396450
group0	150001	200000	0.00257841
group0	200001	250000	0.00257837
group0	250001	300000	0.00349289
group0	300001	350000	0.00333746
group0	350001	400000	0.00172870
group0	400001	450000	0.00383353
group0	450001	500000	0.00362255
group0	500001	550000	0.00441178
group0	550001	600000	0.00122665
group0	600001	650000	0.00236890
group0	650001	700000	0.00210805
group0	700001	750000	0.00308802
group0	750001	800000	0.00163781
group0	800001	850000	0.00414805
group0	850001	900000	0.00689900
group0	900001	950000	0.00645043
group0	950001	1000000	0.00608995
group0	1000001	1050000	0.00383664
group0	1050001	1100000	0.00314083
group0	1100001	1150000	0.00189854
group0	1150001	1200000	0.00190351
group0	1200001	1250000	0.00488410
group0	1250001	1300000	0.00576166
group0	1300001	1350000	0.00338106
group0	1350001	1400000	0.00420518
group0	1400001	1450000	0.00353753
group0	1450001	1500000	0.00414440
group0	1500001	1550000	0.00575229
group0	1550001	1600000	0.00551426
group0	1600001	1650000	0.00385044
group0	1650001	1700000	0.00328397
group0	1700001	1750000	0.00106127
group0	1750001	1800000	0.00205448
group0	1800001	1850000	0.00316672
group0	1850001	1900000	0.00589749
group0	1900001	1950000	0.00241639
group0	1950001	2000000	0.00521863
group0	2000001	2050000	0.00316681
group0	2050001	2100000	0.00498286
group0	2100001	2150000	0.00326239
group0	2150001	2200000	0.00309433
group0	2200001	2250000	0.00182780
group0	2250001	2300000	0.00306657
group0	2300001	2350000	0.00137672
group0	2350001	2400000	0.00319248
group0	2400001	2450000	0.00281414
group0	4700001	4750000	0.00039255
group0	4650001	4700000	0.00387180
group0	4600001	4650000	0.00502045
group0	4550001	4600000	0.00282285
group0	4500001	4550000	0.00050921
group0	4450001	4500000	0.00053760
group0	4400001	4450000	0.00057578
group0	4350001	4400000	0.00154101
group0	4300001	4350000	0.00111100
group0	4250001	4300000	0.00124490
group0	4200001	4250000	0.00393397
group0	4150001	4200000	0.00563486
group0	4100001	4150000	0.00454803
group0	4050001	4100000	0.00832489
group0	4000001	4050000	0.00597027
group0	3950001	4000000	0.00495593
group0	3900001	3950000	0.00094561
group0	3850001	3900000	0.00119307
group0	3800001	3850000	0.00146156
group0	3750001	3800000	0.00060908
group0	3700001	3750000	0.00220258
group0	3650001	3700000	0.00370605
group0	3600001	3650000	0.00271599
group0	3550001	3600000	0.00065498
group0	3500001	3550000	0.00112157
group0	3450001	3500000	0.00170196
group0	3400001	3450000	0.00168182
group0	3350001	3400000	0.00353062
group0	3300001	3350000	0.00344600
group0	3250001	3300000	0.00220370
group0	3200001	3250000	0.00689565
group0	3150001	3200000	0.00296230
group0	3100001	3150000	0.00230655
group0	3050001	3100000	0.00823073
group0	3000001	3050000	0.00553789
group0	2950001	3000000	0.00549868
group0	2900001	2950000	0.00530365
group0	2850001	2900000	0.00164332
group0	2800001	2850000	0.00339342
group0	2750001	2800000	0.00112071
group0	2700001	2750000	0.00142033
group0	2650001	2700000	0.00161063
group0	2600001	2650000	0.00280151
group0	2550001	2600000	0.00453989
group0	2500001	2550000	0.00463383
group0	2450001	2500000	0.00464251
group0	4700001	4750000	0.00019270
group0	4750001	4800000	0.00133581
group0	4800001	4850000	0.00444665
group0	4850001	4900000	0.00291518
group0	4900001	4950000	0.00233647
group0	4950001	5000000	0.00353573
group0	5000001	5050000	0.00441202
group0	5050001	5100000	0.00363590
group0	5100001	5150000	0.00464645
group0	5150001	5200000	0.00253331
group0	5200001	5250000	0.00172806
group0	5250001	5300000	0.00292366
group0	5300001	5350000	0.00286439
group0	5350001	5400000	0.00282565
group0	5400001	5450000	0.00402918
group0	5450001	5500000	0.00442031
group0	5500001	5550000	0.00376274
group0	5550001	5600000	0.00359799
group0	5600001	5650000	0.00693906
group0	5650001	5700000	0.00597073
group0	5700001	5750000	0.00425450
group0	5750001	5800000	0.00380942
group0	5800001	5850000	0.00284181
group0	5850001	5900000	0.00612159
group0	5900001	5950000	0.00575785
group0	5950001	6000000	0.00361648
group0	6000001	6050000	0.00391000
group0	6050001	6100000	0.00452444
group0	6100001	6150000	0.00374052
group0	6150001	6200000	0.00501851
group0	6200001	6250000	0.00517980
group0	6250001	6300000	0.00031067
group0	6300001	6350000	0.00033051
group0	6350001	6400000	0.00586231
group0	6400001	6450000	0.00447349
group0	6450001	6500000	0.00427743
group0	6500001	6550000	0.00526488
group0	6550001	6600000	0.00280366
group0	6600001	6650000	0.00404311
group0	6650001	6700000	0.00113300
group0	6700001	6750000	0.00166381
group0	6750001	6800000	0.00125095
group0	6800001	6850000	0.00029902
group0	6850001	6900000	0.00082016
group0	6900001	6950000	0.00086811
group0	6950001	7000000	0.00077133
group0	7000001	7050000	0.00094218
group0	7050001	7100000	0.00104610
group0	7100001	7150000	0.00023843
group0	7150001	7200000	0.00090319
group0	7200001	7250000	0.00079431
group0	7250001	7300000	0.00084614
group0	7300001	7350000	0.00016094
group0	7350001	7400000	0.00033374
group0	7400001	7450000	0.00048225
group0	7450001	7500000	0.00019558
group0	7500001	7550000	0.00022258
group0	7550001	7600000	0.00042156
group0	7600001	7650000	0.00134327
group0	7650001	7700000	0.00182271
group0	7700001	7750000	0.00194282
group0	7750001	7800000	0.00187445
group0	7800001	7850000	0.00075624
group0	7850001	7900000	0.00005533
group0	7900001	7950000	0.00017902
group0	7950001	8000000	0.00034458
group0	8000001	8050000	0.00059363
group0	8050001	8100000	0.00045115
group0	8100001	8150000	0.00083426
group0	8150001	8200000	0.00030632
group0	8200001	8250000	0.00033541
group0	8250001	8300000	0.00068068
group0	8300001	8350000	0.00118516
group0	8350001	8400000	0.00023675
group0	8400001	8450000	0.00052088
group0	8450001	8500000	0.00030763
group0	8500001	8550000	0.00076460
group0	8550001	8600000	0.00091879
group0	8600001	8650000	0.00115998
group0	8650001	8700000	0.00089400
group0	8700001	8750000	0.00080494
group0	8750001	8800000	0.00055742
group0	8800001	8850000	0.00143469
group0	8850001	8900000	0.00104283
group0	8900001	8950000	0.00118755
group0	8950001	9000000	0.00092105
group0	9000001	9050000	0.00145718
group0	9050001	9100000	0.00054721
group0	9100001	9150000	0.00059956
group0	9150001	9200000	0.00030867
group0	9200001	9250000	0.00074031
group0	9250001	9300000	0.00026714
group0	9300001	9350000	0.00082963
group0	9350001	9400000	0.00038195
group0	9400001	9450000	0.00109665
group0	9450001	9500000	0.00075832
group0	9500001	9550000	0.00092051
group0	9550001	9600000	0.00068539
group0	9600001	9650000	0.00064556
group0	9650001	9700000	0.00111930
group0	9700001	9750000	0.00117251
group0	9750001	9800000	0.00061763
group0	9800001	9850000	0.00298401
group0	9850001	9900000	0.00324794
group0	9900001	9950000	0.00316619
group0	9950001	10000000	0.00283628
group0	10000001	10050000	0.00114203
group0	10050001	10100000	0.00365235
group0	10100001	10150000	0.00167682
group0	10150001	10200000	0.00229459
group0	10200001	10250000	0.00428408
group0	10250001	10300000	0.00301720
group0	10300001	10350000	0.00226834
group0	10350001	10400000	0.00233074
group0	10400001	10450000	0.00160663
group0	10450001	10500000	0.00131287
group0	10500001	10550000	0.00047204
group0	10550001	10600000	0.00067972
group0	10600001	10650000	0.00362339
group0	10650001	10700000	0.00302173
group0	10700001	10750000	0.00422695
group0	10750001	10800000	0.00390662
group0	10800001	10850000	0.00385220
group0	10850001	10900000	0.00146389
group0	10900001	10950000	0.00263827
group0	10950001	11000000	0.00059464
group0	11000001	11050000	0.00053985
group0	11050001	11100000	0.00110465
group0	11100001	11150000	0.00065828
group0	12350001	12400000	0.00104051
group0	12300001	12350000	0.00224533
group0	12250001	12300000	0.00048624
group0	12200001	12250000	0.00045703
group0	12150001	12200000	0.00204575
group0	12100001	12150000	0.00247789
group0	12050001	12100000	0.00318386
group0	12000001	12050000	0.00299929
group0	11950001	12000000	0.00434321
group0	11900001	11950000	0.00190837
group0	11850001	11900000	0.00077957
group0	11800001	11850000	0.00244293
group0	11750001	11800000	0.00155513
group0	11700001	11750000	0.00145318
group0	11650001	11700000	0.00201645
group0	11600001	11650000	0.00258646
group0	11550001	11600000	0.00222331
group0	11500001	11550000	0.00272297
group0	11450001	11500000	0.00202320
group0	11400001	11450000	0.00240629
group0	11350001	11400000	0.00138352
group0	11300001	11350000	0.00346964
group0	11250001	11300000	0.00396233
group0	11200001	11250000	0.00319639
group0	11150001	11200000	0.00218672
group0	11100001	11150000	0.00026612
group0	12400001	12450000	0.00024501
group0	12450001	12500000	0.00311759
group0	12500001	12550000	0.00520028
group0	12550001	12600000	0.00473410
group0	12600001	12650000	0.00289189
group0	12650001	12700000	0.00550008
group0	12700001	12750000	0.00450942
group0	12750001	12800000	0.00271290
group0	12800001	12850000	0.00526583
group0	12850001	12900000	0.00384827
group0	12900001	12950000	0.00603401
group0	12950001	13000000	0.00547743
group0	13000001	13050000	0.00469405
group0	13050001	13100000	0.00435065
group0	13100001	13150000	0.00280396
group0	13150001	13200000	0.00389510
group0	13200001	13250000	0.00574138
group0	13250001	13300000	0.00666428
group0	13300001	13350000	0.00384060
group0	13350001	13400000	0.00226123
group0	13400001	13450000	0.00232230
group0	13450001	13500000	0.00515047
group0	13500001	13550000	0.00048461
group0	13550001	13600000	0.00002651
group0	14600001	14650000	0.00028648
group0	14550001	14600000	0.00089429
group0	14500001	14550000	0.00002769
group0	14450001	14500000	0.00009785
group0	14400001	14450000	0.00019603
group0	14350001	14400000	0.00086619
group0	14300001	14350000	0.00124049
group0	14250001	14300000	0.00106985
group0	14200001	14250000	0.00046365
group0	14150001	14200000	0.00068395
group0	14100001	14150000	0.00025782
group0	14050001	14100000	0.00120221
group0	14000001	14050000	0.00012851
group0	13950001	14000000	0.00011159
group0	13900001	13950000	0.00041702
group0	13850001	13900000	0.00094601
group0	13800001	13850000	0.00026950
group0	13750001	13800000	0.00031484
group0	13700001	13750000	0.00084486
group0	13650001	13700000	0.00021446
group0	13600001	13650000	0.00061486
group0	13550001	13600000	0.00020400
group0	15450001	15500000	0.00022569
group0	15400001	15450000	0.00399825
group0	15350001	15400000	0.00339933
group0	15300001	15350000	0.00236713
group0	15250001	15300000	0.00355983
group0	15200001	15250000	0.00178904
group0	15150001	15200000	0.00348127
group0	15100001	15150000	0.00394251
group0	15050001	15100000	0.00335469
group0	15000001	15050000	0.00107390
group0	14950001	15000000	0.00177408
group0	14900001	14950000	0.00445408
group0	14850001	14900000	0.00411095
group0	14800001	14850000	0.00400312
group0	14750001	14800000	0.00313626
group0	14700001	14750000	0.00389087
group0	14650001	14700000	0.00661237
group0	14600001	14650000	0.00325807
group0	16200001	16250000	0.00286212
group0	16150001	16200000	0.00297156
group0	16100001	16150000	0.00589291
group0	16050001	16100000	0.00199526
group0	16000001	16050000	0.00431581
group0	15950001	16000000	0.00585197
group0	15900001	15950000	0.00405198
group0	15850001	15900000	0.00703078
group0	15800001	15850000	0.00507054
group0	15750001	15800000	0.00411872
group0	15700001	15750000	0.00453023
group0	15650001	15700000	0.00353268
group0	15600001	15650000	0.00549580
group0	15550001	15600000	0.00159761
group0	15500001	15550000	0.00469640
group0	15450001	15500000	0.00098064
group0	17000001	17050000	0.00081409
group0	16950001	17000000	0.00292261
group0	16900001	16950000	0.00434454
group0	16850001	16900000	0.00240594
group0	16800001	16850000	0.00319264
group0	16750001	16800000	0.00684073
group0	16700001	16750000	0.00418370
group0	16650001	16700000	0.00660550
group0	16600001	16650000	0.00504689
group0	16550001	16600000	0.00292786
group0	16500001	16550000	0.00382200
group0	16450001	16500000	0.00200618
group0	16400001	16450000	0.00295537
group0	16350001	16400000	0.00533884
group0	16300001	16350000	0.00561898
group0	16250001	16300000	0.00476859
group0	16200001	16250000	0.00073523
group0	17750001	17800000	0.00127518
group0	17700001	17750000	0.00327525
group0	17650001	17700000	0.00447755
group0	17600001	17650000	0.00452479
group0	17550001	17600000	0.00714417
group0	17500001	17550000	0.00632196
group0	17450001	17500000	0.00575708
group0	17400001	17450000	0.00290160
group0	17350001	17400000	0.00546885
group0	17300001	17350000	0.00477943
group0	17250001	17300000	0.00448440
group0	17200001	17250000	0.00294733
group0	17150001	17200000	0.00267166
group0	17100001	17150000	0.00141167
group0	17050001	17100000	0.00283990
group0	17000001	17050000	0.00211292
group0	18500001	18550000	0.00030437
group0	18450001	18500000	0.00415317
group0	18400001	18450000	0.00104843
group0	18350001	18400000	0.00178169
group0	18300001	18350000	0.00397844
group0	18250001	18300000	0.00912729
group0	18200001	18250000	0.00811914
group0	18150001	18200000	0.00606014
group0	18100001	18150000	0.00456313
group0	18050001	18100000	0.00503988
group0	18000001	18050000	0.00692843
group0	17950001	18000000	0.00246914
group0	17900001	17950000	0.00333544
group0	17850001	17900000	0.00112328
group0	17800001	17850000	0.00090629
group0	17750001	17800000	0.00037611
group0	19150001	19200000	0.00308572
group0	19100001	19150000	0.00360799
group0	19050001	19100000	0.00190706
group0	19000001	19050000	0.00185439
group0	18950001	19000000	0.00131098
group0	18900001	18950000	0.00594501
group0	18850001	18900000	0.00869363
group0	18800001	18850000	0.00194780
group0	18750001	18800000	0.00877287
group0	18700001	18750000	0.00203568
group0	18650001	18700000	0.00344705
group0	18600001	18650000	0.00990605
group0	18550001	18600000	0.00521403
group0	18500001	18550000	0.00125369
group0	19150001	19200000	0.00047160
group0	19200001	19250000	0.00153499
group0	19250001	19300000	0.00198537
group0	19300001	19350000	0.00719744
group0	19350001	19400000	0.00697227
group0	19400001	19450000	0.00693525
group0	19450001	19500000	0.00640172
group0	19500001	19550000	0.00277389
group0	19550001	19600000	0.00750430
group0	19600001	19650000	0.00558262
group0	19650001	19700000	0.00799035
group0	19700001	19750000	0.00636286
group0	19750001	19800000	0.00005648
group0	19800001	19850000	0.00132788
group0	20400001	20450000	0.00236940
group0	20350001	20400000	0.00557694
group0	20300001	20350000	0.01057853
group0	20250001	20300000	0.00387507
group0	20200001	20250000	0.00124183
group0	20150001	20200000	0.00066292
group0	20100001	20150000	0.00212823
group0	20050001	20100000	0.00767008
group0	20000001	20050000	0.01068082
group0	19950001	20000000	0.01496786
group0	19900001	19950000	0.01347998
group0	19850001	19900000	0.00868074
group0	19800001	19850000	0.00717409
group0	21000001	21050000	0.00383881
group0	20950001	21000000	0.00206589
group0	20900001	20950000	0.00846893
group0	20850001	20900000	0.00682480
group0	20800001	20850000	0.01257096
group0	20750001	20800000	0.01004910
group0	20700001	20750000	0.00211963
group0	20650001	20700000	0.01117017
group0	20600001	20650000	0.00902560
group0	20550001	20600000	0.00714900
group0	20500001	20550000	0.00743509
group0	20450001	20500000	0.00147005
group0	20400001	20450000	0.00012083
group0	21000001	21050000	0.00060605
group0	21050001	21100000	0.00141346
group0	21100001	21150000	0.00190825
group0	21150001	21200000	0.00753647
group0	21200001	21250000	0.00486874
group0	21250001	21300000	0.00585897
group0	21300001	21350000	0.00133459
group0	21350001	21400000	0.00687593
group0	21400001	21450000	0.00638954
group0	21450001	21500000	0.00815629
group0	21500001	21550000	0.00560564
group0	22000001	22050000	0.00007102
group0	21950001	22000000	0.00034964
group0	21900001	21950000	0.00022980
group0	21850001	21900000	0.00022135
group0	21800001	21850000	0.00041153
group0	21750001	21800000	0.00053902
group0	21700001	21750000	0.00045183
group0	21650001	21700000	0.00079104
group0	21600001	21650000	0.00130879
group0	21550001	21600000	0.00152300
group0	21500001	21550000	0.00029159
group0	22450001	22500000	0.00111911
group0	22400001	22450000	0.00060077
group0	22350001	22400000	0.00025127
group0	22300001	22350000	0.00129196
group0	22250001	22300000	0.00116112
group0	22200001	22250000	0.00149840
group0	22150001	22200000	0.00121001
group0	22100001	22150000	0.00159384
group0	22050001	22100000	0.00130664
group0	22000001	22050000	0.00053700
group0	22450001	22500000	0.00030306
group0	22500001	22550000	0.00125918
group0	22550001	22600000	0.00253066
group0	22600001	22650000	0.00164943
group0	22650001	22700000	0.00246171
group0	22700001	22750000	0.00214688
group0	22750001	22800000	0.00192253
group0	22800001	22850000	0.00157288
group0	22850001	22900000	0.00065587
group0	22900001	22950000	0.00171113
group0	22950001	23000000	0.00178614
group0	23000001	23050000	0.00240872
group0	23050001	23100000	0.00158422
group0	23100001	23150000	0.00101299
group0	23150001	23200000	0.00359496
group0	23200001	23250000	0.00348536
group0	23250001	23300000	0.00159306
group0	23300001	23350000	0.00200261
group0	23350001	23400000	0.00103217
group0	23400001	23450000	0.00089053
group0	23450001	23500000	0.00080970
group0	23500001	23550000	0.00027728
group0	23550001	23600000	0.00097918
group0	23600001	23650000	0.00138421
group0	23650001	23700000	0.00253895
group0	23700001	23750000	0.00103964
group0	23750001	23800000	0.00182066
group0	23800001	23850000	0.00236675
group0	23850001	23900000	0.00151333
group0	23900001	23950000	0.00046082
group0	23950001	24000000	0.00051250
group0	24000001	24050000	0.00057937
group0	24050001	24100000	0.00037334
group0	24100001	24150000	0.00036149
group0	24150001	24200000	0.00313170
group0	24200001	24250000	0.00373261
group0	24250001	24300000	0.00186060
group0	24300001	24350000	0.00187106
group0	24350001	24400000	0.00208643
group0	24400001	24450000	0.00184134
group0	24450001	24500000	0.00117543
group0	24500001	24550000	0.00171008
group0	24550001	24600000	0.00017411
group0	24800001	24850000	0.00015324
group0	24750001	24800000	0.00049912
group0	24700001	24750000	0.00008542
group0	24650001	24700000	0.00012874
group0	24600001	24650000	0.00038419
group0	24550001	24600000	0.00081218
group0	24800001	24850000	0.00005003
group0	24850001	24900000	0.00031477
group0	24900001	24950000	0.00070699
group0	24950001	25000000	0.00152429
group0	25000001	25050000	0.00032472
group0	25050001	25100000	0.00080275
group0	25100001	25150000	0.00009300
group0	25150001	25200000	0.00066169
group0	25200001	25250000	0.00084844
group0	25250001	25300000	0.00047547
group0	25450001	25500000	0.00016594
group0	25400001	25450000	0.00204934
group0	25350001	25400000	0.00177832
group0	25300001	25350000	0.00101652
group0	25250001	25300000	0.00080284
group0	25450001	25500000	0.00010340
group0	25500001	25550000	0.00066860
group0	25550001	25600000	0.00049482
group0	25600001	25650000	0.00065342
group0	25650001	25700000	0.00068340
group0	25700001	25750000	0.00012238
group0	25750001	25800000	0.00005488
group0	25800001	25850000	0.00012799
group0	25850001	25900000	0.00064669
group0	25900001	25950000	0.00076957
group0	25950001	26000000	0.00149195
group0	26000001	26050000	0.00120400
group0	26050001	26100000	0.00120279
group0	26250001	26300000	0.00024692
group0	26200001	26250000	0.00026295
group0	26150001	26200000	0.00048662
group0	26100001	26150000	0.00114990
group0	26050001	26100000	0.00012452
group0	26450001	26500000	0.00004608
group0	26400001	26450000	0.00052166
group0	26350001	26400000	0.00029329
group0	26300001	26350000	0.00002828
group0	26250001	26300000	0.00000022
group0	26450001	26500000	0.00017317
group0	26500001	26550000	0.00055173
group0	26550001	26600000	0.00011486
group0	26600001	26650000	0.00014724
group0	26750001	26800000	0.00006276
group0	26700001	26750000	0.00061361
group0	26650001	26700000	0.00084155
group0	26600001	26650000	0.00059208
group0	26750001	26800000	0.00010981
group0	26800001	26850000	0.00009608
group0	26850001	26900000	0.00002473
group0	26950001	27000000	0.00001096
group0	26900001	26950000	0.00004526
group0	26850001	26900000	0.00002843
group0	26950001	27000000	0.00018048
group0	27000001	27050000	0.00018656
group1	1	50000	0.00129691
group1	50001	100000	0.00002504
group1	100001	150000	0.00487897
group1	150001	200000	0.00411535
group1	200001	250000	0.00286586
group1	250001	300000	0.00566375
group1	300001	350000	0.00277612
group1	350001	400000	0.00481584
group1	400001	450000	0.00284970
group1	450001	500000	0.00007855
group1	500001	550000	0.00274271
group1	550001	600000	0.00108764
group1	600001	650000	0.00093537
group1	650001	700000	0.00178056
group1	700001	750000	0.00141276
group1	750001	800000	0.00149187
group1	800001	850000	0.00090585
group1	850001	900000	0.00452252
group1	900001	950000	0.00187454
group1	950001	1000000	0.00072356
group1	1000001	1050000	0.00474378
group1	1050001	1100000	0.00537695
group1	1100001	1150000	0.00132626
group1	1150001	1200000	0.00342170
group1	1200001	1250000	0.00408454
group1	1250001	1300000	0.00344456
group1	1300001	1350000	0.00085721
group1	1350001	1400000	0.00226351
group1	1400001	1450000	0.00135555
group1	1450001	1500000	0.00534196
group1	1500001	1550000	0.00200147
group1	1550001	1600000	0.00571273
group1	1600001	1650000	0.00479962
group1	1650001	1700000	0.00120253
group1	1700001	1750000	0.00278588
group1	1750001	1800000	0.00405857
group1	1800001	1850000	0.00534730
group1	1850001	1900000	0.00576828
group1	1900001	1950000	0.00377567
group1	1950001	2000000	0.00297295
group1	2000001	2050000	0.00157802
group1	2050001	2100000	0.00260445
group1	2100001	2150000	0.00106341
group1	2150001	2200000	0.00109344
group1	2200001	2250000	0.00173282
group1	2250001	2300000	0.00261204
group1	2300001	2350000	0.00141442
group1	2350001	2400000	0.00205851
group1	2400001	2450000	0.00151290
group1	2450001	2500000	0.00120808
group1	2500001	2550000	0.00302875
group1	2550001	2600000	0.00343512
group1	2600001	2650000	0.00309180
group1	2650001	2700000	0.00394480
group1	2700001	2750000	0.00349227
group1	2750001	2800000	0.00264050
group1	2800001	2850000	0.00330883
group1	2850001	2900000	0.00281578
group1	2900001	2950000	0.00199691
group1	2950001	3000000	0.00177159
group1	3000001	3050000	0.00239153
group1	3050001	3100000	0.00145556
group1	3100001	3150000	0.00074547
group1	3150001	3200000	0.00113354
group1	3200001	3250000	0.00088596
group1	3250001	3300000	0.00456412
group1	3300001	3350000	0.00278420
group1	3350001	3400000	0.00340007
group1	3400001	3450000	0.00481066
group1	3450001	3500000	0.01139019
group1	3500001	3550000	0.00520454
group1	3550001	3600000	0.00287550
group1	3600001	3650000	0.00050470
group1	3650001	3700000	0.00327611
group1	3700001	3750000	0.00453002
group1	3750001	3800000	0.00400291
group1	3800001	3850000	0.00373856
group1	3850001	3900000	0.00310264
group1	3900001	3950000	0.00328349
group1	3950001	4000000	0.00142901
group1	4000001	4050000	0.00147778
group1	4050001	4100000	0.00340827
group1	4100001	4150000	0.00254697
group1	4150001	4200000	0.00368059
group1	4200001	4250000	0.00405162
group1	4250001	4300000	0.00299114
group1	4300001	4350000	0.00202058
group1	4350001	4400000	0.00117155
group1	4400001	4450000	0.00045109
group1	4450001	4500000	0.00169215
group1	4500001	4550000	0.00244575
group1	4550001	4600000	0.00400260
group1	4600001	4650000	0.00219348
group1	4650001	4700000	0.00240684
group1	4700001	4750000	0.00179700
group1	4750001	4800000	0.00107286
group1	4800001	4850000	0.00093178
group1	4850001	4900000	0.00078644
group1	4900001	4950000	0.00066044
group1	4950001	5000000	0.00108051
group1	5000001	5050000	0.00102651
group1	5050001	5100000	0.00100808
group1	5100001	5150000	0.00176073
group1	5150001	5200000	0.00243409
group1	5200001	5250000	0.00041535
group1	5250001	5300000	0.00201686
group1	5300001	5350000	0.00245136
group1	5350001	5400000	0.00039933
group1	5400001	5450000	0.00135794
group1	5450001	5500000	0.00315012
group1	5500001	5550000	0.00104081
group1	6650001	6700000	0.00006474
group1	6600001	6650000	0.00004882
group1	6550001	6600000	0.00050778
group1	6500001	6550000	0.00032970
group1	6450001	6500000	0.00010076
group1	6400001	6450000	0.00007961
group1	6350001	6400000	0.00032263
group1	6300001	6350000	0.00088444
group1	6250001	6300000	0.00071621
group1	6200001	6250000	0.00093582
group1	6150001	6200000	0.00027053
group1	6100001	6150000	0.00073776
group1	6050001	6100000	0.00042840
group1	6000001	6050000	0.00024548
group1	5950001	6000000	0.00046149
group1	5900001	5950000	0.00034021
group1	5850001	5900000	0.00034808
group1	5800001	5850000	0.00041517
group1	5750001	5800000	0.00046437
group1	5700001	5750000	0.00032572
group1	5650001	5700000	0.00060159
group1	5600001	5650000	0.00016249
group1	5550001	5600000	0.00052829
group1	5500001	5550000	0.00001959
group1	7750001	7800000	0.00008956
group1	7700001	7750000	0.00022915
group1	7650001	7700000	0.00048922
group1	7600001	7650000	0.00046418
group1	7550001	7600000	0.00066575
group1	7500001	7550000	0.00118710
group1	7450001	7500000	0.00110746
group1	7400001	7450000	0.00065850
group1	7350001	7400000	0.00020672
group1	7300001	7350000	0.00090849
group1	7250001	7300000	0.00111810
group1	7200001	7250000	0.00084634
group1	7150001	7200000	0.00126212
group1	7100001	7150000	0.00136329
group1	7050001	7100000	0.00095626
group1	7000001	7050000	0.00103868
group1	6950001	7000000	0.00055570
group1	6900001	6950000	0.00043222
group1	6850001	6900000	0.00034222
group1	6800001	6850000	0.00039686
group1	6750001	6800000	0.00047313
group1	6700001	6750000	0.00008452
group1	6650001	6700000	0.00012899
group1	7750001	7800000	0.00014880
group1	7800001	7850000	0.00028497
group1	7850001	7900000	0.00046296
group1	7900001	7950000	0.00057732
group1	7950001	8000000	0.00023813
group1	8000001	8050000	0.00036030
group1	8050001	8100000	0.00086153
group1	8100001	8150000	0.00013470
group1	8150001	8200000	0.00018323
group1	8200001	8250000	0.00031019
group1	8250001	8300000	0.00005545
group1	8300001	8350000	0.00022579
group1	8350001	8400000	0.00107398
group1	8400001	8450000	0.00145505
group1	8450001	8500000	0.00062500
group1	8500001	8550000	0.00080435
group1	8550001	8600000	0.00098411
group1	8600001	8650000	0.00085301
group1	8650001	8700000	0.00117814
group1	8700001	8750000	0.00099858
group1	8750001	8800000	0.00091015
group1	8800001	8850000	0.00028303
group1	8850001	8900000	0.00272047
group1	8900001	8950000	0.00331796
group1	8950001	9000000	0.00441444
group1	9000001	9050000	0.00591618
group1	9050001	9100000	0.00409424
group1	9100001	9150000	0.00436829
group1	9150001	9200000	0.00424086
group1	9200001	9250000	0.00148153
group1	9250001	9300000	0.00210518
group1	9300001	9350000	0.00236886
group1	9350001	9400000	0.00266771
group1	9400001	9450000	0.00230030
group1	9450001	9500000	0.00273923
group1	9500001	9550000	0.00419692
group1	9550001	9600000	0.00358056
group1	9600001	9650000	0.00334523
group1	9650001	9700000	0.00465746
group1	9700001	9750000	0.00125425
group1	9750001	9800000	0.00271650
group1	9800001	9850000	0.00398026
group1	9850001	9900000	0.00490569
group1	9900001	9950000	0.00399668
group1	9950001	10000000	0.00402167
group1	10000001	10050000	0.00552907
group1	10050001	10100000	0.00346163
group1	10100001	10150000	0.00532408
group1	10150001	10200000	0.00225465
group1	10200001	10250000	0.00325217
group1	10250001	10300000	0.00255295
group1	10300001	10350000	0.00118599
group1	10350001	10400000	0.00268386
group1	10400001	10450000	0.00309395
group1	10450001	10500000	0.00306694
group1	10500001	10550000	0.00215350
group1	10550001	10600000	0.00298246
group1	10600001	10650000	0.00173658
group1	10650001	10700000	0.00169032
group1	10700001	10750000	0.00120458
group1	10750001	10800000	0.00312309
group1	10800001	10850000	0.00364121
group1	10850001	10900000	0.00429537
group1	10900001	10950000	0.00344291
group1	10950001	11000000	0.00156930
group1	11000001	11050000	0.00056657
group1	11050001	11100000	0.00021257
group1	11100001	11150000	0.00289242
group1	11150001	11200000	0.00299385
group1	11200001	11250000	0.00259699
group1	11250001	11300000	0.00318324
group1	11300001	11350000	0.00257289
group1	11350001	11400000	0.00288236
group1	11400001	11450000	0.00580872
group1	11450001	11500000	0.00357432
group1	12150001	12200000	0.00164916
group1	12100001	12150000	0.00630108
group1	12050001	12100000	0.00251555
group1	12000001	12050000	0.00783306
group1	11950001	12000000	0.00922726
group1	11900001	11950000	0.00690579
group1	11850001	11900000	0.00788723
group1	11800001	11850000	0.00832049
group1	11750001	11800000	0.00568072
group1	11700001	11750000	0.00454085
group1	11650001	11700000	0.00654261
group1	11600001	11650000	0.00753918
group1	11550001	11600000	0.00578948
group1	11500001	11550000	0.00320240
group1	11450001	11500000	0.00193011
group1	12800001	12850000	0.00108438
group1	12750001	12800000	0.00471983
group1	12700001	12750000	0.00615100
group1	12650001	12700000	0.00483309
group1	12600001	12650000	0.01012423
group1	12550001	12600000	0.00813901
group1	12500001	12550000	0.00846603
group1	12450001	12500000	0.00139823
group1	12400001	12450000	0.00195280
group1	12350001	12400000	0.00026096
group1	12300001	12350000	0.00195475
group1	12250001	12300000	0.00178369
group1	12200001	12250000	0.00150677
group1	12150001	12200000	0.00013075
group1	13400001	13450000	0.00162988
group1	13350001	13400000	0.00311597
group1	13300001	13350000	0.00401696
group1	13250001	13300000	0.00647400
group1	13200001	13250000	0.00629431
group1	13150001	13200000	0.00807925
group1	13100001	13150000	0.00265478
group1	13050001	13100000	0.00881173
group1	13000001	13050000	0.00597937
group1	12950001	13000000	0.00395446
group1	12900001	12950000	0.00233890
group1	12850001	12900000	0.01101500
group1	12800001	12850000	0.00074617
group1	14000001	14050000	0.00194367
group1	13950001	14000000	0.00712131
group1	13900001	13950000	0.00508516
group1	13850001	13900000	0.00413916
group1	13800001	13850000	0.00636512
group1	13750001	13800000	0.00993614
group1	13700001	13750000	0.00837666
group1	13650001	13700000	0.00333534
group1	13600001	13650000	0.00422682
group1	13550001	13600000	0.00622586
group1	13500001	13550000	0.00347618
group1	13450001	13500000	0.00874411
group1	13400001	13450000	0.00192454
group1	14550001	14600000	0.00196178
group1	14500001	14550000	0.00065484
group1	14450001	14500000	0.00372137
group1	14400001	14450000	0.00433099
group1	14350001	14400000	0.00972912
group1	14300001	14350000	0.00901088
group1	14250001	14300000	0.00974542
group1	14200001	14250000	0.01083184
group1	14150001	14200000	0.00863141
group1	14100001	14150000	0.00271500
group1	14050001	14100000	0.00260499
group1	14000001	14050000	0.00080356
group1	15100001	15150000	0.00277427
group1	15050001	15100000	0.00291706
group1	15000001	15050000	0.00145463
group1	14950001	15000000	0.00071085
group1	14900001	14950000	0.00161706
group1	14850001	14900000	0.00467088
group1	14800001	14850000	0.00265667
group1	14750001	14800000	0.00245181
group1	14700001	14750000	0.00184249
group1	14650001	14700000	0.00146115
group1	14600001	14650000	0.00101567
group1	14550001	14600000	0.00042107
group1	15650001	15700000	0.00082285
group1	15600001	15650000	0.00164996
group1	15550001	15600000	0.00281339
group1	15500001	15550000	0.00585749
group1	15450001	15500000	0.00404270
group1	15400001	15450000	0.00234474
group1	15350001	15400000	0.00491768
group1	15300001	15350000	0.00811554
group1	15250001	15300000	0.00863435
group1	15200001	15250000	0.00948833
group1	15150001	15200000	0.00747758
group1	15100001	15150000	0.00167612
group1	16200001	16250000	0.00033008
[truncated: 6,340 more rows]
