# Supplementary material for: Variation among 532 genomes unveils the origin and evolutionary history of a global insect herbivore
Source: Nat Commun. 2020 May 8;11:2321. doi: 10.1038/s41467-020-16178-9 (PMC7211002; doi:10.1038/s41467-020-16178-9)
Supplement: Supplementary file 4 — Source Data [file 41467_2020_16178_MOESM4_ESM.zip › Source_data/Source_data/SourceDataMainuscript/Fig_1b_globe_snp.txt]

Un	1	50000	0.118500
Un	50001	100000	0.121900
Un	100001	150000	0.107180
Un	150001	200000	0.104660
Un	200001	250000	0.107060
Un	250001	300000	0.071520
Un	300001	350000	0.114100
Un	350001	400000	0.107540
Un	400001	450000	0.133020
Un	450001	500000	0.099900
Un	500001	550000	0.109720
Un	550001	600000	0.124280
Un	600001	650000	0.119140
Un	650001	700000	0.105840
Un	700001	750000	0.063020
Un	750001	800000	0.115180
Un	800001	850000	0.119540
Un	850001	900000	0.143180
Un	900001	950000	0.159600
Un	950001	1000000	0.079860
Un	1000001	1050000	0.120840
Un	1050001	1100000	0.092320
Un	1100001	1150000	0.153280
Un	1150001	1200000	0.168780
Un	1200001	1250000	0.144820
Un	1250001	1300000	0.127000
Un	1300001	1350000	0.178900
Un	1350001	1400000	0.084700
Un	1400001	1450000	0.133980
Un	1450001	1500000	0.147620
Un	1500001	1550000	0.139240
Un	1550001	1600000	0.161640
Un	1600001	1650000	0.078660
Un	1650001	1700000	0.097540
Un	1700001	1750000	0.077380
Un	1750001	1800000	0.104940
Un	1800001	1850000	0.140840
Un	1850001	1900000	0.157760
Un	1900001	1950000	0.156060
Un	1950001	2000000	0.147680
Un	2000001	2050000	0.176680
Un	2050001	2100000	0.182760
Un	2100001	2150000	0.150360
Un	2150001	2200000	0.119140
Un	2200001	2250000	0.148180
Un	2250001	2300000	0.137440
Un	2300001	2350000	0.054420
Un	2350001	2400000	0.132940
Un	2400001	2450000	0.189200
Un	2450001	2500000	0.162540
Un	2500001	2550000	0.121900
Un	2550001	2600000	0.106960
Un	2600001	2650000	0.001140
Un	2650001	2700000	0.019720
Un	2700001	2750000	0.010820
Un	2750001	2800000	0.003060
Un	2800001	2850000	0.005480
Un	2850001	2900000	0.022860
Un	2900001	2950000	0.131400
Un	2950001	3000000	0.157800
Un	3000001	3050000	0.145380
Un	3050001	3100000	0.096220
Un	3100001	3150000	0.058840
Un	3150001	3200000	0.047700
Un	3200001	3250000	0.148580
Un	3250001	3300000	0.116180
Un	3300001	3350000	0.118660
Un	3350001	3400000	0.164600
Un	3400001	3450000	0.126640
Un	3450001	3500000	0.098960
Un	3500001	3550000	0.135920
Un	3550001	3600000	0.184080
Un	3600001	3650000	0.160040
Un	3650001	3700000	0.166240
Un	3700001	3750000	0.080080
Un	3750001	3800000	0.005080
Un	3800001	3850000	0.011180
Un	3850001	3900000	0.016060
Un	3900001	3950000	0.009020
Un	3950001	4000000	0.013820
Un	4000001	4050000	0.013200
Un	4050001	4100000	0.014480
Un	4100001	4150000	0.016080
Un	4150001	4200000	0.019700
Un	4200001	4250000	0.007440
Un	4250001	4300000	0.014280
Un	4300001	4350000	0.016360
Un	4350001	4400000	0.011460
Un	4400001	4450000	0.006660
Un	4450001	4500000	0.009360
Un	4500001	4550000	0.011420
Un	4550001	4600000	0.006640
Un	4600001	4650000	0.010820
Un	4650001	4700000	0.025000
Un	4700001	4750000	0.011140
Un	4750001	4800000	0.022180
Un	4800001	4850000	0.022420
Un	4850001	4900000	0.012700
Un	4900001	4950000	0.019140
Un	4950001	5000000	0.001440
Un	5000001	5050000	0.014480
Un	5050001	5100000	0.011380
Un	5100001	5150000	0.012160
Un	5150001	5200000	0.025000
Un	5200001	5250000	0.011340
Un	5250001	5300000	0.016120
Un	5300001	5350000	0.006840
Un	5350001	5400000	0.008320
Un	5400001	5450000	0.012900
Un	5450001	5500000	0.020800
Un	5500001	5550000	0.017760
Un	5550001	5600000	0.013760
Un	5600001	5650000	0.006440
Un	5650001	5700000	0.011180
Un	5700001	5750000	0.010680
Un	5750001	5800000	0.015380
Un	5800001	5850000	0.012900
Un	5850001	5900000	0.007260
Un	5900001	5950000	0.028980
Un	5950001	6000000	0.009160
Un	6000001	6050000	0.007040
Un	6050001	6100000	0.012780
Un	6100001	6150000	0.011700
Un	6150001	6200000	0.012260
Un	6200001	6250000	0.011540
Un	6250001	6300000	0.011920
Un	6300001	6350000	0.016540
Un	6350001	6400000	0.015980
Un	6400001	6450000	0.004660
Un	6450001	6500000	0.014640
Un	6500001	6550000	0.013020
Un	6550001	6600000	0.008060
Un	6600001	6650000	0.014520
Un	6650001	6700000	0.011300
Un	6700001	6750000	0.018520
Un	6750001	6800000	0.011480
Un	6800001	6850000	0.019480
Un	6850001	6900000	0.009100
Un	6900001	6950000	0.014420
Un	6950001	7000000	0.016560
Un	7000001	7050000	0.013040
Un	7050001	7100000	0.009560
Un	7100001	7150000	0.017880
Un	7150001	7200000	0.012720
Un	7200001	7250000	0.010860
Un	7250001	7300000	0.095480
Un	7300001	7350000	0.202020
Un	7350001	7400000	0.152240
Un	7400001	7450000	0.148640
Un	7450001	7500000	0.083460
Un	7500001	7550000	0.128340
Un	7550001	7600000	0.100980
Un	7600001	7650000	0.177520
Un	7650001	7700000	0.165900
Un	7700001	7750000	0.199600
Un	7750001	7800000	0.159640
Un	7800001	7850000	0.128960
Un	7850001	7900000	0.194680
Un	7900001	7950000	0.141140
Un	7950001	8000000	0.122440
Un	8000001	8050000	0.051540
Un	8050001	8100000	0.019820
Un	8100001	8150000	0.018400
Un	8150001	8200000	0.016360
Un	8200001	8250000	0.009580
Un	8250001	8300000	0.012400
Un	8300001	8350000	0.009280
Un	8350001	8400000	0.014600
Un	8400001	8450000	0.010240
Un	8450001	8500000	0.012400
Un	8500001	8550000	0.007900
Un	8550001	8600000	0.004280
Un	8600001	8650000	0.007960
Un	8650001	8700000	0.009040
Un	8700001	8750000	0.005340
Un	8750001	8800000	0.009640
Un	8800001	8850000	0.047100
Un	8850001	8900000	0.032020
Un	8900001	8950000	0.025160
Un	8950001	9000000	0.025740
Un	9000001	9050000	0.019320
Un	9050001	9100000	0.020080
Un	9100001	9150000	0.059700
Un	9150001	9200000	0.060120
Un	9200001	9250000	0.063520
Un	9250001	9300000	0.061640
Un	9300001	9350000	0.056900
Un	9350001	9400000	0.065960
Un	9400001	9450000	0.052320
Un	9450001	9500000	0.047440
Un	9500001	9550000	0.035600
Un	9550001	9600000	0.050640
Un	9600001	9650000	0.051440
Un	9650001	9700000	0.055140
Un	9700001	9750000	0.063980
Un	9750001	9800000	0.049960
Un	9800001	9850000	0.013300
Un	9850001	9900000	0.009340
Un	9900001	9950000	0.019220
Un	9950001	10000000	0.008240
Un	10000001	10050000	0.060300
Un	10050001	10100000	0.149440
Un	10100001	10150000	0.123280
Un	10150001	10200000	0.108800
Un	10200001	10250000	0.115160
Un	10250001	10300000	0.123240
Un	10300001	10350000	0.101720
Un	10350001	10400000	0.176140
Un	10400001	10450000	0.135380
Un	10450001	10500000	0.019140
Un	10500001	10550000	0.028140
Un	10550001	10600000	0.120600
Un	10600001	10650000	0.124680
Un	10650001	10700000	0.096760
Un	10700001	10750000	0.113640
Un	10750001	10800000	0.093220
Un	10800001	10850000	0.067540
Un	10850001	10900000	0.175220
Un	10900001	10950000	0.178920
Un	10950001	11000000	0.112840
Un	11000001	11050000	0.147580
Un	11050001	11100000	0.013660
Un	11100001	11150000	0.083460
Un	11150001	11200000	0.204740
Un	11200001	11250000	0.111280
Un	11250001	11300000	0.099060
Un	11300001	11350000	0.118220
Un	11350001	11400000	0.141660
Un	11400001	11450000	0.143540
Un	11450001	11500000	0.129940
Un	11500001	11550000	0.153640
Un	11550001	11600000	0.152880
Un	11600001	11650000	0.152180
Un	11650001	11700000	0.137360
Un	11700001	11750000	0.170800
Un	11750001	11800000	0.138500
Un	11800001	11850000	0.158340
Un	11850001	11900000	0.221300
Un	11900001	11950000	0.124440
Un	11950001	12000000	0.127180
Un	12000001	12050000	0.008760
Un	12050001	12100000	0.012980
Un	12100001	12150000	0.003340
Un	12150001	12200000	0.013520
Un	12200001	12250000	0.015580
Un	12250001	12300000	0.014960
Un	12300001	12350000	0.010960
Un	12350001	12400000	0.004700
Un	12400001	12450000	0.016660
Un	12450001	12500000	0.013640
Un	12500001	12550000	0.006820
Un	12550001	12600000	0.006780
Un	12600001	12650000	0.009900
Un	12650001	12700000	0.017740
Un	12700001	12750000	0.017440
Un	12750001	12800000	0.015680
Un	12800001	12850000	0.009660
Un	12850001	12900000	0.008920
Un	12900001	12950000	0.019600
Un	12950001	13000000	0.009340
Un	13000001	13050000	0.060940
Un	13050001	13100000	0.164600
Un	13100001	13150000	0.179660
Un	13150001	13200000	0.170540
Un	13200001	13250000	0.096720
Un	13250001	13300000	0.138340
Un	13300001	13350000	0.172900
Un	13350001	13400000	0.106580
Un	13400001	13450000	0.152580
Un	13450001	13500000	0.083260
Un	13500001	13550000	0.183160
Un	13550001	13600000	0.162160
Un	13600001	13650000	0.141020
Un	13650001	13700000	0.183780
Un	13700001	13750000	0.133240
Un	13750001	13800000	0.050720
Un	13800001	13850000	0.165040
Un	13850001	13900000	0.111140
Un	13900001	13950000	0.108520
Un	13950001	14000000	0.126340
Un	14000001	14050000	0.076140
Un	14050001	14100000	0.010420
Un	14100001	14150000	0.009800
Un	14150001	14200000	0.014160
Un	14200001	14250000	0.010460
Un	14250001	14300000	0.015340
Un	14300001	14350000	0.011120
Un	14350001	14400000	0.010320
Un	14400001	14450000	0.004280
Un	14450001	14500000	0.011540
Un	14500001	14550000	0.009840
Un	14550001	14600000	0.016040
Un	14600001	14650000	0.004400
Un	14650001	14700000	0.017480
Un	14700001	14750000	0.019420
Un	14750001	14800000	0.015600
Un	14800001	14850000	0.007680
Un	14850001	14900000	0.011440
Un	14900001	14950000	0.010480
Un	14950001	15000000	0.009220
Un	15000001	15050000	0.007000
Un	15050001	15100000	0.012720
Un	15100001	15150000	0.007300
Un	15150001	15200000	0.009720
Un	15200001	15250000	0.005180
Un	15250001	15300000	0.015820
Un	15300001	15350000	0.014020
Un	15350001	15400000	0.006240
Un	15400001	15450000	0.010100
Un	15450001	15500000	0.009360
Un	15500001	15550000	0.221480
Un	15550001	15600000	0.069060
Un	15600001	15650000	0.136000
Un	15650001	15700000	0.100860
Un	15700001	15750000	0.158060
Un	15750001	15800000	0.138260
Un	15800001	15850000	0.154940
Un	15850001	15900000	0.170160
Un	15900001	15950000	0.216480
Un	15950001	16000000	0.177960
Un	16000001	16050000	0.223200
Un	16050001	16100000	0.223100
Un	16100001	16150000	0.244240
Un	16150001	16200000	0.200320
Un	16200001	16250000	0.026760
Un	16250001	16300000	0.010960
Un	16300001	16350000	0.007000
Un	16350001	16400000	0.006280
Un	16400001	16450000	0.013020
Un	16450001	16500000	0.009940
Un	16500001	16550000	0.011940
Un	16550001	16600000	0.007120
Un	16600001	16650000	0.007860
Un	16650001	16700000	0.017220
Un	16700001	16750000	0.005420
Un	16750001	16800000	0.012700
Un	16800001	16850000	0.008260
Un	16850001	16900000	0.012380
Un	16900001	16950000	0.011840
Un	16950001	17000000	0.008300
Un	17000001	17050000	0.008080
Un	17050001	17100000	0.006600
Un	17100001	17150000	0.007600
Un	17150001	17200000	0.008080
Un	17200001	17250000	0.008920
Un	17250001	17300000	0.007280
Un	17300001	17350000	0.016460
Un	17350001	17400000	0.008720
Un	17400001	17450000	0.009800
Un	17450001	17500000	0.010280
Un	17500001	17550000	0.009020
Un	17550001	17600000	0.006300
Un	17600001	17650000	0.011360
Un	17650001	17700000	0.012880
Un	17700001	17750000	0.012000
Un	17750001	17800000	0.148840
Un	17800001	17850000	0.231620
Un	17850001	17900000	0.149940
Un	17900001	17950000	0.202180
Un	17950001	18000000	0.146660
Un	18000001	18050000	0.248580
Un	18050001	18100000	0.238900
Un	18100001	18150000	0.290280
Un	18150001	18200000	0.265240
Un	18200001	18250000	0.243000
Un	18250001	18300000	0.242140
Un	18300001	18350000	0.165000
Un	18350001	18400000	0.079720
Un	18400001	18450000	0.008400
Un	18450001	18500000	0.010620
Un	18500001	18550000	0.005760
Un	18550001	18600000	0.008300
Un	18600001	18650000	0.009560
Un	18650001	18700000	0.005340
Un	18700001	18750000	0.011020
Un	18750001	18800000	0.068260
Un	18800001	18850000	0.262320
Un	18850001	18900000	0.225680
Un	18900001	18950000	0.147360
Un	18950001	19000000	0.267180
Un	19000001	19050000	0.207720
Un	19050001	19100000	0.133360
Un	19100001	19150000	0.175180
Un	19150001	19200000	0.119020
Un	19200001	19250000	0.106360
Un	19250001	19300000	0.076520
Un	19300001	19350000	0.121100
Un	19350001	19400000	0.100520
Un	19400001	19450000	0.007200
Un	19450001	19500000	0.196600
Un	19500001	19550000	0.218680
Un	19550001	19600000	0.259380
Un	19600001	19650000	0.254740
Un	19650001	19700000	0.258460
Un	19700001	19750000	0.140780
Un	19750001	19800000	0.212560
Un	19800001	19850000	0.265320
Un	19850001	19900000	0.205880
Un	19900001	19950000	0.018260
Un	19950001	20000000	0.027560
Un	20000001	20050000	0.124180
Un	20050001	20100000	0.119940
Un	20100001	20150000	0.062600
Un	20150001	20200000	0.082680
Un	20200001	20250000	0.166320
Un	20250001	20300000	0.116620
Un	20300001	20350000	0.106680
Un	20350001	20400000	0.052180
Un	20400001	20450000	0.172880
Un	20450001	20500000	0.181480
Un	20500001	20550000	0.135380
Un	20550001	20600000	0.216080
Un	20600001	20650000	0.279580
Un	20650001	20700000	0.079500
Un	20700001	20750000	0.116340
Un	20750001	20800000	0.126560
Un	20800001	20850000	0.113080
Un	20850001	20900000	0.130920
Un	20900001	20950000	0.145040
Un	20950001	21000000	0.119960
Un	21000001	21050000	0.235520
Un	21050001	21100000	0.195440
Un	21100001	21150000	0.091540
Un	21150001	21200000	0.150860
Un	21200001	21250000	0.186580
Un	21250001	21300000	0.153820
Un	21300001	21350000	0.196620
Un	21350001	21400000	0.196660
Un	21400001	21450000	0.109040
Un	21450001	21500000	0.131260
Un	21500001	21550000	0.103500
Un	21550001	21600000	0.073380
Un	21600001	21650000	0.076540
Un	21650001	21700000	0.123660
Un	21700001	21750000	0.133860
Un	21750001	21800000	0.096620
Un	21800001	21850000	0.039900
Un	21850001	21900000	0.037540
Un	21900001	21950000	0.036340
Un	21950001	22000000	0.034740
Un	22000001	22050000	0.008980
Un	22050001	22100000	0.084120
Un	22100001	22150000	0.076180
Un	22150001	22200000	0.075120
Un	22200001	22250000	0.032220
Un	22250001	22300000	0.053700
Un	22300001	22350000	0.080880
Un	22350001	22400000	0.089100
Un	22400001	22450000	0.070660
Un	22450001	22500000	0.074080
Un	22500001	22550000	0.063660
Un	22550001	22600000	0.054100
Un	22600001	22650000	0.085920
Un	22650001	22700000	0.099120
Un	22700001	22750000	0.062960
Un	22750001	22800000	0.037380
Un	22800001	22850000	0.075440
Un	22850001	22900000	0.069260
Un	22900001	22950000	0.031760
Un	22950001	23000000	0.040520
Un	23000001	23050000	0.036900
Un	23050001	23100000	0.019880
Un	23100001	23150000	0.016620
Un	23150001	23200000	0.011040
Un	23200001	23250000	0.046220
Un	23250001	23300000	0.034620
Un	23300001	23350000	0.073620
Un	23350001	23400000	0.070680
Un	23400001	23450000	0.052960
Un	23450001	23500000	0.057180
Un	23500001	23550000	0.044920
Un	23550001	23600000	0.032840
Un	23600001	23650000	0.048960
Un	23650001	23700000	0.021080
Un	23700001	23750000	0.069220
Un	23750001	23800000	0.050360
Un	23800001	23850000	0.044880
Un	23850001	23900000	0.069200
Un	23900001	23950000	0.102700
Un	23950001	24000000	0.074920
Un	24000001	24050000	0.027180
Un	24050001	24100000	0.032680
Un	24100001	24150000	0.048320
Un	24150001	24200000	0.051520
Un	24200001	24250000	0.066000
Un	24250001	24300000	0.074060
Un	24300001	24350000	0.062820
Un	24350001	24400000	0.073720
Un	24400001	24450000	0.054140
Un	24450001	24500000	0.071680
Un	24500001	24550000	0.054900
Un	24550001	24600000	0.106820
Un	24600001	24650000	0.073000
Un	24650001	24700000	0.042740
Un	24700001	24750000	0.037100
Un	24750001	24800000	0.084140
Un	24800001	24850000	0.085160
Un	24850001	24900000	0.050000
Un	24900001	24950000	0.043320
Un	24950001	25000000	0.055760
Un	25000001	25050000	0.025380
Un	25050001	25100000	0.024960
Un	25100001	25150000	0.014160
Un	25150001	25200000	0.028840
Un	25200001	25250000	0.018640
Un	25250001	25300000	0.012440
Un	25300001	25350000	0.005700
Un	25350001	25400000	0.023100
Un	25400001	25450000	0.054380
Un	25450001	25500000	0.227260
Un	25500001	25550000	0.230900
Un	25550001	25600000	0.214360
Un	25600001	25650000	0.183100
Un	25650001	25700000	0.222860
Un	25700001	25750000	0.233060
Un	25750001	25800000	0.100080
Un	25800001	25850000	0.011400
Un	25850001	25900000	0.059980
Un	25900001	25950000	0.070160
Un	25950001	26000000	0.165020
Un	26000001	26050000	0.102260
Un	26050001	26100000	0.132380
Un	26100001	26150000	0.117280
Un	26150001	26200000	0.102480
Un	26200001	26250000	0.088480
Un	26250001	26300000	0.118480
Un	26300001	26350000	0.084240
Un	26350001	26400000	0.081520
Un	26400001	26450000	0.092660
Un	26450001	26500000	0.111880
Un	26500001	26550000	0.056480
Un	26550001	26600000	0.198040
Un	26600001	26650000	0.196420
Un	26650001	26700000	0.100820
Un	26700001	26750000	0.105780
Un	26750001	26800000	0.058380
Un	26800001	26850000	0.169620
Un	26850001	26900000	0.203460
Un	26900001	26950000	0.053600
Un	26950001	27000000	0.011460
Un	27000001	27050000	0.056360
Un	27050001	27100000	0.081300
Un	27100001	27150000	0.118520
Un	27150001	27200000	0.106200
Un	27200001	27250000	0.087200
Un	27250001	27300000	0.181440
Un	27300001	27350000	0.119240
Un	27350001	27400000	0.083240
Un	27400001	27450000	0.101940
Un	27450001	27500000	0.104100
Un	27500001	27550000	0.101460
Un	27550001	27600000	0.197760
Un	27600001	27650000	0.159440
Un	27650001	27700000	0.168680
Un	27700001	27750000	0.191720
Un	27750001	27800000	0.090720
Un	27800001	27850000	0.080980
Un	27850001	27900000	0.127740
Un	27900001	27950000	0.072140
Un	27950001	28000000	0.102840
Un	28000001	28050000	0.135200
Un	28050001	28100000	0.014040
Un	28100001	28150000	0.023620
Un	28150001	28200000	0.012900
Un	28200001	28250000	0.098760
Un	28250001	28300000	0.036680
Un	28300001	28350000	0.152560
Un	28350001	28400000	0.118900
Un	28400001	28450000	0.031660
Un	28450001	28500000	0.074700
Un	28500001	28550000	0.087580
Un	28550001	28600000	0.134780
Un	28600001	28650000	0.122420
Un	28650001	28700000	0.092780
Un	28700001	28750000	0.076460
Un	28750001	28800000	0.089400
Un	28800001	28850000	0.110460
Un	28850001	28900000	0.083560
Un	28900001	28950000	0.098780
Un	28950001	29000000	0.085540
Un	29000001	29050000	0.097080
Un	29050001	29100000	0.074840
Un	29100001	29150000	0.073160
Un	29150001	29200000	0.090480
Un	29200001	29250000	0.084680
Un	29250001	29300000	0.051660
Un	29300001	29350000	0.042140
Un	29350001	29400000	0.038040
Un	29400001	29450000	0.061840
Un	29450001	29500000	0.067060
Un	29500001	29550000	0.149260
Un	29550001	29600000	0.120580
Un	29600001	29650000	0.058220
Un	29650001	29700000	0.110560
Un	29700001	29750000	0.061840
Un	29750001	29800000	0.090080
Un	29800001	29850000	0.092340
Un	29850001	29900000	0.079880
Un	29900001	29950000	0.052580
Un	29950001	30000000	0.093300
Un	30000001	30050000	0.073600
Un	30050001	30100000	0.091900
Un	30100001	30150000	0.073940
Un	30150001	30200000	0.082640
Un	30200001	30250000	0.088560
Un	30250001	30300000	0.090900
Un	30300001	30350000	0.116920
Un	30350001	30400000	0.081360
Un	30400001	30450000	0.079920
Un	30450001	30500000	0.107300
Un	30500001	30550000	0.014260
Un	30550001	30600000	0.006340
Un	30600001	30650000	0.009760
Un	30650001	30700000	0.031200
Un	30700001	30750000	0.038580
Un	30750001	30800000	0.085540
Un	30800001	30850000	0.055160
Un	30850001	30900000	0.096760
Un	30900001	30950000	0.065020
Un	30950001	31000000	0.047260
Un	31000001	31050000	0.069840
Un	31050001	31100000	0.113600
Un	31100001	31150000	0.038460
Un	31150001	31200000	0.068340
Un	31200001	31250000	0.049360
Un	31250001	31300000	0.027560
Un	31300001	31350000	0.024260
Un	31350001	31400000	0.058560
Un	31400001	31450000	0.088760
Un	31450001	31500000	0.062800
Un	31500001	31550000	0.048980
Un	31550001	31600000	0.048620
Un	31600001	31650000	0.047720
Un	31650001	31700000	0.084040
Un	31700001	31750000	0.065440
Un	31750001	31800000	0.066400
Un	31800001	31850000	0.073340
Un	31850001	31900000	0.063880
Un	31900001	31950000	0.080360
Un	31950001	32000000	0.075680
Un	32000001	32050000	0.007320
Un	32050001	32100000	0.070260
Un	32100001	32150000	0.105080
Un	32150001	32200000	0.050380
Un	32200001	32250000	0.029560
Un	32250001	32300000	0.064860
Un	32300001	32350000	0.072940
Un	32350001	32400000	0.068500
Un	32400001	32450000	0.069800
Un	32450001	32500000	0.055800
Un	32500001	32550000	0.033880
Un	32550001	32600000	0.045160
Un	32600001	32650000	0.041460
Un	32650001	32700000	0.034400
Un	32700001	32750000	0.065900
Un	32750001	32800000	0.086200
Un	32800001	32850000	0.068760
Un	32850001	32900000	0.099300
Un	32900001	32950000	0.057620
Un	32950001	33000000	0.060100
Un	33000001	33050000	0.041320
Un	33050001	33100000	0.053340
Un	33100001	33150000	0.047020
Un	33150001	33200000	0.060860
Un	33200001	33250000	0.045480
Un	33250001	33300000	0.036660
Un	33300001	33350000	0.044640
Un	33350001	33400000	0.024220
Un	33400001	33450000	0.005760
Un	33450001	33500000	0.007240
Un	33500001	33550000	0.005680
Un	33550001	33600000	0.072460
Un	33600001	33650000	0.035400
Un	33650001	33700000	0.060500
Un	33700001	33750000	0.023440
Un	33750001	33800000	0.043720
Un	33800001	33850000	0.053760
Un	33850001	33900000	0.050200
Un	33900001	33950000	0.053740
Un	33950001	34000000	0.053420
Un	34000001	34050000	0.025340
Un	34050001	34100000	0.089700
Un	34100001	34150000	0.045400
Un	34150001	34200000	0.086220
Un	34200001	34250000	0.037600
Un	34250001	34300000	0.043640
Un	34300001	34350000	0.079060
Un	34350001	34400000	0.041640
Un	34400001	34450000	0.024640
Un	34450001	34500000	0.046840
Un	34500001	34550000	0.049380
Un	34550001	34600000	0.055980
Un	34600001	34650000	0.041360
Un	34650001	34700000	0.059280
Un	34700001	34750000	0.034340
Un	34750001	34800000	0.037360
Un	34800001	34850000	0.043680
Un	34850001	34900000	0.071640
Un	34900001	34950000	0.040420
Un	34950001	35000000	0.044400
Un	35000001	35050000	0.037060
Un	35050001	35100000	0.031420
Un	35100001	35150000	0.074900
Un	35150001	35200000	0.100660
Un	35200001	35250000	0.032440
Un	35250001	35300000	0.045280
Un	35300001	35350000	0.016220
Un	35350001	35400000	0.072900
Un	35400001	35450000	0.077840
Un	35450001	35500000	0.028560
Un	35500001	35550000	0.032900
Un	35550001	35600000	0.007500
Un	35600001	35650000	0.003640
Un	35650001	35700000	0.013100
Un	35700001	35750000	0.012720
Un	35750001	35800000	0.034220
Un	35800001	35850000	0.037620
Un	35850001	35900000	0.046700
Un	35900001	35950000	0.033480
Un	35950001	36000000	0.030240
Un	36000001	36050000	0.072140
Un	36050001	36100000	0.048520
Un	36100001	36150000	0.026680
Un	36150001	36200000	0.047500
Un	36200001	36250000	0.028300
Un	36250001	36300000	0.012160
Un	36300001	36350000	0.032900
Un	36350001	36400000	0.028040
Un	36400001	36450000	0.005300
Un	36450001	36500000	0.007680
Un	36500001	36550000	0.055500
Un	36550001	36600000	0.020040
Un	36600001	36650000	0.017820
Un	36650001	36700000	0.035660
Un	36700001	36750000	0.080680
Un	36750001	36800000	0.043420
Un	36800001	36850000	0.057680
Un	36850001	36900000	0.059200
Un	36900001	36950000	0.036620
Un	36950001	37000000	0.027700
Un	37000001	37050000	0.050180
Un	37050001	37100000	0.030180
Un	37100001	37150000	0.047780
Un	37150001	37200000	0.006780
Un	37200001	37250000	0.009900
Un	37250001	37300000	0.007540
Un	37300001	37350000	0.008720
Un	37350001	37400000	0.022500
Un	37400001	37450000	0.027580
Un	37450001	37500000	0.029580
Un	37500001	37550000	0.048840
Un	37550001	37600000	0.019160
Un	37600001	37650000	0.029180
Un	37650001	37700000	0.019200
Un	37700001	37750000	0.006140
Un	37750001	37800000	0.022360
Un	37800001	37850000	0.007640
Un	37850001	37900000	0.023520
Un	37900001	37950000	0.012540
Un	37950001	38000000	0.008260
Un	38000001	38050000	0.009000
Un	38050001	38100000	0.015240
Un	38100001	38150000	0.010920
Un	38150001	38200000	0.001680
Un	38200001	38250000	0.009780
Un	38250001	38300000	0.006040
Un	38300001	38350000	0.013220
Un	38350001	38400000	0.017480
Un	38400001	38450000	0.009940
Un	38450001	38500000	0.007100
Un	38500001	38550000	0.009480
Un	38550001	38600000	0.015320
Un	38600001	38650000	0.008420
Un	38650001	38700000	0.029740
Un	38700001	38750000	0.009300
Un	38750001	38800000	0.011900
Un	38800001	38850000	0.008900
Un	38850001	38900000	0.015500
Un	38900001	38950000	0.034180
Un	38950001	39000000	0.026500
Un	39000001	39050000	0.022840
Un	39050001	39100000	0.023540
Un	39100001	39150000	0.022560
Un	39150001	39200000	0.004620
Un	39200001	39250000	0.014140
Un	39250001	39300000	0.017280
Un	39300001	39350000	0.016240
Un	39350001	39400000	0.014440
Un	39400001	39450000	0.011960
Un	39450001	39500000	0.009560
Un	39500001	39550000	0.009920
Un	39550001	39600000	0.052560
Un	39600001	39650000	0.039220
Un	39650001	39700000	0.049400
Un	39700001	39750000	0.007220
Un	39750001	39800000	0.014880
Un	39800001	39850000	0.017160
Un	39850001	39900000	0.010100
Un	39900001	39950000	0.051380
Un	39950001	40000000	0.021160
Un	40000001	40050000	0.021560
Un	40050001	40100000	0.012760
Un	40100001	40150000	0.006800
Un	40150001	40200000	0.011760
Un	40200001	40250000	0.008000
Un	40250001	40300000	0.017900
Un	40300001	40350000	0.005860
Un	40350001	40400000	0.011780
Un	40400001	40450000	0.015060
Un	40450001	40500000	0.012600
Un	40500001	40550000	0.015280
Un	40550001	40600000	0.019760
Un	40600001	40650000	0.012020
Un	40650001	40700000	0.013440
Un	40700001	40750000	0.027300
Un	40750001	40800000	0.032900
Un	40800001	40850000	0.004280
Un	40850001	40900000	0.005580
Un	40900001	40950000	0.015660
Un	40950001	41000000	0.018080
Un	41000001	41050000	0.029040
Un	41050001	41100000	0.002480
Un	41100001	41150000	0.015940
Un	41150001	41200000	0.033340
Un	41200001	41250000	0.013400
Un	41250001	41300000	0.005620
Un	41300001	41350000	0.002680
Un	41350001	41400000	0.005200
Un	41400001	41450000	0.014260
Un	41450001	41500000	0.015400
Un	41500001	41550000	0.012380
Un	41550001	41600000	0.007040
Un	41600001	41650000	0.005320
Un	41650001	41700000	0.007360
Un	41700001	41750000	0.012980
Un	41750001	41800000	0.017040
Un	41800001	41850000	0.012940
Un	41850001	41900000	0.001860
Un	41900001	41950000	0.014340
Un	41950001	42000000	0.011360
Un	42000001	42050000	0.014320
Un	42050001	42100000	0.003280
Un	42100001	42150000	0.003540
Un	42150001	42200000	0.007960
Un	42200001	42250000	0.006600
Un	42250001	42300000	0.005560
Un	42300001	42350000	0.007320
Un	42350001	42400000	0.007700
Un	42400001	42450000	0.027060
Un	42450001	42500000	0.013560
Un	42500001	42550000	0.005520
Un	42550001	42600000	0.008160
Un	42600001	42650000	0.006680
Un	42650001	42700000	0.012320
Un	42700001	42750000	0.019260
Un	42750001	42800000	0.028840
Un	42800001	42850000	0.007520
Un	42850001	42900000	0.017900
Un	42900001	42950000	0.009220
Un	42950001	43000000	0.006240
Un	43000001	43050000	0.018740
Un	43050001	43100000	0.020620
Un	43100001	43150000	0.051080
Un	43150001	43200000	0.040600
Un	43200001	43250000	0.029520
Un	43250001	43300000	0.017980
Un	43300001	43350000	0.010320
Un	43350001	43400000	0.007660
Un	43400001	43450000	0.010180
Un	43450001	43500000	0.005940
Un	43500001	43550000	0.009680
Un	43550001	43600000	0.006440
Un	43600001	43650000	0.023280
Un	43650001	43700000	0.017340
Un	43700001	43750000	0.007340
Un	43750001	43800000	0.011640
Un	43800001	43850000	0.022940
Un	43850001	43900000	0.014000
Un	43900001	43950000	0.014660
Un	43950001	44000000	0.019580
Un	44000001	44050000	0.020860
Un	44050001	44100000	0.017260
Un	44100001	44150000	0.028680
Un	44150001	44200000	0.008720
Un	44200001	44250000	0.010680
Un	44250001	44300000	0.019640
Un	44300001	44350000	0.020040
Un	44350001	44400000	0.005020
Un	44400001	44450000	0.014180
Un	44450001	44500000	0.012320
Un	44500001	44550000	0.022080
Un	44550001	44600000	0.027080
Un	44600001	44650000	0.016520
Un	44650001	44700000	0.007580
Un	44700001	44750000	0.005560
Un	44750001	44800000	0.005540
Un	44800001	44850000	0.003760
Un	44850001	44900000	0.015060
Un	44900001	44950000	0.007180
Un	44950001	45000000	0.001240
Un	45000001	45050000	0.007160
Un	45050001	45100000	0.011140
Un	45100001	45150000	0.010240
Un	45150001	45200000	0.010720
Un	45200001	45250000	0.005840
Un	45250001	45300000	0.017120
Un	45300001	45350000	0.023260
Un	45350001	45400000	0.011060
Un	45400001	45450000	0.011240
Un	45450001	45500000	0.010000
Un	45500001	45550000	0.007620
Un	45550001	45600000	0.011140
Un	45600001	45650000	0.003600
Un	45650001	45700000	0.009340
Un	45700001	45750000	0.014480
Un	45750001	45800000	0.013360
Un	45800001	45850000	0.009200
Un	45850001	45900000	0.002960
Un	45900001	45950000	0.001160
Un	45950001	46000000	0.005260
Un	46000001	46050000	0.008920
Un	46050001	46100000	0.006900
Un	46100001	46150000	0.005760
Un	46150001	46200000	0.004660
Un	46200001	46250000	0.014780
Un	46250001	46300000	0.007760
Un	46300001	46350000	0.019220
Un	46350001	46400000	0.017780
Un	46400001	46450000	0.025880
Un	46450001	46500000	0.021740
Un	46500001	46550000	0.005900
Un	46550001	46600000	0.006060
Un	46600001	46650000	0.011480
Un	46650001	46700000	0.013080
Un	46700001	46750000	0.016260
Un	46750001	46800000	0.003780
Un	46800001	46850000	0.004600
Un	46850001	46900000	0.021320
Un	46900001	46950000	0.025080
Un	46950001	47000000	0.017600
Un	47000001	47050000	0.016800
Un	47050001	47100000	0.006220
Un	47100001	47150000	0.009120
Un	47150001	47200000	0.002840
Un	47200001	47250000	0.021960
Un	47250001	47300000	0.013380
Un	47300001	47350000	0.009560
Un	47350001	47400000	0.016220
Un	47400001	47450000	0.009220
Un	47450001	47500000	0.008960
Un	47500001	47550000	0.006740
Un	47550001	47600000	0.002640
Un	47600001	47650000	0.011840
Un	47650001	47700000	0.019900
Un	47700001	47750000	0.002840
Un	47750001	47800000	0.008880
Un	47800001	47850000	0.010180
Un	47850001	47900000	0.006200
Un	47900001	47950000	0.010920
Un	47950001	48000000	0.027280
Un	48000001	48050000	0.014400
Un	48050001	48100000	0.004080
Un	48100001	48150000	0.005760
Un	48150001	48200000	0.005600
Un	48200001	48250000	0.007760
Un	48250001	48300000	0.025880
Un	48300001	48350000	0.007540
Un	48350001	48400000	0.041200
Un	48400001	48450000	0.017220
Un	48450001	48500000	0.008260
Un	48500001	48550000	0.005040
Un	48550001	48600000	0.011520
Un	48600001	48650000	0.011900
Un	48650001	48700000	0.017240
Un	48700001	48750000	0.033920
Un	48750001	48800000	0.008860
Un	48800001	48850000	0.009540
Un	48850001	48900000	0.016840
Un	48900001	48950000	0.009080
Un	48950001	49000000	0.012140
Un	49000001	49050000	0.011820
Un	49050001	49100000	0.004700
Un	49100001	49150000	0.006940
Un	49150001	49200000	0.016040
Un	49200001	49250000	0.009780
Un	49250001	49300000	0.014660
Un	49300001	49350000	0.013060
Un	49350001	49400000	0.006760
Un	49400001	49450000	0.003660
Un	49450001	49500000	0.003960
Un	49500001	49550000	0.001520
Un	49550001	49600000	0.010780
Un	49600001	49650000	0.023340
Un	49650001	49700000	0.015160
Un	49700001	49750000	0.021300
Un	49750001	49800000	0.008740
Un	49800001	49850000	0.013900
Un	49850001	49900000	0.009500
Un	49900001	49950000	0.006800
Un	49950001	50000000	0.011180
Un	50000001	50050000	0.007200
Un	50050001	50100000	0.007660
Un	50100001	50150000	0.009100
Un	50150001	50200000	0.004320
Un	50200001	50250000	0.010380
Un	50250001	50300000	0.016380
Un	50300001	50350000	0.008360
Un	50350001	50400000	0.005980
Un	50400001	50450000	0.004840
Un	50450001	50500000	0.011320
Un	50500001	50550000	0.011700
Un	50550001	50600000	0.030660
Un	50600001	50650000	0.002120
Un	50650001	50700000	0.007540
Un	50700001	50750000	0.016020
Un	50750001	50800000	0.003860
Un	50800001	50850000	0.006480
Un	50850001	50900000	0.003540
Un	50900001	50950000	0.008740
Un	50950001	51000000	0.004860
Un	51000001	51050000	0.007260
Un	51050001	51100000	0.007880
Un	51100001	51150000	0.019740
Un	51150001	51200000	0.009660
Un	51200001	51250000	0.005200
Un	51250001	51300000	0.010280
Un	51300001	51350000	0.004140
Un	51350001	51400000	0.009980
Un	51400001	51450000	0.029820
Un	51450001	51500000	0.009440
Un	51500001	51550000	0.015780
Un	51550001	51600000	0.033080
Un	51600001	51650000	0.005920
Un	51650001	51700000	0.015560
Un	51700001	51750000	0.015700
Un	51750001	51800000	0.003180
Un	51800001	51850000	0.009600
Un	51850001	51900000	0.015780
Un	51900001	51950000	0.009460
Un	51950001	52000000	0.008500
Un	52000001	52050000	0.013880
Un	52050001	52100000	0.004180
Un	52100001	52150000	0.007640
Un	52150001	52200000	0.002900
Un	52200001	52250000	0.001260
Un	52250001	52300000	0.007500
Un	52300001	52350000	0.009280
Un	52350001	52400000	0.019820
Un	52400001	52450000	0.007660
Un	52450001	52500000	0.008100
Un	52500001	52550000	0.001300
Un	52550001	52600000	0.003160
Un	52600001	52650000	0.002400
Un	52650001	52700000	0.011680
Un	52700001	52750000	0.011960
Un	52750001	52800000	0.013540
Un	52800001	52850000	0.017080
Un	52850001	52900000	0.009380
Un	52900001	52950000	0.002980
Un	52950001	53000000	0.003980
Un	53000001	53050000	0.003900
Un	53050001	53100000	0.006440
Un	53100001	53150000	0.007020
Un	53150001	53200000	0.011100
Un	53200001	53250000	0.001960
Un	53250001	53300000	0.011260
Un	53300001	53350000	0.008020
Un	53350001	53400000	0.011340
Un	53400001	53450000	0.003540
Un	53450001	53500000	0.004800
Un	53500001	53550000	0.012440
Un	53550001	53600000	0.009600
Un	53600001	53650000	0.005220
Un	53650001	53700000	0.012680
Un	53700001	53750000	0.009220
Un	53750001	53800000	0.006600
Un	53800001	53850000	0.002060
Un	53850001	53900000	0.007640
Un	53900001	53950000	0.006320
Un	53950001	54000000	0.005700
Un	54000001	54050000	0.011020
Un	54050001	54100000	0.006720
Un	54100001	54150000	0.004740
Un	54150001	54200000	0.004000
Un	54200001	54250000	0.001400
Un	54250001	54300000	0.003260
Un	54300001	54350000	0.003820
Un	54350001	54400000	0.016120
Un	54400001	54450000	0.005400
Un	54450001	54500000	0.007660
Un	54500001	54550000	0.008240
Un	54550001	54600000	0.002260
Un	54600001	54650000	0.005960
Un	54650001	54700000	0.001680
Un	54700001	54750000	0.007500
Un	54750001	54800000	0.002840
Un	54800001	54850000	0.012560
Un	54850001	54900000	0.002420
Un	54900001	54950000	0.000680
Un	54950001	55000000	0.001980
Un	55000001	55050000	0.000960
Un	55050001	55100000	0.007520
Un	55100001	55150000	0.003900
Un	55150001	55200000	0.016460
Un	55200001	55250000	0.003340
Un	55250001	55300000	0.004960
Un	55300001	55350000	0.003700
Un	55350001	55400000	0.006880
group0	1	50000	0.124100
group0	50001	100000	0.071060
group0	100001	150000	0.156280
group0	150001	200000	0.106680
group0	200001	250000	0.097460
group0	250001	300000	0.119760
group0	300001	350000	0.135160
group0	350001	400000	0.091900
group0	400001	450000	0.170420
group0	450001	500000	0.150320
group0	500001	550000	0.190180
group0	550001	600000	0.061400
group0	600001	650000	0.121340
group0	650001	700000	0.105580
group0	700001	750000	0.145220
group0	750001	800000	0.077200
group0	800001	850000	0.094300
group0	850001	900000	0.150360
group0	900001	950000	0.159180
group0	950001	1000000	0.188980
group0	1000001	1050000	0.137780
group0	1050001	1100000	0.120860
group0	1100001	1150000	0.078480
group0	1150001	1200000	0.119620
group0	1200001	1250000	0.136260
group0	1250001	1300000	0.115360
group0	1300001	1350000	0.113420
group0	1350001	1400000	0.139280
group0	1400001	1450000	0.107460
group0	1450001	1500000	0.152800
group0	1500001	1550000	0.169000
group0	1550001	1600000	0.176840
group0	1600001	1650000	0.166120
group0	1650001	1700000	0.153260
group0	1700001	1750000	0.089180
group0	1750001	1800000	0.112400
group0	1800001	1850000	0.127780
group0	1850001	1900000	0.188400
group0	1900001	1950000	0.116960
group0	1950001	2000000	0.186400
group0	2000001	2050000	0.176920
group0	2050001	2100000	0.210280
group0	2100001	2150000	0.149060
group0	2150001	2200000	0.151640
group0	2200001	2250000	0.072820
group0	2250001	2300000	0.118620
group0	2300001	2350000	0.088980
group0	2350001	2400000	0.131040
group0	2400001	2450000	0.130500
group0	2450001	2500000	0.139240
group0	2500001	2550000	0.182920
group0	2550001	2600000	0.169640
group0	2600001	2650000	0.132300
group0	2650001	2700000	0.111720
group0	2700001	2750000	0.107600
group0	2750001	2800000	0.094340
group0	2800001	2850000	0.202080
group0	2850001	2900000	0.117940
group0	2900001	2950000	0.198660
group0	2950001	3000000	0.228020
group0	3000001	3050000	0.247040
group0	3050001	3100000	0.196880
group0	3100001	3150000	0.123320
group0	3150001	3200000	0.121720
group0	3200001	3250000	0.228520
group0	3250001	3300000	0.112760
group0	3300001	3350000	0.152520
group0	3350001	3400000	0.147340
group0	3400001	3450000	0.084560
group0	3450001	3500000	0.095680
group0	3500001	3550000	0.081120
group0	3550001	3600000	0.042380
group0	3600001	3650000	0.120820
group0	3650001	3700000	0.160960
group0	3700001	3750000	0.111240
group0	3750001	3800000	0.045180
group0	3800001	3850000	0.089180
group0	3850001	3900000	0.119360
group0	3900001	3950000	0.064520
group0	3950001	4000000	0.191780
group0	4000001	4050000	0.156480
group0	4050001	4100000	0.153660
group0	4100001	4150000	0.133100
group0	4150001	4200000	0.182420
group0	4200001	4250000	0.153940
group0	4250001	4300000	0.094760
group0	4300001	4350000	0.075380
group0	4350001	4400000	0.086540
group0	4400001	4450000	0.052080
group0	4450001	4500000	0.049940
group0	4500001	4550000	0.052840
group0	4550001	4600000	0.147040
group0	4600001	4650000	0.226100
group0	4650001	4700000	0.168200
group0	4700001	4750000	0.089640
group0	4750001	4800000	0.110780
group0	4800001	4850000	0.194660
group0	4850001	4900000	0.172640
group0	4900001	4950000	0.100360
group0	4950001	5000000	0.194200
group0	5000001	5050000	0.192040
group0	5050001	5100000	0.169200
group0	5100001	5150000	0.210720
group0	5150001	5200000	0.140060
group0	5200001	5250000	0.092440
group0	5250001	5300000	0.163200
group0	5300001	5350000	0.149760
group0	5350001	5400000	0.106000
group0	5400001	5450000	0.157260
group0	5450001	5500000	0.178880
group0	5500001	5550000	0.176880
group0	5550001	5600000	0.189980
group0	5600001	5650000	0.270500
group0	5650001	5700000	0.248300
group0	5700001	5750000	0.208780
group0	5750001	5800000	0.167840
group0	5800001	5850000	0.141220
group0	5850001	5900000	0.216980
group0	5900001	5950000	0.205480
group0	5950001	6000000	0.126140
group0	6000001	6050000	0.157200
group0	6050001	6100000	0.169120
group0	6100001	6150000	0.162600
group0	6150001	6200000	0.179180
group0	6200001	6250000	0.225660
group0	6250001	6300000	0.023000
group0	6300001	6350000	0.030780
group0	6350001	6400000	0.254940
group0	6400001	6450000	0.237080
group0	6450001	6500000	0.233640
group0	6500001	6550000	0.229540
group0	6550001	6600000	0.180420
group0	6600001	6650000	0.198840
group0	6650001	6700000	0.104460
group0	6700001	6750000	0.103080
group0	6750001	6800000	0.069680
group0	6800001	6850000	0.021780
group0	6850001	6900000	0.056520
group0	6900001	6950000	0.061080
group0	6950001	7000000	0.058840
group0	7000001	7050000	0.056300
group0	7050001	7100000	0.059340
group0	7100001	7150000	0.027760
group0	7150001	7200000	0.057540
group0	7200001	7250000	0.066520
group0	7250001	7300000	0.048340
group0	7300001	7350000	0.011300
group0	7350001	7400000	0.030160
group0	7400001	7450000	0.048000
group0	7450001	7500000	0.027460
group0	7500001	7550000	0.032540
group0	7550001	7600000	0.042480
group0	7600001	7650000	0.082860
group0	7650001	7700000	0.093720
group0	7700001	7750000	0.111760
group0	7750001	7800000	0.095080
group0	7800001	7850000	0.047040
group0	7850001	7900000	0.010260
group0	7900001	7950000	0.016960
group0	7950001	8000000	0.030460
group0	8000001	8050000	0.045880
group0	8050001	8100000	0.045580
group0	8100001	8150000	0.046700
group0	8150001	8200000	0.039920
group0	8200001	8250000	0.060020
group0	8250001	8300000	0.043480
group0	8300001	8350000	0.068940
group0	8350001	8400000	0.043500
group0	8400001	8450000	0.057020
group0	8450001	8500000	0.047700
group0	8500001	8550000	0.054180
group0	8550001	8600000	0.051820
group0	8600001	8650000	0.081420
group0	8650001	8700000	0.066700
group0	8700001	8750000	0.050220
group0	8750001	8800000	0.031480
group0	8800001	8850000	0.062560
group0	8850001	8900000	0.078580
group0	8900001	8950000	0.077080
group0	8950001	9000000	0.057980
group0	9000001	9050000	0.074580
group0	9050001	9100000	0.041460
group0	9100001	9150000	0.058820
group0	9150001	9200000	0.049600
group0	9200001	9250000	0.041560
group0	9250001	9300000	0.024240
group0	9300001	9350000	0.061080
group0	9350001	9400000	0.036920
group0	9400001	9450000	0.073680
group0	9450001	9500000	0.055800
group0	9500001	9550000	0.054000
group0	9550001	9600000	0.064020
group0	9600001	9650000	0.052280
group0	9650001	9700000	0.052420
group0	9700001	9750000	0.072300
group0	9750001	9800000	0.064800
group0	9800001	9850000	0.107860
group0	9850001	9900000	0.113120
group0	9900001	9950000	0.106660
group0	9950001	10000000	0.107220
group0	10000001	10050000	0.075920
group0	10050001	10100000	0.132680
group0	10100001	10150000	0.091760
group0	10150001	10200000	0.110600
group0	10200001	10250000	0.136080
group0	10250001	10300000	0.120880
group0	10300001	10350000	0.114680
group0	10350001	10400000	0.111260
group0	10400001	10450000	0.087200
group0	10450001	10500000	0.064480
group0	10500001	10550000	0.038220
group0	10550001	10600000	0.056200
group0	10600001	10650000	0.146720
group0	10650001	10700000	0.122900
group0	10700001	10750000	0.127380
group0	10750001	10800000	0.131140
group0	10800001	10850000	0.138280
group0	10850001	10900000	0.052860
group0	10900001	10950000	0.105460
group0	10950001	11000000	0.041840
group0	11000001	11050000	0.051020
group0	11050001	11100000	0.051540
group0	11100001	11150000	0.054360
group0	11150001	11200000	0.094100
group0	11200001	11250000	0.143700
group0	11250001	11300000	0.169740
group0	11300001	11350000	0.116440
group0	11350001	11400000	0.055960
group0	11400001	11450000	0.090120
group0	11450001	11500000	0.060300
group0	11500001	11550000	0.096340
group0	11550001	11600000	0.103300
group0	11600001	11650000	0.083940
group0	11650001	11700000	0.071360
group0	11700001	11750000	0.069860
group0	11750001	11800000	0.081540
group0	11800001	11850000	0.137980
group0	11850001	11900000	0.047620
group0	11900001	11950000	0.082020
group0	11950001	12000000	0.107040
group0	12000001	12050000	0.084940
group0	12050001	12100000	0.121260
group0	12100001	12150000	0.093540
group0	12150001	12200000	0.083100
group0	12200001	12250000	0.076660
group0	12250001	12300000	0.062360
group0	12300001	12350000	0.111620
group0	12350001	12400000	0.063140
group0	12400001	12450000	0.014480
group0	12450001	12500000	0.135020
group0	12500001	12550000	0.188720
group0	12550001	12600000	0.197480
group0	12600001	12650000	0.134800
group0	12650001	12700000	0.213240
group0	12700001	12750000	0.196040
group0	12750001	12800000	0.127420
group0	12800001	12850000	0.109600
group0	12850001	12900000	0.143060
group0	12900001	12950000	0.215940
group0	12950001	13000000	0.244500
group0	13000001	13050000	0.213240
group0	13050001	13100000	0.200580
group0	13100001	13150000	0.155400
group0	13150001	13200000	0.184560
group0	13200001	13250000	0.222020
group0	13250001	13300000	0.176000
group0	13300001	13350000	0.125120
group0	13350001	13400000	0.101380
group0	13400001	13450000	0.082900
group0	13450001	13500000	0.150960
group0	13500001	13550000	0.058920
group0	13550001	13600000	0.036900
group0	13600001	13650000	0.057500
group0	13650001	13700000	0.027740
group0	13700001	13750000	0.043240
group0	13750001	13800000	0.020340
group0	13800001	13850000	0.033120
group0	13850001	13900000	0.056500
group0	13900001	13950000	0.035420
group0	13950001	14000000	0.011480
group0	14000001	14050000	0.010720
group0	14050001	14100000	0.072860
group0	14100001	14150000	0.027860
group0	14150001	14200000	0.042360
group0	14200001	14250000	0.041680
group0	14250001	14300000	0.067640
group0	14300001	14350000	0.070760
group0	14350001	14400000	0.069880
group0	14400001	14450000	0.021280
group0	14450001	14500000	0.013200
group0	14500001	14550000	0.006500
group0	14550001	14600000	0.068500
group0	14600001	14650000	0.154760
group0	14650001	14700000	0.180920
group0	14700001	14750000	0.168660
group0	14750001	14800000	0.105220
group0	14800001	14850000	0.131000
group0	14850001	14900000	0.150300
group0	14900001	14950000	0.153680
group0	14950001	15000000	0.078400
group0	15000001	15050000	0.065740
group0	15050001	15100000	0.105000
group0	15100001	15150000	0.157900
group0	15150001	15200000	0.136900
group0	15200001	15250000	0.068860
group0	15250001	15300000	0.124660
group0	15300001	15350000	0.089920
group0	15350001	15400000	0.111400
group0	15400001	15450000	0.117240
group0	15450001	15500000	0.060360
group0	15500001	15550000	0.134720
group0	15550001	15600000	0.095980
group0	15600001	15650000	0.206680
group0	15650001	15700000	0.137180
group0	15700001	15750000	0.134360
group0	15750001	15800000	0.119600
group0	15800001	15850000	0.143520
group0	15850001	15900000	0.240740
group0	15900001	15950000	0.158900
group0	15950001	16000000	0.205880
group0	16000001	16050000	0.180160
group0	16050001	16100000	0.059920
group0	16100001	16150000	0.169960
group0	16150001	16200000	0.127340
group0	16200001	16250000	0.127000
group0	16250001	16300000	0.193340
group0	16300001	16350000	0.213500
group0	16350001	16400000	0.203460
group0	16400001	16450000	0.195160
group0	16450001	16500000	0.142740
group0	16500001	16550000	0.186840
group0	16550001	16600000	0.154000
group0	16600001	16650000	0.206940
group0	16650001	16700000	0.224560
group0	16700001	16750000	0.186020
group0	16750001	16800000	0.216160
group0	16800001	16850000	0.147780
group0	16850001	16900000	0.102400
group0	16900001	16950000	0.197840
group0	16950001	17000000	0.117080
group0	17000001	17050000	0.103640
group0	17050001	17100000	0.098940
group0	17100001	17150000	0.098540
group0	17150001	17200000	0.140140
group0	17200001	17250000	0.147060
group0	17250001	17300000	0.202000
group0	17300001	17350000	0.178620
group0	17350001	17400000	0.251500
group0	17400001	17450000	0.172660
group0	17450001	17500000	0.253400
group0	17500001	17550000	0.250680
group0	17550001	17600000	0.271540
group0	17600001	17650000	0.183320
group0	17650001	17700000	0.166000
group0	17700001	17750000	0.184220
group0	17750001	17800000	0.126620
group0	17800001	17850000	0.100600
group0	17850001	17900000	0.090120
group0	17900001	17950000	0.167280
group0	17950001	18000000	0.168040
group0	18000001	18050000	0.218240
group0	18050001	18100000	0.169620
group0	18100001	18150000	0.202300
group0	18150001	18200000	0.210660
group0	18200001	18250000	0.253400
group0	18250001	18300000	0.251080
group0	18300001	18350000	0.137860
group0	18350001	18400000	0.105780
group0	18400001	18450000	0.053640
group0	18450001	18500000	0.201140
group0	18500001	18550000	0.094680
group0	18550001	18600000	0.181660
group0	18600001	18650000	0.237140
group0	18650001	18700000	0.114380
group0	18700001	18750000	0.116140
group0	18750001	18800000	0.230320
group0	18800001	18850000	0.107800
group0	18850001	18900000	0.238540
group0	18900001	18950000	0.183460
group0	18950001	19000000	0.122020
group0	19000001	19050000	0.102200
group0	19050001	19100000	0.074360
group0	19100001	19150000	0.058340
group0	19150001	19200000	0.168500
group0	19200001	19250000	0.087900
group0	19250001	19300000	0.116460
group0	19300001	19350000	0.267460
group0	19350001	19400000	0.237660
group0	19400001	19450000	0.258380
group0	19450001	19500000	0.208900
group0	19500001	19550000	0.133260
group0	19550001	19600000	0.251560
group0	19600001	19650000	0.206660
group0	19650001	19700000	0.239860
group0	19700001	19750000	0.184020
group0	19750001	19800000	0.009860
group0	19800001	19850000	0.188500
group0	19850001	19900000	0.207920
group0	19900001	19950000	0.275800
group0	19950001	20000000	0.275100
group0	20000001	20050000	0.290840
group0	20050001	20100000	0.221540
group0	20100001	20150000	0.087740
group0	20150001	20200000	0.034260
group0	20200001	20250000	0.032440
group0	20250001	20300000	0.111100
group0	20300001	20350000	0.281080
group0	20350001	20400000	0.147880
group0	20400001	20450000	0.129120
group0	20450001	20500000	0.095440
group0	20500001	20550000	0.173240
group0	20550001	20600000	0.237400
group0	20600001	20650000	0.306560
group0	20650001	20700000	0.275460
group0	20700001	20750000	0.089520
group0	20750001	20800000	0.250580
group0	20800001	20850000	0.271060
group0	20850001	20900000	0.151700
group0	20900001	20950000	0.156860
group0	20950001	21000000	0.054840
group0	21000001	21050000	0.100340
group0	21050001	21100000	0.094140
group0	21100001	21150000	0.120300
group0	21150001	21200000	0.209100
group0	21200001	21250000	0.163300
group0	21250001	21300000	0.172440
group0	21300001	21350000	0.079440
group0	21350001	21400000	0.210260
group0	21400001	21450000	0.183500
group0	21450001	21500000	0.219120
group0	21500001	21550000	0.176740
group0	21550001	21600000	0.094900
group0	21600001	21650000	0.070640
group0	21650001	21700000	0.050700
group0	21700001	21750000	0.035020
group0	21750001	21800000	0.039280
group0	21800001	21850000	0.022720
group0	21850001	21900000	0.010840
group0	21900001	21950000	0.023340
group0	21950001	22000000	0.042960
group0	22000001	22050000	0.046460
group0	22050001	22100000	0.071440
group0	22100001	22150000	0.080200
group0	22150001	22200000	0.084180
group0	22200001	22250000	0.079500
group0	22250001	22300000	0.068980
group0	22300001	22350000	0.058280
group0	22350001	22400000	0.010760
group0	22400001	22450000	0.046360
group0	22450001	22500000	0.078640
group0	22500001	22550000	0.075740
group0	22550001	22600000	0.091180
group0	22600001	22650000	0.063320
group0	22650001	22700000	0.107400
group0	22700001	22750000	0.096280
group0	22750001	22800000	0.111020
group0	22800001	22850000	0.094840
group0	22850001	22900000	0.043560
group0	22900001	22950000	0.070680
group0	22950001	23000000	0.089980
group0	23000001	23050000	0.104480
group0	23050001	23100000	0.066120
group0	23100001	23150000	0.052900
group0	23150001	23200000	0.120740
group0	23200001	23250000	0.118420
group0	23250001	23300000	0.082860
group0	23300001	23350000	0.087940
group0	23350001	23400000	0.068520
group0	23400001	23450000	0.071880
group0	23450001	23500000	0.059660
group0	23500001	23550000	0.036940
group0	23550001	23600000	0.090920
group0	23600001	23650000	0.073960
group0	23650001	23700000	0.106500
group0	23700001	23750000	0.067480
group0	23750001	23800000	0.087760
group0	23800001	23850000	0.121560
group0	23850001	23900000	0.096120
group0	23900001	23950000	0.075300
group0	23950001	24000000	0.070360
group0	24000001	24050000	0.055900
group0	24050001	24100000	0.041740
group0	24100001	24150000	0.017420
group0	24150001	24200000	0.115320
group0	24200001	24250000	0.125440
group0	24250001	24300000	0.067060
group0	24300001	24350000	0.098640
group0	24350001	24400000	0.087200
group0	24400001	24450000	0.074160
group0	24450001	24500000	0.037440
group0	24500001	24550000	0.073000
group0	24550001	24600000	0.066320
group0	24600001	24650000	0.022180
group0	24650001	24700000	0.021840
group0	24700001	24750000	0.007520
group0	24750001	24800000	0.036520
group0	24800001	24850000	0.027360
group0	24850001	24900000	0.028380
group0	24900001	24950000	0.060320
group0	24950001	25000000	0.082020
group0	25000001	25050000	0.035320
group0	25050001	25100000	0.059700
group0	25100001	25150000	0.017580
group0	25150001	25200000	0.061960
group0	25200001	25250000	0.046980
group0	25250001	25300000	0.073600
group0	25300001	25350000	0.079940
group0	25350001	25400000	0.088080
group0	25400001	25450000	0.112120
group0	25450001	25500000	0.035300
group0	25500001	25550000	0.057580
group0	25550001	25600000	0.051320
group0	25600001	25650000	0.054620
group0	25650001	25700000	0.061300
group0	25700001	25750000	0.030900
group0	25750001	25800000	0.013820
group0	25800001	25850000	0.032580
group0	25850001	25900000	0.036140
group0	25900001	25950000	0.056280
group0	25950001	26000000	0.096180
group0	26000001	26050000	0.073240
group0	26050001	26100000	0.085000
group0	26100001	26150000	0.079200
group0	26150001	26200000	0.042460
group0	26200001	26250000	0.019820
group0	26250001	26300000	0.034660
group0	26300001	26350000	0.005600
group0	26350001	26400000	0.031840
group0	26400001	26450000	0.061740
group0	26450001	26500000	0.030700
group0	26500001	26550000	0.050820
group0	26550001	26600000	0.015960
group0	26600001	26650000	0.062100
group0	26650001	26700000	0.055260
group0	26700001	26750000	0.051460
group0	26750001	26800000	0.027060
group0	26800001	26850000	0.017180
group0	26850001	26900000	0.014840
group0	26900001	26950000	0.010060
group0	26950001	27000000	0.021860
group0	27000001	27050000	0.027060
group0	27050001	27100000	0.004680
group1	1	50000	0.097020
group1	50001	100000	0.005620
group1	100001	150000	0.168340
group1	150001	200000	0.156200
group1	200001	250000	0.114840
group1	250001	300000	0.168600
group1	300001	350000	0.102340
group1	350001	400000	0.163760
group1	400001	450000	0.104800
group1	450001	500000	0.003920
group1	500001	550000	0.117860
group1	550001	600000	0.098660
group1	600001	650000	0.073080
group1	650001	700000	0.105720
group1	700001	750000	0.121940
group1	750001	800000	0.119240
group1	800001	850000	0.091920
group1	850001	900000	0.187220
group1	900001	950000	0.121840
group1	950001	1000000	0.073420
group1	1000001	1050000	0.181840
group1	1050001	1100000	0.204240
group1	1100001	1150000	0.060360
group1	1150001	1200000	0.159040
group1	1200001	1250000	0.143980
group1	1250001	1300000	0.157820
group1	1300001	1350000	0.052280
group1	1350001	1400000	0.087780
group1	1400001	1450000	0.021360
group1	1450001	1500000	0.086240
group1	1500001	1550000	0.041920
group1	1550001	1600000	0.085340
group1	1600001	1650000	0.119940
group1	1650001	1700000	0.085820
group1	1700001	1750000	0.084700
group1	1750001	1800000	0.114600
group1	1800001	1850000	0.154940
group1	1850001	1900000	0.098740
group1	1900001	1950000	0.122180
group1	1950001	2000000	0.104560
group1	2000001	2050000	0.116440
group1	2050001	2100000	0.113440
group1	2100001	2150000	0.065660
group1	2150001	2200000	0.074860
group1	2200001	2250000	0.071380
group1	2250001	2300000	0.127300
group1	2300001	2350000	0.088160
group1	2350001	2400000	0.096280
group1	2400001	2450000	0.121920
group1	2450001	2500000	0.089680
group1	2500001	2550000	0.150220
group1	2550001	2600000	0.116360
group1	2600001	2650000	0.110600
group1	2650001	2700000	0.113540
group1	2700001	2750000	0.150260
group1	2750001	2800000	0.126280
group1	2800001	2850000	0.147480
group1	2850001	2900000	0.142400
group1	2900001	2950000	0.096300
group1	2950001	3000000	0.100300
group1	3000001	3050000	0.115780
group1	3050001	3100000	0.076540
group1	3100001	3150000	0.052360
group1	3150001	3200000	0.067120
group1	3200001	3250000	0.087320
group1	3250001	3300000	0.136820
group1	3300001	3350000	0.097840
group1	3350001	3400000	0.100620
group1	3400001	3450000	0.150100
group1	3450001	3500000	0.218140
group1	3500001	3550000	0.149840
group1	3550001	3600000	0.124100
group1	3600001	3650000	0.073400
group1	3650001	3700000	0.141380
group1	3700001	3750000	0.190240
group1	3750001	3800000	0.170740
group1	3800001	3850000	0.151440
group1	3850001	3900000	0.129480
group1	3900001	3950000	0.160680
group1	3950001	4000000	0.090120
group1	4000001	4050000	0.079700
group1	4050001	4100000	0.113220
group1	4100001	4150000	0.116700
group1	4150001	4200000	0.136120
group1	4200001	4250000	0.129720
group1	4250001	4300000	0.114680
group1	4300001	4350000	0.089540
group1	4350001	4400000	0.060980
group1	4400001	4450000	0.037780
group1	4450001	4500000	0.087620
group1	4500001	4550000	0.111240
group1	4550001	4600000	0.166240
group1	4600001	4650000	0.099660
group1	4650001	4700000	0.119380
group1	4700001	4750000	0.086100
group1	4750001	4800000	0.069300
group1	4800001	4850000	0.082820
group1	4850001	4900000	0.053100
group1	4900001	4950000	0.058880
group1	4950001	5000000	0.090980
group1	5000001	5050000	0.086920
group1	5050001	5100000	0.069780
group1	5100001	5150000	0.080020
group1	5150001	5200000	0.102420
group1	5200001	5250000	0.026640
group1	5250001	5300000	0.088940
group1	5300001	5350000	0.105520
group1	5350001	5400000	0.044460
group1	5400001	5450000	0.095700
group1	5450001	5500000	0.111160
group1	5500001	5550000	0.060360
group1	5550001	5600000	0.064040
group1	5600001	5650000	0.015760
group1	5650001	5700000	0.055820
group1	5700001	5750000	0.035060
group1	5750001	5800000	0.038740
group1	5800001	5850000	0.034880
group1	5850001	5900000	0.024280
group1	5900001	5950000	0.021480
group1	5950001	6000000	0.038020
group1	6000001	6050000	0.024360
group1	6050001	6100000	0.033900
group1	6100001	6150000	0.052640
group1	6150001	6200000	0.034900
group1	6200001	6250000	0.075740
group1	6250001	6300000	0.047180
group1	6300001	6350000	0.073240
group1	6350001	6400000	0.034260
group1	6400001	6450000	0.017420
group1	6450001	6500000	0.017840
group1	6500001	6550000	0.029340
group1	6550001	6600000	0.031680
group1	6600001	6650000	0.008060
group1	6650001	6700000	0.026880
group1	6700001	6750000	0.016220
group1	6750001	6800000	0.052940
group1	6800001	6850000	0.049060
group1	6850001	6900000	0.045920
group1	6900001	6950000	0.046620
group1	6950001	7000000	0.041940
group1	7000001	7050000	0.060960
group1	7050001	7100000	0.041220
group1	7100001	7150000	0.081280
group1	7150001	7200000	0.076200
group1	7200001	7250000	0.051820
group1	7250001	7300000	0.067020
group1	7300001	7350000	0.056080
group1	7350001	7400000	0.019140
group1	7400001	7450000	0.048360
group1	7450001	7500000	0.066120
group1	7500001	7550000	0.086260
group1	7550001	7600000	0.044900
group1	7600001	7650000	0.034880
group1	7650001	7700000	0.039300
group1	7700001	7750000	0.020480
group1	7750001	7800000	0.025660
group1	7800001	7850000	0.027040
group1	7850001	7900000	0.046580
group1	7900001	7950000	0.053140
group1	7950001	8000000	0.021960
group1	8000001	8050000	0.036020
group1	8050001	8100000	0.046800
group1	8100001	8150000	0.011640
group1	8150001	8200000	0.022080
group1	8200001	8250000	0.023000
group1	8250001	8300000	0.015000
group1	8300001	8350000	0.032300
group1	8350001	8400000	0.072880
group1	8400001	8450000	0.072860
group1	8450001	8500000	0.054860
group1	8500001	8550000	0.062480
group1	8550001	8600000	0.062720
group1	8600001	8650000	0.051200
group1	8650001	8700000	0.066320
group1	8700001	8750000	0.054100
group1	8750001	8800000	0.056140
group1	8800001	8850000	0.029560
group1	8850001	8900000	0.119080
group1	8900001	8950000	0.134140
group1	8950001	9000000	0.166140
group1	9000001	9050000	0.200400
group1	9050001	9100000	0.147260
group1	9100001	9150000	0.157540
group1	9150001	9200000	0.154300
group1	9200001	9250000	0.103360
group1	9250001	9300000	0.104240
group1	9300001	9350000	0.109460
group1	9350001	9400000	0.134400
group1	9400001	9450000	0.142440
group1	9450001	9500000	0.145240
group1	9500001	9550000	0.217800
group1	9550001	9600000	0.187980
group1	9600001	9650000	0.175440
group1	9650001	9700000	0.226500
group1	9700001	9750000	0.092020
group1	9750001	9800000	0.118920
group1	9800001	9850000	0.116580
group1	9850001	9900000	0.167560
group1	9900001	9950000	0.103400
group1	9950001	10000000	0.104800
group1	10000001	10050000	0.167200
group1	10050001	10100000	0.131180
group1	10100001	10150000	0.172720
group1	10150001	10200000	0.081600
group1	10200001	10250000	0.144440
group1	10250001	10300000	0.111700
group1	10300001	10350000	0.045640
group1	10350001	10400000	0.132420
group1	10400001	10450000	0.122640
group1	10450001	10500000	0.138840
group1	10500001	10550000	0.112620
group1	10550001	10600000	0.103640
group1	10600001	10650000	0.108960
group1	10650001	10700000	0.070340
group1	10700001	10750000	0.060100
group1	10750001	10800000	0.137300
group1	10800001	10850000	0.149900
group1	10850001	10900000	0.159100
group1	10900001	10950000	0.139500
group1	10950001	11000000	0.070420
group1	11000001	11050000	0.030600
group1	11050001	11100000	0.013680
group1	11100001	11150000	0.103760
group1	11150001	11200000	0.088400
group1	11200001	11250000	0.093340
group1	11250001	11300000	0.100860
group1	11300001	11350000	0.098780
group1	11350001	11400000	0.140340
group1	11400001	11450000	0.184280
group1	11450001	11500000	0.144740
group1	11500001	11550000	0.129760
group1	11550001	11600000	0.214040
group1	11600001	11650000	0.255580
group1	11650001	11700000	0.246260
group1	11700001	11750000	0.180480
group1	11750001	11800000	0.206720
group1	11800001	11850000	0.270060
group1	11850001	11900000	0.268420
group1	11900001	11950000	0.244660
group1	11950001	12000000	0.301460
group1	12000001	12050000	0.252260
group1	12050001	12100000	0.136320
group1	12100001	12150000	0.254460
group1	12150001	12200000	0.092760
group1	12200001	12250000	0.143060
group1	12250001	12300000	0.151420
group1	12300001	12350000	0.104340
group1	12350001	12400000	0.020380
group1	12400001	12450000	0.132360
group1	12450001	12500000	0.126400
group1	12500001	12550000	0.240460
group1	12550001	12600000	0.226760
group1	12600001	12650000	0.259460
group1	12650001	12700000	0.145720
group1	12700001	12750000	0.172640
group1	12750001	12800000	0.172000
group1	12800001	12850000	0.125480
group1	12850001	12900000	0.245700
group1	12900001	12950000	0.159420
group1	12950001	13000000	0.221020
group1	13000001	13050000	0.221160
group1	13050001	13100000	0.275340
group1	13100001	13150000	0.136900
group1	13150001	13200000	0.227180
group1	13200001	13250000	0.229740
group1	13250001	13300000	0.211640
group1	13300001	13350000	0.168620
group1	13350001	13400000	0.146760
group1	13400001	13450000	0.151900
group1	13450001	13500000	0.208660
group1	13500001	13550000	0.180020
group1	13550001	13600000	0.251260
group1	13600001	13650000	0.162640
group1	13650001	13700000	0.125400
group1	13700001	13750000	0.278180
group1	13750001	13800000	0.307740
group1	13800001	13850000	0.234940
group1	13850001	13900000	0.178460
group1	13900001	13950000	0.176220
group1	13950001	14000000	0.149580
group1	14000001	14050000	0.093340
group1	14050001	14100000	0.134480
group1	14100001	14150000	0.136780
group1	14150001	14200000	0.248020
group1	14200001	14250000	0.291380
group1	14250001	14300000	0.238400
group1	14300001	14350000	0.226800
group1	14350001	14400000	0.287160
group1	14400001	14450000	0.178040
group1	14450001	14500000	0.163460
group1	14500001	14550000	0.032400
group1	14550001	14600000	0.115260
group1	14600001	14650000	0.082380
group1	14650001	14700000	0.104480
group1	14700001	14750000	0.162700
group1	14750001	14800000	0.129840
group1	14800001	14850000	0.117120
group1	14850001	14900000	0.198740
group1	14900001	14950000	0.081700
group1	14950001	15000000	0.034700
group1	15000001	15050000	0.104240
group1	15050001	15100000	0.085880
group1	15100001	15150000	0.158700
group1	15150001	15200000	0.228680
group1	15200001	15250000	0.273220
group1	15250001	15300000	0.283240
group1	15300001	15350000	0.241260
group1	15350001	15400000	0.121700
group1	15400001	15450000	0.133640
group1	15450001	15500000	0.122540
group1	15500001	15550000	0.127100
group1	15550001	15600000	0.071840
group1	15600001	15650000	0.054580
group1	15650001	15700000	0.104360
group1	15700001	15750000	0.062780
group1	15750001	15800000	0.144940
group1	15800001	15850000	0.245080
group1	15850001	15900000	0.209660
group1	15900001	15950000	0.202660
group1	15950001	16000000	0.195620
group1	16000001	16050000	0.146160
group1	16050001	16100000	0.170940
group1	16100001	16150000	0.093700
group1	16150001	16200000	0.188720
group1	16200001	16250000	0.076600
group1	16250001	16300000	0.103800
group1	16300001	16350000	0.070400
group1	16350001	16400000	0.071200
group1	16400001	16450000	0.091060
group1	16450001	16500000	0.094620
group1	16500001	16550000	0.056700
group1	16550001	16600000	0.082220
group1	16600001	16650000	0.068880
group1	16650001	16700000	0.091020
group1	16700001	16750000	0.051720
group1	16750001	16800000	0.088360
group1	16800001	16850000	0.061480
group1	16850001	16900000	0.045840
group1	16900001	16950000	0.057780
group1	16950001	17000000	0.055440
group1	17000001	17050000	0.082220
group1	17050001	17100000	0.045060
group1	17100001	17150000	0.064180
group1	17150001	17200000	0.065300
group1	17200001	17250000	0.093440
group1	17250001	17300000	0.090920
group1	17300001	17350000	0.051660
group1	17350001	17400000	0.095080
group1	17400001	17450000	0.105460
group1	17450001	17500000	0.050420
[truncated: 5,930 more rows]
