# Supplementary material for: Variation among 532 genomes unveils the origin and evolutionary history of a global insect herbivore
Source: Nat Commun. 2020 May 8;11:2321. doi: 10.1038/s41467-020-16178-9 (PMC7211002; doi:10.1038/s41467-020-16178-9)
Supplement: Supplementary file 4 — Source Data [file 41467_2020_16178_MOESM4_ESM.zip › Source_data/Source_data/SourceDataMainuscript/Fig_1c_Het_ratio.txt]

Continent	O(HOM)	E(HOM)	N_sites	Het_ratio
NA	13036572	12834180.1	13366218	0.024662623
NA	12867628	12540578.8	13009136	0.010877586
NA	12163591	11800419.9	12216289	0.004313749
NA	12286881	11926503.4	12342779	0.004528802
NA	12255630	11885921.7	12295455	0.003239002
AF	12550002	12186099.5	12622570	0.005749067
AF	12548980	12207813	12662881	0.008994872
AF	12485126	12137749.5	12588796	0.0082351
AF	12632914	12308483.7	12776973	0.011274893
AF	12695945	12362821	12832275	0.010623993
AS	12474534	12175166	12639089	0.01301953
AS	13023205	12848232.4	13416146	0.029288665
AS	12939750	12749145.4	13299428	0.027044622
AS	11797366	11493968.4	11945320	0.012385939
AS	11977635	11697766.6	12166522	0.015525144
NA	12792075	12532785.6	13038095	0.018869321
NA	12778820	12482231.1	12956305	0.013698736
NA	12633328	12264180.8	12694836	0.00484512
NA	12935918	12620242.9	13099488	0.012486748
NA	12551054	12163272.4	12577176	0.002076937
OC	12407054	12162475.8	12659961	0.019976918
OC	12100595	11847949.3	12331795	0.018748284
OC	11929126	11666509.6	12131092	0.016648625
OC	12257671	12056088.4	12575154	0.025246848
OC	12054542	11795454.6	12271279	0.017662136
SA	12676445	12285435.8	12713975	0.00295187
SA	12634987	12243875.4	12674389	0.003108789
SA	12535822	12152558.5	12585162	0.00392049
SA	12483229	12092463.4	12509838	0.002127046
SA	12507096	12136765.9	12569540	0.004967883
AF	12205641	11882499.4	12336546	0.010611155
AF	12852740	12596483.1	13115297	0.020019143
AF	13017964	12740667.2	13245802	0.01720077
AF	11638884	11289811.8	11704206	0.005581071
AF	13011494	12700012.7	13182581	0.012978263
AS	12527722	12184943.7	12645917	0.009346495
AS	12120666	11790445.8	12235813	0.009410654
AS	10803681	10471955.3	10826838	0.002138852
AS	12374843	12037934.1	12496020	0.009697248
AS	12045696	11734229.8	12192130	0.012010535
EU	11965188	11599531.3	11999042	0.002821392
EU	12631617	12276703.8	12723428	0.007215901
EU	12866013	12571660.2	13081225	0.016451976
EU	12518287	12181458.4	12633650	0.009131407
EU	12820005	12497843.5	12964289	0.011129342
SA	11534287	11190680.9	11591945	0.004973971
SA	12235382	11932018.2	12415829	0.014533625
SA	12165599	11835826.6	12295540	0.010568141
SA	12652333	12322120.8	12795327	0.011175486
SA	11820380	11480623.6	11899378	0.006638834
AF	12836945	12562368.3	13073389	0.0180859
AF	12608723	12278434.7	12738643	0.010198889
AF	12007369	11639268.4	12033365	0.002160327
AF	11924609	11571281	11982679	0.004846162
AF	11712367	11375601.4	11785972	0.006245136
AS	11999725	11667936.9	12113747	0.009412612
AS	11931584	11598683.2	12033729	0.008488225
AS	12356925	12073369.3	12578940	0.017649738
AS	11939716	11620747.5	12056719	0.009704381
AS	12155703	11830235.1	12286066	0.010610638
EU	12658508	12359196	12847340	0.01469814
EU	11859335	11507360.6	11921885	0.005246654
EU	12980972	12732937.3	13266385	0.021513999
NA	12523927	12154505.1	12583257	0.004714995
NA	11025212	10683926.6	11028749	0.000320707
NA	11587340	11226316.4	11598745	0.000983296
NA	12277726	11893084.1	12284320	0.000536782
NA	11914956	11543664.6	11925874	0.000915488
SA	12716292	12400902	12891281	0.013574213
SA	12223074	11840558.2	12237666	0.001192384
SA	12632661	12287303.1	12748916	0.009118814
SA	12962833	12771291	13330417	0.027574831
AF	12090770	11724299.8	12140897	0.004128772
AF	12158774	11815874.8	12240297	0.006660214
AF	11932655	11592918.9	12006059	0.006113913
AF	12266733	11947481.4	12407456	0.011341809
AF	11273520	10944949.9	11348912	0.006643104
AS	13017373	12811883.5	13366322	0.026106583
AS	12797077	12565341.3	13088314	0.022251682
AS	13180248	13067916.3	13662167	0.03527398
AS	13125611	12975563.7	13549475	0.031282688
AS	13206016	13072487.7	13658355	0.033118117
EU	12268550	11913464.4	12345417	0.006226359
EU	12838120	12519252.8	13013191	0.013453349
EU	12519696	12175708.1	12628558	0.008620303
NA	12455472	12083966.4	12502901	0.00379344
NA	12485614	12138002.7	12579099	0.007431772
NA	12121578	11753455.1	12154402	0.002700585
NA	12579981	12209811.6	12641963	0.004902878
NA	12085506	11709956.2	12095713	0.000843853
AF	12201358	11888105.4	12338903	0.011147263
AF	12244618	11962339.3	12448428	0.016372348
AF	12745825	12376219.1	12826864	0.006317912
AF	11734952	11372134.4	11763725	0.002445909
AF	12419104	12069918.7	12517415	0.007853938
AS	12380717	12022312.4	12456737	0.006102722
AS	12427771	12040927.4	12448765	0.001686432
AS	12245405	11864506.5	12271338	0.002113298
AS	12233694	11860312.5	12287781	0.00440169
AS	12190239	11806490.2	12214276	0.001967943
EU	12856331	12522663.2	12995077	0.010676812
EU	12176352	11842568.9	12279859	0.008429006
EU	13104302	12850422.3	13373733	0.020146282
EU	13064293	12766189.2	13270266	0.015521392
EU	13409267	13230338.1	13813569	0.029268468
NA	12752517	12437690.2	12905685	0.011868258
NA	13181147	12970234.8	13515097	0.024709405
NA	11800625	11436686.2	11827759	0.002294095
NA	12686129	12380123	12874316	0.014617243
NA	12493151	12115860.9	12529055	0.002865659
AF	11523868	11181286.9	11581856	0.005006797
AF	12220917	11886005.4	12332007	0.009008266
AF	12193947	11851739.4	12286949	0.00756917
AF	12726196	12402252.5	12889636	0.012679955
AF	12384726	12058597	12517819	0.010632283
AS	11908634	11575969.9	12014739	0.008831236
AS	11814687	11488619.8	11923631	0.009136814
AS	12327635	12016413.2	12488776	0.012902866
AS	12977309	12694675.1	13204321	0.017192251
AS	13019667	12792746.1	13351532	0.024855949
EU	11988964	11614345.1	12006236	0.001438586
EU	13320706	13081364.5	13620290	0.02199542
EU	12793593	12444860.4	12907953	0.008859654
EU	12864767	12547173.8	13035624	0.013106929
NA	12267310	11895548.3	12301305	0.002763528
NA	12938305	12631603.5	13105268	0.012740144
NA	12787233	12477358.2	12954478	0.012910208
NA	11772385	11443841.8	11872666	0.008446376
NA	12838682	12549107.6	13039986	0.01543744
AF	12543338	12236529.2	12717014	0.01365698
AF	12573166	12286946.5	12792977	0.017182162
AF	12030667	11694416.8	12138794	0.008907557
AF	11865528	11510162.1	11928485	0.005277871
AF	11646008	11310248.8	11734829	0.007569007
AS	11249833	10911252	11304336	0.004821424
AS	12664938	12336964.6	12826446	0.012591797
AS	12927710	12521627.8	12945030	0.001337965
AS	10550970	10221914.2	10557612	0.00062912
AS	12214576	11863425.3	12295013	0.006542246
EU	12060407	11734741.2	12173901	0.009322731
EU	11304274	10964494.6	11346102	0.003686552
EU	12865319	12525046.7	12997103	0.01013949
EU	11783485	11434001.1	11840772	0.004838114
AS	13077347	12800143.4	13316829	0.01798341
AS	12202355	11868611.7	12301508	0.008060231
NA	12475861	12107823.8	12537612	0.00492526
NA	12915310	12604862.2	13083548	0.012858744
NA	13086242	12860256.8	13390913	0.022752071
NA	12730390	12354116.1	12795617	0.005097605
NA	13056107	12762230.3	13261036	0.015453468
AS	12370481	12044137.6	12505242	0.010776361
AS	12734970	12378512.2	12844046	0.00849234
AS	11996250	11694710.3	12160470	0.013504412
AS	12922390	12689459.3	13229053	0.023181024
AS	12207989	11900028.5	12368299	0.012961362
NA	11985325	11613533.5	12008410	0.001922403
NA	12016548	11646509.1	12045651	0.002416059
NA	12181531	11819681	12231482	0.004083806
NA	12586282	12220839.6	12661727	0.005958508
NA	11590512	11230044.5	11602744	0.001054233
AS	12321969	11948616	12374710	0.004261999
AS	12074429	11704835.9	12118401	0.003628532
AS	12572027	12211525.7	12668246	0.00759529
NA	12688796	12324990.8	12767359	0.006153426
NA	12854523	12583214.8	13080192	0.017252728
NA	12282533	11932746.2	12363738	0.006567997
NA	12348181	12007690.5	12443779	0.007682393
NA	12810367	12444048.7	12889631	0.006149439
AF	12896961	12657653.7	13209578	0.023665934
AF	12932611	12674960.8	13215734	0.021423176
AF	12830155	12609979.6	13166501	0.025545587
AF	12784439	12502222.1	13015247	0.017733663
AF	13008110	12788915.8	13342141	0.025035787
AS	12347283	12047566.8	12527663	0.014398535
AS	12546351	12276636.7	12776168	0.017987944
AS	12806240	12610770.9	13162880	0.027094374
AS	11483957	11154088.9	11570431	0.007473706
AS	11603644	11273371.5	11693965	0.007723728
AS	12527725	12200183.6	12672466	0.011421692
AS	12176964	11850588.3	12311965	0.010965025
EU	13316203	13130530.2	13713544	0.028974348
EU	12827220	12503509	12980680	0.011822185
EU	12753889	12407133.1	12874669	0.009381212
EU	12723618	12404588	12886495	0.012639356
EU	12780693	12430950.6	12898484	0.009132158
NA	12348283	11974064	12394028	0.00369089
NA	12083042	11706027.6	12095412	0.001022702
SA	12810066	12585523.2	13140779	0.025166925
SA	12817604	12565165.5	13107011	0.02208032
SA	13425128	13312748.6	13924020	0.035829595
SA	12985632	12759299.9	13333744	0.026107596
SA	12988616	12787918.6	13348421	0.026954874
AF	12331392	11967988	12418693	0.007029806
AF	12404611	12093424.8	12562016	0.012530234
AF	11820715	11457477	11856790	0.00304256
AF	12518597	12200854.1	12671348	0.012054834
AF	12980644	12710365	13218572	0.017999524
AS	12313175	11980415	12434214	0.009734351
AS	12817323	12487677.5	12966959	0.011539791
AS	12822883	12530457	13035263	0.016292728
AS	11822623	11449109.3	11835939	0.001125048
NA	11642378	11291179.5	11689750	0.004052439
NA	12179229	11815097.8	12231631	0.004284138
NA	11678281	11320987.1	11705844	0.002354636
NA	11985869	11614781.2	12007428	0.001795472
AS	13082257	12850091.9	13382188	0.022412703
AS	13189208	13022874.6	13643516	0.033298455
AS	12918247	12677552.8	13180511	0.019897863
AS	13239191	13198260.9	13799835	0.040626863
AS	12964995	12805481	13399864	0.03245324
AS	12786762	12572106.9	13156788	0.028124342
AS	13084120	12945279.1	13529992	0.032954343
AS	12956021	12815143.8	13398500	0.033024518
AS	12690759	12443241.8	12981365	0.022386398
AS	13300245	13266037.5	13898441	0.043040511
NA	12757922	12418607.4	12876261	0.009190479
NA	12230408	11855698.6	12269805	0.00321089
NA	12529502	12172449.8	12612821	0.006605897
NA	12985844	12853684.2	13439465	0.033752906
NA	11594112	11235455.8	11610997	0.001454225
NA	12274502	11895385.4	12299757	0.002053293
NA	11862527	11495864.5	11884321	0.001833845
NA	12271450	11887838.2	12285261	0.001124193
NA	11672070	11374050.9	11809675	0.011651887
NA	11513027	11159903.7	11529451	0.001424526
NA	12454273	12120134.6	12574064	0.009526832
NA	11573892	11226751.4	11611059	0.003201
NA	12113231	11758416.8	12167290	0.004442978
NA	11163677	10823719.4	11184267	0.001840979
AS	12507615	12239009.6	12779691	0.021289717
AS	12894327	12681793.7	13283742	0.029315158
AS	12659869	12392794.3	12951630	0.022526972
AS	12647459	12398175.3	12936960	0.022377823
AS	13277320	13142553.8	13772925	0.035984005
AS	12848441	12472668.6	12916315	0.005254904
AS	12561686	12196841.2	12641795	0.006336837
AS	12849163	12552885.6	13050345	0.015415838
AS	12772202	12449223.7	12914032	0.010982627
AS	12810598	12590607.2	13111805	0.022972199
NA	12319813	11977046.6	12413618	0.00755662
NA	12860030	12516643.5	12972350	0.008658416
NA	12704193	12368095	12827929	0.009645828
NA	12612801	12248783.8	12683241	0.005553786
NA	12571111	12200171.5	12624838	0.004255659
AS	11275832	10941297.3	11346009	0.00618517
AS	11551607	11189384.7	11578145	0.002292077
AS	12154179	11784978	12195746	0.00340832
AS	12345182	11963931.9	12385220	0.003232724
AS	12395376	12054991.6	12522109	0.010120739
AS	12409960	12047870.8	12476596	0.00534088
AS	13476161	13516227.8	14147768	0.04747088
AS	12539304	12153826.5	12581308	0.003338604
AS	13398997	13368336.8	13964192	0.040474594
NA	12136753	11777664.5	12197632	0.004991051
NA	11610888	11263976.8	11679255	0.005853712
NA	10885284	10544695.1	10892783	0.000688437
NA	11545770	11186814.5	11559500	0.001187768
NA	11973166	11616203	12019992	0.003895676
AS	12578789	12297728.7	12802203	0.017451215
AS	13178996	13051343.2	13641354	0.03389385
AS	13021095	12743778.8	13265751	0.01844268
AS	11462297	11177215.5	11649098	0.016035662
NA	11944981	11592206.9	12001214	0.004685609
NA	12628490	12246435	12675896	0.003739854
NA	12504889	12172746.2	12685824	0.014262771
NA	12014062	11649172	12047396	0.002766905
NA	12154729	11779112.3	12183774	0.002383908
AS	13280915	13057528.8	13618079	0.024758558
AS	12782586	12464459.6	12942799	0.012378543
AS	12921916	12625763.8	13131514	0.01596145
AS	13435095	13289202.2	13883994	0.032332123
AS	13276398	13089058.5	13652314	0.027534966
NA	11980883	11639893	12068314	0.007244674
NA	11911087	11608688.8	12078413	0.01385331
NA	12758112	12507142	13022355	0.020291491
AS	11521351	11160639.6	11544927	0.002042109
AS	13356287	13175322.4	13750914	0.028698238
AS	13080629	12788825.1	13294053	0.016054096
AS	12877250	12571136.6	13059234	0.013935274
AS	13129486	12895260.6	13443704	0.023372874
AF	12676896	12317556.6	12766509	0.007019382
AF	12786057	12539520.7	13055777	0.020659054
AF	12816381	12526607.9	13022546	0.01583139
AF	12829194	12559655.6	13058330	0.017547114
AF	12847032	12555915.3	13039704	0.014775796
AS	12635108	12302593.9	12770168	0.010576212
AS	10362477	10037884.6	10385997	0.002264588
AS	10713498	10391172.5	10773264	0.005547622
AS	12594473	12288436.4	12777312	0.014309661
AS	13173326	12996651.3	13555566	0.028198011
EU	12316772	11957929.4	12389400	0.005862108
EU	12018985	11665634.1	12087381	0.005658463
EU	12510686	12124827	12550381	0.003162852
EU	12183043	11804552.4	12215453	0.002653197
EU	12701044	12354617.4	12824617	0.009635609
NA	12284464	11921828.7	12347998	0.005145288
OC	11567684	11302456	11750601	0.015566608
OC	12853439	12735433.3	13313534	0.034558443
OC	12511379	12268734.6	12786660	0.021528765
OC	12114109	11857678.1	12339190	0.018241149
OC	12609745	12372062.6	12880074	0.020988156
SA	12355579	11968249.7	12370584	0.001212958
SA	11891374	11517514.9	11894474	0.000260625
SA	12153343	11771137.2	12164179	0.000890812
SA	11850145	11477102.2	11854928	0.000403461
SA	11844586	11469578.7	11851417	0.000576387
AS	13391724	13225941.3	13799287	0.029535077
AS	13433307	13257890.8	13832150	0.028834491
AS	12844173	12503286.9	12973282	0.009951915
AS	12621626	12248751.4	12681998	0.004760449
AS	11934070	11600687.4	12032479	0.008178614
AS	11805216	11450549.8	11860972	0.004700795
AS	12274893	11927653.3	12367726	0.007506069
AS	12502492	12159516	12605329	0.008158216
AS	12696980	12336548.8	12795366	0.00768919
AS	12664620	12324093.4	12770567	0.008296186
AS	12915363	12600146.9	13083861	0.012878309
AS	13203137	12922374	13434919	0.017252207
AS	12762949	12413556.6	12863103	0.007786146
AS	12037738	11666568.7	12064255	0.002197981
AS	8147761	7886357.9	8161506	0.001684125
AS	11024334	10682222.1	11049611	0.002287592
AS	12668536	12331001	12799638	0.010242633
AS	13180626	12974256.3	13527588	0.025648475
AS	13446101	13263270	13837750	0.028302939
AS	12414003	12058384	12500128	0.006889929
AS	12293788	11925888.5	12342768	0.003968316
AS	11797236	11453761.1	11873980	0.006463208
AS	12451234	12105830.6	12555040	0.008268074
AS	12042493	11716170.6	12164607	0.010038467
AS	12984614	12720721.4	13255179	0.020412022
AS	12442294	12094034.3	12537664	0.00760668
AS	12580807	12221667.1	12667842	0.006870547
AS	12426199	12039886	12449486	0.001870519
AS	12938928	12632388.9	13121821	0.013938081
AS	12586581	12247603.2	12700394	0.008961376
AS	11850637	11490853.8	11888216	0.003161029
AS	12547333	12162212.7	12592962	0.003623373
AS	11121147	10813965.4	11225798	0.009322366
AS	12317546	11954076.9	12373727	0.004540346
AS	12621425	12237669.5	12669650	0.00380634
AS	10449520	10171118.6	10572744	0.011654874
AS	12168178	11790056	12195212	0.002216772
AS	12019050	11663580.5	12072803	0.004452404
AS	12960571	12635542.2	13121909	0.012295315
AS	12345435	11973706.6	12396917	0.004152807
AS	12865835	12505439.7	12958827	0.007175958
AS	12307416	11986000.4	12441827	0.010803156
AS	11459812	11119995.2	11511280	0.004471093
AS	12394614	12020385.9	12440527	0.003690599
AS	10414464	10092510.7	10441262	0.002566548
AS	11559510	11232981.5	11646548	0.007473287
AF	13174407	12924039	13440582	0.01980383
AF	12126037	11791979.1	12224087	0.008021049
AF	12919424	12586090.4	13060569	0.010806956
AF	11780385	11425135.1	11827494	0.003983008
AF	13073388	12773995.8	13273499	0.01507598
AS	12144140	11882158.1	12370125	0.018268611
AS	12253024	11996420.7	12484911	0.01857338
AS	11580675	11233388.3	11633898	0.004574821
AS	12909497	12694062.4	13226964	0.024001502
AS	12190358	11859477.2	12303524	0.009197853
NA	13001829	12786508.3	13393435	0.029238653
NA	12605255	12326381.6	12880070	0.021336452
NA	12864429	12618669.3	13193959	0.024975824
NA	13315867	13205059.6	13835517	0.037559131
NA	13317463	13180853.9	13822857	0.036562195
OC	12620950	12382282.5	12915944	0.022839523
OC	13151984	13139868.8	13763558	0.044434295
OC	13326333	13419994	14053878	0.051768273
OC	13301072	13375321.9	14024563	0.051587418
OC	13215281	13245918.7	13876566	0.047654802
SA	12554364	12160855.1	12569620	0.00121372
SA	12405467	12017300.7	12421340	0.001277881
SA	12471591	12079813.8	12480977	0.000752024
SA	12481974	12090297.5	12490773	0.00070444
SA	12386232	11996789	12394601	0.000675213
AS	11334440	10982129.9	11356675	0.001957879
AS	11182951	10908251.3	11355104	0.015160847
AS	11491138	11132880.1	11510615	0.00169209
AS	12529820	12141169.2	12558948	0.002319303
AS	12294499	11918614.6	12334577	0.00324924
AS	13504108	13300660.9	13952826	0.03215965
AS	13663795	13556248.6	14224452	0.039415016
AS	13805146	13778934.7	14458303	0.045175219
AS	13890327	13855688.6	14540889	0.044740181
AS	13753021	13639967.2	14312941	0.039119843
AS	12368447	11994352.6	12423137	0.00440227
AS	12450020	12106651.5	12559745	0.008736244
AS	12937904	12649083.5	13156628	0.016624624
AF	13103117	12840194.3	13342762	0.017960674
AF	11420840	11081030.9	11475415	0.004755819
AF	11503941	11142581	11514771	0.000940531
AF	12303996	11938426.5	12360765	0.004592677
AF	10822978	10488807.4	10847207	0.002233663
AF	10952338	10608209.9	10963918	0.001056192
AS	12922210	12734310.5	13276557	0.026689676
AS	13481077	13595847.8	14246048	0.053697067
AS	12967089	12853864.8	13421840	0.03388142
AS	11420717	11084201	11470508	0.004340784
AS	12509016	12211063.8	12685496	0.013911951
EU	12654251	12305899.9	12753817	0.007806761
EU	12657677	12317811	12766766	0.008544764
EU	12386076	12019938.2	12442362	0.004523739
EU	11855367	11504204.7	11907044	0.004340036
EU	13081675	12788658.4	13290497	0.015712129
NA	12639562	12325574.9	12792284	0.011938603
NA	11688278	11322051.2	11701090	0.001094941
NA	11578852	11217288	11588074	0.000795818
NA	12492658	12154516	12604615	0.008882223
NA	12061119	11688546.5	12084779	0.001957835
OC	12590492	12352385.5	12875428	0.022130216
OC	11387740	11081879.5	11496421	0.009453464
OC	12570303	12350586.7	12881701	0.024173671
OC	11417852	11113668.2	11554870	0.01185803
OC	13002022	12817518.4	13373448	0.027773391
SA	11951337	11575082.4	11956685	0.000447281
SA	12225578	11840750.9	12236042	0.000855178
SA	12330422	11942871.1	12340097	0.000784029
SA	12090576	11710875.8	12103326	0.001053429
SA	11711344	11343925.4	11723126	0.001005022
AS	13298450	13219410.8	13817900	0.037592543
AS	12159239	11872347	12334587	0.01421596
AS	12987685	12832139	13394015	0.030336684
AS	13123167	13001737	13586054	0.034070746
AS	12447005	12175207	12665507	0.017251737
NA	11827110	11461212.5	11846562	0.001641995
NA	11979173	11642474.6	12062537	0.006910984
NA	13025688	12713439.8	13193339	0.012707246
NA	12024657	11650152.5	12041125	0.001367646
NA	12243129	11882382.5	12304678	0.005002081
OC	13144637	13116579.2	13741323	0.043422748
OC	13276052	13292479.1	13941115	0.047705151
OC	12444151	12425584	13034527	0.045293243
OC	13205008	13150282.4	13764027	0.040614495
OC	12357433	12286578.5	12867698	0.039654723
SA	11815744	11444957.8	11831455	0.001327901
SA	12623042	12231359.1	12653588	0.002414019
SA	12119588	11739724.9	12132532	0.001066884
SA	12571153	12188057.3	12616299	0.003578387
SA	12442615	12052893.1	12456731	0.001133203
EU	11931062	11568496.7	11971806	0.003403329
EU	13132728	12948303.1	13513869	0.028203692
EU	13306488	13074440	13623479	0.023267992
EU	13185126	12954842.8	13506321	0.023781087
NA	11933024	11562105.7	11948804	0.001320634
NA	12819993	12550233	13044019	0.017174615
NA	12081867	11719467.4	12129729	0.003945842
NA	12358615	12028952.2	12475993	0.009408309
NA	12138616	11774050.6	12178065	0.003239349
SA	12238325	11853281.5	12252142	0.001127721
SA	12006080	11629195.7	12013005	0.000576459
SA	11534250	11172584.1	11537108	0.000247722
SA	12131418	11750029.3	12139836	0.00069342
SA	12548571	12166152.1	12590698	0.003345883
AF	12110373	11745701.8	12158476	0.003956335
AF	12645388	12324612.8	12809508	0.012812358
AF	12810578	12543739.7	13058452	0.018981882
AF	13133128	12926124.6	13486436	0.026197284
AF	12563536	12224053.8	12704249	0.011076058
AS	12734884	12406801.8	12881964	0.011417514
AS	12511772	12201679.6	12685097	0.013663672
AS	12521382	12209582.2	12674707	0.012096927
AS	13315161	13234593.8	13842982	0.03812914
AS	13234575	13012070	13566506	0.024466948
EU	12064372	11715311	12142302	0.006418058
EU	12409769	12054433	12495103	0.006829395
EU	12922188	12621574.7	13115768	0.014759334
EU	12891826	12587375.1	13079712	0.014364689
EU	13086478	12866074.9	13390480	0.022702846
NA	12680265	12300284.8	12731840	0.004050868
NA	12412598	12082708.1	12545232	0.010572463
NA	12227252	11889242.3	12334332	0.008681459
NA	13143773	12867938.7	13382513	0.017839699
NA	11983582	11656721.3	12095251	0.009232467
OC	12384082	12168578.4	12673878	0.022865614
OC	12659717	12492187.8	13043571	0.029428597
OC	13233269	13247299	13860797	0.045273587
OC	13223707	13264344.4	13897549	0.048486391
OC	12963744	12831817.8	13399787	0.03254104
SA	12523965	12136408.1	12559459	0.002826077
SA	11829094	11458121.3	11832685	0.000303481
SA	11847908	11475073.1	11852347	0.000374525
SA	11687758	11319594.3	11690866	0.000265849
SA	12438915	12048616.2	12452595	0.001098566
AF	13356204	13251162.6	13850340	0.035676814
AF	12821530	12546306	13052280	0.017678904
AF	12470382	12133910.6	12590406	0.009532973
AF	13009685	12798527	13345499	0.025163091
AF	12634155	12302872	12755572	0.009518742
AS	10317527	10005983.7	10324428	0.000668415
AS	12943198	12645056.7	13140319	0.015001234
AS	13107052	13072066.6	13668521	0.041077524
AS	11617001	11279999.4	11679427	0.005344954
AS	11689964	11362428.7	11771699	0.006943348
EU	12956372	12704335.2	13235513	0.021090305
EU	12600008	12267686.9	12730923	0.010283229
EU	11711307	11368615	11773441	0.005277472
EU	12263983	11917013.9	12356936	0.007522334
EU	13022424	12742299.5	13261858	0.018054333
NA	12820600	12466784.9	12919585	0.007661624
NA	12198838	11861268.6	12290605	0.007466435
NA	12763333	12445657.3	12926031	0.012586849
NA	12777297	12496813.8	12987666	0.016197599
NA	12096618	11772023.4	12222300	0.010283007
OC	12132597	11850730.2	12372766	0.0194111
OC	12507411	12315770.1	12877221	0.028718153
OC	12201483	11935055.9	12461286	0.020848811
OC	13057002	12950526.7	13570818	0.03786183
SA	12521670	12132437.9	12552264	0.002437329
AF	13119508	12862589	13396268	0.020659485
AF	12706719	12380487	12842907	0.010604141
AF	13333314	13165569.3	13747659	0.030139313
AF	12920355	12609098	13090515	0.012998725
AF	12333719	11977690.3	12407159	0.005919163
AS	12540003	12186610.1	12645281	0.008325477
AS	13652871	13659737.5	14283872	0.044175767
AS	12797452	12484259.8	12973063	0.013536587
AS	13234877	13209643	13811218	0.041729918
EU	12911899	12562030.4	13038715	0.009726112
EU	13157047	12915778.6	13458857	0.022424638
EU	12942428	12578147.3	13032231	0.006890839
NA	12886790	12572284.9	13047294	0.012301708
NA	12312806	11967289.7	12403237	0.007290919
NA	12693998	12375533.2	12845057	0.011760088
NA	12266822	11910660.4	12345332	0.006359489
NA	11898541	11529412.4	11918623	0.001684926
SA	12243575	11870252.6	12286777	0.003516138
SA	12228308	11844846.2	12244284	0.001304772
SA	11326163	10971934.3	11332715	0.000578149
SA	12328908	11968791.7	12396217	0.005429802
SA	12638336	12281015.5	12732359	0.00738457
