# Supplementary material for: Variation among 532 genomes unveils the origin and evolutionary history of a global insect herbivore
Source: Nat Commun. 2020 May 8;11:2321. doi: 10.1038/s41467-020-16178-9 (PMC7211002; doi:10.1038/s41467-020-16178-9)
Supplement: Supplementary file 4 — Source Data [file 41467_2020_16178_MOESM4_ESM.zip › Source_data/Source_data/SourceDataMainuscript/Fig_2b_genetic_structure.txt]

P10SA10	#0000ff		0.0476499	0.95235		0.0410595	0.946366	0.0125747		0.0164574	0.060104	0.908447	0.0149918		1.00E-04	0.0845954	0.00712486	0.90808	1.00E-04		1.00E-04	1.00E-04	0.00797239	0.886452	1.00E-04	0.105276
P10SA11	#0000ff		0.0527379	0.947262		0.0222156	0.930257	0.0475269		1.00E-04	0.124045	0.875755	1.00E-04		0.0020422	0.0857173	1.00E-04	0.908507	0.00363355		0.0163705	1.00E-04	0.0246179	0.883836	1.00E-04	0.0749752
P10SA2	#0000ff		0.0537558	0.946244		0.0284507	0.897529	0.0740203		0.020043	1.00E-04	0.909579	0.0702782		0.0717007	1.00E-04	1.00E-04	0.91954	0.00855899		1.00E-04	1.00E-04	0.0147297	0.869226	1.00E-04	0.115744
P10SA4	#0000ff		0.075971	0.924029		0.00951784	0.914811	0.0756708		1.00E-04	0.115178	0.873212	0.0115101		1.00E-04	0.157234	1.00E-04	0.842466	1.00E-04		0.0782364	0.00718491	1.00E-04	0.84158	1.00E-04	0.0727991
P10SA5	#0000ff		0.0522528	0.947747		0.0405011	0.915474	0.044025		0.00749527	0.108199	0.884206	1.00E-04		1.00E-04	0.0890623	0.0356319	0.875106	1.00E-04		0.00966203	0.0350884	0.00415888	0.851966	1.00E-04	0.0990244
P2SA12	#0000ff		0.000475985	0.999524		1.00E-04	0.945135	0.0547654		1.00E-04	0.0877966	0.910601	0.00150199		0.0137729	0.0610353	1.00E-04	0.924992	1.00E-04		0.0181002	1.00E-04	0.00200385	0.917434	1.00E-04	0.0622615
P2SA2	#0000ff		0.0001	0.9999		1.00E-04	0.9998	1.00E-04		1.00E-04	1.00E-04	0.9997	1.00E-04		1.00E-04	0.00950094	1.00E-04	0.990199	1.00E-04		0.0402929	1.00E-04	1.00E-04	0.959307	1.00E-04	1.00E-04
P2SA24	#0000ff		0.0001	0.9999		1.00E-04	0.98297	0.0169302		1.00E-04	0.0344103	0.963981	0.00150851		0.0072556	0.0168002	1.00E-04	0.975744	1.00E-04		1.00E-04	1.00E-04	1.00E-04	0.935029	1.00E-04	0.0645707
P2SA25	#0000ff		0.0001	0.9999		1.00E-04	0.9998	1.00E-04		0.0131077	0.0153082	0.971484	1.00E-04		1.00E-04	1.00E-04	0.0115269	0.988173	1.00E-04		1.00E-04	0.0195772	1.00E-04	0.969576	1.00E-04	0.0105468
P2SA7	#0000ff		0.0001	0.9999		1.00E-04	0.9998	1.00E-04		1.00E-04	0.0168455	0.982955	1.00E-04		1.00E-04	0.00907035	1.00E-04	0.99063	1.00E-04		1.00E-04	1.00E-04	1.00E-04	0.965699	1.00E-04	0.0339015
P3SA3	#0000ff		0.00591068	0.994089		0.0273864	0.968022	0.0045917		0.0114609	0.0484602	0.939979	1.00E-04		1.00E-04	0.0404661	1.00E-04	0.921451	0.0378826		1.00E-04	1.00E-04	0.0290283	0.906095	1.00E-04	0.0645763
P3SA4	#0000ff		0.0346987	0.965301		0.00244384	0.930007	0.0675493		1.00E-04	0.0464267	0.915836	0.0376376		0.0634305	0.0128761	0.00885105	0.914742	1.00E-04		0.0104212	1.00E-04	1.00E-04	0.886253	0.0211654	0.0819608
P3SA5	#0000ff		0.0001	0.9999		1.00E-04	0.9998	1.00E-04		1.00E-04	1.00E-04	0.9997	1.00E-04		1.00E-04	1.00E-04	1.00E-04	0.9996	1.00E-04		1.00E-04	1.00E-04	1.00E-04	0.99714	0.0024601	1.00E-04
P3SA7	#0000ff		0.0001	0.9999		0.0174287	0.982471	1.00E-04		0.000840542	0.0321266	0.955117	0.0119156		1.00E-04	0.0274865	1.00E-04	0.972214	1.00E-04		0.0144466	1.00E-04	1.00E-04	0.9565	0.000806563	0.0280465
P3SA8	#0000ff		0.00244517	0.997555		0.00566217	0.990749	0.00358894		1.00E-04	0.0245929	0.975207	1.00E-04		0.0178437	1.00E-04	1.00E-04	0.981856	1.00E-04		1.00E-04	1.00E-04	1.00E-04	0.946547	0.00522219	0.0479313
P4SA11	#0000ff		0.0001	0.9999		0.00460484	0.995221	0.000173735		1.00E-04	0.013418	0.98406	0.00242197		1.00E-04	1.00E-04	1.00E-04	0.971468	0.0282321		1.00E-04	1.00E-04	0.0312354	0.957943	0.010522	1.00E-04
P4SA29	#0000ff		0.0001	0.9999		1.00E-04	0.9998	1.00E-04		1.00E-04	0.0148617	0.984938	1.00E-04		1.00E-04	0.0163322	1.00E-04	0.983368	1.00E-04		0.00667901	0.00523974	1.00E-04	0.977821	1.00E-04	0.0100598
P4SA37	#0000ff		0.0001	0.9999		1.00E-04	0.9998	1.00E-04		0.0129079	1.00E-04	0.986892	1.00E-04		1.00E-04	0.0128201	0.00928136	0.977699	1.00E-04		1.00E-04	1.00E-04	0.00174061	0.979251	1.00E-04	0.0187086
P4SA39	#0000ff		0.0001	0.9999		1.00E-04	0.988454	0.0114461		1.00E-04	0.0108567	0.96861	0.0204329		1.00E-04	0.00544128	1.00E-04	0.990595	0.00376385		0.00281203	1.00E-04	0.0121202	0.944309	1.00E-04	0.0405592
P4SA42	#0000ff		0.00364744	0.996353		1.00E-04	0.980983	0.0189173		1.00E-04	0.0352434	0.96219	0.00246707		0.0194645	0.0187128	1.00E-04	0.961623	1.00E-04		0.000682562	1.00E-04	1.00E-04	0.945444	0.0246455	0.029028
P5SA3	#0000ff		0.0001	0.9999		1.00E-04	0.9998	1.00E-04		1.00E-04	0.0443673	0.955433	1.00E-04		1.00E-04	0.0342224	1.00E-04	0.960914	0.00466315		0.0275652	1.00E-04	1.00E-04	0.935321	1.00E-04	0.036814
P5SA5	#0000ff		0.0161676	0.983832		0.0133938	0.940849	0.0457574		0.00561107	0.0811546	0.913134	1.00E-04		1.00E-04	0.0902384	1.00E-04	0.906612	0.00294993		0.0540356	1.00E-04	0.00230259	0.887377	1.00E-04	0.0560846
P5SA6	#0000ff		0.0136845	0.986316		0.00155056	0.960114	0.0383358		1.00E-04	0.0195411	0.93785	0.0425094		0.0151063	0.0187557	1.00E-04	0.957296	0.00874228		1.00E-04	1.00E-04	1.00E-04	0.917411	0.000325162	0.0819638
P5SA62	#0000ff		0.136844	0.863156		1.00E-04	0.850625	0.149275		1.00E-04	0.171609	0.79521	0.0330812		0.00762373	0.213525	1.00E-04	0.778652	1.00E-04		0.037153	1.00E-04	0.0181523	0.773147	1.00E-04	0.171347
P5SA8	#0000ff		0.0001	0.9999		1.00E-04	0.9998	1.00E-04		1.00E-04	1.00E-04	0.995512	0.00428841		1.00E-04	1.00E-04	1.00E-04	0.9996	1.00E-04		1.00E-04	1.00E-04	1.00E-04	0.971164	1.00E-04	0.0284359
P6SA1	#0000ff		0.0001	0.9999		0.0211543	0.978746	1.00E-04		1.00E-04	0.024929	0.974871	1.00E-04		1.00E-04	0.0052466	1.00E-04	0.964552	0.0300013		1.00E-04	1.00E-04	0.0212377	0.967519	1.00E-04	0.0109429
P6SA11	#0000ff		0.0001	0.9999		1.00E-04	0.9998	1.00E-04		1.00E-04	1.00E-04	0.9997	1.00E-04		1.00E-04	1.00E-04	1.00E-04	0.9996	1.00E-04		1.00E-04	1.00E-04	1.00E-04	0.9995	1.00E-04	1.00E-04
P6SA4	#0000ff		0.0001	0.9999		1.00E-04	0.998906	0.000994406		1.00E-04	0.0495448	0.950255	1.00E-04		1.00E-04	0.0454495	1.00E-04	0.946558	0.00779277		0.0103622	1.00E-04	1.00E-04	0.945963	1.00E-04	0.0433753
P6SA6	#0000ff		0.0001	0.9999		0.0155441	0.984356	1.00E-04		1.00E-04	1.00E-04	0.9997	1.00E-04		1.00E-04	1.00E-04	0.00736624	0.973885	0.0185485		1.00E-04	0.0074277	0.00823482	0.984038	1.00E-04	1.00E-04
P6SA9	#0000ff		0.0121021	0.987898		1.00E-04	0.99281	0.00709006		1.00E-04	1.00E-04	0.97292	0.0268798		0.0301183	1.00E-04	1.00E-04	0.969582	1.00E-04		1.00E-04	1.00E-04	0.0216512	0.930429	0.0062749	0.0414453
P7SA11	#0000ff		0.0202438	0.979756		0.0124061	0.955503	0.0320906		1.00E-04	0.0523739	0.918248	0.0292784		0.0552932	1.00E-04	1.00E-04	0.944407	1.00E-04		1.00E-04	1.00E-04	1.00E-04	0.911902	1.00E-04	0.0876977
P7SA32	#0000ff		0.0001	0.9999		1.00E-04	0.9998	1.00E-04		1.00E-04	1.00E-04	0.9997	1.00E-04		1.00E-04	1.00E-04	1.00E-04	0.9996	1.00E-04		1.00E-04	0.00895737	0.0135398	0.975215	1.00E-04	0.00208827
P7SA34	#0000ff		0.0001	0.9999		1.00E-04	0.9998	1.00E-04		1.00E-04	0.0204729	0.979327	1.00E-04		1.00E-04	0.0185784	1.00E-04	0.981122	1.00E-04		1.00E-04	1.00E-04	1.00E-04	0.9493	1.00E-04	0.0503004
P7SA36	#0000ff		0.0001	0.9999		1.00E-04	0.9998	1.00E-04		0.00490456	1.00E-04	0.994895	1.00E-04		1.00E-04	1.00E-04	0.00848572	0.991214	1.00E-04		0.00358643	0.00614481	1.00E-04	0.989969	1.00E-04	1.00E-04
P7SA9	#0000ff		0.0001	0.9999		1.00E-04	0.978913	0.0209867		1.00E-04	0.042363	0.957437	1.00E-04		0.0287837	0.00757863	1.00E-04	0.963438	1.00E-04		0.0203089	1.00E-04	1.00E-04	0.94846	0.00614287	0.0248879
P8SA1	#0000ff		0.00588174	0.994118		0.012475	0.971063	0.0164615		1.00E-04	0.0621189	0.937681	1.00E-04		0.00184212	0.0408579	1.00E-04	0.942284	0.0149159		1.00E-04	0.00972112	0.013912	0.891335	0.00475512	0.0801771
P9SA1	#0000ff		0.0001	0.9999		1.00E-04	0.9998	1.00E-04		1.00E-04	0.0109712	0.988829	1.00E-04		1.00E-04	0.00368484	1.00E-04	0.994128	0.00198769		1.00E-04	1.00E-04	1.00E-04	0.96539	1.00E-04	0.0342101
P9SA2	#0000ff		0.0218674	0.978133		0.000510118	0.957171	0.0423187		1.00E-04	0.0853676	0.914432	1.00E-04		1.00E-04	0.0524101	0.000311065	0.947079	1.00E-04		0.014956	1.00E-04	1.00E-04	0.928369	1.00E-04	0.0563756
P9SA3	#0000ff		0.0001	0.9999		0.00631391	0.993586	1.00E-04		1.00E-04	0.0123371	0.987463	1.00E-04		0.00651709	0.00418526	0.0105194	0.977729	0.00104969		1.00E-04	1.00E-04	0.0138099	0.958753	1.00E-04	0.0271368
P9SA32	#0000ff		0.0256114	0.974389		0.0102744	0.954075	0.0356505		0.0157512	0.0443186	0.927004	0.0129265		1.00E-04	0.0856449	1.00E-04	0.913339	0.000815927		1.00E-04	1.00E-04	0.000270551	0.878679	1.00E-04	0.120751
P9SA7	#0000ff		0.234323	0.765677		0.00475129	0.763391	0.231858		1.00E-04	0.182431	0.707362	0.110106		0.118075	0.180724	0.0153577	0.685744	1.00E-04		1.00E-04	1.00E-04	1.00E-04	0.693168	1.00E-04	0.306432
P11SA1	#0000ff		0.480403	0.519597		0.0416827	0.47069	0.487627		0.0241134	0.231113	0.405524	0.33925		0.333546	0.169886	1.00E-04	0.404752	0.091716		0.130338	1.00E-04	0.0828488	0.369416	0.000772693	0.416525
P11SA3	#0000ff		0.496928	0.503072		0.0603276	0.442672	0.497		0.0271047	0.147333	0.384418	0.441145		0.425954	0.0754277	1.00E-04	0.399624	0.0988944		1.00E-04	1.00E-04	0.0740902	0.36004	0.10553	0.46014
P11SA4	#0000ff		0.530899	0.469101		0.100525	0.421725	0.47775		0.0735283	0.205598	0.373208	0.347666		0.350634	0.168876	0.0942758	0.386115	1.00E-04		0.126303	0.0962237	1.00E-04	0.327883	0.11831	0.33118
P11SA7	#0000ff		0.628543	0.371457		0.0792423	0.321753	0.599005		0.0596563	0.303852	0.2589	0.377592		0.356682	0.29052	0.085653	0.258473	0.00867309		0.058785	0.0134365	1.00E-04	0.2533	1.00E-04	0.674278
P11SA8	#0000ff		0.548658	0.451342		0.0602744	0.394903	0.544822		0.0369236	0.389694	0.301486	0.271896		0.2552	0.359168	0.0183249	0.289351	0.077956		0.247466	1.00E-04	0.0810334	0.220916	1.00E-04	0.450385
P12SA1	#0000ff		0.564772	0.435228		0.0806766	0.380108	0.539215		0.0798219	0.260819	0.317077	0.342282		0.333714	0.255135	0.0320558	0.318218	0.0608779		0.0238205	1.00E-04	0.0563776	0.295218	1.00E-04	0.624384
P12SA2	#0000ff		0.0206396	0.97936		1.00E-04	0.951911	0.0479891		1.00E-04	0.0168729	0.947668	0.0353587		0.0252694	0.035995	1.00E-04	0.935365	0.00327075		1.00E-04	1.00E-04	0.00676453	0.918514	0.0066439	0.0678778
P12SA3	#0000ff		0.650037	0.349963		0.0636767	0.287399	0.648924		0.0272335	0.300768	0.209864	0.462135		0.395887	0.303052	0.0374004	0.237072	0.0265882		0.101804	0.00656725	0.0145605	0.206845	0.0149521	0.655271
P12SA7	#0000ff		0.749268	0.250732		0.115116	0.198128	0.686756		0.108908	0.216871	0.10834	0.56588		0.549739	0.221926	0.059571	0.118087	0.0506769		0.0085213	0.0496155	0.0587903	0.0977334	0.0241775	0.761162
P1SA1	#0000ff		0.551793	0.448207		0.101725	0.396981	0.501295		0.0662131	1.00E-04	0.37208	0.561607		0.484066	1.00E-04	0.0402591	0.382631	0.0929445		1.00E-04	0.0326681	0.066329	0.343832	0.38031	0.176761
P1SA4	#0000ff		0.456874	0.543126		0.0994933	0.498579	0.401927		0.0485725	1.00E-04	0.483169	0.468158		0.396485	1.00E-04	0.0359533	0.483219	0.0842425		1.00E-04	0.0370986	0.0899708	0.421665	0.307438	0.143728
P1SA6	#0000ff		0.631026	0.368974		0.113537	0.317729	0.568734		0.0819682	1.00E-04	0.296049	0.621883		0.562833	1.00E-04	0.0918973	0.301272	0.0438974		1.00E-04	0.0824909	0.0305567	0.243956	0.355567	0.287329
P1SA7	#0000ff		0.546309	0.453691		0.11782	0.421874	0.460306		0.0795743	1.00E-04	0.389989	0.530337		0.476553	1.00E-04	0.0457981	0.392172	0.0853769		1.00E-04	0.0395528	0.0917937	0.343394	0.360768	0.164392
P1SA9	#0000ff		0.611485	0.388515		0.101567	0.341151	0.557281		0.0550926	1.00E-04	0.326832	0.617975		0.56772	1.00E-04	0.0362115	0.321673	0.0742953		1.00E-04	0.0100386	0.0690453	0.264467	0.350457	0.305892
P28NA2	#00ff00		0.59716	0.40284		0.0145361	0.364542	0.620922		0.0106442	0.615256	0.21426	0.15984		0.17535	0.563554	0.0346315	0.226365	1.00E-04		0.400281	1.00E-04	1.00E-04	0.146657	1.00E-04	0.452762
P28NA4	#00ff00		0.630653	0.369347		0.0728801	0.334303	0.592817		0.0577862	0.368806	0.240574	0.332833		0.309318	0.381449	0.0192871	0.207759	0.0821869		0.24251	0.00179443	0.0750544	0.167185	0.133033	0.380423
P28NA8	#00ff00		0.672515	0.327485		0.0390576	0.28355	0.677392		0.0351228	0.469798	0.175709	0.319371		0.340016	0.409325	0.0420595	0.194747	0.0138524		0.254729	1.00E-04	0.0171445	0.127259	0.0194185	0.581349
NAM11	#00ff00		0.664301	0.335699		0.0371341	0.297911	0.664955		0.0108627	0.408794	0.210284	0.370059		0.34017	0.400441	0.0380331	0.204867	0.0164896		0.328393	0.0199254	1.00E-04	0.140952	0.18995	0.320679
NAM12	#00ff00		0.573379	0.426621		1.00E-04	0.396914	0.602986		1.00E-04	0.501921	0.270537	0.227443		0.196455	0.526462	1.00E-04	0.239796	0.0371862		0.438539	0.00530639	0.00411917	0.178035	0.100647	0.273354
NAM5	#00ff00		0.484947	0.515053		0.0489229	0.464187	0.48689		0.0461642	0.593658	0.326121	0.0340573		0.0308958	0.579465	0.00889776	0.315708	0.0650339		0.484182	0.0248947	0.026731	0.254282	1.00E-04	0.20981
NAM6	#00ff00		0.555987	0.444013		0.0805814	0.382548	0.536871		0.0681277	0.645579	0.227312	0.0589809		0.0418741	0.648003	0.0631899	0.215982	0.0309506		0.412209	0.0538125	0.00764017	0.176188	1.00E-04	0.35005
NAM8	#00ff00		0.468688	0.531312		0.00986632	0.492311	0.497823		0.0235021	0.637869	0.338529	1.00E-04		1.00E-04	0.627695	0.0337309	0.319035	0.019439		0.573869	0.0310079	1.00E-04	0.246363	1.00E-04	0.14856
P10NA1	#00ff00		0.700576	0.299424		0.0338169	0.260923	0.70526		0.0298618	0.55899	0.118456	0.292692		0.221719	0.606251	0.0398596	0.112174	0.0199963		0.461175	1.00E-04	1.00E-04	0.0520299	0.0647959	0.421799
P10NA10	#00ff00		0.688118	0.311882		0.0237671	0.270485	0.705748		0.025468	0.673418	0.117628	0.183486		0.187286	0.644061	0.0116178	0.109432	0.0476035		0.456745	1.00E-04	0.0322619	0.0523408	0.0654037	0.393149
P10NA12	#00ff00		0.614565	0.385435		0.0327021	0.35535	0.611948		0.02835	0.74042	0.183348	0.0478811		0.0240459	0.750011	0.0435363	0.176673	0.00573371		0.661452	0.00859519	1.00E-04	0.0742572	0.0574541	0.198142
P10NA8	#00ff00		0.704386	0.295614		1.00E-04	0.274789	0.725111		1.00E-04	0.692393	0.0946539	0.212853		0.176024	0.66972	1.00E-04	0.0922806	0.0618762		0.50212	1.00E-04	0.061441	0.00397814	0.0599849	0.372376
P10NA9	#00ff00		0.147055	0.852945		1.00E-04	0.829877	0.170023		1.00E-04	0.285238	0.714562	1.00E-04		1.00E-04	0.285766	1.00E-04	0.713934	1.00E-04		0.273287	1.00E-04	1.00E-04	0.682054	1.00E-04	0.0443596
P12NA1	#00ff00		0.553131	0.446869		0.0374298	0.410743	0.551827		0.0506914	0.688143	0.233578	0.027587		1.00E-04	0.673539	1.00E-04	0.196806	0.129456		0.648985	1.00E-04	0.112032	0.0926392	0.107118	0.039126
P12NA2	#00ff00		0.109435	0.890565		0.0544645	0.871069	0.0744667		0.043791	0.163348	0.792761	1.00E-04		1.00E-04	0.151323	0.025777	0.802083	0.0207177		0.222203	0.0367881	0.0260799	0.714729	1.00E-04	1.00E-04
P12NA3	#00ff00		0.137908	0.862092		1.00E-04	0.839999	0.159901		1.00E-04	0.257347	0.742453	1.00E-04		1.00E-04	0.242173	1.00E-04	0.753213	0.00441423		0.272335	1.00E-04	1.00E-04	0.696262	0.0311029	1.00E-04
P12NA4	#00ff00		0.0001	0.9999		1.00E-04	0.976039	0.0238615		0.0091131	0.0354081	0.955379	1.00E-04		0.0153245	0.0469052	1.00E-04	0.93757	1.00E-04		0.0532259	0.00673788	0.0123665	0.917407	1.00E-04	0.0101624
P12NA5	#00ff00		0.172512	0.827488		0.0316342	0.789407	0.178959		0.0286771	0.294262	0.676961	1.00E-04		1.00E-04	0.29261	0.0103587	0.678291	0.0186398		0.368504	0.0139927	0.0128888	0.604415	1.00E-04	1.00E-04
P13NA1	#00ff00		0.596377	0.403623		0.00935063	0.342332	0.648317		0.0368692	0.726241	0.184306	0.0525835		0.0689623	0.682925	0.0282176	0.173296	0.0465982		0.603625	0.00456453	0.045135	0.0901363	0.0048048	0.251734
P13NA2	#00ff00		0.590115	0.409885		0.0139577	0.360714	0.625328		0.021273	0.665912	0.205466	0.10735		0.166184	0.576942	0.0251818	0.231592	1.00E-04		0.318396	1.00E-04	1.00E-04	0.195046	1.00E-04	0.486259
P13NA5	#00ff00		0.507252	0.492748		1.00E-04	0.459821	0.540079		1.00E-04	0.648513	0.327152	0.024235		1.00E-04	0.681995	1.00E-04	0.277396	0.0404083		0.592601	1.00E-04	0.0217913	0.224114	0.032844	0.12855
P13NA6	#00ff00		0.387142	0.612858		1.00E-04	0.581726	0.418174		1.00E-04	0.512268	0.446522	0.0411099		0.0926165	0.414398	1.00E-04	0.492785	1.00E-04		0.379865	1.00E-04	1.00E-04	0.424999	0.0971831	0.0977532
P13NA7	#00ff00		0.124363	0.875637		1.00E-04	0.842846	0.157054		1.00E-04	0.247705	0.752095	1.00E-04		1.00E-04	0.240666	1.00E-04	0.746136	0.012998		0.313807	1.00E-04	0.0187269	0.667167	1.00E-04	1.00E-04
P14NA1	#00ff00		0.73585	0.26415		0.00891205	0.224682	0.766406		1.00E-04	0.565797	0.0837148	0.350388		0.32704	0.540141	0.0286963	0.104022	1.00E-04		0.388006	1.00E-04	1.00E-04	0.0190745	0.237713	0.355006
P14NA12	#00ff00		0.734346	0.265654		0.0481782	0.217374	0.734448		0.00885132	0.579505	0.0915002	0.320144		0.302909	0.52763	0.0235018	0.0805254	0.0654331		0.300548	1.00E-04	0.0512667	0.0312045	0.0211694	0.595711
P14NA13	#00ff00		0.416878	0.583122		1.00E-04	0.533793	0.466107		1.00E-04	0.628285	0.371515	1.00E-04		1.00E-04	0.621296	1.00E-04	0.370194	0.00831052		0.649359	0.0131815	1.00E-04	0.270703	0.00442852	0.062228
P14NA15	#00ff00		0.656988	0.343012		0.00365557	0.289103	0.707241		0.0121829	0.62431	0.131514	0.231993		0.189094	0.636407	0.0281976	0.126223	0.0200783		0.452643	0.0069763	1.00E-04	0.0672762	0.0767264	0.396278
P14NA2	#00ff00		0.511777	0.488223		1.00E-04	0.438452	0.561448		1.00E-04	0.679236	0.292563	0.0281009		0.0408526	0.674727	1.00E-04	0.282529	0.00179181		0.66863	1.00E-04	1.00E-04	0.164779	0.166291	1.00E-04
P15NA2	#00ff00		0.442731	0.557269		1.00E-04	0.521829	0.478071		1.00E-04	0.683716	0.316084	1.00E-04		1.00E-04	0.678852	1.00E-04	0.320848	1.00E-04		0.705781	1.00E-04	1.00E-04	0.201699	1.00E-04	0.0922195
P15NA3	#00ff00		0.694551	0.305449		0.0113515	0.267057	0.721591		0.0275224	0.82254	0.0879139	0.062024		0.0904497	0.771384	0.0458666	0.0922	1.00E-04		0.582022	0.009468	1.00E-04	0.023171	1.00E-04	0.385139
P15NA4	#00ff00		0.639103	0.360897		0.038052	0.307075	0.654873		0.037728	0.806894	0.130367	0.0250105		0.00735491	0.816165	0.0435039	0.112232	0.0207443		0.468811	1.00E-04	0.0238872	0.0728496	1.00E-04	0.434252
P15NA5	#00ff00		0.512531	0.487469		0.0261124	0.440348	0.53354		0.0360392	0.682931	0.28093	1.00E-04		1.00E-04	0.685918	1.00E-04	0.243508	0.0703743		0.578611	1.00E-04	0.0646518	0.168083	1.00E-04	0.188454
P15NA6	#00ff00		0.68732	0.31268		0.00433101	0.278399	0.71727		0.00700142	0.766037	0.0944713	0.13249		0.108981	0.780905	0.0111597	0.0963829	0.00257152		0.580946	1.00E-04	1.00E-04	0.0133275	1.00E-04	0.405426
P17NA1	#00ff00		0.501823	0.498177		0.00150738	0.461746	0.536747		1.00E-04	0.690067	0.309733	1.00E-04		1.00E-04	0.678624	1.00E-04	0.277221	0.0439549		0.567606	1.00E-04	0.0323649	0.205568	1.00E-04	0.194262
P17NA3	#00ff00		0.636713	0.363287		0.00734197	0.320053	0.672605		1.00E-04	0.75271	0.143519	0.103671		0.0871481	0.738824	1.00E-04	0.141853	0.0320751		0.639062	1.00E-04	0.0138791	0.0365465	0.0581561	0.252256
P17NA4	#00ff00		0.700526	0.299474		0.0623306	0.252765	0.684904		0.07186	0.879414	0.0486262	1.00E-04		0.00246556	0.862153	0.0892403	0.0460408	1.00E-04		0.560705	0.0315236	1.00E-04	1.00E-04	1.00E-04	0.407472
P17NA5	#00ff00		0.437151	0.562849		0.00941676	0.532466	0.458118		0.000393436	0.606443	0.393064	1.00E-04		1.00E-04	0.597277	0.00998185	0.359811	0.0328302		0.558171	1.00E-04	0.0244714	0.284797	1.00E-04	0.132361
P17NA6	#00ff00		0.734798	0.265202		0.07857	0.224261	0.697169		0.0986943	0.68196	0.0644859	0.154859		0.190237	0.619869	0.106868	0.082926	1.00E-04		0.337496	0.0625985	1.00E-04	0.03266	1.00E-04	0.567046
P18NA1	#00ff00		0.0960222	0.903978		0.0331997	0.864639	0.102161		1.00E-04	0.195918	0.803882	1.00E-04		1.00E-04	0.176091	1.00E-04	0.803013	0.0206953		0.250157	1.00E-04	1.00E-04	0.749443	1.00E-04	1.00E-04
P18NA21	#00ff00		0.408617	0.591383		1.00E-04	0.561872	0.438028		1.00E-04	0.590493	0.409307	1.00E-04		1.00E-04	0.603162	1.00E-04	0.389485	0.00715376		0.547934	1.00E-04	0.0157393	0.316331	1.00E-04	0.119796
P18NA22	#00ff00		0.545538	0.454462		1.00E-04	0.441549	0.558352		1.00E-04	0.656118	0.294845	0.0489376		0.0756594	0.625044	0.0211937	0.278003	1.00E-04		0.530233	1.00E-04	1.00E-04	0.208123	0.0380838	0.22336
P18NA23	#00ff00		0.624548	0.375452		0.011461	0.331632	0.656907		0.0197419	0.82111	0.15859	0.000558392		1.00E-04	0.803292	0.0420866	0.154422	1.00E-04		0.639908	0.00751583	1.00E-04	0.0651217	1.00E-04	0.287254
P18NA4	#00ff00		0.100314	0.899686		0.0425472	0.866776	0.0906769		0.0138671	0.165735	0.820298	1.00E-04		1.00E-04	0.172568	0.00137115	0.820759	0.00520122		0.21165	1.00E-04	0.0305934	0.724272	1.00E-04	0.0332851
P19NA1	#00ff00		0.538506	0.461494		1.00E-04	0.397121	0.602779		1.00E-04	0.776897	0.222903	1.00E-04		1.00E-04	0.780006	1.00E-04	0.201092	0.0187021		0.742664	1.00E-04	1.00E-04	0.0984521	0.158584	1.00E-04
P19NA10	#00ff00		0.680395	0.319605		0.0379691	0.264967	0.697064		0.0226162	0.608859	0.137515	0.23101		0.185145	0.639105	1.00E-04	0.100112	0.0755376		0.481836	1.00E-04	0.0588721	0.0353924	0.0307944	0.393005
P19NA11	#00ff00		0.640497	0.359503		0.046527	0.321795	0.631678		0.0412829	0.666868	0.155997	0.135852		0.138295	0.631343	0.0590327	0.171229	1.00E-04		0.487321	0.0390069	1.00E-04	0.0939283	0.0227013	0.356942
P19NA5	#00ff00		0.601169	0.398831		1.00E-04	0.349753	0.650147		1.00E-04	0.750099	0.186868	0.0629339		0.0545502	0.748477	1.00E-04	0.188356	0.00851713		0.631639	1.00E-04	1.00E-04	0.114515	0.172217	0.0814294
P19NA9	#00ff00		0.492466	0.507534		1.00E-04	0.469674	0.530226		1.00E-04	0.676457	0.303469	0.0199739		0.0363606	0.645734	1.00E-04	0.306481	0.0113242		0.584167	1.00E-04	0.0104334	0.198746	0.107052	0.0995007
P1NA22	#00ff00		0.378882	0.621118		1.00E-04	0.577257	0.422643		1.00E-04	0.507241	0.447837	0.0448226		0.0376966	0.481681	1.00E-04	0.455847	0.0246761		0.482648	1.00E-04	0.0110306	0.345728	0.0608305	0.099663
P1NA4	#00ff00		0.168248	0.831752		0.0101353	0.810919	0.178945		0.00411884	0.241855	0.752238	0.001788		0.0153287	0.216832	0.0151802	0.752559	1.00E-04		0.287122	1.00E-04	0.0175968	0.664617	1.00E-04	0.0304642
P20NA1	#00ff00		0.300629	0.699371		1.00E-04	0.660009	0.339891		1.00E-04	0.406574	0.554396	0.03893		0.0186622	0.378027	1.00E-04	0.54649	0.0567209		0.438299	1.00E-04	0.023863	0.455972	0.0816661	1.00E-04
P20NA25	#00ff00		0.391926	0.608074		1.00E-04	0.575935	0.423965		1.00E-04	0.563874	0.435926	1.00E-04		1.00E-04	0.566959	1.00E-04	0.431422	0.00141937		0.541907	1.00E-04	1.00E-04	0.358108	0.0696288	0.0301561
P20NA3	#00ff00		0.373114	0.626886		0.0198846	0.591216	0.388899		1.00E-04	0.570717	0.429083	1.00E-04		1.00E-04	0.565441	1.00E-04	0.385325	0.0490333		0.557235	1.00E-04	0.0194391	0.327255	1.00E-04	0.0958706
P20NA5	#00ff00		0.348401	0.651599		1.00E-04	0.601568	0.398332		1.00E-04	0.463753	0.484513	0.0516341		0.029762	0.454664	1.00E-04	0.493918	0.0215567		0.499119	1.00E-04	1.00E-04	0.399523	0.0419103	0.0592473
P22NA10	#00ff00		0.54265	0.45735		1.00E-04	0.398912	0.600988		1.00E-04	0.67266	0.250579	0.0766619		0.0848859	0.6552	1.00E-04	0.259714	1.00E-04		0.538966	1.00E-04	1.00E-04	0.157428	0.0539375	0.249469
P22NA12	#00ff00		0.333869	0.666131		1.00E-04	0.632833	0.367067		1.00E-04	0.508572	0.491228	1.00E-04		1.00E-04	0.500385	1.00E-04	0.498613	0.000801917		0.465083	1.00E-04	0.0018023	0.416735	1.00E-04	0.11618
P22NA3	#00ff00		0.624472	0.375528		0.0239373	0.339149	0.636914		0.0273296	0.762797	0.175079	0.0347945		0.0489078	0.756317	1.00E-04	0.134914	0.0597611		0.499205	1.00E-04	0.0350969	0.068801	1.00E-04	0.396697
P22NA4	#00ff00		0.711429	0.288571		0.0105918	0.248868	0.74054		0.0182902	0.565683	0.111569	0.304457		0.267506	0.584387	0.0161147	0.110259	0.0217334		0.347117	1.00E-04	0.0257406	0.04968	1.00E-04	0.577263
P23NA1	#00ff00		0.318831	0.681169		0.0485314	0.640169	0.311299		0.0364791	0.432192	0.531229	1.00E-04		1.00E-04	0.423314	0.0370241	0.489854	0.0497081		0.566317	0.0555616	0.0143558	0.363566	1.00E-04	1.00E-04
P23NA10	#00ff00		0.246997	0.753003		1.00E-04	0.695369	0.304531		1.00E-04	0.399833	0.599967	1.00E-04		0.0112313	0.376382	1.00E-04	0.612186	1.00E-04		0.39831	1.00E-04	1.00E-04	0.519972	0.0529166	0.0286011
P23NA3	#00ff00		0.24837	0.75163		1.00E-04	0.701569	0.298331		1.00E-04	0.39875	0.60105	1.00E-04		1.00E-04	0.400437	1.00E-04	0.568906	0.0304571		0.467069	1.00E-04	0.0159813	0.477723	1.00E-04	0.0390268
P23NA4	#00ff00		0.115435	0.884565		0.0392647	0.827481	0.133254		1.00E-04	0.23663	0.76317	1.00E-04		1.00E-04	0.205168	0.0366351	0.757997	1.00E-04		0.274057	0.00836057	0.00311193	0.714271	1.00E-04	1.00E-04
P23NA62	#00ff00		0.594807	0.405193		0.0178908	0.3616	0.620509		0.0385017	0.701372	0.179126	0.0810004		0.0910001	0.668183	0.0101294	0.178353	0.0523342		0.535176	0.015576	0.00955332	0.125342	0.0955064	0.218846
P24NA1	#00ff00		0.601056	0.398944		1.00E-04	0.367448	0.632452		0.00698427	0.729825	0.184698	0.0784927		0.0713658	0.699664	0.00888339	0.166065	0.0540219		0.488672	1.00E-04	0.0217045	0.129738	1.00E-04	0.359685
P24NA10	#00ff00		0.62816	0.37184		0.0252057	0.332233	0.642562		0.0251253	0.828071	0.146704	1.00E-04		0.00535984	0.789768	0.0229047	0.130349	0.0516181		0.671695	1.00E-04	0.0592762	0.0462861	1.00E-04	0.222542
P24NA2	#00ff00		0.600028	0.399972		0.0187482	0.353442	0.62781		0.001039	0.593939	0.222584	0.182438		0.15315	0.610534	0.0150076	0.221208	1.00E-04		0.493304	1.00E-04	1.00E-04	0.150146	0.0663373	0.290012
P24NA3	#00ff00		0.331941	0.668059		0.0408371	0.611444	0.347719		0.0267812	0.416575	0.528964	0.0276799		0.00704798	0.394398	0.0573126	0.541141	1.00E-04		0.369521	0.0139629	1.00E-04	0.453693	0.0559291	0.106793
P24NA5	#00ff00		0.610609	0.389391		0.0254472	0.344194	0.630359		0.0246664	0.662765	0.188073	0.124495		0.0978089	0.658798	0.00815125	0.174134	0.0611076		0.628633	0.0103204	0.0358979	0.0678934	0.206993	0.0502624
P25NA1	#00ff00		0.601056	0.398944		1.00E-04	0.367448	0.632452		0.00698427	0.729825	0.184698	0.0784927		0.0713658	0.699664	0.00888339	0.166065	0.0540219		0.415653	1.00E-04	1.00E-04	0.13281	1.00E-04	0.451236
P25NA5	#00ff00		0.318831	0.681169		1.00E-04	0.398912	0.600988		1.00E-04	0.67266	0.250579	0.0766619		0.0848859	0.6552	1.00E-04	0.259714	1.00E-04		0.538966	1.00E-04	1.00E-04	0.157428	0.0539375	0.249469
P25NA6	#00ff00		0.391926	0.608074		1.00E-04	0.575935	0.423965		1.00E-04	0.563874	0.435926	1.00E-04		1.00E-04	0.566959	1.00E-04	0.431422	0.00141937		0.541907	1.00E-04	1.00E-04	0.358108	0.0696288	0.0301561
P25NA8	#00ff00		0.711429	0.288571		0.0239373	0.339149	0.636914		0.0273296	0.762797	0.175079	0.0347945		0.0489078	0.756317	1.00E-04	0.134914	0.0597611		0.499205	1.00E-04	0.0350969	0.068801	1.00E-04	0.396697
P25NA10	#00ff00		0.54265	0.45735		1.00E-04	0.3429	0.657		0.011024	0.671071	0.200183	0.117722		0.144209	0.644673	0.0207477	0.19027	1.00E-04		0.488672	1.00E-04	0.0217045	0.129738	1.00E-04	0.359685
P26NA1	#00ff00		0.505398	0.494602		0.00477262	0.47592	0.519308		0.01559	0.645099	0.320834	0.0184768		1.00E-04	0.640012	0.0316914	0.293849	0.034348		0.63576	0.0116118	0.0271555	0.193117	1.00E-04	0.132256
P26NA2	#00ff00		0.451488	0.548512		0.0303153	0.504567	0.465118		0.0294248	0.605324	0.365151	1.00E-04		1.00E-04	0.595186	0.0238576	0.342683	0.0381727		0.562988	0.00838971	0.0255335	0.274871	1.00E-04	0.128118
P26NA3	#00ff00		0.126914	0.873086		0.0149451	0.849966	0.135089		1.00E-04	0.255672	0.744128	1.00E-04		1.00E-04	0.2217	1.00E-04	0.757393	0.0207076		0.292989	1.00E-04	0.0181227	0.688588	1.00E-04	1.00E-04
P26NA4	#00ff00		0.271737	0.728263		0.00324108	0.698023	0.298736		1.00E-04	0.405347	0.594453	1.00E-04		1.00E-04	0.407881	0.0161421	0.575777	1.00E-04		0.492416	0.0103261	1.00E-04	0.477611	0.019447	1.00E-04
P26NA5	#00ff00		0.507529	0.492471		1.00E-04	0.459205	0.540695		1.00E-04	0.695272	0.304528	1.00E-04		1.00E-04	0.701076	1.00E-04	0.280239	0.0184854		0.628411	1.00E-04	0.00463145	0.190152	0.0312854	0.14542
P27NA2	#00ff00		0.421648	0.578352		0.0688175	0.51507	0.416113		0.0410657	0.590203	0.368632	1.00E-04		1.00E-04	0.55609	0.0132071	0.345729	0.0848745		0.628998	0.0130369	0.0543058	0.243549	1.00E-04	0.0600104
P27NA3	#00ff00		0.350956	0.649044		0.0108938	0.610492	0.378614		0.0359612	0.475866	0.483343	0.00483025		0.0226972	0.463998	1.00E-04	0.475867	0.0373378		0.451264	1.00E-04	0.0278266	0.395026	1.00E-04	0.125684
P27NA4	#00ff00		0.566645	0.433355		0.0479637	0.407134	0.544902		0.0358443	0.471973	0.277579	0.214603		0.131921	0.490499	0.0326582	0.268974	0.0759477		0.511106	0.0137934	0.0244845	0.175647	0.108518	0.166451
P27NA5	#00ff00		0.492224	0.507776		1.00E-04	0.471181	0.528719		1.00E-04	0.572906	0.338537	0.0884568		0.0697122	0.570081	0.0223239	0.337783	1.00E-04		0.535015	1.00E-04	1.00E-04	0.254234	0.119902	0.0906487
P27NA6	#00ff00		0.344908	0.655092		0.0314507	0.621691	0.346859		0.0418372	0.471599	0.486464	1.00E-04		1.00E-04	0.46406	0.00873196	0.472732	0.0543758		0.577135	0.0306082	0.0261618	0.365895	1.00E-04	1.00E-04
P2NA26	#00ff00		0.481481	0.518519		1.00E-04	0.481351	0.518549		1.00E-04	0.64836	0.35144	1.00E-04		0.00679367	0.642576	1.00E-04	0.326687	0.0238436		0.572662	0.00466422	0.00329578	0.231341	0.0201211	0.167915
P3NA1	#00ff00		0.566645	0.433355		0.055783	0.30387	0.640347		0.0504648	0.577288	0.174163	0.198084		0.155431	0.57775	0.0808239	0.182338	0.00365608		0.34668	0.0546081	0.0148836	0.135201	0.0211406	0.427487
P3NA3	#00ff00		0.730036	0.269964		0.0509157	0.194205	0.75488		0.0617306	0.624873	0.0664347	0.246962		0.250387	0.582404	0.0563059	0.069244	0.0416597		0.493524	0.0496412	0.0112304	1.00E-04	0.0299402	0.415564
P3NA4	#00ff00		0.618738	0.381262		0.0415652	0.322507	0.635928		0.0667876	0.545615	0.0963406	0.291257		0.144209	0.644673	0.0207477	0.19027	1.00E-04		0.315762	0.0208352	1.00E-04	0.136382	1.00E-04	0.526821
P3NA6	#00ff00		0.567992	0.432008		0.0189455	0.397268	0.583786		0.0343328	0.644294	0.231782	0.0895906		0.0188919	0.685647	0.0596981	0.234233	0.00152994		0.557628	0.0176468	1.00E-04	0.160176	0.0581073	0.206343
P3NA7	#00ff00		0.760634	0.239366		0.0750755	0.227566	0.697359		0.0415117	0.629705	0.168897	0.159887		0.226942	0.576209	0.0633149	0.0654147	0.0681197		0.423794	0.0187834	0.0569408	0.0211821	1.00E-04	0.4792
P4NA1	#00ff00		0.626836	0.373164		1.00E-04	0.3429	0.657		0.011024	0.671071	0.200183	0.117722		0.120852	0.614289	0.0671378	0.197622	1.00E-04		0.415653	1.00E-04	1.00E-04	0.13281	1.00E-04	0.451236
P4NA21	#00ff00		0.207827	0.792173		1.00E-04	0.753671	0.246229		1.00E-04	0.332963	0.666837	1.00E-04		1.00E-04	0.360438	1.00E-04	0.639262	1.00E-04		0.415861	1.00E-04	1.00E-04	0.566517	0.0173219	1.00E-04
P4NA22	#00ff00		0.114613	0.885387		1.00E-04	0.842645	0.157255		1.00E-04	0.252784	0.747016	1.00E-04		1.00E-04	0.274419	1.00E-04	0.724326	0.00105508		0.359085	1.00E-04	1.00E-04	0.640515	1.00E-04	1.00E-04
P4NA5	#00ff00		0.64455	0.35545		0.055783	0.30387	0.640347		0.0504648	0.577288	0.174163	0.198084		0.155431	0.57775	0.0808239	0.182338	0.00365608		0.34668	0.0546081	0.0148836	0.135201	0.0211406	0.427487
P4NA6	#00ff00		0.404675	0.595325		0.0244045	0.550731	0.424864		0.00117811	0.606205	0.392517	1.00E-04		1.00E-04	0.579013	0.0226046	0.398183	1.00E-04		0.531965	1.00E-04	1.00E-04	0.304952	1.00E-04	0.162783
P5NA4	#00ff00		0.218891	0.781109		1.00E-04	0.743186	0.256714		1.00E-04	0.361928	0.637872	1.00E-04		1.00E-04	0.323252	1.00E-04	0.637042	0.0395062		0.376214	1.00E-04	0.0130399	0.564669	0.019868	0.0261094
P5NA5	#00ff00		0.618738	0.381262		0.0415652	0.322507	0.635928		0.0415117	0.629705	0.168897	0.159887		0.120852	0.614289	0.0671378	0.197622	1.00E-04		0.315762	0.0208352	1.00E-04	0.136382	1.00E-04	0.526821
P5NA6	#00ff00		0.676392	0.323608		0.0304388	0.255105	0.714456		0.018168	0.621254	0.127082	0.233496		0.223072	0.604618	0.013251	0.110726	0.0483326		0.38425	0.00316241	0.0348612	0.0734723	0.0433786	0.460875
P5NA7	#00ff00		0.192838	0.807162		0.0407803	0.743815	0.215405		0.0158467	0.275403	0.70865	1.00E-04		1.00E-04	0.274056	0.00118217	0.708049	0.0166129		0.280299	0.0369204	0.00191844	0.626373	0.00259823	0.0518918
P5NA8	#00ff00		0.506592	0.493408		0.0177657	0.453812	0.528423		1.00E-04	0.522155	0.336665	0.141081		0.0869624	0.561743	0.0136153	0.303384	0.0342954		0.484278	0.0116917	0.00125813	0.247243	0.255429	1.00E-04
P6NA1	#00ff00		0.17735	0.82265		0.0154619	0.80889	0.175648		0.0355526	0.255249	0.709098	1.00E-04		1.00E-04	0.241402	0.0338183	0.722819	0.00186113		0.231493	0.011259	1.00E-04	0.66032	1.00E-04	0.0967285
P6NA11	#00ff00		0.760634	0.239366		0.0509157	0.194205	0.75488		0.0617306	0.624873	0.0664347	0.246962		0.250387	0.582404	0.0563059	0.069244	0.0416597		0.493524	0.0496412	0.0112304	1.00E-04	0.0299402	0.415564
P6NA12	#00ff00		0.365661	0.634339		0.00877935	0.57823	0.412991		0.00676141	0.526191	0.446221	0.0208262		0.0606096	0.441017	0.00650732	0.4752	0.0166658		0.39571	1.00E-04	1.00E-04	0.397578	1.00E-04	0.206412
P6NA5	#00ff00		0.552684	0.447316		0.0177852	0.413493	0.568721		0.00153259	0.742638	0.255729	1.00E-04		1.00E-04	0.739603	0.0245115	0.218979	0.0168065		0.674816	1.00E-04	0.0187789	0.138554	1.00E-04	0.167651
P6NA6	#00ff00		0.567992	0.432008		0.0189455	0.397268	0.583786		0.0343328	0.644294	0.231782	0.0895906		0.0188919	0.685647	0.0596981	0.234233	0.00152994		0.557628	0.0176468	1.00E-04	0.160176	0.0581073	0.206343
P7NA1	#00ff00		0.549004	0.450996		0.0691908	0.390865	0.539944		0.0445172	0.663683	0.25598	0.0358203		0.0140579	0.651239	0.0804068	0.210644	0.0436526		0.536936	0.0308622	0.0210632	0.158238	1.00E-04	0.252801
P7NA12	#00ff00		0.582688	0.417312		0.0471922	0.372405	0.580403		0.00963627	0.530043	0.2752	0.18512		0.17188	0.516929	0.00632973	0.233763	0.0710972		0.436497	0.0278458	0.031205	0.171816	0.115991	0.216646
P7NA21	#00ff00		0.651824	0.348176		0.094503	0.31272	0.592777		0.0814888	0.403793	0.207609	0.307109		0.289174	0.370344	0.102346	0.199745	0.0383912		0.359401	0.0835142	0.0362152	0.109768	0.168955	0.242146
P7NA3	#00ff00		0.730036	0.269964		0.0750755	0.227566	0.697359		0.0667876	0.545615	0.0963406	0.291257		0.226942	0.576209	0.0633149	0.0654147	0.0681197		0.423794	0.0187834	0.0569408	0.0211821	1.00E-04	0.4792
P7NA7	#00ff00		0.460793	0.539207		0.102961	0.485333	0.411706		0.0849491	0.326145	0.403811	0.185095		0.18574	0.299997	0.0972704	0.416892	1.00E-04		0.276284	0.0892838	1.00E-04	0.34592	0.0820187	0.206394
P8NA11	#00ff00		0.661182	0.338818		0.044809	0.297768	0.657423		0.040265	0.620202	0.149806	0.189727		0.168201	0.609153	0.0714909	0.151055	1.00E-04		0.490384	0.0284383	1.00E-04	0.0679001	0.0125576	0.40062
P8NA2	#00ff00		0.481104	0.518896		0.0112534	0.475447	0.513299		1.00E-04	0.715472	0.284328	1.00E-04		1.00E-04	0.691376	0.00632863	0.302096	1.00E-04		0.605415	1.00E-04	1.00E-04	0.200584	1.00E-04	0.193701
P8NA3	#00ff00		0.663106	0.336894		1.00E-04	0.301066	0.698834		1.00E-04	0.636393	0.146823	0.216684		0.165717	0.664741	1.00E-04	0.119862	0.0495805		0.537552	1.00E-04	0.0298868	0.028996	0.104725	0.29874
P8NA4	#00ff00		0.693351	0.306649		0.0134301	0.260874	0.725696		0.00879561	0.63295	0.121498	0.236756		0.277607	0.562594	0.0210973	0.134687	0.00401499		0.377438	1.00E-04	1.00E-04	0.0803033	0.104192	0.437866
P8NA7	#00ff00		0.571811	0.428189		0.0106738	0.386345	0.602981		1.00E-04	0.634882	0.228365	0.136654		0.127968	0.641354	0.00341089	0.227167	1.00E-04		0.506773	1.00E-04	1.00E-04	0.156566	0.0230893	0.313371
P9NA10	#00ff00		0.69537	0.30463		1.00E-04	0.258308	0.741592		1.00E-04	0.757518	0.107224	0.135157		0.164643	0.718259	0.0206978	0.0962997	1.00E-04		0.593448	1.00E-04	1.00E-04	0.00615046	0.0705074	0.329694
P9NA11	#00ff00		0.654061	0.345939		0.0412156	0.308106	0.650679		0.0765914	0.696295	0.124701	0.102413		0.0920198	0.715445	0.0553609	0.103145	0.03403		0.556938	0.0278531	0.0141535	0.0419456	1.00E-04	0.35901
P9NA3	#00ff00		0.62911	0.37089		0.0246737	0.346669	0.628657		0.0362441	0.675306	0.166778	0.121672		0.113422	0.661407	0.0315829	0.177336	0.0162524		0.520009	0.0222879	0.0135983	0.101596	0.0489117	0.293598
P9NA6	#00ff00		0.296091	0.703909		1.00E-04	0.666857	0.333043		1.00E-04	0.376352	0.572017	0.0515315		0.0197111	0.395176	1.00E-04	0.551203	0.0338099		0.308762	1.00E-04	0.0309171	0.501131	0.105236	0.0538535
P9NA9	#00ff00		0.313425	0.686575		1.00E-04	0.66364	0.33626		1.00E-04	0.466388	0.533412	1.00E-04		1.00E-04	0.453214	1.00E-04	0.52713	0.0194557		0.500215	1.00E-04	0.0274912	0.408044	0.0640498	1.00E-04
P10AF3	#04fcee		0.538213	0.461787		0.0384879	0.427428	0.534084		0.0370969	0.141494	0.375963	0.445446		0.397366	0.150781	0.00809725	0.388684	0.0550715		0.109232	0.0161779	0.0411166	0.325033	0.508341	1.00E-04
P10AF4	#04fcee		0.584081	0.415919		0.0180428	0.375856	0.606101		1.00E-04	0.209969	0.312686	0.477245		0.430167	0.168765	1.00E-04	0.321051	0.0799172		0.143724	1.00E-04	0.0793251	0.240197	0.45576	0.0808941
P10AF5	#04fcee		0.532739	0.467261		0.0556066	0.426984	0.517409		0.0303076	0.181749	0.38382	0.404123		0.367803	0.205707	0.0368085	0.346363	0.0433182		0.138276	0.00334087	0.0742837	0.303339	0.247148	0.233612
P10AF7	#04fcee		0.648784	0.351216		0.0753355	0.308441	0.616224		0.0363949	0.216103	0.25825	0.489252		0.501888	0.152703	0.0544759	0.284943	0.00599078		0.19819	0.054791	1.00E-04	0.188248	0.493481	0.0651898
P10AF8	#04fcee		0.543132	0.456868		0.0922425	0.405962	0.501796		0.0271356	0.143303	0.378463	0.451098		0.403792	0.113241	0.0289059	0.37418	0.0798809		0.146957	0.0375914	0.0395124	0.311209	0.376078	0.0886525
P11AF2	#04fcee		0.582314	0.417686		0.121309	0.372653	0.506038		0.0850984	1.00E-04	0.355102	0.5597		0.516318	1.00E-04	0.0738822	0.360329	0.049371		1.00E-04	0.0643613	0.0498859	0.304785	0.425996	0.154872
P11AF4	#04fcee		0.686678	0.313322		0.0594714	0.262178	0.678351		0.0357702	0.221381	0.213509	0.529339		0.544298	0.141205	0.0475934	0.205863	0.0610411		0.0628408	0.0105583	0.0580925	0.164705	0.362064	0.34174
P11AF5	#04fcee		0.691508	0.308492		0.0625669	0.273744	0.663689		0.0458291	0.210693	0.190516	0.552961		0.5588	0.129095	0.0276114	0.201083	0.0834103		0.0168563	1.00E-04	0.0707632	0.164077	0.323458	0.424746
P11AF7	#04fcee		0.47753	0.52247		0.0847384	0.493784	0.421477		0.0570802	0.0914333	0.449488	0.401998		0.368162	0.0948778	0.0526991	0.424699	0.0595619		0.0754783	0.044478	0.0507555	0.391954	0.195506	0.241828
P11AF9	#04fcee		0.754911	0.245089		0.0331572	0.212731	0.754112		0.0051212	0.324233	0.111693	0.558953		0.509077	0.301903	0.00639605	0.148916	0.0337079		0.210587	1.00E-04	0.0200979	0.0673606	0.389462	0.312392
P11EU1	#04fcee		0.432411	0.567589		1.00E-04	0.550204	0.449696		1.00E-04	0.214936	0.477885	0.307078		0.264063	0.219786	1.00E-04	0.468765	0.0472866		0.259362	1.00E-04	0.0185084	0.397049	0.324881	1.00E-04
P11EU2	#04fcee		0.554544	0.445456		0.0106626	0.424127	0.56521		1.00E-04	0.176983	0.347597	0.47532		0.451702	0.130095	1.00E-04	0.361739	0.0563628		0.061367	1.00E-04	0.0475838	0.313288	0.419728	0.157934
P11EU7	#04fcee		0.63341	0.36659		0.127654	0.312844	0.559502		0.097782	0.0954414	0.283976	0.5228		0.430147	0.132813	0.127212	0.28057	0.0292576		0.0794959	0.105232	0.0160252	0.2448	0.397713	0.156734
P11EU72	#04fcee		0.499903	0.500097		0.0655955	0.456845	0.47756		0.0510125	0.176788	0.409871	0.362329		0.367214	0.112722	0.0200698	0.436906	0.0630883		0.201603	0.0419378	0.0200495	0.345072	0.391238	1.00E-04
P11EU9	#04fcee		0.701114	0.298886		0.0830043	0.245352	0.671644		0.033328	1.00E-04	0.230184	0.736388		0.667566	1.00E-04	0.0522777	0.269566	0.0104909		1.00E-04	0.0231605	0.0347697	0.193308	0.419211	0.32945
P12AF15	#04fcee		0.694497	0.305503		0.0721865	0.251194	0.676619		0.0481042	0.190893	0.190213	0.57079		0.513102	0.179602	0.0397823	0.217668	0.0498464		0.0962549	0.0496818	0.0202976	0.161806	0.340562	0.331397
P12AF19	#04fcee		0.694686	0.305314		0.0922754	0.250849	0.656876		0.0693686	0.108069	0.199811	0.622752		0.524245	0.137239	0.0548325	0.212329	0.0713548		0.0144936	0.0565413	0.0428613	0.188445	0.40661	0.291049
P12AF2	#04fcee		0.453103	0.546897		0.0224289	0.525237	0.452334		1.00E-04	0.0500201	0.497843	0.452036		0.39394	0.0702914	1.00E-04	0.488307	0.047362		0.109862	1.00E-04	0.00441027	0.420873	0.464655	1.00E-04
P12AF24a	#04fcee		0.531998	0.468002		0.0952238	0.423601	0.481175		0.0711951	0.0344749	0.398216	0.496114		0.4364	0.0424559	0.0627893	0.394236	0.0641182		0.0703337	0.0779693	0.0488192	0.331206	0.393481	0.0781909
P12AF7	#04fcee		0.556969	0.443031		0.0495874	0.404482	0.545931		0.0392428	0.113568	0.356393	0.490797		0.475083	0.0534906	0.0272999	0.37974	0.064386		0.0240342	0.000671224	0.0596616	0.304507	0.389459	0.221667
P12EU10	#04fcee		0.692715	0.307285		0.0580457	0.269544	0.67241		0.0231516	0.217477	0.204194	0.555178		0.527601	0.182644	0.0294603	0.219072	0.0412235		0.0754403	0.0190053	0.0340715	0.183852	0.428329	0.259302
P12EU2	#04fcee		0.437922	0.562078		0.0319062	0.518436	0.449658		0.0261679	0.241375	0.456839	0.275618		0.27016	0.214898	1.00E-04	0.456054	0.0587885		0.234598	1.00E-04	0.0547686	0.372463	0.33797	1.00E-04
P12EU8	#04fcee		0.736288	0.263712		0.0207539	0.237813	0.741433		1.00E-04	0.0262915	0.181693	0.791916		0.724829	0.0123537	1.00E-04	0.193895	0.068823		1.00E-04	1.00E-04	0.0497375	0.143697	0.535394	0.270972
P13AF1	#04fcee		0.47746	0.52254		0.0485283	0.483295	0.468176		0.0544684	0.268659	0.405445	0.271427		0.227276	0.275795	1.00E-04	0.372257	0.124572		0.307607	1.00E-04	0.128969	0.284129	0.172019	0.107176
P13AF2	#04fcee		0.535899	0.464101		0.0166897	0.409843	0.573467		1.00E-04	0.240788	0.347689	0.411423		0.357106	0.233788	1.00E-04	0.365303	0.0437025		0.172062	1.00E-04	0.0386442	0.291165	0.410531	0.0874975
P13AF4	#04fcee		0.571031	0.428969		1.00E-04	0.389792	0.610108		1.00E-04	0.0386975	0.358809	0.602393		0.537913	0.0434131	1.00E-04	0.352526	0.066048		1.00E-04	1.00E-04	0.0454173	0.32248	0.519241	0.112662
P13AF6	#04fcee		0.660854	0.339146		0.0770018	0.287735	0.635263		0.0250377	0.119404	0.257876	0.597683		0.589598	0.0610221	0.046912	0.296373	0.00609452		0.0417938	0.0406688	0.0168429	0.226186	0.510744	0.163764
P13AF7	#04fcee		0.587368	0.412632		0.0790933	0.377682	0.543225		0.0419725	1.00E-04	0.361808	0.596119		0.533684	1.00E-04	0.0484213	0.352858	0.0649368		1.00E-04	0.0103762	0.0925835	0.295901	0.390316	0.210724
P13EU2	#04fcee		0.615389	0.384611		0.0617133	0.350042	0.588245		0.0385777	0.149838	0.289705	0.52188		0.504989	0.0986969	0.0410721	0.318976	0.0362659		0.101734	0.0540317	0.0226247	0.250499	0.49209	0.0790207
P13EU5	#04fcee		0.646052	0.353948		0.0936138	0.324745	0.581641		0.0744954	0.0745472	0.283346	0.567611		0.477192	0.108292	0.0342704	0.266768	0.113477		0.0276839	0.0194726	0.119674	0.21594	0.269427	0.347803
P13EU6	#04fcee		0.602355	0.397645		0.0909899	0.34627	0.56274		0.0426303	0.0404876	0.32424	0.592643		0.558085	0.0190242	0.00877449	0.317261	0.0968552		0.107231	0.0322122	0.075882	0.239939	0.49015	0.0545866
P14AF10	#04fcee		0.68115	0.31885		0.0576364	0.277263	0.6651		0.00460517	0.191865	0.211334	0.592196		0.493967	0.204858	0.00590694	0.198973	0.0962948		0.0604256	1.00E-04	0.0851154	0.158051	0.237719	0.458589
P14AF3	#04fcee		0.744645	0.255355		0.0494685	0.212052	0.738479		0.0191571	0.234645	0.148769	0.597429		0.597686	0.149462	0.0487379	0.200999	0.00311534		0.021493	0.0104223	0.0226276	0.146798	0.278629	0.52003
P14AF6	#04fcee		0.367171	0.632829		0.04892	0.589576	0.361504		0.00853041	0.042364	0.552394	0.396712		0.262872	0.111698	1.00E-04	0.513134	0.112195		0.0399778	1.00E-04	0.096511	0.501943	0.312671	0.0487973
P14AF8	#04fcee		0.508055	0.491945		0.0456948	0.458485	0.495821		0.0193467	0.353878	0.355028	0.271747		0.245353	0.312863	1.00E-04	0.366201	0.0754828		0.26535	0.0123902	0.0410955	0.300528	0.272275	0.108361
P14AF9	#04fcee		0.676056	0.323944		0.108806	0.26994	0.621254		0.0744992	0.0946085	0.231052	0.599841		0.500039	0.110766	0.0655187	0.214222	0.109454		0.0768477	0.0476002	0.100467	0.15912	0.300019	0.315946
P14EU2	#04fcee		0.651727	0.348273		0.0317954	0.3363	0.631904		0.0121853	0.114509	0.282725	0.59058		0.504823	0.125795	1.00E-04	0.24863	0.120652		0.0302407	1.00E-04	0.120026	0.191088	0.419484	0.239062
P14EU22	#04fcee		0.588856	0.411144		0.102386	0.349105	0.548509		0.0667322	0.0506396	0.308086	0.574543		0.468693	0.102976	0.0252071	0.316503	0.0866207		0.112941	0.0460429	0.0775355	0.238708	0.524672	1.00E-04
P14EU3	#04fcee		0.184465	0.815535		0.0889688	0.792234	0.118797		0.0609304	1.00E-04	0.759502	0.179468		0.152124	1.00E-04	0.0404071	0.76885	0.0385191		1.00E-04	0.0271342	0.0127157	0.721423	1.00E-04	0.238527
P14EU4	#04fcee		0.745309	0.254691		0.0497738	0.218493	0.731733		0.0344145	0.286026	0.140868	0.538691		0.529157	0.226721	1.00E-04	0.149697	0.0943247		0.192337	1.00E-04	0.0714785	0.0763626	0.459806	0.199915
P14EU9	#04fcee		0.774146	0.225854		0.065701	0.194203	0.740096		0.0243612	0.0542511	0.14638	0.775008		0.716855	0.0300151	0.0484796	0.193885	0.0107647		1.00E-04	0.0261454	1.00E-04	0.126592	0.527225	0.319838
P15AF10	#04fcee		0.584667	0.415333		0.0754388	0.361516	0.563045		0.0956409	0.122615	0.296877	0.484868		0.448726	0.135021	0.0727996	0.305212	0.0382423		0.167249	0.0665397	0.0171932	0.248541	0.481439	0.0190378
P15AF2	#04fcee		0.710533	0.289467		0.117793	0.232815	0.649391		0.0706874	0.0225832	0.223249	0.68348		0.56889	0.076747	0.085733	0.2094	0.0592307		1.00E-04	0.0677859	0.0564687	0.174733	0.528082	0.172831
P15AF3	#04fcee		0.69393	0.30607		0.078585	0.267577	0.653838		0.0612041	0.0897489	0.222544	0.626503		0.531598	0.126905	0.041285	0.21278	0.0874328		0.0712021	0.0431182	0.0844672	0.147626	0.462489	0.191098
P15AF5	#04fcee		0.611882	0.388118		0.100731	0.356738	0.542531		0.0688561	0.0695321	0.31533	0.546281		0.512658	0.0425989	0.039987	0.319236	0.0855203		0.0575056	0.0406869	0.077993	0.252483	0.380752	0.190579
P15AF6	#04fcee		0.639566	0.360434		0.0530436	0.310561	0.636395		0.015705	0.0925619	0.265568	0.626165		0.599847	0.0415926	0.0197263	0.280046	0.0587884		0.0473563	0.0037659	0.0582203	0.220427	0.41011	0.26012
P15AS1	#04fcee		0.526127	0.473873		0.069066	0.427933	0.503001		0.00628311	1.00E-04	0.418885	0.574732		0.478014	1.00E-04	0.0213414	0.422878	0.0776667		1.00E-04	0.0151384	0.0932827	0.353156	0.455027	0.083296
P15AS2	#04fcee		0.50052	0.49948		0.0986604	0.433775	0.467565		0.0700271	0.0442956	0.413255	0.472422		0.433563	0.0316844	0.0712781	0.413546	0.0499277		0.0367527	0.0666376	0.0344134	0.372346	0.460405	0.0294453
P15AS3	#04fcee		0.583716	0.416284		0.0373018	0.3759	0.586798		0.00101519	0.0307754	0.355372	0.612837		0.517399	0.0634629	0.0168982	0.344901	0.0573384		0.0692477	0.0312697	0.042997	0.282679	0.573707	1.00E-04
P15AS4	#04fcee		0.698583	0.301417		0.0793708	0.25504	0.665589		0.0520533	0.175049	0.174909	0.597989		0.566161	0.128854	0.0691001	0.221566	0.0143178		1.00E-04	0.043029	0.0251839	0.172368	0.241434	0.517885
P15AS6	#04fcee		0.698954	0.301046		0.0853639	0.234917	0.679719		0.0606943	0.069576	0.194089	0.675641		0.62641	0.0310429	0.0586174	0.225886	0.0580443		1.00E-04	0.0138166	0.0562474	0.165421	0.412085	0.35233
P15EU2	#04fcee		0.284583	0.715417		0.0475596	0.672671	0.279769		0.0119171	1.00E-04	0.658	0.329983		0.263542	1.00E-04	0.0415895	0.637396	0.0573723		1.00E-04	0.0153136	0.0511149	0.602056	0.331315	1.00E-04
P15EU5	#04fcee		0.738889	0.261111		0.0355564	0.206364	0.758079		1.00E-04	0.129343	0.143879	0.726678		0.638157	0.14981	1.00E-04	0.17757	0.0343628		1.00E-04	1.00E-04	0.0252657	0.140332	0.454987	0.379215
P15EU6	#04fcee		0.608292	0.391708		0.0340136	0.338706	0.627281		1.00E-04	0.0379724	0.309157	0.652771		0.591989	0.0427038	1.00E-04	0.316945	0.0482624		1.00E-04	1.00E-04	0.0270482	0.277345	0.486743	0.208664
P15EU7	#04fcee		0.705438	0.294562		0.0754237	0.248293	0.676284		0.0594406	0.0277161	0.205908	0.706935		0.603145	0.0585453	0.0418987	0.212316	0.084095		1.00E-04	0.0144906	0.0718597	0.170561	0.495108	0.247881
P16AF1	#04fcee		0.652238	0.347762		0.122709	0.299472	0.577819		0.0737067	0.0487681	0.278846	0.598679		0.519734	0.0259846	0.0729581	0.282161	0.0991616		0.0598997	0.0348953	0.111604	0.206777	0.326081	0.260744
P16AF4	#04fcee		0.690102	0.309898		0.12586	0.258525	0.615615		0.0778346	0.134285	0.217282	0.570598		0.55686	0.0687113	0.0782944	0.23574	0.0603941		0.0276318	0.0538977	0.0584542	0.177629	0.263332	0.419056
P16AF5	#04fcee		0.602365	0.397635		0.0587252	0.360406	0.580869		0.0194508	0.186056	0.312698	0.481796		0.413685	0.211957	0.0136511	0.299465	0.0612415		0.0740307	1.00E-04	0.0659024	0.261436	0.380286	0.218245
P16AF6	#04fcee		0.506177	0.493823		0.0570255	0.439955	0.50302		0.0604447	0.198824	0.376138	0.364593		0.314844	0.202186	0.00834133	0.356863	0.117765		0.20929	1.00E-04	0.0763854	0.296329	0.311171	0.106724
P16AF7	#04fcee		0.576305	0.423695		0.024749	0.386537	0.588714		0.00276708	0.112042	0.33599	0.549201		0.540711	0.0279507	0.0226221	0.378753	0.0299638		0.0130603	0.0140566	0.0266477	0.312881	0.462352	0.171002
P16AS2	#04fcee		0.433044	0.566956		0.0645439	0.513706	0.42175		0.0388043	0.0652714	0.472601	0.423324		0.360913	0.0559728	0.0102624	0.475324	0.0975278		0.103425	0.0209071	0.0550032	0.418114	0.346587	0.0559638
P16AS4	#04fcee		0.656959	0.343041		0.0577959	0.276483	0.665721		0.0258892	0.170362	0.242791	0.560958		0.54941	0.110694	0.0192356	0.252033	0.068628		0.0712275	0.0222158	0.0649578	0.173123	0.359649	0.308826
P16AS5	#04fcee		0.126567	0.873433		0.0514245	0.845779	0.102797		0.0435636	1.00E-04	0.832141	0.124195		0.112663	1.00E-04	0.0213215	0.819307	0.0466088		0.0931167	0.012513	0.063795	0.743035	0.0874402	1.00E-04
P16AS52	#04fcee		0.160401	0.839599		0.0554539	0.793604	0.150942		0.0482153	0.0177555	0.768099	0.16593		0.165865	1.00E-04	0.0262659	0.76416	0.0436092		0.0122059	0.0280307	0.0266431	0.744525	0.137698	0.050898
P16AS6	#04fcee		0.54113	0.45887		0.100143	0.421282	0.478575		0.0808165	0.190112	0.331971	0.397101		0.407646	0.108213	0.0647107	0.358306	0.0611248		0.0346499	0.0415098	0.0454735	0.337357	0.204998	0.336011
P16EU1	#04fcee		0.617115	0.382885		0.0436546	0.335856	0.62049		0.0234527	0.0570779	0.305676	0.613793		0.547206	0.0828601	0.00573252	0.292154	0.0720473		0.00995893	0.0186271	0.0650166	0.255376	0.482779	0.168242
P16EU2	#04fcee		0.553868	0.446132		0.0312046	0.413916	0.554879		0.0237675	0.14184	0.347523	0.48687		0.392604	0.17582	0.0404584	0.343287	0.04783		0.0786427	0.0120505	0.0477737	0.314551	0.274	0.272982
P16EU31	#04fcee		0.439351	0.560649		0.00245044	0.536974	0.460576		1.00E-04	0.0292256	0.493296	0.477378		0.41576	0.0204399	1.00E-04	0.500101	0.0635994		1.00E-04	1.00E-04	0.0518526	0.443327	0.350579	0.154042
P16EU9	#04fcee		0.462194	0.537806		1.00E-04	0.484371	0.515529		1.00E-04	0.00817376	0.467432	0.524295		0.459768	0.0237472	1.00E-04	0.474667	0.0417173		0.00330164	1.00E-04	0.0319473	0.426968	0.537583	1.00E-04
P17AS1	#04fcee		0.702829	0.297171		0.0536012	0.246656	0.699743		0.0139495	0.203497	0.187578	0.594976		0.561756	0.148656	0.0121552	0.222318	0.0551139		0.111467	1.00E-04	0.0490704	0.162284	0.360507	0.316573
P17AS12	#04fcee		0.570043	0.429957		1.00E-04	0.395558	0.604342		1.00E-04	0.1279	0.323716	0.548284		0.495664	0.114619	1.00E-04	0.344457	0.0451603		0.117266	1.00E-04	0.0110381	0.309071	0.50783	0.0546947
P18AS1	#04fcee		0.587532	0.412468		0.078988	0.36038	0.560632		0.0561723	0.100543	0.312302	0.530983		0.50002	0.0753818	0.0513163	0.330448	0.0428337		0.0703964	0.0226838	0.0555805	0.267122	0.443538	0.14068
P18AS11	#04fcee		0.516555	0.483445		0.0357137	0.451545	0.512741		1.00E-04	0.0904752	0.426988	0.482437		0.464082	0.0290372	0.0143656	0.423113	0.0694024		0.109689	1.00E-04	0.0536786	0.33965	0.496783	1.00E-04
P18AS5	#04fcee		0.543966	0.456034		0.10397	0.403788	0.492243		0.0851791	0.0686073	0.360107	0.486106		0.44286	0.0597179	0.0669176	0.36536	0.0651443		0.0803383	0.086672	0.0385907	0.306763	0.446597	0.0410398
P18AS6	#04fcee		0.726621	0.273379		0.0604761	0.224387	0.715137		0.0269203	0.00440464	0.196612	0.772063		0.65831	0.0628778	0.0454451	0.201708	0.0316589		1.00E-04	0.0304523	0.0472729	0.160779	0.561763	0.199633
P18AS7	#04fcee		0.693994	0.306006		0.0867781	0.257642	0.65558		0.0496667	0.108524	0.207732	0.634078		0.569943	0.0887196	0.0347014	0.226045	0.0805909		1.00E-04	0.006412	0.0775719	0.170635	0.355626	0.389655
P19AS3	#04fcee		0.280352	0.719648		0.0249653	0.698476	0.276558		0.00522624	1.00E-04	0.666657	0.328016		0.28337	1.00E-04	1.00E-04	0.66339	0.0530396		0.0389895	1.00E-04	0.0583149	0.604656	0.29784	1.00E-04
P19AS5	#04fcee		0.380394	0.619606		0.0293973	0.581932	0.388671		1.00E-04	0.0907237	0.535584	0.373592		0.267814	0.120192	1.00E-04	0.509487	0.102407		0.127244	1.00E-04	0.0851981	0.458201	0.323933	0.00532304
P19AS6	#04fcee		0.421029	0.578971		0.0367263	0.551792	0.411482		0.00103172	0.0124165	0.528022	0.458529		0.368314	0.0590109	1.00E-04	0.504339	0.0682365		0.0150872	1.00E-04	0.0816031	0.447638	0.237772	0.2178
P1AF4	#04fcee		0.568878	0.431122		0.109414	0.37741	0.513175		0.0609043	0.098987	0.345988	0.494121		0.470973	0.0785792	0.0495871	0.317839	0.083021		0.0405522	0.0445982	0.0849252	0.272226	0.200385	0.357313
P1AF5	#04fcee		0.620763	0.379237		0.0779989	0.336896	0.585105		0.0516114	0.0990904	0.30625	0.543048		0.522494	0.0835806	0.0726439	0.321182	1.00E-04		1.00E-04	0.0553083	0.00395085	0.275203	0.271369	0.39407
P1AF6	#04fcee		0.600053	0.399947		0.129866	0.352337	0.517797		0.0955102	1.00E-04	0.32531	0.579079		0.535352	1.00E-04	0.104578	0.325545	0.0344246		1.00E-04	0.103519	0.019967	0.305952	0.237673	0.332788
P1AF7	#04fcee		0.59324	0.40676		0.0774737	0.362004	0.560522		0.0226446	1.00E-04	0.353159	0.624096		0.564769	1.00E-04	0.0396722	0.360065	0.0353942		1.00E-04	0.0373828	0.0206311	0.311607	0.337722	0.292557
P1AF8	#04fcee		0.676655	0.323345		0.101994	0.283907	0.614098		0.0890075	0.0141727	0.24457	0.65225		0.598235	1.00E-04	0.0602017	0.245352	0.096112		1.00E-04	0.0373041	0.088488	0.188233	0.210096	0.475779
P1EU1	#04fcee		0.718744	0.281256		0.0404071	0.226776	0.732817		0.0229286	0.157372	0.160884	0.658816		0.646784	0.104517	0.0120766	0.217267	0.0193557		1.00E-04	0.00215137	0.0245186	0.158268	0.444765	0.370197
P1EU4	#04fcee		0.638717	0.361283		0.0751229	0.321873	0.603004		0.0323566	0.289045	0.251315	0.427284		0.422711	0.229535	0.0227002	0.253907	0.0711472		0.163316	0.0180405	0.0551179	0.196635	0.346653	0.220237
P1EU42	#04fcee		0.639357	0.360643		0.0414227	0.329228	0.629349		0.00712842	0.151346	0.253675	0.587851		0.475596	0.183486	1.00E-04	0.283644	0.0571737		0.170443	1.00E-04	0.0574125	0.193053	0.434884	0.144107
P1EU7	#04fcee		0.627827	0.372173		0.0403245	0.322591	0.637084		0.0102741	0.0833213	0.2873	0.619105		0.535978	0.100716	1.00E-04	0.260842	0.102364		1.00E-04	1.00E-04	0.0800225	0.22212	0.425908	0.271749
P1EU72	#04fcee		0.632301	0.367699		0.0247067	0.326487	0.648806		1.00E-04	0.143438	0.274805	0.581658		0.527869	0.143556	1.00E-04	0.26095	0.0675251		0.157269	1.00E-04	0.055004	0.194978	0.433214	0.159435
P20AF1	#04fcee		0.532327	0.467673		0.0467086	0.440641	0.51265		0.0568489	0.123868	0.367942	0.451341		0.39142	0.134364	0.00343645	0.36652	0.10426		0.163295	1.00E-04	0.103532	0.287307	0.320949	0.124817
P20AF3	#04fcee		0.678762	0.321238		0.110922	0.279213	0.609865		0.0786049	0.113673	0.226662	0.58106		0.532143	0.0931862	0.0255742	0.234443	0.114653		0.0411901	0.0237452	0.0845302	0.192802	0.37823	0.279503
P20AF4	#04fcee		0.313145	0.686855		0.0470253	0.642667	0.310308		0.00250825	0.00798212	0.64832	0.341189		0.28796	0.00923098	0.000556744	0.614964	0.0872879		0.0647947	0.0044538	0.0616276	0.568731	0.300293	1.00E-04
P20AF5	#04fcee		0.666472	0.333528		0.0121323	0.292197	0.695671		0.0032924	0.0512777	0.25152	0.69391		0.632516	0.0541186	1.00E-04	0.27083	0.0424357		1.00E-04	1.00E-04	0.0252677	0.230688	0.328714	0.41513
P20AF9	#04fcee		0.740646	0.259354		0.0816654	0.207337	0.710997		0.0374056	0.149825	0.162194	0.650575		0.60666	0.125351	0.0329468	0.172223	0.0628199		0.057165	0.0254941	0.0665543	0.114729	0.337585	0.398473
P20AS2	#04fcee		0.572768	0.427232		0.0477033	0.371783	0.580514		0.0183644	0.172915	0.316835	0.491886		0.415884	0.2061	0.0143773	0.324362	0.0392766		0.127591	0.0235089	0.0148653	0.272746	0.364079	0.19721
P20AS3	#04fcee		0.548585	0.451415		0.0923994	0.419193	0.488407		0.0862065	0.138991	0.362961	0.411841		0.368376	0.12685	0.082168	0.383385	0.0392207		0.1499	0.0490131	0.0422076	0.3084	0.450379	1.00E-04
P20AS4	#04fcee		0.692337	0.307663		0.0781725	0.262704	0.659123		0.0388288	0.137299	0.193583	0.630289		0.572252	0.113725	0.035543	0.21691	0.0615695		1.00E-04	0.0302741	0.0570745	0.167273	0.397582	0.347697
P20AS5	#04fcee		0.283881	0.716119		0.0885168	0.678237	0.233247		0.0440117	0.0198828	0.680294	0.255812		0.20966	0.0179034	0.0561829	0.657283	0.0589704		0.0723639	0.0539846	0.0610544	0.611006	0.197004	0.00458727
P28AS1	#04fcee		0.700265	0.299735		0.0247468	0.250561	0.724693		1.00E-04	0.144232	0.19515	0.660518		0.584945	0.124677	1.00E-04	0.192134	0.0981445		0.0521648	1.00E-04	0.072636	0.151257	0.513479	0.210363
P28AS2	#04fcee		0.59593	0.40407		0.0479811	0.361981	0.590037		0.0196106	0.262413	0.28514	0.432836		0.424792	0.203248	0.038861	0.332999	1.00E-04		0.195079	0.0441583	1.00E-04	0.242471	0.339392	0.1788
P28AS3	#04fcee		0.704632	0.295368		0.0539343	0.260978	0.685088		0.0416816	0.107856	0.198021	0.652441		0.623193	0.0426877	0.031651	0.229799	0.0726698		0.0239335	0.0314719	0.0718244	0.176704	0.471907	0.224159
P28AS4	#04fcee		0.751693	0.248307		0.0343872	0.204267	0.761346		1.00E-04	0.0701892	0.16139	0.76832		0.731444	0.0100887	0.0210057	0.191744	0.0457172		1.00E-04	1.00E-04	0.0413676	0.122936	0.438738	0.396758
P28AS5	#04fcee		0.776374	0.223626		0.0629929	0.167245	0.769762		0.038749	0.0610475	0.120287	0.779917		0.73559	1.00E-04	0.0499932	0.147294	0.0670233		1.00E-04	1.00E-04	0.0622569	0.0839882	0.46967	0.383885
P29AS1	#04fcee		0.272671	0.727329		0.048042	0.670923	0.281035		0.0262325	0.118371	0.642216	0.21318		0.189743	0.115743	1.00E-04	0.640266	0.0541487		0.160785	1.00E-04	0.0620563	0.566675	0.210284	1.00E-04
P29AS2	#04fcee		0.727386	0.272614		0.0766705	0.239847	0.683482		0.0440007	0.0911842	0.193277	0.671538		0.569084	0.170122	0.0350199	0.179432	0.0463414		0.0162643	0.00206895	0.0638579	0.154463	0.331441	0.431905
P29AS3	#04fcee		0.696332	0.303668		0.0747181	0.258593	0.666689		0.02658	0.146748	0.198734	0.627937		0.621315	0.0483026	0.0748508	0.242381	0.0131506		0.0179602	0.0441906	1.00E-04	0.189381	0.484614	0.263754
P29AS4	#04fcee		0.652895	0.347105		0.10571	0.303803	0.590487		0.0703905	1.00E-04	0.277694	0.651815		0.592887	1.00E-04	0.0787729	0.304659	0.0235818		1.00E-04	0.0970004	0.0240188	0.249215	0.51439	0.115276
P29AS5	#04fcee		0.757082	0.242918		0.0845628	0.184961	0.730476		0.0397359	0.0335663	0.15882	0.767878		0.718817	1.00E-04	0.0579314	0.210486	0.012665		1.00E-04	0.040096	0.0153558	0.131449	0.526231	0.286768
P2AF2	#04fcee		0.443573	0.556427		0.0398235	0.519865	0.440312		0.0364868	0.162581	0.458385	0.342547		0.249448	0.217958	0.0252997	0.440596	0.0666984		0.184191	0.0210324	0.0557038	0.378141	0.213705	0.147228
P2AF3	#04fcee		0.753494	0.246506		0.0621631	0.1998	0.738037		0.0329482	0.179942	0.138151	0.648959		0.562834	0.157922	0.0780942	0.142672	0.0584787		0.0466598	0.0118839	0.0721477	0.102376	0.299658	0.467275
P2AF7	#04fcee		0.657022	0.342978		0.06546	0.312719	0.621821		0.0440251	0.173399	0.258883	0.523692		0.409399	0.240461	0.0247205	0.218404	0.107016		0.135627	1.00E-04	0.107291	0.188707	0.144581	0.423694
P2AF8	#04fcee		0.61814	0.38186		0.0322807	0.360247	0.607473		0.020457	0.332164	0.280185	0.367195		0.32899	0.331657	0.0451423	0.291258	0.00295227		0.308328	0.0331828	1.00E-04	0.212887	0.374191	0.0713104
P2AF9	#04fcee		0.702653	0.297347		1.00E-04	0.249163	0.750737		1.00E-04	0.244999	0.172384	0.582517		0.598673	0.151452	1.00E-04	0.233225	0.0165495		0.0806866	1.00E-04	0.00366053	0.154529	0.319399	0.441625
P2EU21	#04fcee		0.424811	0.575189		0.0476273	0.538775	0.413597		1.00E-04	1.00E-04	0.523774	0.476026		0.417201	1.00E-04	0.0127813	0.522242	0.0476751		1.00E-04	0.0187935	0.0208166	0.480328	0.339478	0.140483
P2EU22	#04fcee		0.0884546	0.911545		0.0444006	0.890537	0.0650622		0.0358162	1.00E-04	0.848516	0.115568		0.0806672	1.00E-04	0.00926195	0.852251	0.05772		1.00E-04	0.0212505	0.069567	0.803992	0.0902046	0.0148855
P2EU24	#04fcee		0.182678	0.817322		0.0740039	0.782146	0.14385		0.0361295	1.00E-04	0.756264	0.207506		0.184589	1.00E-04	0.012053	0.731432	0.0718256		1.00E-04	0.0157841	0.025811	0.740957	0.156626	0.0607219
P2EU26	#04fcee		0.176461	0.823539		0.0510852	0.79398	0.154935		0.0263866	1.00E-04	0.781897	0.191616		0.182305	1.00E-04	0.0343453	0.772863	0.010387		1.00E-04	0.038292	0.014982	0.745076	0.20145	1.00E-04
P2EU3	#04fcee		0.111996	0.888004		0.0548356	0.865503	0.0796615		0.0440198	1.00E-04	0.853487	0.102394		0.116673	1.00E-04	0.0133336	0.853731	0.0161622		1.00E-04	0.0397282	0.0354428	0.84739	0.0736055	0.00373373
P30AS1	#04fcee		0.776778	0.223222		0.0960627	0.156242	0.747696		0.0523203	0.368962	0.0753347	0.503383		0.446515	0.37706	0.0605144	0.0731423	0.0427687		0.299535	0.0387239	0.0418566	1.00E-04	0.15169	0.468095
P30AS3	#04fcee		0.796435	0.203565		0.120802	0.15218	0.727018		0.0876526	0.126943	0.0920532	0.693351		0.624747	0.121399	0.118355	0.128836	0.00666316		1.00E-04	0.0914671	0.00889073	0.084481	0.443279	0.371783
P30AS5	#04fcee		0.593669	0.406331		0.0332402	0.361225	0.605535		0.0329585	0.198135	0.294559	0.474348		0.404766	0.218312	1.00E-04	0.27774	0.0990824		0.190235	1.00E-04	0.0834239	0.215956	0.336636	0.173649
P30AS6	#04fcee		0.523951	0.476049		0.0348269	0.441805	0.523368		0.0300674	0.233299	0.363934	0.3727		0.318388	0.257823	1.00E-04	0.375795	0.0478929		0.24938	0.00998806	0.0334567	0.300591	0.406483	1.00E-04
P32AS1	#04fcee		0.567137	0.432863		0.0224071	0.389012	0.588581		0.0100241	0.13483	0.32692	0.528226		0.450048	0.136119	1.00E-04	0.331874	0.0818587		0.110906	1.00E-04	0.0597685	0.284947	0.421552	0.122727
P32AS3	#04fcee		0.601596	0.398404		0.0390558	0.368086	0.592858		0.0281377	0.184821	0.288151	0.49889		0.41712	0.185164	0.0152219	0.300165	0.0823292		0.149339	1.00E-04	0.0769929	0.239978	0.269144	0.264446
P32AS4	#04fcee		0.752505	0.247495		0.0327157	0.206832	0.760453		1.00E-04	0.260342	0.13891	0.600648		0.551949	0.263848	0.0171362	0.162042	0.00502572		0.165953	0.0203623	0.0019033	0.0957033	0.483029	0.233049
P32AS5	#04fcee		0.623873	0.376127		0.0949372	0.320511	0.584552		0.0629997	0.161099	0.278478	0.497423		0.456741	0.157653	0.0344029	0.271162	0.0800404		0.082115	0.0266067	0.0951173	0.216946	0.393209	0.186006
P33AS2	#04fcee		0.439126	0.560874		0.0307037	0.533604	0.435692		0.0221719	0.276944	0.453022	0.247862		0.214865	0.285261	0.0117129	0.44092	0.0472417		0.27369	0.00824856	0.0423523	0.366001	0.309608	1.00E-04
P33AS4	#04fcee		0.163504	0.836496		0.0313666	0.821672	0.146961		0.00291238	1.00E-04	0.806044	0.190944		0.170118	1.00E-04	1.00E-04	0.795923	0.0337588		1.00E-04	1.00E-04	0.0116568	0.741991	0.246052	1.00E-04
P33AS6	#04fcee		0.374055	0.625945		0.077709	0.580798	0.341493		0.0536804	0.0281094	0.555886	0.362325		0.273684	0.0749777	0.0769055	0.569689	0.00474354		0.062476	0.0942937	0.00282722	0.499706	0.31796	0.0227363
P34AS1	#04fcee		0.710144	0.289856		0.129502	0.245311	0.625187		0.104257	0.0114604	0.221237	0.663045		0.584675	0.0442744	0.0449018	0.223266	0.102883		1.00E-04	0.0541708	0.0824845	0.163903	0.398458	0.300884
P34AS3	#04fcee		0.757801	0.242199		0.0540064	0.191794	0.7542		0.0161601	0.188473	0.126066	0.669301		0.605768	0.148917	1.00E-04	0.12425	0.120965		0.086539	1.00E-04	0.110062	0.070114	0.530388	0.202797
P34AS5	#04fcee		0.748915	0.251085		0.00950798	0.239732	0.75076		1.00E-04	0.03843	0.207636	0.753834		0.651605	0.109465	1.00E-04	0.198589	0.0402407		1.00E-04	1.00E-04	0.0479654	0.139265	0.370816	0.441754
P34AS6	#04fcee		0.597234	0.402766		0.100831	0.359343	0.539827		0.0632689	0.119733	0.328695	0.488304		0.451736	0.0860417	0.0529142	0.331353	0.0779556		0.145389	0.0414913	0.0707562	0.242273	0.465089	0.0350016
P34AS7	#04fcee		0.562191	0.437809		0.0256842	0.40266	0.571656		1.00E-04	0.202568	0.337675	0.459657		0.421023	0.177287	1.00E-04	0.340819	0.0607705		0.199751	1.00E-04	0.0441592	0.24929	0.506599	1.00E-04
P35AS1	#04fcee		0.448646	0.551354		0.129841	0.492527	0.377632		0.0936369	0.00860577	0.497034	0.400723		0.366793	0.0183995	0.0542125	0.464308	0.0962863		0.00496551	0.0577725	0.0736064	0.442233	0.411454	0.00996798
P35AS2	#04fcee		0.602314	0.397686		0.0414798	0.338387	0.620133		0.000131778	0.0517721	0.317001	0.631095		0.583327	0.0296498	0.00459335	0.336339	0.0460912		1.00E-04	0.0134806	0.0330764	0.27578	0.545252	0.13231
P35AS3	#04fcee		0.560714	0.439286		0.101069	0.400291	0.49864		0.0793661	0.0813733	0.355112	0.484149		0.43998	0.0907249	0.0685339	0.362052	0.0387094		0.0537231	0.0797197	0.0281934	0.322442	0.482389	0.0335333
P35AS5	#04fcee		0.616249	0.383751		0.106816	0.331011	0.562173		0.0912891	1.00E-04	0.301523	0.607088		0.542027	1.00E-04	0.0638258	0.324443	0.0696035		1.00E-04	0.0617481	0.0702942	0.260049	0.517905	0.0899035
P35AS6	#04fcee		0.50132	0.49868		0.0403082	0.470611	0.489081		1.00E-04	1.00E-04	0.452231	0.547569		0.499888	1.00E-04	1.00E-04	0.42078	0.0791323		1.00E-04	1.00E-04	0.0692786	0.383557	0.484644	0.062321
P36AS1	#04fcee		0.607339	0.392661		0.016709	0.363005	0.620286		1.00E-04	0.116746	0.298893	0.584261		0.55427	0.0910506	1.00E-04	0.296235	0.0583445		0.0728867	1.00E-04	0.0703974	0.236923	0.472814	0.146879
P36AS2	#04fcee		0.370336	0.629664		0.0577595	0.592533	0.349708		0.0168347	0.0311389	0.57194	0.380087		0.310325	0.0398508	0.0334003	0.581808	0.0346156		0.147101	0.0115207	0.0226746	0.484766	0.333838	1.00E-04
P36AS3	#04fcee		0.713019	0.286981		0.0298322	0.224655	0.745513		0.000306779	0.137828	0.201436	0.66043		0.625994	0.140046	0.0187091	0.209899	0.00535263		0.125328	0.0198552	1.00E-04	0.13663	0.571258	0.146828
P36AS4	#04fcee		0.653069	0.346931		0.0226552	0.313898	0.663447		0.00824747	0.238009	0.24317	0.510573		0.5087	0.189203	0.0198977	0.2821	1.00E-04		0.191484	0.0164529	1.00E-04	0.187314	0.571551	0.0330989
P36AS5	#04fcee		0.443634	0.556366		0.0685537	0.531195	0.400251		0.0601949	0.211203	0.44501	0.283592		0.246007	0.201858	0.0485621	0.455511	0.0480618		0.188163	0.0343317	0.0613493	0.364945	0.182534	0.168677
P37AS1	#04fcee		0.31088	0.68912		0.0708804	0.650437	0.278683		0.040684	0.0616976	0.618652	0.278966		0.219401	0.0653417	0.0288659	0.598458	0.0879343		0.0871643	0.0437144	0.0741655	0.563542	0.156766	0.0746474
P37AS2	#04fcee		0.570198	0.429802		0.10153	0.392658	0.505812		0.0460871	0.0792003	0.369759	0.504954		0.500842	1.00E-04	0.0474236	0.369153	0.0824815		1.00E-04	0.0368817	0.070119	0.324897	0.477758	0.0902436
P37AS3	#04fcee		0.535673	0.464327		0.0186818	0.42093	0.560388		1.00E-04	0.249367	0.341219	0.409313		0.365306	0.238092	1.00E-04	0.354397	0.042105		0.226363	1.00E-04	0.0400296	0.275566	0.456845	0.00109714
P37AS4	#04fcee		0.195142	0.804858		0.0380254	0.759787	0.202187		0.0165971	1.00E-04	0.755711	0.227592		0.199618	0.0087566	0.00794955	0.728098	0.0555771		0.0294005	0.0323281	0.0577323	0.699351	0.181088	1.00E-04
P37AS6	#04fcee		0.486547	0.513453		0.088933	0.47199	0.439077		0.06499	0.0236606	0.446028	0.465321		0.42167	0.0166175	0.0577717	0.47614	0.0278006		0.0568075	0.0868783	0.00787416	0.39855	0.347347	0.102543
P38AS1	#04fcee		0.383984	0.616016		0.0368095	0.600233	0.362957		1.00E-04	0.0855205	0.544294	0.370085		0.300925	0.069715	1.00E-04	0.564682	0.0645783		0.108229	1.00E-04	0.0696987	0.486172	0.285248	0.050552
P38AS2	#04fcee		0.501264	0.498736		0.0694946	0.467444	0.463061		0.0347363	0.147306	0.41545	0.402508		0.370679	0.12751	1.00E-04	0.414536	0.0871748		0.149955	0.0311481	0.0533784	0.344903	0.40431	0.0163057
P38AS4	#04fcee		0.677864	0.322136		0.0341025	0.285724	0.680173		0.0269833	0.143307	0.214152	0.615558		0.560013	0.133365	1.00E-04	0.216631	0.0898921		0.0413057	1.00E-04	0.0912306	0.172078	0.404962	0.290324
P38AS5	#04fcee		0.408013	0.591987		0.0634993	0.542865	0.393636		0.0138974	0.0890181	0.503504	0.39358		0.304681	0.126794	0.00963285	0.497948	0.0609441		0.127806	0.00555676	0.050059	0.444664	0.371814	1.00E-04
P38AS6	#04fcee		0.512085	0.487915		0.032892	0.439404	0.527704		1.00E-04	0.147215	0.401745	0.450941		0.430524	0.128861	1.00E-04	0.412069	0.0284461		0.106728	1.00E-04	0.0323197	0.344628	0.372776	0.143448
P39AS1	#04fcee		0.657385	0.342615		0.0614091	0.311845	0.626746		0.00767266	0.0412381	0.285789	0.665301		0.575873	0.0702667	1.00E-04	0.269194	0.0845657		0.0515177	1.00E-04	0.0763235	0.204487	0.512958	0.154614
P39AS4	#04fcee		0.489932	0.510068		0.118499	0.447663	0.433838		0.0638332	1.00E-04	0.448729	0.487338		0.414383	0.0177196	0.0714766	0.437404	0.0590164		0.0488642	0.0751682	0.0568337	0.366114	0.45292	1.00E-04
P39AS42	#04fcee		0.362463	0.637537		0.0785532	0.605584	0.315863		0.0471563	0.0102392	0.583279	0.359325		0.27688	0.0578253	0.0246915	0.532103	0.1085		0.111856	0.0176853	0.103115	0.46117	0.306075	1.00E-04
P39AS7	#04fcee		0.310048	0.689952		0.096728	0.640957	0.262315		0.0774928	0.115232	0.610362	0.196913		0.194003	0.0906069	0.0478929	0.605512	0.0619847		0.151129	0.0297634	0.0671741	0.548662	0.185662	0.0176099
P39AS8	#04fcee		0.559076	0.440924		0.0355436	0.399238	0.565218		1.00E-04	0.198772	0.343764	0.457364		0.371169	0.187228	1.00E-04	0.300406	0.141096		0.171264	1.00E-04	0.0976357	0.248997	0.43197	0.0500337
P3AF1	#04fcee		0.780738	0.219262		0.0810995	0.145506	0.773394		0.0378105	0.0630687	0.106892	0.792229		0.719199	0.0615988	0.0430703	0.139092	0.0370395		1.00E-04	0.0215752	0.0367489	0.0744044	0.391467	0.475705
P3AF10	#04fcee		0.60672	0.39328		0.0307762	0.340574	0.62865		0.000488096	0.00880507	0.325142	0.665565		0.578222	0.0240047	1.00E-04	0.314711	0.0829619		1.00E-04	1.00E-04	0.074781	0.250488	0.481884	0.192647
P3AF12	#04fcee		0.654486	0.345514		0.0395017	0.279075	0.681424		0.00855993	0.2006	0.22972	0.561121		0.520267	0.175002	1.00E-04	0.245634	0.0589967		0.194611	0.00337865	0.0419615	0.158604	0.555867	0.0455771
P3AF4	#04fcee		0.542285	0.457715		0.0203467	0.435523	0.544131		0.0187572	0.208296	0.35266	0.420287		0.387656	0.184081	0.00780682	0.359706	0.0607499		0.167231	0.0196474	0.0499609	0.290935	0.360613	0.111612
P3AF9	#04fcee		0.800489	0.199511		0.0492549	0.166846	0.783899		0.0304965	0.123275	0.105893	0.740336		0.683632	0.107349	1.00E-04	0.109361	0.0995579		1.00E-04	1.00E-04	0.0779814	0.0703884	0.348595	0.502835
P40AS2	#04fcee		0.413284	0.586716		0.0621653	0.545061	0.392774		0.0156869	0.0889854	0.515271	0.380057		0.337852	0.0826527	0.0215131	0.501166	0.0568154		0.0990429	0.0140392	0.0494071	0.433478	0.344419	0.0596132
P40AS3	#04fcee		0.555938	0.444062		0.0584823	0.392079	0.549439		0.0412031	0.0924594	0.352972	0.513365		0.394005	0.153388	0.0152069	0.341742	0.0956582		0.125984	0.0115563	0.0949895	0.269531	0.439923	0.0580168
P40AS32	#04fcee		0.351519	0.648481		0.0931554	0.599035	0.307809		0.0541083	1.00E-04	0.580836	0.364956		0.327734	1.00E-04	0.0550647	0.583671	0.0334306		0.0750122	0.0600171	0.0189962	0.507418	0.338457	1.00E-04
P40AS4	#04fcee		0.295811	0.704189		0.0320992	0.666605	0.301295		0.0148205	0.110105	0.621279	0.253795		0.193108	0.124533	1.00E-04	0.605219	0.0770389		0.216387	1.00E-04	0.0682596	0.486011	0.229142	1.00E-04
P40AS5	#04fcee		0.508617	0.491383		0.0523814	0.472125	0.475494		0.0465587	0.20628	0.391833	0.355328		0.36728	0.145553	0.0508013	0.436265	1.00E-04		0.121413	0.0400436	1.00E-04	0.371457	0.327445	0.139541
P41AS1	#04fcee		0.326312	0.673688		0.190522	0.608804	0.200674		0.12638	1.00E-04	0.615395	0.258126		0.223266	1.00E-04	0.0991019	0.582648	0.0948839		1.00E-04	0.110184	0.0761928	0.573899	0.239524	1.00E-04
P41AS2	#04fcee		0.403042	0.596958		0.156391	0.541798	0.301811		0.101107	1.00E-04	0.531851	0.366942		0.322183	1.00E-04	0.0763771	0.530217	0.0711238		1.00E-04	0.0884001	0.0689451	0.483644	0.259649	0.0992621
P41AS3	#04fcee		0.503952	0.496048		0.139041	0.43531	0.425649		0.10016	0.000339014	0.414916	0.484585		0.417932	1.00E-04	0.0900166	0.408136	0.0838159		1.00E-04	0.0657264	0.0939052	0.355046	0.27118	0.214043
P41AS4	#04fcee		0.417785	0.582215		0.158773	0.54001	0.301218		0.14528	1.00E-04	0.505767	0.348853		0.30459	1.00E-04	0.106673	0.523742	0.0648944		1.00E-04	0.106939	0.0546133	0.475178	0.299581	0.0635885
P41AS5	#04fcee		0.355289	0.644711		0.155089	0.592537	0.252375		0.154963	1.00E-04	0.576747	0.26819		0.235901	1.00E-04	0.0925379	0.547612	0.123849		1.00E-04	0.0921721	0.109284	0.524577	0.2627	0.0111659
P42AS3	#04fcee		0.443441	0.556559		0.0706598	0.509339	0.420001		0.0521809	0.081854	0.487691	0.378274		0.375925	0.0501967	0.0353702	0.463459	0.0750496		0.0461002	0.0183794	0.0838318	0.452793	0.394536	0.00435908
P42AS5	#04fcee		0.662826	0.337174		0.0935476	0.26736	0.639092		0.0432887	0.180511	0.228524	0.547677		0.5207	0.144654	0.0618262	0.234157	0.0386631		0.0994226	0.0498065	0.0205363	0.181254	0.449064	0.199917
P42AS7	#04fcee		0.763585	0.236415		0.0943183	0.199603	0.706079		0.0662553	0.181225	0.155247	0.597273		0.56435	0.200296	0.0762465	0.158649	0.000458503		0.0968986	0.0755272	1.00E-04	0.117653	0.496343	0.213478
P4AF1	#04fcee		0.779256	0.220744		0.107186	0.157022	0.735792		0.0691557	0.136304	0.096477	0.698063		0.637097	0.103808	0.0743042	0.129677	0.0551141		0.01769	0.0390077	0.0516147	0.0895121	0.314475	0.487701
P4AF2	#04fcee		0.506118	0.493882		0.0832325	0.446696	0.470072		0.0790283	0.212377	0.401432	0.307162		0.269647	0.245697	0.0247008	0.395153	0.0648029		0.130861	0.0533604	0.0678409	0.33025	0.341573	0.0761135
P4AF42	#04fcee		0.214368	0.785632		0.0516117	0.768448	0.17994		0.0167222	1.00E-04	0.758877	0.224301		0.173058	1.00E-04	0.00488672	0.73037	0.0915851		1.00E-04	0.0118056	0.075096	0.68352	0.229378	1.00E-04
P4AF43	#04fcee		0.377393	0.622607		0.0813593	0.572059	0.346582		0.0387499	1.00E-04	0.593526	0.367624		0.319668	1.00E-04	0.0568877	0.579414	0.0439304		1.00E-04	0.0572415	0.0514105	0.532977	0.257739	0.100531
P4AF5	#04fcee		0.335403	0.664597		0.0454147	0.629641	0.324944		0.0530662	0.123959	0.571298	0.251677		0.18323	0.152484	0.0205628	0.576348	0.0673749		0.218414	0.0261128	0.0661246	0.480781	0.208467	1.00E-04
P4AF7	#04fcee		0.100165	0.899835		0.0138166	0.868563	0.11762		1.00E-04	0.134277	0.832049	0.0335733		0.00568398	0.141437	1.00E-04	0.813335	0.0394442		0.147979	0.0105711	0.0272716	0.756343	0.0577355	1.00E-04
P4EU1	#04fcee		0.675462	0.324538		0.0287921	0.28941	0.681798		0.0152878	0.283056	0.211045	0.490612		0.459259	0.255413	0.0105084	0.208012	0.0668073		0.199932	1.00E-04	0.0530739	0.131682	0.343655	0.271556
P4EU3	#04fcee		0.587165	0.412835		0.00719358	0.381792	0.611014		1.00E-04	0.254445	0.309739	0.435716		0.39755	0.248617	1.00E-04	0.300485	0.0532483		0.200307	1.00E-04	0.0472927	0.246371	0.37678	0.12915
P4EU4	#04fcee		0.446266	0.553734		0.07178	0.519157	0.409063		0.0110152	0.122518	0.487691	0.378776		0.351769	0.0817907	0.0493331	0.478012	0.0390952		0.144608	0.0468759	0.0295159	0.423388	0.326784	0.0288288
P4EU5	#04fcee		0.433279	0.566721		0.0228288	0.552739	0.424432		0.0188942	0.207036	0.473187	0.300884		0.297092	0.159209	1.00E-04	0.479241	0.0643589		0.239482	0.000818175	0.0506623	0.403358	0.30558	1.00E-04
P4EU6	#04fcee		0.717907	0.282093		0.0598896	0.226563	0.713547		0.0137196	0.286104	0.148831	0.551346		0.531673	0.23586	0.0432939	0.189073	1.00E-04		0.054953	0.0185568	0.0103404	0.155822	0.303534	0.456795
P6EU2	#04fcee		0.548455	0.451545		0.0394817	0.41984	0.540679		0.0188884	0.254068	0.348434	0.37861		0.349137	0.199047	1.00E-04	0.343677	0.10804		0.240907	0.0211219	0.076257	0.25099	0.410624	1.00E-04
P6EU3	#04fcee		0.731671	0.268329		0.0873006	0.20637	0.706329		0.0443177	0.0383061	0.182226	0.73515		0.677958	0.0168858	0.0508179	0.21808	0.0362586		1.00E-04	0.0354772	0.0479677	0.136253	0.4295	0.350702
P6EU4	#04fcee		0.746145	0.253855		0.0776116	0.200908	0.721481		0.0632808	0.179676	0.147582	0.609461		0.558242	0.16001	0.038123	0.169174	0.0744516		0.025513	0.0247569	0.0736085	0.111	0.345663	0.419459
P6EU7	#04fcee		0.719841	0.280159		0.05268	0.226269	0.721051		0.0401476	0.192706	0.169296	0.59785		0.602128	0.124232	0.0140022	0.188789	0.0708491		0.0680148	0.013198	0.0403545	0.142884	0.437171	0.298379
P7AF1	#04fcee		0.513229	0.486771		0.0511841	0.454076	0.494739		0.0305351	0.179054	0.40533	0.385081		0.360178	0.168941	1.00E-04	0.380549	0.0902325		0.160531	1.00E-04	0.0785232	0.320878	0.373698	0.0662699
P7AF6	#04fcee		0.522913	0.477087		0.0707988	0.413709	0.515492		0.0153932	1.00E-04	0.396589	0.587918		0.499812	1.00E-04	0.033318	0.391983	0.0747864		1.00E-04	1.00E-04	0.0715121	0.344632	0.345764	0.237892
P7AF7	#04fcee		0.711671	0.288329		0.0697991	0.23235	0.697851		0.0289661	0.142532	0.186998	0.641504		0.595335	0.11032	0.0234842	0.188587	0.0822743		0.0407487	0.0247945	0.0757198	0.130784	0.622104	0.105849
P7AF8	#04fcee		0.7288	0.2712		0.101006	0.22834	0.670654		0.0480807	0.0806259	0.200954	0.670339		0.66648	0.00489622	0.0359456	0.223805	0.0688731		1.00E-04	0.0374747	0.055384	0.153836	0.442927	0.310278
P7AF9	#04fcee		0.540932	0.459068		0.0158364	0.410613	0.573551		1.00E-04	0.121061	0.364185	0.514654		0.50469	0.0721222	1.00E-04	0.362436	0.060652		0.0437218	1.00E-04	0.0694799	0.314555	0.368794	0.203349
P7AS1	#04fcee		0.658704	0.341296		0.0292335	0.31399	0.656776		0.0106994	0.0870275	0.260359	0.641914		0.605481	0.0570048	1.00E-04	0.28785	0.0495637		0.0394319	0.0112567	0.0341527	0.233063	0.483889	0.198207
P7AS22	#04fcee		0.648362	0.351638		0.0646749	0.298298	0.637027		0.0171142	0.0476548	0.28474	0.650491		0.56206	0.0563003	0.027603	0.268589	0.0854482		1.00E-04	0.00385902	0.0871503	0.227523	0.444608	0.236759
P7AS25	#04fcee		0.717215	0.282785		0.0693771	0.223309	0.707314		0.0438643	0.180914	0.158711	0.616511		0.592178	0.126754	0.0240244	0.182953	0.0740908		1.00E-04	0.0262908	0.0591026	0.154933	0.393235	0.366338
P7AS3	#04fcee		0.759552	0.240448		0.0467412	0.19114	0.762119		0.0318017	0.130551	0.123763	0.713884		0.623507	0.14519	0.0323007	0.142954	0.0560471		1.00E-04	1.00E-04	0.0673743	0.100429	0.192286	0.63971
P7AS4	#04fcee		0.741337	0.258663		0.076376	0.195824	0.7278		0.0472082	1.00E-04	0.170198	0.782494		0.707304	1.00E-04	0.0252261	0.198277	0.0690924		1.00E-04	1.00E-04	0.0656036	0.110301	0.425761	0.398135
P7EU3	#04fcee		0.605405	0.394595		0.0490976	0.358286	0.592616		0.021262	0.400995	0.25447	0.323274		0.292507	0.37233	0.0148536	0.24598	0.0743291		0.324196	1.00E-04	0.0389898	0.174037	0.164121	0.298557
P7EU4	#04fcee		0.550683	0.449317		0.0664565	0.414516	0.519028		0.0658354	0.121048	0.346548	0.466568		0.447266	0.0880955	0.0637658	0.400773	1.00E-04		0.0133375	0.0628259	1.00E-04	0.346227	0.382215	0.195295
P7EU6	#04fcee		0.683655	0.316345		0.0457074	0.270024	0.684268		0.000657517	0.202668	0.223554	0.57312		0.539281	0.175035	0.00707798	0.229966	0.0486401		0.10651	0.0076156	0.0412669	0.170167	0.375857	0.298584
P7EU8	#04fcee		0.184713	0.815287		0.098316	0.8272	0.0744843		0.0758577	1.00E-04	0.775741	0.148302		0.13243	1.00E-04	0.0548854	0.775576	0.0370085		1.00E-04	0.0631573	0.0309516	0.747642	0.0490746	0.109075
P7EU9	#04fcee		0.745505	0.254495		0.0683804	0.201219	0.7304		0.0440215	0.105603	0.144325	0.706051		0.664433	0.0792443	0.0471225	0.171232	0.0379682		0.0493568	0.0355187	0.0269841	0.106151	0.305198	0.476792
P8AF10	#04fcee		0.767255	0.232745		0.0740011	0.167611	0.758387		0.0276276	0.102546	0.12746	0.742367		0.637011	0.11974	0.0290511	0.141266	0.0729315		0.0119873	0.0152403	0.0672567	0.0949989	0.353504	0.457013
P8AF2	#04fcee		0.65488	0.34512		0.0736132	0.312004	0.614383		0.0368311	0.0711583	0.280147	0.611863		0.607137	0.00156488	0.0213662	0.302715	0.0672169		1.00E-04	1.00E-04	0.0684618	0.233592	0.344686	0.35306
P8AF3	#04fcee		0.648252	0.351748		0.081026	0.303573	0.615401		0.0547247	1.00E-04	0.282706	0.66247		0.598109	1.00E-04	0.034839	0.2769	0.0900521		1.00E-04	0.015897	0.0742945	0.235954	0.313543	0.360211
P8AF7	#04fcee		0.771664	0.228336		0.0684202	0.19578	0.7358		0.0191638	0.112378	0.141694	0.726763		0.660653	0.107239	0.0270013	0.154585	0.0505215		1.00E-04	0.00548573	0.0583224	0.11299	0.454712	0.36839
P8AF9	#04fcee		0.69011	0.30989		0.123631	0.252821	0.623548		0.0792062	0.059961	0.227502	0.633331		0.528173	0.129344	0.0564411	0.188827	0.0972154		0.057499	0.0547283	0.0819594	0.156253	0.530994	0.118566
P8AS2	#04fcee		0.203794	0.796206		0.390466	0.609434	1.00E-04		0.394624	1.00E-04	0.605176	1.00E-04		1.00E-04	1.00E-04	0.372237	0.627463	1.00E-04		1.00E-04	0.384766	0.0288293	0.586105	1.00E-04	1.00E-04
P8AS4	#04fcee		0.721591	0.278409		0.0211321	0.226719	0.752149		1.00E-04	0.0901468	0.181878	0.727875		0.692891	0.0255377	1.00E-04	0.215182	0.0662889		1.00E-04	1.00E-04	0.0888982	0.121119	0.276629	0.513154
P8AS5	#04fcee		0.832772	0.167228		0.043871	0.140253	0.815876		1.00E-04	0.0503303	0.102969	0.846601		0.765167	0.0408258	0.0296988	0.117497	0.0468109		1.00E-04	0.0207202	0.0357352	0.0498841	0.439456	0.454105
P8AS6	#04fcee		0.511932	0.488068		0.0546868	0.443867	0.501446		0.0164499	0.0305631	0.421194	0.531793		0.475227	0.0417315	1.00E-04	0.410562	0.0723796		0.0353171	0.00367816	0.0916195	0.334962	0.473675	0.0607477
P8AS9	#04fcee		0.494069	0.505931		0.0701222	0.455099	0.474779		0.0426489	0.0972788	0.400169	0.459904		0.440087	0.0280628	0.0358447	0.438308	0.0576976		0.0651592	0.03096	0.0662346	0.353292	0.37133	0.113024
P8EU1	#04fcee		0.699852	0.300148		0.0671523	0.236601	0.696247		0.0371332	0.0987624	0.193253	0.670852		0.606156	0.0928941	0.0326477	0.212092	0.0562094		1.00E-04	0.00604268	0.0683948	0.165081	0.400218	0.360163
P8EU2	#04fcee		0.619312	0.380688		1.00E-04	0.341275	0.658625		1.00E-04	0.172718	0.277968	0.549213		0.487097	0.172231	1.00E-04	0.282454	0.0581176		0.0666703	1.00E-04	0.0696283	0.228633	0.284455	0.350514
P8EU3	#04fcee		0.58813	0.41187		0.0463097	0.38288	0.570811		1.00E-04	0.0416227	0.341341	0.616936		0.564853	0.0145909	0.000496631	0.347109	0.0729512		1.00E-04	1.00E-04	0.0343013	0.312498	0.523608	0.129393
P8EU5	#04fcee		0.625741	0.374259		0.0273873	0.333757	0.638856		0.00697912	0.101787	0.296822	0.594411		0.566101	0.0739751	1.00E-04	0.291449	0.0683746		1.00E-04	0.00245949	0.0588194	0.247035	0.380721	0.310866
P8EU8	#04fcee		0.658174	0.341826		1.00E-04	0.300154	0.699746		1.00E-04	0.281803	0.216892	0.501205		0.482856	0.283482	1.00E-04	0.233462	1.00E-04		0.14886	1.00E-04	1.00E-04	0.194993	0.396475	0.259471
P9AF2	#04fcee		0.742833	0.257167		0.0846861	0.215188	0.700126		0.0114584	0.00866745	0.194094	0.78578		0.704257	1.00E-04	0.0361664	0.211581	0.0478948		1.00E-04	0.0216824	0.0342219	0.143455	0.509754	0.290787
P9AF3	#04fcee		0.583359	0.416641		0.0158326	0.371467	0.6127		1.00E-04	0.194341	0.309635	0.495924		0.464488	0.171712	1.00E-04	0.309205	0.054495		0.21291	1.00E-04	0.0306625	0.213154	0.543073	1.00E-04
P9AF4	#04fcee		0.796763	0.203237		0.0453786	0.16499	0.789632		0.00678158	0.0634022	0.124959	0.804858		0.780199	0.00695558	0.0156039	0.130643	0.0665987		1.00E-04	0.0023667	0.0513628	0.0747569	0.534705	0.336709
P9AF7	#04fcee		0.696206	0.303794		0.0541792	0.254528	0.691292		0.0304435	0.228398	0.197399	0.54376		0.454454	0.246136	0.0646132	0.186886	0.0479104		0.234803	0.0475141	0.0196049	0.116484	0.581493	1.00E-04
P9AF8	#04fcee		0.253521	0.746479		0.0534613	0.711529	0.235009		0.0433931	0.106314	0.669217	0.181076		0.18445	0.0437029	0.0454562	0.677427	0.0489639		0.055186	0.0119164	0.0540122	0.649732	0.190699	0.0384536
P9AS1	#04fcee		0.571064	0.428936		0.0362307	0.379081	0.584689		1.00E-04	0.00744199	0.356737	0.635721		0.523198	0.0694627	1.00E-04	0.357534	0.0497053		0.0711972	1.00E-04	0.0504319	0.304436	0.459965	0.113871
P9AS2	#04fcee		0.803836	0.196164		0.0501576	0.157399	0.792443		0.00319883	0.104358	0.121647	0.770796		0.737281	0.0892415	0.0360136	0.132938	0.00452678		1.00E-04	0.0136174	0.00909568	0.0952872	0.414864	0.467036
P9AS21	#04fcee		0.698377	0.301623		0.0963358	0.267228	0.636436		0.0654002	0.142728	0.211347	0.580525		0.52019	0.121094	0.0635819	0.200702	0.0944332		0.00277327	0.00999225	0.0713859	0.186631	0.122714	0.606504
P9AS3	#04fcee		0.778914	0.221086		0.117979	0.171113	0.710907		0.0621431	0.192177	0.0897845	0.655896		0.577033	0.181634	0.0650329	0.117896	0.0584038		0.0388225	0.0540325	0.0488956	0.0715149	0.294359	0.492375
P9EU2	#04fcee		0.583139	0.416861		0.00494397	0.379054	0.616002		1.00E-04	0.147203	0.332882	0.519815		0.47275	0.17083	0.00685644	0.348349	0.00121336		0.146906	1.00E-04	0.0141595	0.271205	0.411933	0.155696
P9EU6	#04fcee		0.759559	0.240441		0.053624	0.179251	0.767125		0.0237906	0.115178	0.143404	0.717628		0.724729	0.0310764	0.0283792	0.193748	0.0220678		1.00E-04	0.00304065	0.0414659	0.118667	0.5343	0.302427
P9EU8	#04fcee		0.602858	0.397142		0.0011375	0.361613	0.63725		1.00E-04	0.165406	0.285911	0.548583		0.491755	0.142718	1.00E-04	0.329662	0.0357643		0.17577	1.00E-04	0.00660517	0.23255	0.584874	1.00E-04
P10AS10	#ff8000		0.696686	0.303314		0.333734	0.228392	0.437874		0.308398	1.00E-04	0.213889	0.477613		0.44146	1.00E-04	0.324091	0.23425	1.00E-04		0.00600364	0.312051	1.00E-04	0.194386	0.431405	0.0560535
P10AS2	#ff8000		0.753624	0.246376		0.372338	0.152273	0.475389		0.332261	1.00E-04	0.14045	0.527188		0.496391	1.00E-04	0.339332	0.145266	0.0189115		1.00E-04	0.326688	0.0082846	0.106479	0.363687	0.194761
P10AS22	#ff8000		0.780634	0.219366		0.411036	0.141048	0.447916		0.35619	1.00E-04	0.133419	0.51029		0.454536	1.00E-04	0.364012	0.143914	0.0374377		1.00E-04	0.352439	0.04193	0.0993683	0.290975	0.215187
P10AS23	#ff8000		0.682828	0.317172		0.416539	0.218892	0.364568		0.408667	0.0171405	0.199267	0.374926		0.334626	0.0325968	0.405113	0.216285	0.0113793		0.0426443	0.401026	0.0121552	0.166142	0.322121	0.0559113
P10AS4	#ff8000		0.721902	0.278098		0.43139	0.177412	0.391198		0.372508	1.00E-04	0.169638	0.457754		0.399497	1.00E-04	0.369638	0.180709	0.0500558		1.00E-04	0.365293	0.0301718	0.136673	0.314601	0.153162
P11AS11	#ff8000		0.523329	0.476671		0.04511	0.432397	0.522493		0.0373956	0.0897291	0.403102	0.469773		0.36892	0.15385	0.0232342	0.377682	0.0763134		0.119975	0.00592194	0.0551621	0.323246	0.359416	0.13628
P11AS3	#ff8000		0.584198	0.415802		0.0940556	0.346668	0.559276		0.0388385	0.109644	0.323427	0.52809		0.500132	0.0743928	0.0378067	0.33567	0.0519975		0.0270908	0.0456233	0.0318859	0.294742	0.486436	0.114221
P11AS6	#ff8000		0.338613	0.661387		1.00E-04	0.637545	0.362355		1.00E-04	0.172183	0.577052	0.250665		0.17708	0.219176	1.00E-04	0.55957	0.0440741		0.242375	1.00E-04	0.0259796	0.485123	0.246322	1.00E-04
P11AS7	#ff8000		0.629343	0.370657		0.106805	0.333913	0.559282		0.0963172	0.0903589	0.287881	0.525443		0.514838	0.0493533	0.0843042	0.300027	0.0514775		0.0168205	0.0554266	0.044542	0.266281	0.3918	0.22513
P11AS9	#ff8000		0.6199	0.3801		0.11785	0.349765	0.532386		0.0658493	0.0261064	0.333029	0.575016		0.487847	0.031125	0.0747322	0.331887	0.0744083		1.00E-04	0.0695422	0.0683637	0.262774	0.320078	0.279142
P12AS1a	#ff8000		0.585211	0.414789		0.246313	0.355472	0.398215		0.238382	0.00427527	0.323101	0.434242		0.377288	1.00E-04	0.167035	0.32314	0.132437		0.046461	0.157782	0.148121	0.242837	0.320948	0.0838502
P12AS3a	#ff8000		0.172094	0.827906		0.167777	0.780129	0.0520944		0.109975	1.00E-04	0.798516	0.0914093		0.0896569	1.00E-04	0.104222	0.777435	0.0285859		1.00E-04	0.124466	0.0451788	0.767685	1.00E-04	0.0624695
P12AS7a	#ff8000		0.597189	0.402811		0.193121	0.317155	0.489724		0.153659	1.00E-04	0.3053	0.540941		0.478368	1.00E-04	0.128313	0.310491	0.082728		1.00E-04	0.149418	0.0792311	0.258504	0.459024	0.0537225
P12AS8a	#ff8000		0.486442	0.513558		0.216669	0.449092	0.334239		0.200169	0.19521	0.400547	0.204074		0.261427	0.109661	0.198089	0.430723	1.00E-04		0.179434	0.179999	1.00E-04	0.354511	0.285856	1.00E-04
P12AS9	#ff8000		0.537836	0.462164		0.134364	0.403259	0.462377		0.0931929	0.0479848	0.371181	0.487642		0.457181	0.0155786	0.122314	0.392973	0.0119531		0.181442	0.0841115	0.0152137	0.313015	0.406117	1.00E-04
P13AS1	#ff8000		0.753932	0.246068		0.309953	0.171272	0.518775		0.249353	1.00E-04	0.181818	0.568729		0.517487	1.00E-04	0.264813	0.177575	0.0400259		1.00E-04	0.254057	0.029401	0.13424	0.31427	0.267931
P13AS10	#ff8000		0.694871	0.305129		0.285741	0.231977	0.482282		0.234495	1.00E-04	0.215663	0.549742		0.517855	1.00E-04	0.248499	0.233446	1.00E-04		1.00E-04	0.249677	1.00E-04	0.169253	0.434742	0.146128
P13AS2	#ff8000		0.797546	0.202454		0.224405	0.127982	0.647613		0.156103	1.00E-04	0.111746	0.732051		0.659752	1.00E-04	0.193995	0.146053	1.00E-04		1.00E-04	0.193225	1.00E-04	0.0742044	0.288973	0.443398
P13AS6	#ff8000		0.74431	0.25569		0.248657	0.16196	0.589383		0.179994	1.00E-04	0.160104	0.659802		0.599073	1.00E-04	0.171764	0.197799	0.0312638		1.00E-04	0.177004	0.0294157	0.131679	0.475375	0.186426
P13AS7	#ff8000		0.765252	0.234748		0.265299	0.154537	0.580164		0.241119	0.0180667	0.126583	0.614232		0.570206	1.00E-04	0.265382	0.164212	1.00E-04		1.00E-04	0.244983	0.000219474	0.111954	0.345753	0.29699
P14AS13	#ff8000		0.557649	0.442351		0.0747167	0.420519	0.504764		0.0424721	0.0810801	0.368961	0.507487		0.447747	0.0837237	0.0115938	0.335966	0.12097		0.0647268	0.0195413	0.0971073	0.29289	0.525635	1.00E-04
P14AS2	#ff8000		0.284951	0.715049		0.0717321	0.674715	0.253553		0.0448964	1.00E-04	0.642508	0.312495		0.266391	1.00E-04	1.00E-04	0.625338	0.108071		0.0488745	1.00E-04	0.0731989	0.586789	0.290938	1.00E-04
P14AS3	#ff8000		0.431261	0.568739		0.0363671	0.532664	0.430969		1.00E-04	0.16414	0.485219	0.350541		0.236368	0.224113	0.00999138	0.446013	0.0835146		0.245644	1.00E-04	0.0637667	0.384651	0.305738	1.00E-04
P14AS5	#ff8000		0.306332	0.693668		0.148135	0.64301	0.208856		0.120606	1.00E-04	0.626029	0.253265		0.216782	1.00E-04	0.0731568	0.615478	0.0944826		1.00E-04	0.0557743	0.118111	0.576427	0.227108	0.02248
P14AS6	#ff8000		0.19735	0.80265		0.0570463	0.763591	0.179363		0.064058	0.0162228	0.724776	0.194943		0.150104	0.0103229	1.00E-04	0.712133	0.12734		0.0313189	0.0184414	0.0981316	0.677019	0.0863116	0.0887772
P1AS2	#ff8000		0.577387	0.422613		0.0590331	0.395293	0.545674		0.0209502	0.00912696	0.358795	0.611128		0.529115	0.0070289	1.00E-04	0.341495	0.122261		1.00E-04	1.00E-04	0.0923299	0.304297	0.444628	0.158545
P1AS3	#ff8000		0.612236	0.387764		0.0894028	0.346336	0.564261		0.0402965	1.00E-04	0.32564	0.633964		0.556093	1.00E-04	0.0115262	0.322136	0.110145		1.00E-04	0.0134696	0.0969449	0.255428	0.397519	0.236539
P1AS43	#ff8000		0.724741	0.275259		0.430951	0.184017	0.385031		0.40307	1.00E-04	0.170969	0.425862		0.385211	1.00E-04	0.399887	0.202505	0.0122973		1.00E-04	0.401511	1.00E-04	0.171025	0.235038	0.192227
P1AS44	#ff8000		0.469601	0.530399		0.0893337	0.4958	0.414867		0.0725766	1.00E-04	0.471994	0.455329		0.424387	1.00E-04	0.0920876	0.477765	0.00566095		0.0207673	0.0654517	0.0157585	0.454114	0.443809	1.00E-04
P1AS45	#ff8000		0.515805	0.484195		0.105053	0.436742	0.458204		0.109545	0.100612	0.392461	0.397382		0.341929	0.134564	0.0758291	0.376128	0.0715503		0.0732647	0.0592762	0.0906074	0.319853	0.325724	0.131275
P1AS7	#ff8000		0.673874	0.326126		0.109502	0.276187	0.614311		0.0695519	1.00E-04	0.247735	0.682613		0.636655	1.00E-04	0.0647333	0.260012	0.0384997		1.00E-04	0.0542385	0.0498325	0.206982	0.392117	0.29673
P1AS9	#ff8000		0.452468	0.547532		0.1161	0.505295	0.378605		0.0871736	0.0793029	0.473323	0.360201		0.334794	0.0775088	0.065976	0.487917	0.0338039		0.135548	0.0983423	0.0362476	0.405102	0.324659	1.00E-04
P21AS2	#ff8000		0.773736	0.226264		0.26578	0.149853	0.584367		0.259372	0.0516151	0.0890693	0.599944		0.412278	0.109908	0.0172798	1.00E-04	0.460434		0.0345804	0.0202407	0.425021	1.00E-04	0.511613	0.00844414
P21AS3	#ff8000		0.51146	0.48854		0.128366	0.43367	0.437964		0.0766272	1.00E-04	0.414976	0.508297		0.423285	1.00E-04	0.057388	0.412763	0.106465		1.00E-04	0.0612022	0.10408	0.347335	0.468851	0.018432
P21AS4	#ff8000		0.765795	0.234205		0.229507	0.167296	0.603196		0.180902	0.0475152	0.138508	0.633075		0.487493	0.0772026	1.00E-04	0.0100067	0.425197		0.0273881	1.00E-04	0.390877	1.00E-04	0.459228	0.122307
P21AS5	#ff8000		0.840735	0.159265		0.2931	0.0947336	0.612166		0.247397	0.0648436	0.0463839	0.641376		0.489566	0.0429073	1.00E-04	1.00E-04	0.467327		1.00E-04	0.00430239	0.436896	1.00E-04	0.481276	0.0773252
P21AS6	#ff8000		0.618563	0.381437		0.419081	0.302248	0.27867		0.405354	0.0347297	0.28109	0.278826		0.147304	0.0944776	0.028297	0.0431852	0.686736		0.0934382	0.0295159	0.674195	0.00705107	0.0662917	0.129508
P22AS1	#ff8000		0.468154	0.531846		0.116514	0.473448	0.410038		0.067556	1.00E-04	0.451756	0.480588		0.389591	1.00E-04	0.00261153	0.390216	0.217482		1.00E-04	1.00E-04	0.15778	0.350064	0.491856	1.00E-04
P22AS2	#ff8000		0.62609	0.37391		0.124522	0.346625	0.528853		0.0668501	1.00E-04	0.317882	0.615168		0.504051	1.00E-04	1.00E-04	0.256677	0.239072		1.00E-04	1.00E-04	0.195669	0.228428	0.575603	1.00E-04
P22AS6	#ff8000		0.563668	0.436332		0.0768579	0.382916	0.540226		0.0294438	0.0266428	0.344579	0.599335		0.499482	0.022421	1.00E-04	0.303901	0.174096		0.0737401	1.00E-04	0.132717	0.236797	0.556546	1.00E-04
P22AS7	#ff8000		0.59235	0.40765		0.0822809	0.375156	0.542563		0.041992	1.00E-04	0.355968	0.60194		0.509475	1.00E-04	1.00E-04	0.265995	0.224329		1.00E-04	1.00E-04	0.16831	0.241988	0.589403	1.00E-04
P22AS8	#ff8000		0.575319	0.424681		0.0885675	0.385404	0.526029		0.0387796	1.00E-04	0.358898	0.602222		0.500386	1.00E-04	1.00E-04	0.321992	0.177423		1.00E-04	1.00E-04	0.123282	0.270632	0.605786	1.00E-04
P23AS13	#ff8000		0.572224	0.427776		0.597635	0.338358	0.0640078		0.589875	1.00E-04	0.317299	0.0927253		1.00E-04	1.00E-04	1.00E-04	1.00E-04	0.9996		1.00E-04	1.00E-04	0.9995	1.00E-04	1.00E-04	1.00E-04
P23AS2	#ff8000		0.493202	0.506798		0.57041	0.400345	0.0292451		0.511282	1.00E-04	0.394607	0.0940109		1.00E-04	1.00E-04	1.00E-04	1.00E-04	0.9996		1.00E-04	1.00E-04	0.9995	1.00E-04	1.00E-04	1.00E-04
P23AS22	#ff8000		0.481967	0.518033		0.580917	0.418983	1.00E-04		0.554758	1.00E-04	0.434407	0.0107352		1.00E-04	1.00E-04	1.00E-04	0.00264943	0.997051		1.00E-04	1.00E-04	0.984147	0.0154536	1.00E-04	1.00E-04
P23AS5	#ff8000		0.564381	0.435619		0.594577	0.335721	0.0697019		0.565921	1.00E-04	0.325166	0.108813		1.00E-04	1.00E-04	1.00E-04	1.00E-04	0.9996		1.00E-04	1.00E-04	0.9995	1.00E-04	1.00E-04	1.00E-04
P23AS6	#ff8000		0.505071	0.494929		0.626705	0.373195	1.00E-04		0.602703	1.00E-04	0.384545	0.0126527		1.00E-04	1.00E-04	0.0100155	0.00276359	0.987021		1.00E-04	1.00E-04	0.983122	0.0164777	1.00E-04	1.00E-04
P24AS1	#ff8000		0.63936	0.36064		0.0785621	0.315892	0.605546		0.0293746	0.232189	0.26942	0.469016		0.409267	0.25547	0.0612696	0.268776	0.00521759		0.242409	0.0565038	1.00E-04	0.194504	0.448799	0.0576851
P24AS13	#ff8000		0.630484	0.369516		0.0538411	0.325005	0.621154		0.0100021	0.116058	0.288763	0.585176		0.50474	0.125874	0.0219438	0.283902	0.0635404		0.0449448	1.00E-04	0.0876515	0.218497	0.413887	0.23492
P24AS2	#ff8000		0.67634	0.32366		0.0992969	0.270762	0.629941		0.0458134	1.00E-04	0.250642	0.703444		0.619846	1.00E-04	0.0896223	0.290331	1.00E-04		1.00E-04	0.0592052	1.00E-04	0.223044	0.39111	0.326441
P24AS3	#ff8000		0.720757	0.279243		0.0628688	0.243097	0.694034		0.0542079	0.203918	0.171399	0.570475		0.524906	0.192801	0.0308742	0.186414	0.065005		0.138128	0.0103041	0.0674811	0.114555	0.270895	0.398637
P24AS4	#ff8000		0.721243	0.278757		0.110238	0.215043	0.674718		0.0660909	0.033484	0.176258	0.724167		0.649441	0.0331563	0.0935794	0.223724	1.00E-04		1.00E-04	0.0366881	0.0204332	0.176075	0.220676	0.546028
P25AS1	#ff8000		0.403631	0.596369		0.0796471	0.551727	0.368626		0.0575893	1.00E-04	0.504976	0.437335		0.381485	1.00E-04	0.0329574	0.53792	0.0475384		1.00E-04	0.0270226	0.0205933	0.504878	0.335994	0.111412
P25AS2	#ff8000		0.294054	0.705946		0.0815601	0.649509	0.268931		0.0397947	1.00E-04	0.650692	0.309413		0.283212	1.00E-04	0.0116321	0.662039	0.0430171		0.0418433	0.0364817	0.0471113	0.577246	0.297217	1.00E-04
P25AS3	#ff8000		0.270514	0.729486		0.0164147	0.69967	0.283916		1.00E-04	1.00E-04	0.696734	0.303066		0.268812	1.00E-04	1.00E-04	0.671405	0.0595828		1.00E-04	1.00E-04	0.0716443	0.614989	0.313066	1.00E-04
P25AS4	#ff8000		0.408249	0.591751		0.087267	0.560746	0.351987		0.0663563	0.0411501	0.536554	0.35594		0.355898	1.00E-04	0.0388479	0.537163	0.0679914		0.116172	0.0526539	0.0444661	0.450721	0.310583	0.0254037
P25AS5	#ff8000		0.605372	0.394628		0.07855	0.343504	0.577946		0.0265639	1.00E-04	0.308404	0.664932		0.590096	1.00E-04	0.0160435	0.32661	0.0671504		1.00E-04	0.00746811	0.065604	0.254623	0.519226	0.152979
P26AS3	#ff8000		0.436748	0.563252		0.00812241	0.541013	0.450865		1.00E-04	0.165989	0.489761	0.344151		0.310866	0.168762	1.00E-04	0.457461	0.0628109		0.132651	1.00E-04	0.0437542	0.408533	0.165604	0.249357
P26AS4	#ff8000		0.842309	0.157691		0.0889801	0.111902	0.799118		0.0691869	0.162464	0.0511266	0.717222		0.75791	0.0039118	0.0843731	0.0944425	0.0593623		0.0137528	0.0581317	0.0721208	0.0197869	0.495732	0.340475
P26AS5	#ff8000		0.430744	0.569256		0.100278	0.521334	0.378388		0.084815	0.144654	0.484932	0.285599		0.294689	0.115712	0.0726388	0.487411	0.0295499		0.11624	0.084507	0.0225908	0.438409	0.2835	0.0547529
P26AS6	#ff8000		0.859032	0.140968		0.0997567	0.10432	0.795923		0.0657949	0.217104	0.0357406	0.68136		0.723688	0.0894238	0.0807861	0.0664168	0.0396852		0.00729347	0.0534852	0.0427391	0.00993035	0.507899	0.378653
P27AS1	#ff8000		0.712646	0.287354		0.118809	0.24766	0.633531		0.0935885	0.0979989	0.198568	0.609845		0.596443	0.0410119	0.042342	0.212324	0.107879		0.0402612	0.047562	0.102328	0.138673	0.32818	0.342996
P27AS3	#ff8000		0.689428	0.310572		0.0947702	0.271616	0.633613		0.0652186	0.143175	0.212574	0.579032		0.558065	0.0912159	0.0371437	0.220967	0.0926084		1.00E-04	0.0180557	0.0941123	0.182873	0.260049	0.44481
P27AS5	#ff8000		0.652254	0.347746		0.0878456	0.27648	0.635674		0.0551276	0.0480399	0.261681	0.635152		0.598352	0.0275577	0.0602491	0.273934	0.0399074		0.0196354	0.0399449	0.0470689	0.206186	0.514859	0.172306
P27AS6	#ff8000		0.592821	0.407179		0.100173	0.349118	0.550709		0.0636194	1.00E-04	0.353221	0.583059		0.531346	1.00E-04	0.0596462	0.343727	0.0651813		1.00E-04	0.0222082	0.0800145	0.294507	0.280619	0.322552
P2AS1	#ff8000		0.594379	0.405621		0.0802236	0.364718	0.555058		0.047817	0.101133	0.328017	0.523033		0.476265	0.0859201	0.0229761	0.310196	0.104643		0.159465	0.0318022	0.0732136	0.248215	0.483347	0.00395765
P2AS11	#ff8000		0.326522	0.673478		0.0340461	0.640309	0.325645		1.00E-04	0.0658862	0.604221	0.329793		0.312919	0.0179476	1.00E-04	0.616703	0.0523302		0.117792	1.00E-04	0.0382144	0.537212	0.306582	1.00E-04
P2AS36	#ff8000		0.428205	0.571795		0.0412343	0.533631	0.425135		0.0338101	0.141848	0.484897	0.339445		0.242938	0.209102	0.0356474	0.448666	0.0636463		0.16703	0.0505525	0.0424111	0.404789	0.245277	0.0899395
P2AS4	#ff8000		0.677574	0.322426		0.0595511	0.300895	0.639554		0.0262331	0.096422	0.252111	0.625234		0.53802	0.114837	1.00E-04	0.265017	0.0820258		0.0521906	1.00E-04	0.0932086	0.189812	0.387533	0.277156
P2AS5	#ff8000		0.752353	0.247647		0.122129	0.194548	0.683323		0.0588919	1.00E-04	0.168529	0.772479		0.690853	1.00E-04	0.0758666	0.185805	0.0473757		1.00E-04	0.0473224	0.065001	0.104866	0.394087	0.388623
P31AS1	#ff8000		0.623464	0.376536		0.0551717	0.327461	0.617368		0.0202179	0.151655	0.288428	0.539699		0.481278	0.150561	0.0273528	0.287369	0.053439		0.0327032	1.00E-04	0.0647721	0.240568	0.355208	0.306649
P31AS3	#ff8000		0.516714	0.483286		0.101808	0.425629	0.472563		0.0519118	1.00E-04	0.419598	0.52839		0.448064	1.00E-04	0.0750663	0.431149	0.0456205		1.00E-04	0.0438967	0.0520763	0.363493	0.384056	0.156378
P31AS5	#ff8000		0.64292	0.35708		0.0341542	0.31439	0.651456		0.0114056	0.0293471	0.278078	0.681169		0.588351	0.0510507	1.00E-04	0.266357	0.0941421		0.0329498	1.00E-04	0.0861426	0.196356	0.438623	0.245829
P31AS7	#ff8000		0.648943	0.351057		0.0639491	0.305629	0.630422		0.038277	0.0776817	0.275225	0.608816		0.583668	0.0399024	0.0131961	0.280077	0.083156		0.00956745	0.00316714	0.0623487	0.234635	0.399503	0.290778
P31AS8	#ff8000		0.604017	0.395983		0.0281718	0.366548	0.60528		0.001605	0.166609	0.30965	0.522136		0.414052	0.191219	1.00E-04	0.277624	0.117006		0.206645	1.00E-04	0.0836658	0.207805	0.501684	1.00E-04
P3AS1	#ff8000		0.722824	0.277176		0.456419	0.163213	0.380368		0.39925	1.00E-04	0.173903	0.426747		0.391754	1.00E-04	0.370248	0.134258	0.10364		1.00E-04	0.366362	0.0694966	0.12466	0.318699	0.120683
P3AS2	#ff8000		0.631958	0.368042		0.36042	0.283755	0.355824		0.305507	1.00E-04	0.272779	0.421614		0.372463	1.00E-04	0.295956	0.283056	0.0484249		1.00E-04	0.30881	0.0331203	0.244252	0.303832	0.109885
P3AS22	#ff8000		0.51921	0.48079		0.365116	0.388175	0.246709		0.330288	0.000889072	0.381188	0.287634		0.206516	0.0528923	0.309395	0.361331	0.0698666		0.126663	0.323493	0.0750729	0.298034	0.176637	1.00E-04
P3AS3	#ff8000		0.790199	0.209801		0.347921	0.136893	0.515186		0.32523	0.0290556	0.117317	0.528396		0.500202	1.00E-04	0.317446	0.140877	0.0413751		1.00E-04	0.320343	0.0275354	0.0923924	0.275926	0.283704
P3AS5	#ff8000		0.654976	0.345024		0.386964	0.262983	0.350053		0.373568	0.211982	0.214338	0.200112		0.187762	0.213096	0.389054	0.209988	1.00E-04		0.0618474	0.368736	1.00E-04	0.200459	0.0947529	0.274104
P4AS1	#ff8000		0.645043	0.354957		0.510211	0.234161	0.255628		0.486322	0.0146652	0.224626	0.274387		0.250041	0.00993468	0.50742	0.232504	1.00E-04		0.0264534	0.471952	1.00E-04	0.22122	0.21556	0.0647136
P4AS3	#ff8000		0.871921	0.128079		0.608546	0.00402629	0.387428		0.582341	1.00E-04	0.00232355	0.415235		0.389443	1.00E-04	0.584955	0.020336	0.00516579		1.00E-04	0.559958	0.0204676	1.00E-04	0.263011	0.156363
P4AS6	#ff8000		0.823127	0.176873		0.555435	0.082254	0.362311		0.52445	1.00E-04	0.05491	0.420539		0.374556	1.00E-04	0.547378	0.0778659	1.00E-04		1.00E-04	0.535734	1.00E-04	0.0549898	0.311741	0.0973347
P4AS7	#ff8000		0.45648	0.54352		0.528427	0.425548	0.0460254		0.509704	1.00E-04	0.420317	0.0698789		0.0712595	1.00E-04	0.503476	0.411468	0.0136962		0.0245709	0.477859	0.0247558	0.354202	0.118512	1.00E-04
P4AS8	#ff8000		0.713892	0.286108		0.596163	0.159003	0.244835		0.545697	1.00E-04	0.170796	0.283407		0.228521	1.00E-04	0.56764	0.184615	0.0191234		1.00E-04	0.533141	0.0306324	0.151432	0.132061	0.152634
P5AS2	#ff8000		0.91272	0.0872803		0.54875	1.00E-04	0.45115		0.505818	1.00E-04	1.00E-04	0.493982		0.469586	1.00E-04	0.526435	1.00E-04	0.00377919		1.00E-04	0.481486	0.0121848	1.00E-04	0.23168	0.27445
P5AS3	#ff8000		0.726719	0.273281		0.481103	0.172297	0.3466		0.469415	0.0861432	0.140704	0.303738		0.306054	0.0571023	0.464738	0.152173	0.0199337		0.0196012	0.434899	0.0364535	0.13959	0.0689829	0.300473
P5AS5	#ff8000		0.875005	0.124995		0.526284	0.0296474	0.444068		0.510003	0.0662253	1.00E-04	0.423672		0.382625	0.0512089	0.519237	0.0101649	0.0367641		1.00E-04	0.504445	0.0182225	1.00E-04	0.284588	0.192545
P5AS8	#ff8000		0.797561	0.202439		0.574535	0.0906513	0.334814		0.55081	1.00E-04	0.0746419	0.374448		0.344205	1.00E-04	0.553216	0.0902042	0.0122746		1.00E-04	0.555097	0.0057705	0.0569541	0.21481	0.167269
P5AS9	#ff8000		0.750503	0.249497		0.546389	0.158462	0.295149		0.531874	0.082111	0.140146	0.245868		0.188529	0.0960147	0.549026	0.140375	0.0260543		1.00E-04	0.5148	0.0172158	0.132715	0.0458635	0.289305
P10OC23	#9400d3		0.804047	0.195953		0.948008	0.0430762	0.00891553		0.899102	0.0764662	0.0243322	1.00E-04		1.00E-04	0.0712717	0.911356	0.00726234	0.0100097		0.0981226	0.895784	1.00E-04	0.00579321	1.00E-04	1.00E-04
P10OC24	#9400d3		0.748099	0.251901		0.91394	0.0859596	1.00E-04		0.886295	0.0170451	0.0965603	1.00E-04		1.00E-04	0.0090803	0.84024	0.0684723	0.082107		0.00169113	0.86149	0.0615698	0.0689514	1.00E-04	0.00619804
P10OC26	#9400d3		0.789355	0.210645		0.925773	0.053607	0.0206199		0.897107	0.0515659	0.0511274	0.000199821		1.00E-04	0.0609952	0.869085	0.0308828	0.038937		0.0528813	0.84053	0.0234587	0.048291	0.0347393	1.00E-04
P10OC5	#9400d3		0.858085	0.141915		0.901127	1.00E-04	0.0987727		0.878884	0.0759696	0.0021413	0.0430056		0.10327	0.022455	0.852475	1.00E-04	0.0217006		0.0233095	0.877509	1.00E-04	1.00E-04	0.0446159	0.0543655
P10OC6	#9400d3		0.828589	0.171411		0.929912	0.00705636	0.063032		0.894052	0.103835	0.00201228	1.00E-04		1.00E-04	0.091426	0.874689	1.00E-04	0.0336854		1.00E-04	0.849465	0.0155018	0.00555641	1.00E-04	0.129277
P2OC1	#9400d3		0.69509	0.30491		0.880727	0.119173	1.00E-04		0.845696	1.00E-04	0.154104	1.00E-04		1.00E-04	1.00E-04	0.862718	0.136982	1.00E-04		1.00E-04	0.830574	0.0135372	0.138128	0.0175602	1.00E-04
P2OC4	#9400d3		0.843296	0.156704		0.955026	1.00E-04	0.0448737		0.915726	0.0840744	1.00E-04	1.00E-04		0.00421465	0.044902	0.89549	1.00E-04	0.0552936		1.00E-04	0.868749	0.0504305	1.00E-04	1.00E-04	0.0805205
P2OC5	#9400d3		0.810922	0.189078		0.857314	0.035675	0.107011		0.849314	0.087714	0.0194422	0.0435299		0.0437128	0.0693818	0.809467	0.0228168	0.0546218		0.063962	0.82462	0.0569346	1.00E-04	0.0542839	1.00E-04
P2OC6	#9400d3		0.762769	0.237231		0.931821	0.068079	1.00E-04		0.928619	1.00E-04	0.0670081	0.00427241		1.00E-04	1.00E-04	0.877551	0.0561006	0.0661484		1.00E-04	0.855772	0.0602663	0.0795782	1.00E-04	0.00418309
P2OC8	#9400d3		0.831565	0.168435		0.946993	0.000400706	0.0526063		0.925652	0.0741485	1.00E-04	1.00E-04		1.00E-04	0.0613264	0.887262	1.00E-04	0.051212		1.00E-04	0.887006	0.0343752	1.00E-04	1.00E-04	0.0783192
P3OC1	#9400d3		0.76011	0.23989		0.918517	0.0813833	1.00E-04		0.923151	1.00E-04	0.0766488	1.00E-04		1.00E-04	0.0071962	0.914831	0.0584997	0.0193727		1.00E-04	0.87667	0.0256602	0.054736	1.00E-04	0.0427335
P3OC10	#9400d3		0.893269	0.106731		0.967139	1.00E-04	0.032761		0.960764	1.00E-04	1.00E-04	0.0390356		0.0373061	1.00E-04	0.931946	1.00E-04	0.0305484		1.00E-04	0.929709	0.0183209	1.00E-04	0.0288268	0.0229433
P3OC4	#9400d3		0.893858	0.106142		0.943213	1.00E-04	0.0566872		0.913712	0.0860885	1.00E-04	1.00E-04		1.00E-04	0.0783631	0.921337	1.00E-04	1.00E-04		0.0939515	0.905351	1.00E-04	1.00E-04	0.000397456	1.00E-04
P3OC7	#9400d3		0.891198	0.108802		0.938021	1.00E-04	0.0618792		0.930659	0.0433715	1.00E-04	0.0258693		0.0127887	0.0391781	0.884917	1.00E-04	0.0630164		1.00E-04	0.870231	0.0454664	1.00E-04	0.0752837	0.00881876
P3OC8	#9400d3		0.873563	0.126437		0.907142	1.00E-04	0.0927581		0.864489	1.00E-04	1.00E-04	0.135311		0.121817	1.00E-04	0.877883	1.00E-04	1.00E-04		1.00E-04	0.871807	1.00E-04	1.00E-04	0.127793	1.00E-04
P4OC22	#9400d3		0.816214	0.183786		0.935457	0.0399978	0.024545		0.910754	0.0717034	0.0174422	1.00E-04		1.00E-04	0.0233566	0.888654	0.016339	0.0715502		0.0374032	0.872862	0.0566872	1.00E-04	1.00E-04	0.0328474
P4OC23	#9400d3		0.652903	0.347097		0.829142	0.170758	1.00E-04		0.800058	1.00E-04	0.199742	1.00E-04		1.00E-04	1.00E-04	0.757778	0.165297	0.0767249		1.00E-04	0.782242	0.0663259	0.151132	1.00E-04	1.00E-04
P4OC24	#9400d3		0.782007	0.217993		0.878746	0.0624978	0.0587563		0.850795	1.00E-04	0.0654184	0.0836865		0.0891867	1.00E-04	0.793979	0.0638408	0.0528934		1.00E-04	0.797363	0.0420361	0.0623	0.0709606	0.0272408
P4OC25	#9400d3		0.680817	0.319183		0.844689	0.155211	1.00E-04		0.830435	0.00169184	0.167773	1.00E-04		1.00E-04	1.00E-04	0.770617	0.140695	0.0884876		0.0366889	0.761092	0.102841	0.0991789	1.00E-04	1.00E-04
P4OC9	#9400d3		0.856673	0.143327		0.935213	1.00E-04	0.0646873		0.918613	1.00E-04	1.00E-04	0.0811867		0.0857197	1.00E-04	0.91398	1.00E-04	1.00E-04		1.00E-04	0.890736	1.00E-04	0.00170448	0.0137421	0.0936173
P5OC1	#9400d3		0.861374	0.138626		0.9998	1.00E-04	1.00E-04		0.9997	1.00E-04	1.00E-04	1.00E-04		1.00E-04	1.00E-04	0.9996	1.00E-04	1.00E-04		1.00E-04	0.9995	1.00E-04	1.00E-04	1.00E-04	1.00E-04
P5OC12	#9400d3		0.770016	0.229984		0.955536	0.0443637	1.00E-04		0.942898	1.00E-04	0.0569025	1.00E-04		1.00E-04	1.00E-04	0.946921	0.0527796	1.00E-04		0.00335884	0.942401	1.00E-04	0.0539399	1.00E-04	1.00E-04
P5OC2	#9400d3		0.821494	0.178506		0.993893	0.00600744	1.00E-04		0.966086	0.0252982	0.00851589	1.00E-04		1.00E-04	1.00E-04	0.951491	0.022201	0.0261084		0.0137763	0.950184	0.0357394	1.00E-04	1.00E-04	1.00E-04
P5OC5	#9400d3		0.894431	0.105569		0.959725	1.00E-04	0.0401747		0.950123	1.00E-04	1.00E-04	0.0496768		0.0246352	1.00E-04	0.975065	1.00E-04	1.00E-04		1.00E-04	0.931177	1.00E-04	1.00E-04	1.00E-04	0.0684227
P5OC9	#9400d3		0.87295	0.12705		0.9998	1.00E-04	1.00E-04		0.9997	1.00E-04	1.00E-04	1.00E-04		1.00E-04	1.00E-04	0.9996	1.00E-04	1.00E-04		1.00E-04	0.9995	1.00E-04	1.00E-04	1.00E-04	1.00E-04
P7OC21	#9400d3		0.860863	0.139137		0.933378	1.00E-04	0.0665217		0.929031	0.0105122	1.00E-04	0.0603564		0.0613253	1.00E-04	0.928481	1.00E-04	0.00999416		1.00E-04	0.902211	0.000585593	1.00E-04	1.00E-04	0.0969038
P7OC22	#9400d3		0.840551	0.159449		0.903905	0.000386959	0.0957084		0.883798	0.116002	1.00E-04	1.00E-04		1.00E-04	0.119606	0.880094	1.00E-04	1.00E-04		0.00672685	0.867257	1.00E-04	1.00E-04	1.00E-04	0.125716
P7OC5	#9400d3		0.287172	0.712828		0.381105	0.618795	1.00E-04		0.369422	1.00E-04	0.630028	0.000450878		1.00E-04	1.00E-04	0.374276	0.618239	0.00728496		1.00E-04	0.3184	0.046172	0.606424	1.00E-04	0.0288036
P7OC6	#9400d3		0.936855	0.0631446		0.876106	1.00E-04	0.123794		0.874594	0.00780368	1.00E-04	0.117502		0.121793	1.00E-04	0.877907	1.00E-04	1.00E-04		1.00E-04	0.822265	1.00E-04	1.00E-04	1.00E-04	0.177335
P7OC7	#9400d3		0.888911	0.111089		0.89604	1.00E-04	0.10386		0.886261	0.113539	1.00E-04	1.00E-04		0.0248859	0.0854483	0.873846	1.00E-04	0.0157197		0.0489016	0.85813	0.0167053	1.00E-04	0.0247687	0.051394
P8OC11	#9400d3		0.68421	0.31579		0.882651	0.117249	1.00E-04		0.862176	1.00E-04	0.137624	1.00E-04		1.00E-04	1.00E-04	0.851672	0.143479	0.00464836		1.00E-04	0.834921	0.0284131	0.136366	1.00E-04	1.00E-04
P8OC2	#9400d3		0.726254	0.273746		0.916369	0.0835308	1.00E-04		0.895701	1.00E-04	0.104099	1.00E-04		1.00E-04	1.00E-04	0.897605	0.102096	1.00E-04		0.0168418	0.9014	0.0069437	0.0746148	1.00E-04	1.00E-04
P8OC3	#9400d3		0.628261	0.371739		0.841875	0.158025	1.00E-04		0.831217	1.00E-04	0.168583	1.00E-04		1.00E-04	1.00E-04	0.777101	0.149096	0.073603		1.00E-04	0.801769	0.0555784	0.142353	1.00E-04	1.00E-04
P8OC4	#9400d3		0.835945	0.164055		0.9998	1.00E-04	1.00E-04		0.9997	1.00E-04	1.00E-04	1.00E-04		1.00E-04	1.00E-04	0.9996	1.00E-04	1.00E-04		1.00E-04	0.9995	1.00E-04	1.00E-04	1.00E-04	1.00E-04
