# Supplementary material for: Variation among 532 genomes unveils the origin and evolutionary history of a global insect herbivore
Source: Nat Commun. 2020 May 8;11:2321. doi: 10.1038/s41467-020-16178-9 (PMC7211002; doi:10.1038/s41467-020-16178-9)
Supplement: Supplementary file 4 — Source Data [file 41467_2020_16178_MOESM4_ESM.zip › Source_data/Source_data/SourceDataMainuscript/Fig_2c_pca.eigenval]

28.9581
17.0662
8.15694
7.26469
5.73689
5.38296
4.70438
4.51025
4.41272
4.2628
4.12881
3.79569
3.70812
3.63939
3.48679
3.46874
3.35338
3.21837
3.20961
3.11871
