# Supplementary material for: Variation among 532 genomes unveils the origin and evolutionary history of a global insect herbivore
Source: Nat Commun. 2020 May 8;11:2321. doi: 10.1038/s41467-020-16178-9 (PMC7211002; doi:10.1038/s41467-020-16178-9)
Supplement: Supplementary file 4 — Source Data [file 41467_2020_16178_MOESM4_ESM.zip › Source_data/Source_data/SourceDataMainuscript/Fig_2c_pca.eigenvec]

NA_M_11	#8B4513	-0.00170428	-0.0254923	0.0303318	0.0101792	0.0110537	-0.0283345	0.014017	-0.00922436	0.0240689	0.0303286	0.0502376	0.0150685	0.00902195	-0.0486379	-0.0627424	-0.022665	0.00522481	0.0339556	-0.0236649	0.0131052
NA_M_12	#8B4513	-0.0106835	-0.0721092	0.0199548	0.020365	0.0185938	-0.0325352	0.0103065	-0.0429007	-0.00680475	-0.0250631	0.0346566	0.0240547	-0.0254501	0.0028281	-0.0294701	-0.0142877	-0.00898427	0.0469557	0.0144563	-0.0303378
NA_M_5	#8B4513	-0.0167012	-0.0615568	0.00858554	0.029986	0.0802876	0.016626	0.032194	0.0272014	-0.040013	-0.0267914	0.0330285	0.00799298	0.103216	-0.00277313	-0.051802	-0.00517538	0.00764528	-0.0342314	-0.0396337	-0.0138399
NA_M_6	#8B4513	-0.00573959	-0.0844744	0.0160346	0.0134455	0.0695952	0.0339115	0.00895112	-0.0204812	-0.0123059	-0.0131992	0.0392335	0.0245889	-0.00690559	0.0344439	-0.000829861	-0.0930745	-0.0366229	0.0118943	-0.0448386	-0.0197354
NA_M_8	#8B4513	-0.00920712	-0.0830974	0.0140973	0.0311879	0.0845671	0.00934213	0.013047	0.044939	-0.0369904	0.00466858	0.0341261	-0.0184552	0.0629002	0.00277465	-0.0125822	-0.0136472	0.0316729	-0.0351439	-0.0447024	-0.00376822
POP10_AF_3	#00EEEE	-0.00563284	0.00880959	0.0241143	-0.00763232	-0.013465	-0.0251398	-0.0456163	0.0265003	-0.00718226	-0.0382267	0.00216388	-0.0532724	-0.0281451	-0.0629898	0.00762743	-0.0272145	0.0465508	-0.110486	0.0570849	0.0349518
POP10_AF_4	#00EEEE	-0.00577539	0.0393636	0.031431	-0.00518519	0.00129782	0.0184692	-0.0255427	0.0407841	-0.0342666	-0.0638284	0.000792816	-0.0256879	-0.0317456	-0.0167612	-0.0457434	0.0119675	0.00429926	-0.0460259	-0.0139576	-0.0155218
POP10_AF_5	#00EEEE	-0.00785193	0.00660752	0.0222588	0.000301212	-0.00910791	-0.0291742	0.0242985	0.0217477	-0.0540879	0.0488098	-0.0117077	0.0424939	-0.0532344	-0.0252355	0.0596412	0.0271424	-0.0382705	0.0652238	0.111368	0.0309478
POP10_AF_7	#00EEEE	0.00843863	0.0219613	0.0391532	-0.00880335	-0.00806475	-0.0112898	-0.016409	0.0285208	0.00772446	-0.00746715	-0.0203317	-0.00105162	0.0279451	-0.040002	0.0728018	0.0260736	-0.0863558	-0.0559492	0.0246454	-0.00158232
POP10_AF_8	#00EEEE	-0.00403677	-0.0163233	0.0255167	0.021908	-0.0157411	-0.0310882	-0.0468368	0.0113638	-0.0250992	-0.0190792	-0.00565359	-0.0348098	-0.058931	-0.0804172	0.0734136	0.0372536	0.0628573	-0.0589046	0.0605519	0.0780567
POP10_AS_10	#C0FF3E	0.0426722	0.0197688	-0.0201839	-0.0471999	0.0214749	-0.0250747	0.0169702	0.00023585	0.0638822	0.0942736	0.0238032	0.0228752	-0.0431598	0.0258207	0.0325394	0.0126516	0.0563914	-0.0218758	-0.0242067	-0.0125554
POP10_AS_2	#C0FF3E	0.0427565	0.0559868	-0.0164208	-0.0446036	0.0141957	-0.0300224	0.00478862	-0.000343465	0.120197	0.061917	0.0432199	-0.0124084	0.027878	-0.0473054	-0.00211263	-0.0556564	0.015	-0.0210363	0.00675877	0.0399537
POP10_AS_2-2	#C0FF3E	0.05053	0.0234939	0.00292735	-0.058751	0.0151285	0.0540483	0.0296375	0.000763147	0.0858872	0.0987226	0.0542626	-0.0101813	-0.053362	-0.0121467	0.0410799	0.0510054	0.0315099	-0.022108	-0.0230301	0.00742098
POP10_AS_2-3	#C0FF3E	0.051671	0.0183801	-0.0186455	-0.0341833	0.0193701	-0.0181928	0.0766246	0.0298379	0.122619	0.033179	0.0486723	-0.0386922	0.0190079	-0.052498	0.074902	0.0104604	0.0263166	-0.067671	0.026702	-0.00254267
POP10_AS_4	#C0FF3E	0.0461078	0.0220847	-0.0127797	-0.0311366	0.0137816	0.0108295	-0.00796636	0.00442501	0.0775521	0.0527089	0.0993852	0.0534399	-0.028603	-0.0426119	0.0360878	0.0523201	0.00841095	-0.00983539	-0.0241314	-0.0287877
POP10_NA_1	#8B4513	-0.00261668	-0.0581288	0.0243207	0.0133562	0.0473603	0.0350164	0.021576	0.0218443	0.0128525	-0.0252498	0.0101463	-0.00526066	0.0326836	0.0162065	-0.10124	-0.061754	0.0138934	0.0308028	-0.00639926	-0.00745278
POP10_NA_10	#8B4513	-0.010403	-0.056149	0.0155467	0.0123298	0.0253467	-0.0348217	-0.0219398	-0.0287573	-0.0219772	0.0312322	0.0204362	0.0216355	-0.0472506	0.0324704	-0.0276193	0.0165975	0.00735583	-0.04578	-0.00452671	-0.0504767
POP10_NA_12	#8B4513	-0.0108759	-0.0833627	0.0170357	0.032064	0.0312959	-0.0335284	-0.0302497	-0.0446118	0.0257312	0.00552934	0.0170738	-0.0417986	0.023597	0.0244182	0.0623966	-0.00475461	0.0216784	-0.0361417	0.00189595	-0.0486401
POP10_NA_8	#8B4513	-0.0109218	-0.0690339	0.0453575	0.0736506	0.0458013	-0.040109	0.0130593	-0.0117604	-0.013797	0.0371666	0.0631629	0.0326382	-0.0211451	-0.0175998	0.0169651	-0.00649072	0.0145784	0.0309431	-0.0197574	0.0371049
POP10_NA_9	#8B4513	-0.0491332	-0.0635687	-0.0389882	0.00749674	0.0529152	0.0257684	-0.00841464	0.0118384	0.0560257	-0.0042229	0.0168887	-0.00698818	0.0170373	-0.0493961	-0.0479058	-0.0139487	-0.00605909	-0.0189416	0.00682301	-0.00439422
POP10_OC_23	#FFD700	0.12381	-0.0456621	-0.0719444	-0.0136327	-0.0172167	-0.0208895	-0.0623388	-0.00864001	-0.00158268	-0.0510956	0.0280747	-0.0709073	0.0204155	-0.00573085	-0.00526158	0.0349466	0.0147595	0.0164998	-0.00490444	0.0277427
POP10_OC_24	#FFD700	0.128085	-0.0405848	-0.0731522	-0.02372	0.00177818	0.0140077	-0.0540471	0.0311996	-0.0301957	-0.092276	0.0199219	-0.0178741	0.0195802	-0.0762727	-0.00412941	0.024356	0.0163855	0.0156036	-0.025965	0.00504028
POP10_OC_26	#FFD700	0.121292	-0.0322512	-0.0691721	-0.0314276	-0.0258289	-0.0410139	-0.042592	-0.0117816	-0.0185639	-0.0461124	0.0276628	0.0220785	0.0101881	-0.0376004	-0.0451331	0.0753117	0.0650327	0.00639643	-0.0157127	0.0110363
POP10_OC_5	#FFD700	0.120781	-0.0200054	-0.07571	-0.00573603	0.00878586	0.0336625	-0.0618914	-0.00136088	0.0158194	-0.0495434	-0.00638842	0.0112893	0.00997921	-0.0349632	0.0117277	0.0195101	-0.00520722	0.0281108	0.00512323	-0.0218787
POP10_OC_6	#FFD700	0.118804	-0.0371781	-0.0789519	-0.0182574	0.0141877	0.0564643	-0.0337267	0.0108871	-0.00289158	-0.0794934	0.0144095	0.0610433	-0.0209234	0.0105894	-0.060321	-0.0063844	0.00448669	-0.00266096	-0.0235463	-0.0160255
POP10_SA_10	#0000FF	-0.0584833	-0.00914916	-0.0850226	0.00422016	-0.00566459	-0.0400273	0.0631853	-0.00634892	-0.0212402	-0.0060519	-0.0708039	-0.0186014	-0.0876449	0.00482865	-0.0194702	0.0694736	-0.0260001	-0.00798754	0.0308455	-0.0301831
POP10_SA_11	#0000FF	-0.0613986	-0.00023804	-0.0812945	-0.00630778	-0.00973196	0.00636778	0.0411436	-0.0520525	-0.005557	-0.0627244	-0.0402219	-0.0462271	-0.0815573	0.0132878	0.013692	0.0873153	-0.0175839	0.00291014	0.0237501	-0.0284682
POP10_SA_2	#0000FF	-0.0564388	0.0202967	-0.0867605	-0.0204343	0.0154735	0.0097774	0.0501331	-0.0461118	-0.0105092	0.00115878	-0.0149765	0.00707517	-0.0853213	-0.0190666	-0.0222143	-0.00236773	-0.0210857	-0.0194535	0.0460716	-0.0351671
POP10_SA_4	#0000FF	-0.0583377	-0.0173997	-0.0666209	-0.0126177	0.0147215	-0.0230706	0.0484527	-0.0505313	-0.0478765	-0.0499913	-0.00355031	-0.0219912	-0.0931933	-0.00541503	-0.016735	0.043626	0.00166744	-0.0744044	0.0247145	-0.00890327
POP10_SA_5	#0000FF	-0.0551221	-0.0399773	-0.0688303	-0.0030821	0.0194916	-0.0216919	0.0632846	0.0247374	-0.0262229	-0.0162764	-0.00760324	0.0275558	-0.0716838	0.0120668	-0.063109	0.0179144	-0.0759373	0.0017049	-0.00873959	-0.0574384
POP11_AF_2	#000000	0.000572943	0.0679253	0.00214816	-0.0192713	-0.00241483	-0.024891	0.0662502	-0.0376337	0.0167557	0.000633548	-0.0410233	-0.0610615	-0.0103111	-0.0477391	-0.00857629	-0.0267374	0.0760837	0.0121533	-0.0151833	-0.0234792
POP11_AF_4	#000000	-0.00567054	0.0236176	0.0299205	0.00712753	-0.0113108	0.01741	-0.0168289	-0.0015452	0.0272929	-0.0211661	0.00355831	-0.000766507	0.0445898	0.029598	-0.0280889	-0.0187708	-0.0212002	0.0157635	0.0216439	0.0317837
POP11_AF_5	#000000	-0.00375789	0.023092	0.0220257	0.00166911	-0.00604115	0.0107985	0.0125704	0.0385366	-0.034438	0.00333451	-0.0462159	0.0520436	0.0168041	0.0505778	-0.0556478	-0.0126554	0.0180963	-0.00561433	-0.0365405	-0.0371312
POP11_AF_7	#000000	-0.00673695	0.00386911	0.014786	-0.00927346	0.0313544	0.0387394	-0.0117494	0.0525037	-0.0190296	0.00281623	-0.0325094	0.0427948	0.00826333	-0.0663387	-0.0589057	-0.0312599	0.0212317	-0.0510813	-0.0533323	0.0236031
POP11_AF_9	#000000	-0.000286856	0.0154397	0.0323164	-0.0183147	-0.000424789	0.00855779	0.0219693	-0.0216877	0.0225607	-0.0316599	-0.0500643	-0.0405079	0.0226623	0.02006	-0.0404343	-0.0158886	0.00885188	0.00731266	-0.0568413	0.00845209
POP11_AS_11	#C0FF3E	0.000698249	0.031307	0.0262464	-0.0330336	-0.001958	0.0652066	-0.00101434	0.0454372	0.0248036	-0.0574257	-0.0307218	0.0114774	0.0353298	0.0210198	0.00547221	0.00961586	-0.0151708	-0.0282015	0.0158058	-0.0652063
POP11_AS_3	#C0FF3E	0.00183507	0.00551163	0.0319746	-0.00910806	0.0345339	0.105579	0.0219208	-0.0148581	0.03601	-0.0403919	0.0157356	-0.0191784	0.00866289	-0.0138465	0.117813	0.0431661	-0.0224134	-0.0777237	-0.0313344	-0.000928311
POP11_AS_6	#C0FF3E	-0.0185132	0.0321408	0.00388525	-0.0182231	-0.00436563	0.102713	-0.00382556	0.0451766	0.0361461	-0.051098	-0.0300334	0.0195415	0.0651434	0.0435402	0.00545258	0.020421	-0.0352717	-0.0546429	-0.000949914	-0.0460116
POP11_AS_7	#C0FF3E	0.0115787	0.0083599	0.0247921	-0.0200386	-0.0260535	0.102698	0.0110664	0.0437533	0.0622255	-0.0126414	-0.0628906	0.0370022	0.0148914	0.0635681	-0.000135911	0.0423946	0.0172063	0.00676955	-0.0370623	-0.0278814
POP11_AS_9	#C0FF3E	0.00407337	0.0426799	0.00572899	-0.0282597	0.0135589	0.0349078	0.0679928	0.0124892	0.023637	0.0411469	-0.0286125	0.0105477	-0.0150731	0.0241543	0.0657902	0.0442819	0.0202127	-0.0122936	-0.089923	0.011028
POP11_EU_1	#00EEEE	-0.015985	0.0313991	0.0196997	-0.00409547	-0.0187264	0.00427867	-0.0191577	0.0053236	-0.0520161	-0.00963953	-0.0479876	0.0205817	-0.0147769	0.00694157	-0.0309504	0.0806208	-0.00773507	0.0323486	-0.0375414	-0.117336
POP11_EU_2	#00EEEE	-0.0118788	0.0194328	0.0266122	-0.0166988	-0.0173989	0.00185351	-0.0328138	-0.015731	0.0562921	-0.0378116	0.0228357	-0.0276547	0.00467713	0.00292547	-0.0327814	0.0140807	0.0827044	0.063261	0.0564135	0.0515718
POP11_EU_7	#00EEEE	0.00690188	0.00400753	0.0143029	-0.0223757	-0.0172358	-0.00537465	-0.00629185	-0.0378057	-0.0526129	0.0347967	-0.00260818	0.0440415	0.0148559	0.0254238	0.0303032	0.0324204	-0.0165196	-0.0175875	0.0384203	-0.0304471
POP11_EU_7-2	#00EEEE	-0.015206	0.0209778	0.0143656	-0.0340451	-0.0086054	0.0265616	-0.0249843	0.00234268	0.0342431	-0.0265437	-0.0154947	-0.0209459	-0.00900517	0.0423043	-0.024068	0.0795651	0.00585916	-0.0262163	0.00406087	0.0108978
POP11_EU_9	#00EEEE	-0.00475355	0.0458797	0.0201753	-0.0238311	-0.013404	-0.0207638	-0.0444443	-0.0493637	-0.0055424	-0.0317637	0.00398863	-0.0143837	-0.0288437	-0.0471426	-0.0679041	0.0426896	-0.00300478	0.0301521	0.00163728	-0.00375883
POP11_SA_1	#0000FF	-0.0138508	-0.0312456	0.0205563	0.0145739	0.0309263	0.0503394	0.0491425	0.0302942	-0.0430701	0.0337845	-0.0221697	0.0113355	-0.0620161	-0.0710574	0.0358479	-0.0369439	0.0953929	-0.0654191	-0.0645404	-0.090421
POP11_SA_3	#0000FF	-0.0027648	-0.0144532	0.0253347	-0.0111852	0.0655586	0.0973413	0.136896	0.00866008	-0.0380256	0.0545392	-0.0430361	0.031321	-0.108248	-0.0296839	-0.0226334	-0.0553671	0.0567012	-0.101989	-0.0410797	-0.109653
POP11_SA_4	#0000FF	-0.00682769	-0.0195851	0.0224681	-0.0193168	0.0674697	0.0249934	0.0428222	0.0339991	-0.0301359	-0.0190086	-0.0390014	-0.0343563	-0.0415451	-0.141336	0.0346308	0.036924	0.131796	-0.134152	-0.131717	-0.0356913
POP11_SA_7	#0000FF	0.00252908	-0.0449827	0.0233717	-0.0170924	0.0714499	0.139231	0.0653652	0.0301933	-0.0123817	0.035556	-0.0673985	0.0401209	-0.0659315	-0.0397356	0.0227976	0.0443676	0.0513023	-0.0713098	-0.0468355	0.0267617
POP11_SA_8	#0000FF	-0.000891474	-0.0494848	0.0340301	0.0383985	0.0669539	0.0443087	0.0661236	0.0473714	-0.0243049	0.0413045	-0.0309742	-0.0169525	-0.0292699	-0.0750709	0.0373695	-0.0121836	0.00627758	-0.0809877	-0.0610718	-0.0534211
POP12_AF_15	#54FF9F	-0.00233855	0.00160917	0.0190721	-0.00852135	-0.0130432	-0.017077	-0.0441876	-0.0298284	-0.0255705	-0.0320221	-0.0143029	0.0342344	0.0123771	-0.000417699	-0.0434085	0.00136858	-0.0181759	0.0247457	0.0149753	-0.0404568
POP12_AF_19	#54FF9F	0.0038863	0.0249272	0.0161204	-0.0140155	-0.0239984	-0.0257399	0.0161073	-0.0336377	0.014484	0.0119537	-0.00489544	0.02202	-0.0228403	0.0241007	-0.0309027	-0.0152293	0.0306515	-0.00826008	-0.0123664	0.0294783
POP12_AF_2	#54FF9F	-0.0230117	0.0380618	0.0174521	-0.0219522	-0.0333142	-0.00901214	-0.0290343	0.000129431	0.0111383	-0.0336362	-0.022847	0.0273752	0.0411081	-0.0015711	-0.0339972	0.0588843	0.0121242	-0.025064	-0.0685637	-0.0234416
POP12_AF_24a	#54FF9F	0.00311966	0.032873	0.0156853	-0.0308888	-0.0133073	-0.0226107	-0.0244849	0.00735861	-0.0401237	-0.0025683	-0.0158613	0.00869646	-0.0398648	-0.00830269	0.0136328	0.0026553	-0.0673447	-0.0105091	-0.0149107	-0.0397798
POP12_AF_7	#54FF9F	-0.00582705	0.0414961	0.01346	0.00474895	-0.039575	0.0422797	-0.0304971	0.0161274	0.0179019	-0.0418276	-0.0241398	0.0593422	-0.0354998	0.0286828	-0.0323588	-0.0280772	-0.0498182	0.00820975	0.0350476	-0.00104499
POP12_AS_1a	#C0FF3E	0.0234777	0.0119421	0.00401889	-0.0180452	0.00858756	-0.0119276	0.0522791	0.051846	0.0751143	0.165894	0.0822479	0.0790983	-0.00301075	-0.0536441	-0.010349	0.0189231	0.116187	0.035281	-0.0104063	0.026233
POP12_AS_3a	#C0FF3E	-0.0566685	0.0618633	-0.124389	-0.0313041	-0.00557746	-0.00850573	0.0192753	0.0983184	0.0340004	0.106098	0.0301708	0.0231922	-0.0216422	-0.0504468	0.0140687	-0.0855496	0.0210006	0.103805	-0.0394085	0.00485435
POP12_AS_7a	#C0FF3E	0.0156643	0.0367568	0.0130086	-0.023489	0.0129166	0.00214521	-0.0042838	-0.00773237	0.0499301	0.0623495	0.115383	0.00146693	0.0570149	-0.0202524	-0.0106293	0.0524575	0.0384668	-0.00599157	-0.000730405	-0.0228492
POP12_AS_8a	#C0FF3E	0.0172693	0.0166346	-0.0110689	-0.0202324	-0.0409243	-0.00998	-0.00442156	0.00329672	0.0677727	0.105002	0.114314	0.0766288	0.0213272	-0.0196783	-0.044698	0.0577608	0.00651655	0.0592376	-0.0081403	-0.0454864
POP12_AS_9	#C0FF3E	-0.00334121	0.00783347	0.0096833	-0.0239026	-0.00156253	0.00437885	0.000314895	-0.0221652	0.0367656	0.0637264	0.0801801	0.0366315	0.00261714	-0.0237366	-0.0275067	0.0271781	0.0513172	0.0356546	0.0119296	-0.0150838
POP12_EU_10	#00EEEE	-0.00605908	0.0114667	0.0359721	-0.00931747	0.00792187	0.0272234	-0.0342722	0.0156308	-0.0347699	0.0184719	-0.0304846	0.0322745	-0.0334687	-0.0139778	-0.0411089	0.0271119	-0.0604368	0.00024627	0.0269838	0.0270854
POP12_EU_2	#00EEEE	-0.0149389	0.0246218	0.01137	0.017479	-0.0065467	0.00796884	-0.0285948	-0.040989	0.0464729	-0.0113387	-0.0174793	-0.0103112	0.0275824	-0.0116687	-0.0435677	0.0746333	0.0804944	-0.0506375	-0.0342278	-0.031393
POP12_EU_8	#00EEEE	-0.00350236	0.0447812	0.0309866	-0.0102289	-0.00996297	-0.0420767	-0.00325659	-0.0234268	-0.0037742	-0.00695039	-0.000939669	-0.00299471	-0.0111773	0.000500195	0.00786413	0.0217135	-0.0366677	-0.0634904	-0.0264975	0.0242625
POP12_NA_1	#8B4513	-0.0089753	-0.0448436	0.0269286	0.0446797	-0.000877873	-0.034122	-0.0522758	-0.0123296	0.0181625	-0.0538041	0.0600263	-0.0239205	0.0537109	-0.0425451	-0.0239924	-0.0262035	0.00359073	-0.00118208	-0.00409274	0.00593256
POP12_NA_2	#8B4513	-0.0507927	-0.0541733	-0.0420168	-0.00138291	-0.0228894	-0.0132346	-0.0790178	0.00765991	0.00466567	0.0534719	-0.0336642	-0.0019877	0.0475354	0.0705578	0.11992	0.0452563	-0.0518287	-0.0330933	-0.0267571	-0.042064
POP12_NA_3	#8B4513	-0.044767	-0.0348518	-0.0208693	0.00459009	-0.00380364	-0.0147729	-0.057529	0.0161491	0.0401897	-0.00579786	0.0288279	-0.0162465	-0.010766	0.00427586	0.0316439	-0.0336956	0.0211395	-0.0430557	-0.0172708	0.00474775
POP12_NA_4	#8B4513	-0.0859631	0.00326782	-0.117384	0.00575159	-0.0171163	0.0225857	-0.0816316	0.0770305	-0.0170853	0.0264382	0.0200643	0.00854241	0.0138994	-0.044985	0.0232113	-0.0411639	0.0282053	0.0689457	-0.0675523	0.0112348
POP12_NA_5	#8B4513	-0.0321859	-0.0624907	-0.00796899	-0.00548224	-0.00935491	-0.0242172	-0.0593535	-0.00208348	0.0234966	0.0351818	-0.0262261	-0.0315401	0.0357512	0.0381655	0.0904648	0.0399788	-0.0293881	-0.00533369	-0.0285093	-0.0587062
POP12_SA_1	#0000FF	0.000526025	-0.0127536	0.023368	-0.0175014	0.130193	0.0996925	0.112518	0.00786833	-0.0449889	-0.00585561	-0.0511999	-0.0546239	-0.110413	-0.0632484	0.0224173	-0.123404	0.0785202	-0.116431	-0.0652366	-0.000369176
POP12_SA_2	#0000FF	-0.071083	0.00987506	-0.0900789	0.000568524	-0.000678142	0.0219675	0.0167438	-0.0313725	0.02877	-0.0610767	0.028153	-0.0152423	-0.00468158	0.000658377	0.0180914	0.0154202	0.000611812	-0.0352827	-0.00812843	0.0294288
POP12_SA_3	#0000FF	-0.00523005	-0.0316854	0.029041	-0.0052066	0.073666	0.0512302	0.0832816	0.0126869	-0.0421978	-0.00709999	-0.049023	0.0273149	-0.0711297	-0.122939	0.0367844	-0.03834	-0.0217658	-0.0437554	-0.0499635	-0.0054441
POP12_SA_7	#0000FF	0.00668068	-0.0294488	0.0293135	-0.002201	0.0729515	0.0728741	0.102019	0.00997484	-0.0307053	0.0446303	-0.0301201	0.0272814	-0.0855748	-0.0402207	0.0234455	-0.0429907	0.00448137	-0.105971	-0.0767023	0.0240338
POP13_AF_1	#54FF9F	-0.00384322	0.00290667	0.0198084	0.0304066	0.00965396	0.0103174	0.015689	0.0262156	0.00223832	-0.0372079	0.00882753	0.0180759	0.0899437	0.0337876	0.02869	-0.0369697	-0.0125514	-0.0391849	0.00966393	0.0119963
POP13_AF_2	#54FF9F	-0.0116775	0.00561123	0.0325461	0.0143408	0.00860741	-0.0308063	-0.00156638	-0.00439533	0.00620208	-0.00125665	-0.0109409	-0.0158019	-0.0276556	-0.000215781	0.0661191	0.0760105	-0.0220327	0.0403157	0.0267043	-0.0059475
POP13_AF_4	#54FF9F	-0.0141579	0.0540706	0.0167596	0.0101863	0.00538007	0.00865997	0.0436907	0.017788	0.00293709	-0.0155769	-0.00104113	0.023407	0.0393396	0.00160146	0.0114015	3.03E-05	-0.0101937	-0.0237578	0.0182294	0.0206622
POP13_AF_6	#54FF9F	-0.00617149	0.0362488	0.0276301	-0.0269919	-0.0149127	-0.0249296	0.0319494	0.0373211	0.00153102	-0.00281126	0.00181778	-0.0109361	0.0349504	-0.048013	-0.0297158	-0.0303015	-0.0155045	0.0575724	0.0271965	-0.0569694
POP13_AF_7	#54FF9F	0.000551371	0.0441867	0.00577486	-0.0214084	-0.00454396	-0.0296857	0.0453646	0.0143699	0.0289099	0.00541249	-0.0345837	0.0265382	0.0403056	0.00658847	0.00828273	-0.0191092	0.0532127	0.0242966	-0.0321249	0.0397557
POP13_AS_1	#C0FF3E	0.0370008	0.0184892	0.0027362	-0.0394846	0.0167316	-0.0343085	0.0518012	0.00148033	0.0657926	0.103541	0.0580659	-0.0605551	0.00888972	-0.020959	-0.0791151	0.0409216	0.0549332	0.0488567	0.11339	0.0281248
POP13_AS_10	#C0FF3E	0.0312037	0.0316378	-0.00618259	-0.0603315	0.025193	-0.0294184	0.0206417	-0.00282974	0.0625845	0.0889851	0.0488822	-0.0703629	-0.0217274	-0.0361778	-0.0614887	-0.0467421	0.0940282	0.0485069	0.0713782	0.0356134
POP13_AS_2	#C0FF3E	0.0238911	0.0387348	0.00633084	-0.0666786	0.0106171	-0.0411063	0.0353317	-0.0402564	0.0932124	0.0789646	0.0608449	-0.0521685	-0.0654834	-0.0100755	-0.00677023	0.000739078	0.0414958	0.0541862	0.018252	-0.0154107
POP13_AS_6	#C0FF3E	0.0278225	0.0426988	0.0116489	-0.0288739	0.00467477	-0.0460033	0.0530327	-0.032471	0.0657461	0.13611	0.04948	-0.0319279	0.0166074	-0.000506606	-0.00334273	-0.0215597	0.0418844	0.0208164	0.0955451	-0.0275047
POP13_AS_7	#C0FF3E	0.0241552	0.0164832	0.00719408	-0.0390855	0.00488687	-0.0440458	0.0485624	-0.0245645	0.0574301	0.115449	0.0638931	-0.0191368	-0.020507	0.00379461	-0.0779984	-0.0353736	0.0342855	0.00816378	-0.00196827	0.0799402
POP13_EU_2	#00EEEE	-0.00653459	0.0277254	0.00906618	-0.0199344	-0.00955949	-0.0329184	-0.00261605	-0.0158693	0.0399842	-0.0166773	-0.0241762	-0.0193253	0.0160252	0.0414745	-0.00158503	0.0338028	-0.0429345	-0.0199811	0.0252467	0.00876813
POP13_EU_5	#00EEEE	0.00167798	0.0295119	0.0262835	-0.00666813	0.0077028	0.0412204	-0.00852673	0.0494653	-0.0199411	-0.0530141	-0.0159499	-0.0169837	-0.0422547	-0.0458793	0.0113252	0.0319407	-0.0555776	-0.0497149	0.0710213	0.0580475
POP13_EU_6	#00EEEE	-0.00199235	0.0291563	0.0101518	0.0130242	-0.0121347	-0.0431736	-0.0218139	0.00332277	0.0290042	-0.0398668	0.039192	0.029525	0.0701269	0.000467023	0.0140998	-0.0256791	0.00294133	-0.0273535	-0.0324816	0.0232152
POP13_NA_1	#8B4513	-0.0102093	-0.060632	0.0305514	0.0219082	-0.0193482	-0.00637627	-0.0228046	-0.00148421	0.00139084	0.0573841	0.0303923	0.076494	0.0230206	0.0190273	0.004635	0.040379	-0.0358857	-0.0619934	-0.0133216	0.0082092
POP13_NA_2	#8B4513	-0.00884531	-0.0603352	0.0153999	-0.0151241	0.00717914	0.0516793	0.00884789	-0.0181507	0.0182663	-0.0116052	-0.00402364	-0.00523608	0.02802	0.0647884	-0.0115647	-0.0820904	-0.0489242	-0.0159601	0.000954446	0.0167419
POP13_NA_5	#8B4513	-0.0131201	-0.0302131	0.0149444	0.0159159	0.00439494	-0.0264833	0.00426763	0.0194112	-0.0021017	0.00807188	0.0341017	-0.0181644	0.0347422	0.00949006	0.0290905	-0.0078345	-0.0143299	0.0210366	-0.0137535	-0.0203563
POP13_NA_6	#8B4513	-0.0247727	-0.0375853	0.0125899	0.00622892	0.0152374	0.0243883	0.0226383	0.0476168	0.01469	-0.0220175	-0.0265166	0.0393308	0.0352348	0.0649009	0.0491912	0.0192683	-0.0502349	-0.0940787	0.0657693	0.0565234
POP13_NA_7	#8B4513	-0.0463412	-0.0297125	-0.0249536	0.012401	-0.00270341	-0.000137384	-0.0490662	0.0332307	-0.00544871	0.0213794	-0.00484594	0.0403921	0.0418226	0.0606728	-0.0151894	-0.0601894	-0.00698178	0.054822	-0.0657544	0.0638392
POP14_AF_10	#000000	0.0049721	0.013515	0.0274145	0.00436769	0.00455975	0.0342926	0.0113523	-0.00882662	-0.0518077	-0.0264273	-0.034811	-0.0320445	-0.0583927	-0.0337779	0.0714279	0.0418469	-0.0475035	0.148345	-0.036328	-0.0116029
POP14_AF_3	#000000	-0.00270101	-0.00253105	0.0313701	-0.0188799	-0.0117646	0.0036815	0.0465237	0.00518669	0.00253761	-0.0276157	-0.0133945	-0.0312346	-0.0395739	-0.000133196	0.0234779	0.0101837	-0.0226614	0.0562707	-0.0582126	-0.00453109
POP14_AF_6	#000000	-0.013297	0.0222508	0.0118758	0.0179118	-0.0320217	-0.0407598	0.0173635	0.0013977	-0.0373025	0.0220144	-0.046008	0.0276416	-0.00306221	-0.0154969	-0.0011835	0.0680178	0.0418055	0.0576019	0.0408997	-0.0332133
POP14_AF_8	#000000	-0.0144576	-0.0180532	0.00143135	0.0252265	-0.00200119	-0.00693049	-0.0122439	-0.00262428	0.00011977	-0.00330572	-0.0588204	0.00797513	-0.0136281	-0.00538987	-0.00686163	0.0893919	-0.00574869	0.00248798	-0.0392102	0.0114297
POP14_AF_9	#000000	0.00239599	0.0286416	0.0205638	0.00823505	-0.0244164	0.0281819	0.0130449	-0.0394075	-0.0103428	-0.0118775	-0.0303238	-0.015709	-0.025481	-0.0208152	0.0439231	0.0430583	-0.0401662	0.153016	-0.0233043	-0.0360887
POP14_AS_13	#C0FF3E	-0.00470017	0.0196914	0.0130881	0.000984655	-0.0178465	-0.0369363	-0.0180645	-0.00467445	-0.0201791	0.0693514	-0.0351737	0.0209977	0.0368336	-0.00742587	-0.0103505	-0.004273	0.103803	0.0341019	-0.00962822	0.0495654
POP14_AS_2	#C0FF3E	-0.0215628	0.0529121	-0.00108839	-0.0113266	0.0201408	0.0448545	-0.0144161	0.0419551	0.0836699	-0.00788546	-0.0172947	-0.039583	0.019704	0.00697457	-0.0191453	-0.0649473	0.0215189	-0.0098193	-0.0526695	0.031408
POP14_AS_3	#C0FF3E	-0.00206157	-0.0108343	0.0169612	0.0153837	-0.0252568	0.0375144	-0.0158303	0.0709165	0.0373405	0.0254541	-0.0529507	0.0561722	-0.00761543	-0.0306969	0.0160067	0.137904	0.0364291	-0.0249713	0.0793235	0.0473222
POP14_AS_5	#C0FF3E	-0.00855703	0.0368411	-0.00536303	0.000307868	-0.0211106	0.0841633	-0.0104719	-0.00347313	0.00793964	0.0307474	-0.000301347	0.0822111	-0.000971604	0.00265784	-0.0462484	0.0428995	0.0121878	0.0909742	-0.0949196	0.0370794
POP14_AS_6	#C0FF3E	-0.0242954	0.0342894	-0.0158839	0.0460274	0.0490061	0.0212374	0.0721709	0.0775666	0.013977	0.0117838	-0.0759483	-0.00799773	0.0101196	-0.0293223	0.00958439	-0.0543463	0.0583751	0.120601	-0.0194511	0.0247308
POP14_EU_2	#000000	0.00325508	0.0175404	0.0324205	0.0208061	-0.00745424	0.0447086	-0.012046	0.00939629	-0.0316227	0.00369288	-0.0345122	0.0304733	-0.00716875	0.0159751	0.0385299	0.0712459	-0.0365483	-0.0230593	0.0034344	0.0671943
POP14_EU_2-2	#000000	-0.000934445	0.0353713	0.0164241	0.0113157	-0.0328951	-0.0339608	-0.0116569	-0.00174815	0.00395836	0.0145064	0.0193543	0.0561929	0.0758745	0.00697282	-0.0629554	0.0392612	-0.0784518	0.0128574	-0.0151389	0.0275726
POP14_EU_3	#000000	-0.0673982	0.048791	-0.095561	-0.00219279	-0.0214166	0.0606972	-0.0524871	0.0617277	-0.0211333	0.00935793	0.0051908	0.0215816	0.0027345	-0.0556513	-0.000916318	-0.0992294	-0.0215192	0.0703371	-0.0568476	0.0172996
POP14_EU_4	#000000	0.0031792	0.0467759	0.0350886	-0.0055481	-0.029082	-0.0206297	0.0215725	-0.0391017	0.0100842	0.0020756	-8.47E-05	-0.00757206	-0.0345835	0.00581437	-0.0170805	0.0148656	-0.0059014	0.0460929	-0.0852717	0.00344013
POP14_EU_9	#000000	-0.00161472	0.0259489	0.0386942	-0.0440273	-0.0213434	-0.036745	0.0343527	0.00954827	-0.00993441	-0.0472275	-0.0245109	-0.0616383	-0.017893	-0.0597335	0.0318386	-0.0519123	0.016536	0.0211049	-0.0298879	0.0506832
POP14_NA_1	#8B4513	-0.011429	-0.0290726	0.039238	-0.0239411	0.0422691	-0.0386859	-0.0303982	0.0221509	-0.0246701	-0.000741459	-0.0232561	-0.0324041	-0.0318654	-0.0574767	0.0175138	0.0204066	0.0660591	-0.0345943	0.0332484	0.041527
POP14_NA_12	#8B4513	-0.00139444	-0.0671588	0.03278	0.0155309	0.0318353	0.0534675	0.0101085	0.0282579	-0.0107019	-0.0142919	-0.00611423	-0.0101715	0.0146549	0.00677747	0.0227049	-0.0226287	-0.0096137	0.0178678	-0.0334642	0.027405
POP14_NA_13	#8B4513	-0.00817401	-0.0629343	0.0328367	0.00363832	0.0307366	-0.0349643	0.000662512	-0.016038	0.0179969	0.0072185	0.0189739	-0.0945757	-0.0106331	-0.035109	0.0973144	0.0303405	-0.107251	-0.0544702	-0.0238947	0.0909158
POP14_NA_15	#8B4513	-0.0159915	-0.0873685	0.0326073	0.011701	0.0395653	0.00180109	-0.00742321	-0.0084313	-0.0230799	-0.00644858	0.00348868	-0.00736012	-0.0350784	-0.077656	0.0116411	-0.0516813	0.0582046	-0.045285	-0.0288466	0.010736
POP14_NA_2	#8B4513	-0.0131803	-0.0469214	0.0318333	0.00655793	0.0588819	0.0237396	-0.0210362	-0.0438259	0.0083528	-0.0212537	0.0486599	-0.0449244	-0.00646697	0.09533	0.0374015	0.0143484	-0.0485351	-0.00738357	0.00741926	0.0108464
POP15_AF_10	#00EEEE	-0.00136723	0.0108584	0.0116579	-0.00589967	-0.0207422	-0.0128248	-0.0196628	0.00169829	0.0254535	0.0482208	-0.00259475	0.01874	0.094071	0.0361664	0.00309525	0.0150768	-0.0355954	-0.0185962	0.00209551	-0.0449566
POP15_AF_2	#00EEEE	0.00823493	0.0245586	0.0230664	-0.00106257	-0.0213842	-0.0199445	-0.0424024	-0.00151038	-0.0199802	7.29E-05	-0.0359099	0.0359699	0.0470097	-0.0276504	0.0281321	0.00524454	-0.00740096	-0.0364072	0.0130897	0.0520341
POP15_AF_3	#00EEEE	0.00693601	0.00206799	0.0339396	0.0255265	-0.0204959	-0.0142297	0.0466636	0.0559351	-0.0196105	-0.0181626	-0.0251664	0.0299033	0.0357522	-0.049664	0.101208	0.0126163	0.0645062	-0.066444	0.0853036	-0.00792473
POP15_AF_5	#00EEEE	0.00881632	0.00433177	0.0353613	0.00644916	-0.0132952	-0.00992236	-0.0336478	-0.0118007	-0.0254152	0.0160436	0.0087542	0.0209183	0.0168069	-0.074191	0.0565906	-0.0361214	-0.0455048	-0.0365033	0.0425586	-0.0242423
POP15_AF_6	#00EEEE	-0.00337164	0.00788893	0.0368306	-0.00796331	-0.0111197	-0.0266048	-0.0638274	-0.00678098	0.0307765	0.0617602	-0.0227463	0.00110861	0.0135602	0.0317908	-0.00986666	0.0228881	-0.0102491	0.0314434	0.00744602	-0.000398269
POP15_AS_1	#000000	-0.00675898	0.0186947	0.0271225	-0.00798424	0.00606082	0.00345125	-0.0158233	0.0491896	0.00931847	-0.00912988	0.00351969	-0.00304726	0.072458	-0.100522	0.0149378	-0.0497687	-0.00198154	0.0187744	0.00562706	-0.0475056
POP15_AS_2	#000000	-0.0111145	-0.000109555	0.0210506	0.00664333	0.0106635	-0.0351747	0.0220361	0.0548261	-0.0289424	-0.0442108	-0.0400552	0.0740751	0.0400564	-0.0517574	0.0450829	0.00178523	-0.0201102	-0.0599134	0.0193234	0.048595
POP15_AS_3	#000000	-0.00659177	0.0402547	0.0162269	-0.0058401	-0.0344835	-0.0429791	-0.0348808	0.00874459	-0.0236844	-0.0209723	0.0113949	0.0593374	0.0697739	-0.0230985	-0.0471727	-0.018749	-0.00704364	-0.0096652	-0.028353	-0.0013128
POP15_AS_4	#000000	-0.000153957	0.00757312	0.0207246	-0.0274966	-0.0103475	0.0138655	-0.0279542	-0.0404449	0.0172942	-0.0421774	0.0118454	-0.00237687	0.041156	-0.0352017	0.0225614	-0.0245412	-0.0435644	0.00275563	-0.0137719	-0.0169878
POP15_AS_6	#000000	-0.00108368	0.0327177	0.0258038	-0.012015	0.00188286	0.0183999	-0.0254247	-0.0135191	-0.0349264	-0.0399737	0.00806566	0.0130899	-0.00623065	0.00921525	-0.0422232	-0.00985874	0.0157107	0.00884679	-0.0196535	-0.0142289
POP15_EU_2	#00EEEE	-0.0241442	0.0489151	-0.0168268	-0.0137615	-0.0463533	-0.0256317	-0.043512	-0.0370543	-0.00269436	0.014192	0.0187656	0.029409	-0.00339361	0.0145742	0.0624458	0.020438	0.0206536	-0.00523566	-0.0180332	0.0156109
POP15_EU_5	#00EEEE	-0.00748692	0.0291903	0.0283309	-0.011223	0.0221444	-0.02869	-0.0160669	-0.0410679	-0.00183999	-0.00894958	0.0105466	-0.0411078	0.0121395	0.0303813	0.0558737	-0.00867669	-0.0239435	-0.00786248	0.0308416	-0.0368981
POP15_EU_6	#00EEEE	-0.0112284	0.0481395	0.0179044	-0.0112518	-0.017242	-0.0226762	-0.0253225	-0.0292807	0.00932229	-0.0262908	-0.0226563	0.00412049	0.00487691	0.010526	-0.0614217	0.024131	-0.00149013	-0.0356094	0.0145677	0.0133947
POP15_EU_7	#00EEEE	-0.00210669	0.0425443	0.0119345	-0.0304716	0.00722113	-0.0362654	0.0145647	-0.0433587	-0.0188581	-0.0303589	-0.0139273	-0.0200516	-0.0448988	0.0219979	-0.0332761	-0.0220998	0.0324482	-0.026427	0.0105833	-0.0647011
POP15_NA_2	#8B4513	-0.0207618	-0.0790315	0.0204357	0.0302693	0.0500241	-0.0115886	-0.00502777	-0.030635	-0.0508537	0.0606284	0.088457	0.0506499	-0.0377491	-0.0535533	-0.02033	0.020802	-0.0265399	0.0912948	0.037619	-0.193155
POP15_NA_3	#8B4513	-0.00813032	-0.0805317	0.0296197	0.020226	0.0458284	-0.0147881	-0.0212304	0.01676	-0.0385076	0.041389	0.0745745	0.0412754	0.00723804	-0.0854236	-0.0729005	-0.0168348	-0.0343665	0.0397397	0.0796455	-0.161185
POP15_NA_4	#8B4513	-0.00710223	-0.078745	0.0320574	0.0256418	0.0519523	-0.00959201	-0.00775551	0.00347245	-0.0403761	0.0623301	0.0805763	0.0251768	-0.0340168	-0.102664	-0.0563402	-0.0185163	-0.0616094	0.0535804	0.0894655	-0.18797
POP15_NA_5	#8B4513	-0.00784271	-0.100228	0.0315584	0.0513361	0.0299957	-0.0405236	-0.0363152	-0.084938	0.00389463	0.0504419	0.0204879	0.0279439	-0.0522463	0.0401031	0.0147379	0.069684	0.00109618	-0.00861735	-0.0329028	0.00908154
POP15_NA_6	#8B4513	-0.00863946	-0.0797873	0.0331298	0.0242403	0.0202605	-0.0322393	-0.0267017	-0.0587742	-0.0119402	0.0427284	-0.00412958	0.0267164	-0.0291654	-0.00344834	0.00465533	0.033235	-0.0277371	-0.022846	-0.0570019	-0.0143993
POP16_AF_1	#54FF9F	0.00617368	0.0240478	0.0214272	-0.0185714	0.0289422	0.11793	-0.0380099	0.0192207	-0.00177658	-0.0682457	-0.0110471	-0.028146	-0.00313298	-0.0292085	0.0191234	0.0100406	0.0295607	0.0983743	0.10989	0.0379821
POP16_AF_4	#54FF9F	0.00513479	0.00236035	0.0296457	-0.0108719	0.0167228	0.134622	-0.0136273	0.107243	-0.022796	-0.0619116	-0.0341722	0.0126818	-0.0303244	-0.00419781	0.0142276	0.00141615	0.0194057	0.0598842	0.141198	0.0357663
POP16_AF_5	#54FF9F	-0.00273296	0.0206105	0.0128519	0.00206477	0.025411	0.0799117	0.0232216	0.0421386	0.00509065	-0.0512313	-0.00439665	0.0238409	0.0393359	0.023044	-0.0675376	0.000669006	0.00566082	0.0691032	0.16539	-0.0530794
POP16_AF_6	#54FF9F	-0.0149308	-0.00747394	0.036451	-0.00293065	0.0245594	0.111371	-0.0127629	0.0698453	-0.0193295	-0.0614533	-0.035119	-0.0139976	-0.0367882	-0.0135076	0.0705117	0.0422705	0.0713281	0.153677	0.176734	-0.0287586
POP16_AF_7	#54FF9F	-0.00689567	0.0263201	0.0294891	-0.0133791	0.0148741	0.0654315	-0.0321452	0.0663405	-0.0324233	-0.0681212	-0.0207581	-0.023103	-0.00185627	-0.088247	0.0282248	0.0610402	0.0693986	0.142439	0.0835539	0.00297969
POP16_AS_2	#00EEEE	-0.00852658	0.0298894	0.0111034	0.00317418	-0.0321875	-0.0395734	-0.00860958	0.00676899	-0.0379505	0.0259223	-0.0525353	0.000213442	0.0396487	-0.0514195	-0.0538291	0.0606916	0.0562071	0.051765	-0.0160641	-0.0292701
POP16_AS_4	#00EEEE	-0.00770755	0.0186635	0.0161692	-0.000176992	-0.00660127	-0.0113558	-0.0336683	-0.0185548	-0.0268959	0.00217891	0.0512313	0.0146635	-0.0238087	-0.033607	0.000663192	0.0362555	-0.000784591	0.0331233	-0.042658	-0.0391738
POP16_AS_5	#00EEEE	-0.048526	0.0350089	-0.0495276	0.0148882	-0.024491	0.0123835	-0.0925165	0.0236155	0.00610993	0.00687103	0.0132089	0.089577	0.016166	-0.0198188	-0.0159962	-0.0652403	0.0425359	0.0400334	-0.0088362	0.0822035
POP16_AS_5-2	#00EEEE	-0.043352	0.0192786	-0.0337139	-0.00442077	-0.0541326	0.0529937	-0.0231366	0.0602971	0.0272329	-0.0363561	0.0109432	0.0426835	0.010721	-0.00307448	0.0299211	-0.0188037	-0.0583752	0.0405156	-0.0440645	0.00149981
POP16_AS_6	#00EEEE	-0.00695617	-0.00982897	-0.00155284	0.0172968	0.0231009	0.0617644	-0.00910941	-0.0122698	-0.00973233	-0.0101543	-0.0877251	0.0222693	-0.0188698	0.0314487	-0.0325273	0.0639549	0.0353707	-0.0124962	-0.00921066	0.0344959
POP16_EU_1	#00EEEE	-0.00558243	0.0311133	0.0278615	-0.0131968	0.00988663	-0.0133734	-0.0354109	-0.0331585	0.00724431	-0.00888363	-0.0153306	-0.00264518	-0.0449105	-0.0356007	-0.0501043	0.0667891	-0.00929028	-0.00940372	-0.0661497	-0.0184922
POP16_EU_2	#00EEEE	-0.00314816	0.00985847	0.0175674	-0.0149144	0.0249205	0.109302	-0.00719935	0.0157951	-0.0112922	-0.0333541	-0.0406169	-0.00208763	-0.0209419	0.0528961	-0.00292886	-0.0181341	-0.0297877	0.059146	-0.00741563	0.0401475
POP16_EU_31	#00EEEE	-0.014938	0.0144116	0.0287831	-0.00321123	0.0092627	-0.0161784	-0.0133368	0.0137867	-0.045782	-0.0479107	0.0110974	-0.00626137	-0.0464257	-0.123853	0.0218677	-0.0309488	0.00507237	-0.076902	0.0680372	0.0721187
POP16_EU_9	#00EEEE	-0.0153184	0.0424476	0.0157228	-0.0139057	-0.0264238	-0.0288867	-0.0287041	-0.0141319	0.0264364	0.0376323	-0.0281911	0.0113683	-0.0210996	0.0450871	-0.0646194	0.0297193	-0.0246254	-0.0735766	-0.00957719	-0.0173229
POP17_AS_1	#00EEEE	-0.00548519	-0.0241806	0.0396337	0.0150097	-0.0164604	-0.0276795	-0.0368561	-0.0254446	0.0269681	0.000120791	-0.0029196	-0.0217966	-9.42E-05	-0.00363667	0.0200946	-0.0641378	-0.0347656	0.031571	0.032631	-0.0257212
POP17_AS_1-2	#00EEEE	-0.0183951	0.0309879	0.0207634	-0.0120075	0.00852688	-0.0195811	-0.0419655	0.0208618	0.00879379	-0.0241113	0.0111488	-0.0413157	-0.0074991	0.016625	0.0211927	0.0607974	0.0331271	-0.0568702	-0.0190159	-0.0185374
POP17_NA_1	#8B4513	-0.0150519	-0.080384	0.0239939	0.03525	0.0690462	-0.0116332	-0.0259638	-0.0556905	-0.0203211	0.0401409	0.0243986	-0.0520596	0.0339122	-0.0276625	-0.118576	-0.00119037	0.0437375	-0.00222999	-0.00114737	0.0138071
POP17_NA_3	#8B4513	-0.0135644	-0.0848001	0.0298939	0.0331001	0.0460286	-0.0495134	-0.0487794	-0.0305443	0.0263367	0.0227092	0.0505466	-0.00191645	-0.0322173	-0.00498748	0.00131031	-0.0427145	0.00974175	0.0236242	0.00136968	0.00904989
POP17_NA_4	#8B4513	0.00204787	-0.102234	0.0175593	0.0178061	0.0451357	-0.0428253	0.0304424	0.0115189	0.0125578	0.0825132	0.0134176	0.0430698	0.00131865	-0.018204	-0.0896419	-0.0574136	0.0392804	0.0269141	0.0173322	-0.0443842
POP17_NA_5	#8B4513	-0.00799786	-0.0640123	0.0149324	0.0291172	0.0378776	-0.0362151	0.00490133	-0.00228727	0.00575627	0.0671075	0.0263989	0.0571929	0.0103995	-0.0446855	-0.0489582	-0.0222589	0.0213218	0.00904595	-0.0497926	-0.0468646
POP17_NA_6	#8B4513	0.00177046	-0.0778015	0.0242919	0.00452717	0.0709752	0.0467759	-0.0450636	-0.0568547	0.0298287	-0.0185665	0.0651845	-0.0212034	-0.00693258	-0.00141017	-0.0388231	-0.0451364	-0.0392886	0.015122	-0.00560843	0.0249314
POP18_AS_1	#00EEEE	-0.000333157	0.00342683	0.0191728	-0.0159008	-0.0495152	-0.0266051	-0.00504054	0.0356104	-0.0121453	0.0463106	-0.0139216	0.0838838	0.0358626	0.000903029	-0.00404762	0.00133044	0.0150834	-0.00873529	0.0510972	0.000925543
POP18_AS_11	#00EEEE	-0.00961985	0.0378407	0.0113052	-0.0133786	-0.015163	-0.0290435	-0.0300099	0.00504819	0.0191614	0.0238403	0.0341483	0.0449391	0.0176526	-5.57E-05	-0.000594476	0.0249237	0.0237309	-0.0695075	-0.00129237	-0.0429941
POP18_AS_5	#00EEEE	-0.00322732	0.024607	0.010576	-0.0146095	-0.0284723	-0.0117529	-0.0459211	-0.0284758	0.0337352	0.0170063	-0.0167944	0.0430411	0.0341984	-0.0112934	0.0133543	0.0186656	0.0294374	0.00394435	-0.00502451	-0.0194958
POP18_AS_6	#00EEEE	0.00489613	0.0391867	0.0201648	-0.0127958	-0.025249	-0.0356458	-0.00447659	-0.0290334	-0.00705226	-0.0128909	0.00945039	0.0862677	0.00864222	0.0220484	-0.0479354	-0.0223436	0.0426328	0.0224178	0.00194279	0.0298349
POP18_AS_7	#00EEEE	-0.00661058	0.00812262	0.0364343	0.0160546	-0.036148	-0.0285565	-0.0220541	-0.00397631	-0.0284306	0.00889413	-0.0195875	0.0595753	-0.0410369	-0.0487324	0.012727	0.0592238	0.0288616	0.0268266	0.0851274	0.0249209
POP18_NA_1	#8B4513	-0.0554746	-0.0481493	-0.0344453	0.00659317	0.000809346	0.000512854	-0.0677331	0.0540511	0.0314312	0.0424996	0.0120978	-0.040028	-0.0171969	-0.0689572	-0.0769689	-0.0786159	-0.0984682	-0.00916912	-0.0310595	0.0258686
POP18_NA_21	#8B4513	-0.0179335	-0.0764363	0.0331224	-0.00220835	0.0488813	0.0137265	0.0167001	0.0254798	-0.0190857	0.00571727	0.0197938	0.0605891	-0.0229573	-0.137505	-0.0279349	0.00523825	-0.15482	-0.0555909	-0.0379734	0.0615407
POP18_NA_22	#8B4513	-0.0126165	-0.0655033	0.0315614	0.00203532	0.0226227	-0.0351638	-0.034441	-0.0381689	-0.0364293	0.0335338	0.0276524	0.0178053	-0.0246928	-0.111367	-0.0593438	0.0277938	-0.109646	-0.0365477	-0.0244566	-0.0283789
POP18_NA_23	#8B4513	-0.00804267	-0.0922213	0.0293569	0.0222821	0.0352639	-0.0356421	-0.00466738	-0.000789861	-0.00551374	0.0268376	0.0358714	0.00185297	-0.042079	-0.145939	-0.0820569	-0.0135564	-0.118676	-0.0149764	-0.0297644	0.0435903
POP18_NA_4	#8B4513	-0.0523429	-0.0596271	-0.0466123	0.0285436	0.0168884	0.00654944	-0.0401296	-0.0295625	0.0252755	0.0725224	0.010286	0.019114	-0.0431605	-0.0442437	-0.0214575	-0.0693431	-0.141636	-0.0236771	-0.0347792	0.0656783
POP19_AS_3	#00EEEE	-0.0226221	0.0296033	0.00799957	-0.00355419	-0.0344074	0.017962	-0.0264738	-0.00754068	-0.0484758	-0.000888224	0.0727243	0.00797977	0.0142124	-0.047735	-0.017848	-0.0428533	-0.00741891	0.0136209	-0.031712	0.0903858
POP19_AS_5	#00EEEE	-0.0128716	0.027991	0.0197442	0.0185795	-0.00436585	-0.0382224	-0.0198996	0.0163428	0.00487487	-0.0697784	-0.0196995	-0.00701937	0.0171664	0.0189482	-0.0456155	0.00298139	0.0327227	-0.0734536	-0.0112167	0.0493669
POP19_AS_6	#00EEEE	-0.00962688	0.0177841	0.0270485	0.000842606	-0.00120034	0.10381	0.0211653	-0.0215189	0.010727	-0.0563902	-0.00735081	0.0223689	0.101547	-0.0251253	-0.0154674	-0.00490051	-0.131662	0.0629362	-0.0168583	0.0416338
POP19_NA_1	#8B4513	-0.0153327	-0.0498231	0.0380693	0.0316979	0.00510231	-0.0632808	0.0282578	0.0287263	-0.031224	-0.00685433	-0.00576716	-0.0821914	0.0423607	-0.022685	0.0196124	0.0251814	0.0464592	-0.000724799	-0.0126219	0.0343407
POP19_NA_10	#8B4513	-0.0142512	-0.0362709	0.0199105	0.0235518	0.0181528	-0.00551617	-0.0294766	0.00644661	0.0185057	0.0140109	0.027024	-0.0158928	0.0231508	0.0227177	-0.054557	-0.0561573	-0.0229793	0.00579281	0.0549971	-0.00514349
POP19_NA_11	#8B4513	-0.0076861	-0.0569031	0.0316333	0.0107686	0.022902	-0.0297859	-0.0220566	-0.0182347	0.00103101	-0.00979716	-0.0029243	-0.0026184	0.0137993	0.0207867	-0.0410021	-0.0512774	6.00E-05	0.00411434	0.0767012	-0.0110306
POP19_NA_5	#8B4513	-0.00905452	-0.0433602	0.027462	0.00992459	0.0300956	-0.0315172	-0.0216016	-0.00338389	-0.00862009	-0.0249301	0.0247787	-0.0815327	0.00292979	-0.0112974	-0.00110512	-0.0284564	-0.0010036	-0.0396609	0.0266638	0.00353731
POP19_NA_9	#8B4513	-0.0133156	-0.0596182	0.0183544	0.0135247	-0.00483404	-0.0216012	-0.000440419	0.0175498	0.00800449	0.0347227	-0.0238672	-0.0431055	0.0525387	0.0677187	0.0076437	0.037518	0.071987	0.00724813	0.104482	0.0243467
POP1_AF_4	#54FF9F	0.00305706	0.0127034	0.0264185	-0.011519	-0.0258643	0.00181513	-0.122671	-0.0920486	-0.0899258	0.0360804	-0.0438915	0.0708704	-0.158511	0.13865	0.156898	-0.160103	0.028639	-0.0531959	0.0705	-0.0669062
POP1_AF_5	#54FF9F	0.00353042	0.00795682	0.0399268	-0.0409151	-0.0289033	0.00844903	-0.165159	-0.0626136	-0.0170534	0.00351518	-0.0223183	0.0357699	-0.157983	0.0311515	0.0790828	-0.18528	0.0208877	-0.0861641	0.0385888	0.0167312
POP1_AF_6	#54FF9F	0.00870605	0.0150957	0.0213059	-0.0442472	-0.0441895	0.00344288	-0.134096	-0.104345	-0.0431214	0.00643396	-0.0379704	0.072661	-0.179393	0.125988	0.0647184	-0.129336	0.132586	-0.0847325	0.0067565	0.0109892
POP1_AF_7	#54FF9F	-0.000699533	0.0164826	0.0494066	-0.0403096	-0.0339699	0.00187411	-0.137467	-0.0793138	-0.0238073	0.0292119	-0.00530336	0.0336636	-0.146554	0.114464	0.0632133	-0.202183	0.0204105	-0.0546328	0.0357174	-0.033952
POP1_AF_8	#54FF9F	0.0102203	0.00278741	0.0412019	-0.00263911	-0.069935	0.00820777	-0.108099	-0.0919983	-0.060135	0.0466776	-0.0260067	0.109326	-0.142733	0.152258	0.110123	-0.119092	0.0721216	-0.01834	0.0181183	-0.0113819
POP1_AS_2	#C0FF3E	0.000611753	0.0361877	0.0344116	-0.0029891	0.0195032	0.0459679	0.0138143	0.0123983	0.0433394	0.0110325	-0.0487336	0.0064104	0.0378257	0.0642727	0.00479297	-0.0149971	-0.0645266	-0.0523266	0.00219988	-0.0290722
POP1_AS_3	#C0FF3E	0.00417983	0.0369176	0.0198471	0.0105252	-0.00828241	0.017025	0.0298878	0.0189662	0.0196798	0.0135548	-0.0280397	0.0220072	0.0248697	-0.00346535	-0.0176611	-0.0621281	0.0521705	-0.0181634	0.0188571	0.0427869
POP1_AS_4-3	#C0FF3E	0.0537845	0.0162727	-0.0200274	-0.0330685	-0.00318001	0.0092884	0.00288965	0.00970241	0.079388	0.111685	0.076231	0.0146355	-0.0144738	0.000263839	0.0792903	0.0135615	-0.0557442	-0.0446414	0.0678698	-0.0127833
POP1_AS_4-4	#C0FF3E	-0.00593053	0.0167229	-0.00544684	-0.0263458	-0.033337	0.0294077	0.0477918	0.0111059	0.0244961	0.0679357	-0.0346082	0.0145492	0.000540543	0.0705078	0.07458	0.0552738	0.0450883	0.0194958	0.00412283	-0.0691569
POP1_AS_4-5	#C0FF3E	-0.000511135	0.0370951	0.00845029	0.00128916	0.04991	0.0711042	0.0715778	0.0376247	0.01394	0.0388349	-0.0546758	-0.0485307	0.0353251	0.0661708	0.061323	0.0402242	-0.0429534	-0.0360012	-0.0427654	-0.073928
POP1_AS_7	#C0FF3E	-0.000630923	0.0385577	0.0126059	-0.0143776	0.0264233	0.000433313	-0.00600862	0.000832067	0.0151131	-0.0248517	-0.0543711	-0.00791672	-0.0118169	0.026266	0.0497991	-0.00730452	0.0363298	0.0180171	0.00729022	-0.0505445
POP1_AS_9	#C0FF3E	-0.0022001	0.00695631	0.00841022	-0.0187011	-0.00291667	0.0115657	0.00885427	0.0236414	0.00343276	0.0563567	0.00367673	0.0494236	0.0831421	0.0238377	0.0321804	0.0113518	0.0296742	-0.00917934	-0.0562166	0.0633496
POP1_EU_1	#00EEEE	-0.00756494	0.0187357	0.0195311	-0.0194253	-0.00907882	-0.00843681	-0.0189407	-0.0173767	0.00712748	-0.0539526	0.0138619	-0.0165256	-0.00425131	-0.0547197	0.00709133	-0.0453811	-0.0158704	-0.0520868	0.0397478	-0.0133891
POP1_EU_4	#00EEEE	-0.00551494	0.0249519	0.0169949	-0.0127799	-0.0154224	-0.00965291	0.00668736	0.00856126	-0.00815124	-0.0124438	-0.00832734	0.0190928	-0.00175875	0.0614224	-0.0558134	0.0884285	0.0445779	0.0333119	0.00850226	-0.00742191
POP1_EU_4-2	#00EEEE	-0.00333067	0.0168369	0.0232556	-0.00317245	-0.00421537	-0.0387651	0.0154738	-0.00940534	-0.050223	0.025812	-0.0518074	0.00299256	0.0338728	0.0144165	0.0288107	0.0484772	0.045548	-0.00440161	-0.0409259	-0.0626899
POP1_EU_7	#00EEEE	-0.00565	0.0289323	0.041264	0.00603538	-0.0265296	0.00641762	-0.0418353	0.0433948	-0.043142	-0.0289247	0.0319894	0.0660854	-0.0616071	-0.0301291	0.00508252	0.0244129	0.0136379	-0.0324496	0.0310859	0.0356255
POP1_EU_7-2	#00EEEE	-0.00575284	0.0337604	0.0246644	0.000252679	-0.0171485	0.00943271	-0.0189133	0.0114721	-0.0245075	-0.00197639	0.0165158	0.062981	-0.00685001	-0.00929482	-0.00377552	-0.0221287	-0.0425586	-0.00669541	0.0404594	0.000545438
POP1_NA_22	#8B4513	-0.0182438	-0.0520146	0.0309014	0.00837215	0.0341372	-0.0671674	0.0322492	0.0127832	0.00401335	0.0227319	-0.0553305	0.0110235	0.0778317	0.062941	0.0513641	-0.0029968	0.0540073	0.115763	0.0912525	0.111203
POP1_NA_4	#8B4513	-0.0455317	-0.0146413	-0.0327571	0.025278	0.0137631	0.00811128	-0.00156642	0.00491753	-0.00449583	0.0149654	0.014931	-0.0129527	0.0701732	0.00736491	-0.00657006	-0.0483603	0.0183012	0.0397965	-0.0372408	0.0165518
POP1_SA_1	#0000FF	-0.014618	0.0501386	-0.00362076	-0.0306489	-0.00374861	0.0590357	0.10038	-0.236829	-0.120839	-0.0367821	0.146999	0.0610587	0.131248	-0.0217364	0.063018	0.00417454	0.0146285	-0.00946011	0.00565368	0.0496298
POP1_SA_4	#0000FF	-0.0106022	0.063561	-0.000494602	-0.0450116	-0.0209415	0.05016	0.141809	-0.242552	-0.148389	-0.0369689	0.174155	0.0587801	0.138159	-0.025203	0.0502181	-0.0334426	-0.00556259	0.0169316	-0.00596022	0.057146
POP1_SA_6	#0000FF	-0.00694926	0.0328907	0.0028064	-0.0250007	-0.00749774	0.0329297	0.174283	-0.23232	-0.13954	-0.0113028	0.120449	0.0765713	0.148622	-0.00906093	0.0512167	-0.0392939	0.0174141	0.0356735	0.0370925	0.0489876
POP1_SA_7	#0000FF	-0.00435492	0.0726442	0.00860983	-0.0388497	-0.00460753	0.0300257	0.158317	-0.23203	-0.186771	-0.0549953	0.123535	0.068579	0.118774	-0.0337714	0.1136	-0.0182494	0.0504597	-0.0147749	-0.0623258	0.0277975
POP1_SA_9	#0000FF	-0.00892455	0.0595397	0.00203076	-0.0358737	-0.00178419	0.0563502	0.11027	-0.184052	-0.0913692	0.00235696	0.149371	0.0583081	0.130778	-0.0200347	0.0372914	-0.0163598	-0.00923281	0.0135758	0.0541399	0.0158378
POP20_AF_1	#000000	-0.00819525	0.0115581	0.0270561	0.0130901	0.00869491	-0.0256765	-0.0207777	0.0495846	0.0630859	-0.0102911	-0.00836533	-0.0187083	0.0609582	-0.0306292	-0.00922325	-0.00681732	0.00693214	0.0634846	-0.0123897	-0.0047397
POP20_AF_3	#000000	0.00278606	0.0128634	0.0297416	-0.000485668	0.035101	-0.0120065	-0.0274078	-0.0191514	0.0272424	-0.062052	-0.00662074	0.0085856	-0.00813258	0.0254316	-0.103649	-0.0825218	0.0458591	0.00263108	0.0430376	-0.0218428
POP20_AF_4	#000000	-0.0142827	0.011437	0.00818668	0.00878955	-0.0316035	0.0149939	-0.0753171	-0.00207749	-0.0027839	0.0457212	0.0136927	0.0510207	-0.0267054	-0.0177688	0.0190694	0.014003	-0.087085	0.0290679	-0.0918036	0.0345117
POP20_AF_5	#000000	-0.0132891	0.0255612	0.0301325	-0.0241451	0.00532753	0.0282432	-0.0284568	-0.0522349	-0.0166101	0.00433966	-0.0654389	0.0293929	-0.0312597	0.0232429	-0.0393148	0.0432625	-0.0153869	0.0461726	0.0691075	-0.0286952
POP20_AF_9	#000000	-0.00664495	0.0329239	0.0206737	-0.0169967	0.00168007	-0.00410971	0.00186246	-0.0308729	0.0198983	-0.0486393	0.0193333	-0.0144225	-0.0141264	0.000113967	-0.0381846	-0.0298564	0.0652641	0.0484143	0.0478104	-0.0138898
POP20_AS_2	#000000	-0.0049722	0.00890574	0.0132749	-0.00639485	0.0236241	-0.045798	0.0156388	0.01776	-0.0171308	-0.00204585	0.0213158	0.0493564	0.00138522	-0.0266532	-0.0157402	0.0602989	-0.00165254	-0.0291286	-0.000318818	0.0114423
POP20_AS_3	#000000	0.00325649	0.019399	0.0273561	-0.0259672	0.000909322	-0.0322158	-0.0355122	-0.0311852	0.0227109	0.0297052	0.00285176	0.0481601	0.00573491	-0.0171858	-0.0352735	-0.0203303	0.019143	0.0264432	-0.0505014	0.0339798
POP20_AS_4	#000000	0.00104204	0.0094606	0.0412538	-0.0118514	0.0027975	-0.00885601	-0.0552104	-0.0260612	0.00314499	-0.0307929	-0.0147373	0.0415286	0.0233707	0.00300651	-0.0427617	-0.07154	-0.0132696	0.0504774	0.0050156	-0.0267064
POP20_AS_5	#000000	-0.0118493	0.0189594	-0.0118049	0.019948	0.00281654	-0.0192171	0.037736	0.0730638	0.0284082	0.0141099	-0.0317305	-0.0222869	0.044689	0.0788052	0.0253963	-0.0593983	0.0564251	0.0894443	-0.0128409	-0.0579914
POP20_NA_1	#8B4513	-0.0264195	-0.0351781	0.0146618	0.0126792	0.008403	-0.0477592	-0.0431318	-0.0364553	-0.00315354	0.0212452	0.0611661	-0.0321675	0.0755124	0.0358679	0.0528263	-0.0851727	-0.0248542	0.0228133	-0.0665071	-0.0367903
POP20_NA_25	#8B4513	-0.0263422	-0.0670371	0.0254163	0.0174528	0.0331493	-0.0543583	-0.0405903	0.00807136	0.0456213	-0.0446502	0.0611908	-0.0955672	0.0591917	-0.0472228	0.0275846	-0.104163	0.0153158	0.0946393	0.0180063	-0.0285464
POP20_NA_3	#8B4513	-0.0213075	-0.0929403	0.00925636	0.0581877	0.0220838	0.0285912	-0.00514676	0.0191434	0.0375977	0.0145792	-0.0369761	-0.0120621	0.0434948	0.099697	-0.0337769	0.0156105	0.019999	0.0118221	0.0441299	-0.026583
POP20_NA_5	#8B4513	-0.0229422	-0.0337362	0.0173041	0.00962552	0.00382722	-0.0356959	-0.0625312	-0.0132505	0.0404556	0.0218762	0.0574779	-0.0525966	0.0312911	0.0411007	0.0595927	-0.0443666	-0.0209905	0.0636229	-0.016281	0.00725153
POP21_AS_2	#000000	0.038214	0.0439631	0.00230463	0.144261	-0.0191128	-0.064036	0.08208	0.0358814	0.0213884	0.063499	-0.0556336	0.0130363	-0.0177126	-0.014483	-0.0358587	0.00344813	-0.0440966	-0.0189116	0.00793549	0.0547632
POP21_AS_3	#000000	0.000203419	0.0107537	0.0269753	0.00862477	-0.0542221	-0.051803	0.0352481	0.0182172	0.0101868	0.0646905	-0.0475542	0.0754167	-0.0261974	0.0122834	-0.0405521	0.01668	-0.0911752	0.0318717	-0.0650055	0.0977825
POP21_AS_4	#000000	0.0272902	0.0404348	0.010795	0.132817	-0.0336693	-0.0178887	0.0538053	0.0427748	0.00800217	0.0501261	-0.0540583	0.0250469	-0.009109	-0.0150829	-0.0548877	0.0225555	-0.0685891	0.00987724	0.0262073	0.00446372
POP21_AS_5	#000000	0.0316264	0.0691741	0.0090416	0.147823	-0.0248764	-0.0414634	0.0160602	-0.0246737	0.00445121	-0.00845408	-0.00817051	0.0175801	-0.0233188	-0.0401431	-0.0189664	-0.0177183	-0.0605824	0.0158021	-0.0397008	0.0274597
POP21_AS_6	#000000	0.0448656	0.0695313	-0.0150093	0.237901	0.0110149	0.0404193	0.0319767	0.011137	-0.00320713	0.000861832	0.026191	0.00712573	-0.0186816	0.0267754	-0.0512846	0.0137926	-0.00203571	0.00699058	-0.0127776	0.0127109
POP22_AS_1	#000000	0.00498218	0.0603346	0.0487432	0.0217568	0.0324078	-0.114485	0.089295	0.215566	-0.105189	-0.131409	0.271196	-0.0124216	-0.1132	0.138912	0.0294557	0.0404052	0.000844427	0.0112346	-0.000274405	-0.0391503
POP22_AS_2	#000000	0.00190531	0.0509541	0.0523053	-0.00078485	0.0281987	-0.0944139	0.0490088	0.202633	-0.0969256	-0.121642	0.214534	0.0264808	-0.0844781	0.0884858	-0.00375016	-0.0321395	-0.0212811	-0.00636861	0.0131584	-0.00787171
POP22_AS_6	#000000	0.00318662	0.0575263	0.0368685	-0.00167251	0.00143707	-0.0842346	0.0601794	0.144907	-0.0629469	-0.0517189	0.199399	-0.0147116	-0.0863838	0.18303	0.0274023	0.0370121	-0.101521	-0.0443413	0.0041549	0.0148315
POP22_AS_7	#000000	0.000709696	0.0594765	0.0530864	0.0225636	0.00663144	-0.103662	0.053284	0.17184	-0.0913537	-0.106651	0.180379	-0.00142867	-0.0248009	0.115697	-0.0104864	0.0629348	0.00724983	-0.00553445	0.0195536	0.0970483
POP22_AS_8	#000000	0.0060574	0.0596692	0.0495071	-0.0265204	0.0118581	-0.108352	0.0893146	0.192319	-0.0894351	-0.0724957	0.219735	-0.0475234	-0.126664	0.195163	0.023942	0.0217934	-0.0319807	0.0267945	-0.0997651	0.015748
POP22_NA_10	#8B4513	-0.0179418	-0.0470264	0.0256016	0.00129973	0.040931	0.0588507	-0.0174622	0.0653704	-0.0176466	-0.0234982	-0.0236546	0.0242585	0.0240174	0.0123453	-0.0471706	-0.0340615	0.0147229	0.00953317	-0.0445169	0.0124022
POP22_NA_12	#8B4513	-0.0318412	-0.0866717	-0.0065442	0.0283094	0.0549715	-0.045617	0.0113237	-0.046772	-0.00599624	-0.00899468	-0.012507	0.00246248	0.0340455	0.0195972	-0.015473	-0.0566778	0.0152573	0.0436129	0.0238718	-0.0806336
POP22_NA_3	#8B4513	-0.00833102	-0.066608	0.0271472	0.0234121	0.0859193	0.059465	0.0591722	-0.0117542	-0.0365435	-0.00474032	-0.03293	-0.0147886	-0.0445069	-0.0798052	0.00164055	0.0616399	0.0377503	0.0648325	-0.0171045	0.0366108
POP22_NA_4	#8B4513	-0.0065482	-0.0649762	0.0273453	-0.00259475	0.0511168	0.038839	0.0499158	0.00931728	-0.00662518	0.00778805	0.0189394	0.00176941	0.00822572	-0.0266888	-0.0331577	-0.0342316	0.0401317	0.055081	-0.0142763	0.0173772
POP23A_NA_1	#8B4513	-0.0120928	-0.0741669	0.0106006	0.0358287	-0.0138792	-0.0339937	-0.0290701	0.0198147	-0.0257622	0.0532639	0.000787955	0.109304	0.0575608	0.0613791	-0.00624768	0.0711404	0.0685027	-0.0160119	-0.095902	0.0100398
POP23A_NA_10	#8B4513	-0.0298543	-0.0439251	0.00414168	-0.0160659	-0.00279241	0.0516847	-0.0171653	0.0222724	-0.000487813	0.0150195	-0.00991222	-0.017693	-0.015248	-0.0421936	0.0550868	0.00768331	-0.00836213	0.0077239	0.0384167	0.0804289
POP23A_NA_3	#8B4513	-0.0283224	-0.0572996	0.0135023	0.0234279	0.0535269	0.0422684	0.026049	0.0329816	-0.0150441	-0.0202114	0.00537477	0.0931951	-0.0190003	0.0832248	-0.0936615	0.000682367	0.0205423	-0.115717	0.000891116	0.0650351
POP23A_NA_4	#8B4513	-0.0434397	-0.0570627	-0.0385586	0.00452628	0.000382803	0.0340513	-0.0518013	0.0195805	0.0130916	0.0365058	0.0626296	0.0270906	0.0222023	-0.0278669	-0.0321381	-0.00914725	-0.0316315	0.00999851	-0.0234934	0.0778496
POP23A_NA_6-2	#8B4513	-0.00900011	-0.0861146	0.0253671	0.0193963	0.0362351	-0.0379337	-0.0234481	0.0191065	-0.0567354	-0.0110922	0.0339289	-0.0234528	-0.0207192	-0.0513712	0.00764713	0.0294314	-0.0390958	0.014249	-0.0622206	0.0551042
POP23C_NA_1	#000000	-0.0237945	-0.0484614	0.0268274	0.0384775	0.0134377	-0.0389705	-0.0306506	-0.0249869	0.0251606	0.00777169	0.0318073	-0.0651331	-0.0413949	0.0533661	0.015577	0.0558588	-0.0335523	0.0430522	-0.0116517	0.116914
POP23C_NA_10	#000000	-0.00598736	-0.0815251	0.0241144	0.0213856	0.0100124	-0.00427041	-0.0266825	-0.0452678	0.0173753	0.0275064	0.0540919	0.0315402	0.0439397	0.0581195	0.00900665	0.0129684	-0.0285372	0.0220238	0.0316544	0.00584383
POP23C_NA_5	#000000	-0.0137177	-0.049425	0.0296651	-0.00780962	-0.00751456	-0.018562	-0.0592699	-0.0360185	0.0461377	-0.0197233	0.00194436	-0.113214	-0.00314126	0.0208708	-0.0276513	-0.00568593	-0.0260913	0.0298398	0.0531175	0.0592377
POP23C_NA_6	#000000	-0.0113205	-0.0871486	0.03701	-0.00465998	-0.00961864	-0.0329417	-0.0197126	0.00598549	-0.0314435	0.00562122	-0.00383781	-0.048609	0.022166	-0.0655049	0.152122	0.0400661	-0.0488842	-0.0022499	0.00230661	-0.000756041
POP23C_NA_8	#000000	-0.0167025	-0.0939972	0.0132631	0.0172168	0.0494482	0.031429	-0.0130687	-0.00125041	0.0364549	0.00845002	0.0167535	0.0617132	0.0814659	0.0753849	-0.0149899	0.0127126	0.0932151	-0.0185147	-0.0184217	0.0802176
POP23_AS_13	#8B4513	0.0784608	0.0967829	-0.0327819	0.358951	-0.00648781	-0.0091057	-0.0139157	-0.0373064	0.0152911	0.0258016	0.00590489	-0.0296675	-0.0262487	-0.00634145	0.0158923	-0.0335765	0.0172287	-0.0211605	-0.0143013	-0.0131354
POP23_AS_2	#8B4513	0.0668818	0.123922	-0.0315943	0.359158	-0.000848271	0.0299455	0.0100967	-0.0307246	0.00846102	0.0256393	0.00274569	0.00707798	-0.018627	-0.0176506	-0.0147052	-0.0233239	0.0237091	-0.0161433	0.0103537	-0.00435536
POP23_AS_2-2	#8B4513	0.0707837	0.105877	-0.0330124	0.361463	-0.00757614	0.0105329	-0.0074117	-0.0221769	0.0129374	0.00881572	0.0132918	-0.0342133	-0.0310417	-0.00759085	0.0218157	-0.034295	0.00739065	-0.0195351	0.00496142	0.0124155
POP23_AS_5	#8B4513	0.0771094	0.108001	-0.031215	0.356184	0.00261453	0.0197281	-0.0123785	-0.0248733	0.0211741	0.014417	0.0133185	-0.0228096	-0.010177	0.00620591	0.0254845	-0.0511647	0.00341414	-0.0176372	0.0283105	-0.0104087
POP23_AS_6	#8B4513	0.0857799	0.107568	-0.0365659	0.359102	0.0114084	0.0344288	0.0238844	-0.0512697	0.00691301	0.0216805	0.00555257	-0.0238514	-0.0292668	-0.0166233	0.0317951	-0.0258382	-0.0137988	-0.00551393	0.00567339	0.00750693
POP24_AS_1	#C0FF3E	0.00364625	0.0331305	0.0264243	-0.0176801	-0.000986058	0.0244831	0.0248791	-0.0445221	-0.0058806	-0.0127989	-0.0157965	-0.0242335	0.0880415	0.0570478	0.0329456	-0.0090538	-0.0199688	-0.025992	-0.0312285	0.00389767
POP24_AS_13	#C0FF3E	-0.000329346	0.0253558	0.032194	-0.000246508	0.0104225	0.0185653	0.0687271	-0.018345	-0.047143	0.0350619	-0.0608578	-0.0190799	-0.0537904	-0.0153232	-0.00444231	0.045721	-0.0190812	0.0758578	0.0350689	0.0290937
POP24_AS_2	#C0FF3E	-0.000431134	0.0314247	0.0216314	-0.0288161	-0.0276098	0.0695195	0.0319798	-0.02591	0.0130096	-0.0279305	-0.031639	-0.0165858	-0.00738054	0.00805595	-0.0282738	0.028814	-0.0460982	0.0714549	0.00887536	0.00195772
POP24_AS_3	#C0FF3E	0.00532043	0.0204294	0.0151934	-0.00205617	0.0198783	0.0478647	0.0492913	0.0493803	0.0273664	-0.031529	-0.0499351	-0.0758755	-0.00754462	-0.0117476	0.0269366	-0.0351214	0.0397476	-0.0269572	0.0361822	0.0771935
POP24_AS_4	#C0FF3E	0.00871204	0.0346326	0.0238152	-0.0463398	0.0124487	0.033497	0.0299517	-0.0259678	0.00544911	0.0037098	-0.0480671	-0.0480007	-0.0811994	-0.00248799	0.0280457	-0.0249486	-0.0360648	0.0450656	0.0170711	0.0435039
POP24_NA_1	#8B4513	-0.0112014	-0.0599071	0.0363023	0.0178425	0.0591272	-0.0534182	-0.0153163	-0.000951981	-0.00177017	0.0182221	0.00786426	0.00830949	-0.0116435	0.0548588	0.0471107	0.0121477	0.0359428	-0.010755	0.035732	0.022279
POP24_NA_10	#8B4513	-0.00839005	-0.0676137	0.0245106	0.0305967	0.0338143	-0.0227724	0.0142229	0.032755	-0.0185752	0.0366233	0.00543191	0.0105118	0.0706864	0.035495	-0.0338234	0.00431457	0.0215458	-0.0514986	-0.0354219	0.0231983
POP24_NA_2	#8B4513	-0.015017	-0.0557762	0.0167413	0.00676462	-0.00749761	-0.0355766	-0.028683	-0.0287689	-0.0090863	-0.0156224	0.0239833	-0.0530984	0.0285179	-0.000199934	-0.0307722	0.0290668	-0.0518161	0.0251177	-0.000532806	-0.0381128
POP24_NA_3	#8B4513	-0.0266276	-0.0490215	-0.000402575	-0.00813362	0.0122003	0.0420382	-0.0159317	0.0132447	-0.000924417	-0.0369384	0.00559707	-0.040163	0.0324357	0.0630865	0.0470283	-0.0773988	0.00371463	-0.0062085	-0.0301739	0.0489893
POP24_NA_5	#8B4513	-0.00740566	-0.0361471	0.022924	0.0202373	-0.0059365	-0.0174659	-0.00261128	-0.00336368	0.0308497	-0.0307705	0.00589071	-0.0554974	0.0922709	-0.00573389	0.0127539	-0.0343653	0.00340896	-0.0836049	0.00798639	-0.058727
POP25_AS_1	#C0FF3E	-0.00668249	0.0313904	0.0207139	-0.0321275	-0.0194704	0.060306	0.0102953	-0.0176425	0.028902	0.00435621	-0.0324967	-0.0322951	-0.0427744	0.0139218	-0.0820278	0.0398803	0.033313	0.019351	0.0142367	0.0995222
POP25_AS_2	#C0FF3E	-0.0055557	0.0507295	-0.00685859	-0.0236447	0.00355862	0.0220321	-0.0229407	0.0147569	0.0372748	0.0184199	-0.0293323	-0.0459174	-0.00711766	0.0441974	-0.0295784	-0.0509706	-0.0558927	-0.00246761	0.0490959	0.00347427
POP25_AS_3	#C0FF3E	-0.0225193	0.0255944	0.0128017	-0.00162282	-0.0363909	-0.0184772	-0.00655338	0.0868098	-0.0320136	0.0119728	-0.00181123	-0.0010363	0.003961	-0.0664964	0.0815402	-0.0563723	0.0320331	-0.0152056	0.0204839	0.0100185
POP25_AS_4	#C0FF3E	-0.00416978	0.0319653	0.0135544	-0.027096	0.0112448	0.000191081	0.0209663	-0.0101945	0.0244755	0.0224079	-0.0224059	-0.0877539	0.0321309	0.0642275	0.0744987	-0.0546928	-0.00341155	-0.0186104	-0.0376972	-0.00857988
POP25_AS_5	#C0FF3E	-0.00270241	0.0557333	0.0250972	-0.017721	-0.0175953	0.0381881	-0.00189118	0.00569471	0.0202037	-0.022772	0.0191175	-0.020618	0.0241454	-0.0732853	0.0261396	-0.0186816	-0.0293578	-0.0483633	0.0326947	-0.0223092
POP26_AS_3	#C0FF3E	-0.00936165	0.0280423	0.0206447	-0.0243307	0.0103434	0.0548679	-0.000842246	-0.0409212	0.0183581	-0.0105212	-0.0623055	0.0423221	0.00396573	0.0660825	-0.0687811	0.0077373	-0.00789884	-0.0180221	-0.046219	0.0829986
POP26_AS_4	#C0FF3E	0.0137764	0.0350947	0.0359363	-0.01186	0.00384189	-0.0486158	0.0490364	0.0267311	0.0126783	0.0564669	-0.0605023	-0.0783248	0.040847	0.040396	-0.0695206	0.0324065	0.0146097	-0.0456119	-0.0273753	-0.109794
POP26_AS_5	#C0FF3E	0.000871257	0.0262671	0.0177893	-0.0386228	0.00647198	0.0543066	0.0984952	0.032259	0.0166773	0.0163186	-0.029023	-0.0575924	0.0611561	0.0401361	-0.0869931	-0.0763988	-0.0152703	-0.0303767	-0.0438904	0.0193387
POP26_AS_6	#C0FF3E	0.0118227	0.0316039	0.0304221	-0.0196991	-0.00529562	-0.0295422	0.0746855	-0.0157157	-0.00550063	0.0545481	-0.0555154	-0.0585189	0.0413628	0.0480128	-0.0307987	0.0480127	-0.0101048	-0.055774	-0.0526209	-0.107984
POP26_NA_1	#8B4513	-0.00985923	-0.0624321	0.0115167	0.0364167	0.0162666	0.00781829	-0.00824878	0.00957558	0.0223598	-0.0172729	-0.0167874	-0.0172693	0.0446538	0.0152363	0.0633182	0.0736972	0.00707459	0.0243625	-0.0185464	-0.0263891
POP26_NA_2	#8B4513	-0.0163914	-0.0647604	0.00897332	0.0444674	0.012186	-0.0489391	-0.0492431	-0.0726399	0.0478128	0.018982	-0.0164458	-0.114075	0.0767797	0.0490865	0.0573118	0.063484	0.0308106	-0.0240182	0.00433307	0.0672006
POP26_NA_3	#8B4513	-0.0467595	-0.025573	-0.0347137	0.0206457	-0.00133598	-0.0349472	-0.073685	-0.0310837	0.0426885	-0.0212237	-0.0291427	-0.0678238	0.0509493	0.0314705	0.0423738	0.0518898	0.0777627	0.0156215	-0.0399104	0.0497298
POP26_NA_4	#8B4513	-0.0217088	-0.0539021	-0.00410663	0.0104765	0.00372912	0.00240413	-0.0480217	-0.0536975	0.0509383	-0.0542087	-0.00132075	-0.0655927	0.0437524	-0.0266608	0.0206044	0.0397233	-0.0131248	0.0157004	-0.0581423	0.0180553
POP26_NA_5	#8B4513	-0.0178659	-0.104698	0.0217015	0.0343438	-0.175121	-0.0239575	0.01928	-0.0730381	0.0256787	0.00242459	0.0164702	-0.109602	0.0138534	0.0343453	0.0526208	0.0660766	0.020445	0.0356146	-0.0486579	0.0553355
POP27_AS_1	#C0FF3E	0.0111742	0.0205885	0.0175907	-0.00119268	-0.0124371	0.0795238	0.0724793	0.000430125	0.0325612	0.014319	0.0153267	0.00456397	-0.0104728	-0.0160483	-0.0139409	0.00454218	-0.00290148	0.0108334	0.0191574	-0.0133138
POP27_AS_3	#C0FF3E	0.00173838	0.000698309	0.0114022	-0.00988738	0.0152845	0.0380326	0.00532705	-0.0153701	0.0246228	0.0160043	-0.0405238	0.0253185	0.00427377	0.0383722	0.0421127	0.00471942	-0.0185595	0.00388803	0.01365	-0.0320594
POP27_AS_5	#C0FF3E	0.00758841	0.0359492	0.0264796	-0.0277078	-0.00917012	0.0474373	2.30E-05	-0.0217998	0.0486709	-0.0216072	-0.00999769	-0.0458681	0.00564411	0.00151414	-0.0400232	-0.0137853	-0.0370451	-0.0151238	0.0346649	-0.00914193
POP27_AS_6	#C0FF3E	0.00718883	0.0173959	0.0225169	-0.0280809	0.0325462	0.0639961	0.0402496	0.0307402	0.000472194	0.0250569	-0.0308651	-0.0220698	-0.0101861	-0.0297958	0.061913	0.0640029	-0.0591528	-0.00961098	-0.0479524	-0.0520344
POP27_NA_2	#8B4513	-0.0113684	-0.0918195	0.0222571	0.032726	0.0538916	-0.0179475	0.0135293	0.0631418	-0.0495692	0.033972	0.0152244	0.11368	0.00382832	0.000907339	-0.0100789	-0.00652092	0.119958	0.0128914	0.0850194	-0.0433778
POP27_NA_3	#8B4513	-0.0213026	-0.0558131	0.0176806	0.0100844	0.0240045	0.06108	-0.0124577	0.00731143	-0.0142029	-0.014211	-0.0298049	0.043502	0.0376404	0.0393769	0.0117831	-0.0215506	0.0161617	0.115334	0.0269952	-0.0172444
POP27_NA_4	#8B4513	-0.0112069	-0.0725485	0.0318037	0.0328613	0.038988	-0.0620305	0.0226303	0.0775761	-0.0274327	-0.00821817	0.0063274	0.0702941	0.0415288	-0.0804644	0.0515373	-0.0132973	0.0294775	-0.0424131	0.00746265	-0.0106961
POP27_NA_5	#8B4513	-0.00992722	-0.0607426	0.0124697	0.00855379	0.00107371	-0.00934794	-0.0367475	-0.0255109	-0.00793953	0.045836	0.017715	-0.0488623	0.0192425	0.016776	0.00124183	0.0566808	-0.0455433	-0.011266	-0.0513674	-0.0536849
POP27_NA_6	#8B4513	-0.0233106	-0.0695202	0.0098328	0.0303512	0.0124095	-0.0231278	0.0066797	0.0422806	-0.0432658	0.047939	-0.0204395	0.0661931	0.0340413	0.04579	-0.00406797	-0.00597272	0.146312	0.0508338	0.0253205	-0.0694588
POP28_AS_1	#000000	0.00203695	0.0465803	0.0306252	0.00350482	0.0129147	0.0161787	0.017505	0.0119484	0.0317789	-0.0152572	0.013565	-0.0424719	-0.00781655	0.0495664	-0.0292775	0.000139232	-0.0246971	-0.0355051	-0.032506	-0.087593
POP28_AS_2	#000000	-0.00443668	0.0230006	0.0098398	-0.0223915	-0.00549649	-0.0226446	-0.0225446	-0.038245	0.00203038	-0.0350821	-0.0416715	-0.0321777	-0.0055755	-0.00958124	-0.00385665	-0.00509334	-0.0260754	0.00140178	-0.0323902	-0.034067
POP28_AS_3	#000000	0.000983031	0.0164973	0.0109794	-0.00896696	-0.00229276	-0.00900856	0.0504687	0.00697247	-0.0292524	0.0329121	-0.0195588	0.0587977	0.0154328	0.0606833	-0.0501662	-0.0185661	0.0379559	0.0451886	0.0124557	-0.0173889
POP28_AS_4	#000000	0.0039002	0.0429918	0.0234442	-0.0135207	0.0114884	0.0579824	-0.0190239	0.00368255	0.0261187	-0.025752	0.0111866	0.00892728	-0.00835834	0.0488145	-0.0418774	-0.0437387	-0.0187947	-0.0141819	0.00852759	-0.00498231
POP28_AS_5	#000000	0.00371016	0.0381372	0.0389544	-0.0221099	-0.00237124	-0.0342874	-0.01133	0.0400676	-0.0145248	-0.00706526	-0.0355938	-0.0185194	-0.0541884	-0.0326186	0.0492803	0.000965599	-0.0187546	0.0341533	0.0623163	0.0384635
POP28_NA_2	#0000FF	-0.00740265	-0.080701	0.0326045	0.0100265	0.0697647	0.12554	0.0496518	0.0356206	-0.00978431	-0.0125578	-0.029609	0.0567392	0.0143328	0.00510025	-0.0414301	-0.0164631	-0.0373801	-0.00685713	0.0349462	0.0351149
POP28_NA_4	#0000FF	-0.00766832	-0.0399874	0.0381792	-0.00405739	0.0382771	0.0746592	-0.0275254	0.00398221	-0.0165484	-0.0336499	0.0455302	0.0178895	-0.0442518	0.0570995	-0.0575415	-0.0198453	-0.0611399	0.010781	-0.0751755	0.00250296
POP28_NA_8	#0000FF	-0.00360145	-0.0649081	0.0215806	0.00659325	0.0793504	0.110261	0.112846	0.0432184	0.00677172	0.0148702	0.00280889	0.0335034	0.00915311	0.0827527	-0.0282442	-0.0614568	-0.0147874	0.0219803	0.0363473	-0.000531919
POP29_AS_1	#C0FF3E	-0.0198079	0.0230067	0.00290977	0.0148737	-0.0175584	-0.0506489	-0.0501278	-0.029188	0.0631363	-0.0391275	-0.0474124	-0.0117812	0.0659526	0.0217813	-0.0613826	0.00610647	0.0460315	-0.112086	-0.015028	-0.0106504
POP29_AS_2	#C0FF3E	-0.00326247	0.0294658	0.0221003	-0.00167557	0.0225209	0.00944392	0.0335112	-0.00466933	0.0242085	-0.0520985	-0.0319833	-0.0057944	0.0531041	0.042922	-0.069447	-0.0702742	-0.00863416	0.00781375	0.0269591	-0.0309727
POP29_AS_3	#C0FF3E	0.0060648	0.0163702	0.0181971	-0.0134021	-0.0204068	-0.0275745	-0.0413149	-0.0346055	0.0226709	0.0223629	-0.0103075	0.00955922	-0.0160172	-0.0285253	0.0505409	0.0314242	-0.0118447	-0.00500057	0.0234348	-0.0771526
POP29_AS_4	#C0FF3E	0.00107199	0.0367863	0.00798579	-0.00491993	-0.000886881	-0.0293366	0.0166993	0.0167834	-0.00853676	-0.0374951	0.000149185	-0.070064	0.014744	-0.0338874	0.0154041	-0.0292769	-0.00435928	0.0485966	0.0382627	-0.00356235
POP29_AS_5	#C0FF3E	0.00892428	0.0254897	0.0183481	-0.0210775	-0.0180379	-0.0174613	-0.0402287	-0.0222859	0.0148676	0.0174707	-0.0221639	0.0295734	-0.00940074	-0.0803663	0.0428795	0.0429544	0.046349	-0.0238267	0.0144848	-0.0558001
POP2_AF_2	#54FF9F	-0.00963656	0.00729878	0.0145182	0.00207728	0.0152092	0.0241103	0.00873818	-0.0236323	0.0217662	-0.00122688	-0.0570723	-0.0153186	-0.0514761	0.0448063	0.00179123	0.0130617	0.0506081	0.0773559	-0.0935513	0.110719
POP2_AF_3	#54FF9F	0.00639838	0.00636605	0.033196	-0.00989133	-0.0200064	0.0180648	0.0202438	0.0258487	-0.0158767	0.00303577	-0.0382533	0.0348036	0.00764854	0.00153746	0.0275874	-0.0132607	-0.0838696	0.00898727	0.0558262	0.0341059
POP2_AF_7	#54FF9F	-0.0133922	0.0266364	-0.00484569	0.0126474	-0.00803566	0.0254662	-0.0100224	-0.0166243	-0.0102271	0.0364357	-0.0323603	0.0353966	-0.00666677	-0.00986435	-0.00238063	0.0387688	-0.00438893	0.0482564	0.0434542	-0.0232548
POP2_AF_8	#54FF9F	-0.010962	-0.0139959	0.00467581	0.0207372	-0.0225429	-0.0379091	0.0177776	0.0015329	-0.0146274	0.00516387	-0.0487635	0.0182524	0.0234748	0.0693176	-0.00288901	0.0607131	0.0579262	-0.0232239	0.0271901	-0.0398704
POP2_AF_9	#54FF9F	-0.00624591	0.0095263	0.0263273	0.00589522	-0.00959489	0.00790202	0.0518637	0.00786376	0.00118319	-0.014805	-0.031073	0.0278454	-0.0337193	0.0670166	0.011484	-0.018792	0.0362427	0.064784	0.0242632	-0.0017279
POP2_AS_1	#C0FF3E	-0.000515601	0.0316049	0.0142313	-0.00780387	-0.00184417	-0.0150088	0.0408225	0.00678694	0.0125799	0.0621869	-0.0374102	-0.050957	0.0037841	-0.0292009	0.0284599	0.0170078	-0.0666383	0.0858899	-0.0502344	-0.0904558
POP2_AS_11	#C0FF3E	-0.0175342	0.0408228	0.0103188	-0.0235727	-0.00156419	-0.000631554	-0.0118094	0.0294338	0.0202366	0.0379088	-0.0125378	0.0581073	0.0129736	0.0241523	-0.0457606	0.0463806	-0.0435031	-0.0480787	0.01983	-0.0151192
POP2_AS_36	#C0FF3E	-0.014451	0.0275766	-0.00348455	-0.020827	0.0454508	0.0220846	0.084157	0.021613	0.0181195	-1.43E-05	-0.0134661	-0.0783341	-0.0127696	-0.0288861	-0.0256542	0.0396288	0.0373009	0.0375734	-0.0689658	0.0316266
POP2_AS_4	#C0FF3E	-0.00717654	0.0398474	0.00923175	-0.00706643	0.00299994	0.0144304	0.0562125	0.00401423	0.023291	0.00586811	-0.0267635	0.0206757	-0.0139785	0.0247982	-0.0203851	-0.00116756	0.0318729	0.0397208	-0.053601	0.00100494
POP2_AS_5	#C0FF3E	0.00503622	0.0527014	0.0245734	-0.0390846	0.0271877	-0.0132602	0.0355751	0.0484294	-0.0163356	0.0238936	-0.0423247	-0.0660845	-0.0419462	-0.04394	-0.0241949	-0.0323784	0.0689478	0.0335924	-0.0140492	-0.0222215
POP2_EU_21	#00EEEE	-0.0193784	0.0193856	0.0111048	-0.0257381	-0.000552133	0.0111573	-0.0284507	0.049083	-0.0581769	-0.0226982	-0.011334	0.0840259	0.0339833	-0.083061	0.0548871	-0.0869987	-0.0407859	0.022499	0.0257	-0.0566487
POP2_EU_22	#00EEEE	-0.0682156	0.0542412	-0.0795934	-6.31E-05	-0.0294599	0.0360097	-0.0633784	0.0805031	-0.0220659	0.0382111	0.0246872	0.0761868	0.0176512	-0.0384941	0.0470581	-0.0251145	0.000174093	0.0544854	-0.0107468	0.0322398
POP2_EU_24	#00EEEE	-0.0358719	0.0200531	-0.0320594	-0.0101423	0.0226866	0.127376	-0.0307137	0.0599296	-0.0152788	0.0350964	-0.019378	0.0950512	0.0480858	0.00814638	0.0558843	-0.0366862	-0.0601611	-0.00362222	-0.0109385	0.0448685
POP2_EU_26	#00EEEE	-0.0424556	0.0512314	-0.0394171	-0.0172983	-0.0192777	0.00158496	-0.0601151	0.0187441	-0.0350358	-0.0220114	0.00748659	0.0670982	0.0172544	-0.0282389	0.0403191	-0.0376865	-0.0235726	0.0595984	-0.0436925	-0.0130467
POP2_EU_3	#00EEEE	-0.0752186	0.0534365	-0.110961	-0.0126697	-0.0301366	0.0319256	-0.0878637	0.0719411	-0.00587355	0.0233508	0.0268386	0.0551884	0.0232798	-0.037138	-0.00204698	-0.0347445	0.000377182	0.0555148	-0.0726829	-0.000362496
POP2_NA_26	#8B4513	-0.0172666	-0.0619791	0.0253417	0.0164741	0.0228547	-0.0575107	-0.0237177	-0.00303972	0.000612768	-0.00159528	-0.0320638	-0.0596542	0.032963	0.0421479	-0.00362412	-0.0296169	0.0684921	0.0367227	-0.00571273	0.0270167
POP2_OC_1	#FFD700	0.112574	-0.0152875	-0.0786983	-0.0361051	0.00326319	0.0379379	-0.0450532	-0.0181396	-0.019906	-0.0564565	0.0211152	0.0392861	-0.000404889	0.00152881	-0.00608679	0.0900592	0.0167468	-0.0130193	-0.0190187	-0.00413723
POP2_OC_4	#FFD700	0.121308	-0.0375844	-0.072586	0.00671341	-0.00126135	-0.00577588	-0.0372615	-0.00506136	0.00696686	-0.0704772	0.0325208	-0.00915842	0.00733727	0.0285692	0.0459402	0.0320393	0.00128659	0.0166537	-0.0240919	-0.0186429
POP2_OC_5	#FFD700	0.108183	-0.0210547	-0.0639904	-0.00290619	-0.0158319	-0.000547383	-0.0256734	0.00783004	0.00853986	-0.0277513	0.0031542	0.014832	0.00608644	0.0134557	-0.038911	-0.00703338	0.00983887	0.0180553	0.0225925	-0.0185753
POP2_OC_6	#FFD700	0.127254	-0.0235044	-0.0784722	0.00645212	-0.00641682	0.0565158	-0.0318652	-0.00365719	-0.0405122	-0.0415518	-0.0162922	0.0507757	0.0424405	0.0222245	-0.0131176	0.0592238	0.0313633	-0.0281718	-0.0102993	-0.0512591
POP2_OC_8	#FFD700	0.121198	-0.0304086	-0.0854326	0.00346116	0.0184636	0.0385864	-0.0197265	-0.00850245	0.0201815	-0.0922163	0.0187851	-0.0432793	0.00118151	0.0389738	0.0702296	-0.0488554	-0.0169668	0.0347538	-0.0539009	-0.0509659
POP2_SA_12	#0000FF	-0.0656087	-0.00266637	-0.0918527	-0.00780595	0.00726554	-0.046562	0.0495259	-0.0320841	0.00844247	-0.0595634	-0.00205688	-0.022488	-0.0609105	0.0118469	-0.00583526	0.0209498	0.0245517	-0.0488199	0.048101	0.00440941
POP2_SA_2	#0000FF	-0.0891785	-0.0154899	-0.114136	0.0241732	-0.00616935	-0.0132674	0.0232056	0.0343937	0.0165003	0.0055342	-0.0167284	0.0380773	0.00939031	0.0145712	0.0169212	0.0200181	0.0225067	-0.00834542	0.044101	-0.0172202
POP2_SA_24	#0000FF	-0.0731108	0.00200697	-0.100504	0.00128212	-0.00456449	0.0225677	-0.00098201	-0.0220954	0.0214875	-0.0431824	0.00205641	-0.00161793	-0.0137863	0.0130199	-0.0312239	0.0540589	0.0209742	-0.0062967	0.0220847	0.00647341
POP2_SA_25	#0000FF	-0.0821624	-0.0147865	-0.123038	-0.00971224	-0.0115352	-0.0241523	-0.00570015	0.0163629	-0.0133019	-0.022658	0.00367736	-0.0091217	-0.000939219	-0.0165292	0.0240039	-0.00982416	0.0292336	0.00753329	0.00571798	-0.0552183
POP2_SA_7	#0000FF	-0.0756263	-0.0181233	-0.102122	-0.00241746	0.00101542	0.00419727	0.0548083	0.0388864	0.0196314	-0.0319533	-0.0249921	0.0331884	0.0542465	0.0494501	0.00405852	0.0144917	-0.00251523	-0.0321232	0.0761361	0.0365538
POP30_AS_1	#000000	0.00486462	-0.0116586	0.0318148	0.0194237	0.021765	-0.0157457	-0.001369	-0.0492394	-0.00184417	0.031408	-0.0139288	-0.0287731	-0.0109151	-0.0382454	-0.0155328	0.0318891	-0.0187762	0.0232462	-0.0569871	0.0637346
POP30_AS_3	#000000	0.00543285	0.0075915	0.0350707	-0.00518373	-0.00102053	0.0272145	-0.0119285	0.0201165	0.0097624	0.0162924	-0.0113725	0.0847867	-0.0457668	-0.0226152	-0.00281541	-0.0403917	0.029133	-0.00512927	0.0200736	0.0342015
POP30_AS_5	#000000	-0.00251692	0.00524029	0.0177071	0.0106799	-0.00264822	0.00220915	0.0272079	-0.0231838	-0.00437652	-0.0114647	0.0141264	-0.0254096	-0.0148815	-0.000279603	0.0371505	-0.00723529	-0.0941153	0.0702346	0.0352207	-0.000165292
POP30_AS_6	#000000	-0.00350217	0.0309857	0.0166315	-0.00488062	-0.0154816	-0.0270898	0.0072696	0.004784	-0.035994	0.00312584	-0.00920864	-0.0298981	0.0585798	0.0192412	0.0301739	0.00610493	0.0334002	-0.0804754	0.0121269	-0.0632499
POP31_AS_1	#000000	0.000797902	0.0297597	0.0150835	-0.0108731	-0.00896825	0.0302748	0.0578997	-0.0194977	0.031467	0.033318	-0.0119534	-0.00535034	-0.0573595	0.0341643	-0.0202476	-0.00830197	-0.00607223	0.0678826	-0.0647721	0.0413583
POP31_AS_3	#000000	-0.000555786	0.0506645	0.0206452	-0.00577412	-0.0329146	0.0197746	-0.0500488	-0.0153413	0.00900342	-0.0321142	-0.0143777	0.0164247	-0.0418095	0.0494163	-0.0898834	-0.0371324	-0.0325685	0.00726314	0.0429273	-0.0360701
POP31_AS_5	#000000	-0.000443487	0.0340606	0.0311569	-0.00223096	-0.0209348	-0.0113049	-0.0120745	-0.0392419	-0.00374836	0.0306991	-0.03844	0.0599505	0.00227692	0.018151	0.00782121	0.0786077	-0.0261705	-0.0121076	-0.00569187	0.0162484
POP31_AS_7	#000000	-0.00436647	0.0343925	0.0187852	-0.00243501	-0.00946421	-0.0290404	0.0311015	-0.0207429	-0.0155861	0.031655	-0.0277802	-0.0294985	-0.0120188	-0.0230245	-0.0177022	-0.000727352	-0.0484505	-0.00139991	0.0433723	-0.0204278
POP31_AS_8	#000000	0.00165328	0.0432079	0.0326651	0.0228014	-0.0109511	-0.0151968	-0.00118678	0.0165717	-0.0098631	-0.0246015	0.00615496	-0.0383858	0.0856097	-0.0739987	0.0133609	-0.0183631	-0.000735005	-0.0407207	0.0401417	0.0569034
POP32_AS_1	#000000	0.000327561	0.0418556	0.0121239	-0.0105377	-0.00768669	0.0259646	0.0230873	0.00920658	0.0229758	-0.0282521	-0.0179437	-0.0572744	0.034857	-0.0208869	0.0315699	-0.0764805	-0.014828	0.00997499	0.0659767	0.0146992
POP32_AS_3	#000000	0.00651103	0.0148748	0.0219596	0.0114669	-0.01569	-0.0253527	0.0144316	0.0553719	0.042132	0.0283561	-0.0160996	0.027719	0.032453	0.0160457	-0.0478305	0.054105	-0.100601	-0.0393472	0.00801529	0.0255945
POP32_AS_4	#000000	-0.00493977	0.0273094	0.0396468	-0.026454	-0.0303264	-0.0246262	-0.0378479	-0.0267617	0.0146819	-0.00950783	0.00816746	-0.00857368	-0.00302717	-0.0341148	0.0109718	0.0422803	-0.00536487	-0.0637904	0.0243106	0.00971633
POP32_AS_5	#000000	0.00682028	0.017267	0.0282702	0.0127785	-0.0308766	0.00808131	-0.000833311	0.0332781	0.013345	0.021101	-0.0311948	0.0598405	0.0137247	0.0258451	-0.0323186	0.0318982	-0.144034	0.0209083	0.0220833	0.0265966
POP33_AS_2	#000000	-0.0116247	0.0161155	0.00986563	-0.0104315	-0.00872838	0.0715075	0.0241931	0.0202733	-0.0287501	-0.0378095	-0.0115599	0.0111928	0.0337297	0.0407633	0.0670768	0.0389511	0.0194364	-0.0454859	0.00481852	-0.0188661
POP33_AS_4	#000000	-0.048758	0.0472388	-0.0289399	-0.0239062	0.00654983	0.0271099	-0.0712486	0.00218196	-0.00143521	0.0265297	0.044337	0.0729531	-0.0376707	-0.0171363	-0.0320317	0.0325841	-0.00163543	-0.00289673	-0.0608405	-0.0256365
POP33_AS_6	#000000	-0.0159207	0.0401649	-0.00361793	-0.0321344	-0.00255286	-0.00607342	-0.0510715	0.0441959	-0.0573572	-0.00742325	0.0131814	-0.00428779	0.00537768	-0.0165656	-0.00908996	-0.00890997	0.0548699	0.0226653	-0.00406573	-0.0274591
POP34_AS_1	#000000	0.00966777	0.0437583	0.0201508	-0.0194766	0.00371022	-0.0421685	-0.0323075	-0.0342966	0.0384562	-0.0182628	-0.00937095	-0.00552835	0.0583796	-0.00843452	-0.0242266	-0.0676361	0.017421	0.0136961	0.000798837	0.00231365
POP34_AS_3	#000000	0.00440873	0.0146732	0.0375153	0.0220985	-0.00750688	-0.0315416	-0.0148558	-0.00663893	-0.00882776	-0.0115249	-0.0138534	-0.00385713	0.0242493	0.024917	-0.0497774	-0.0156633	-0.00302119	0.0448752	-0.0170255	-0.029023
POP34_AS_5	#000000	-0.00830458	0.0133993	0.0256433	-0.00491437	0.0262745	-0.0413038	0.00804423	-0.0424459	0.0109498	0.0294347	0.00609156	-0.00326032	0.00150439	-0.00873758	0.00728773	-0.0269381	0.00010007	0.0347779	0.0384348	0.00522683
POP34_AS_6	#000000	-0.00207391	0.0335743	0.0191607	-0.0300337	-0.0206685	-0.0582315	0.0195002	0.0289934	0.0179837	0.00125595	-0.0312449	0.0202185	0.0382079	-0.0176141	0.0642378	-0.0601549	-0.0236169	0.0202595	-0.0921805	-0.0017323
POP34_AS_7	#000000	-0.00743619	0.0373302	0.00995399	-0.0039568	-0.0103768	-0.00359469	-0.00765435	-0.0133375	0.0292847	-0.0485061	0.00811288	0.0102499	0.0673064	0.0226244	-0.0505636	-0.00782946	-0.0109399	-0.0700713	0.0448206	-0.0449695
POP35_AS_1	#000000	-0.0106311	0.0361315	0.0106272	-0.0131661	0.0107556	-0.0257275	-0.00480077	0.0381141	0.0251576	-0.0233725	-0.0533386	-0.0313891	0.0531562	-0.00811534	-0.0499151	-0.00159222	-0.0125719	0.0370734	0.0106124	-0.0106729
POP35_AS_2	#000000	-0.0018033	0.0368917	0.0223763	-0.0182782	-0.0230358	-0.0153782	-0.0600319	-0.0542666	-0.00237694	-0.0109763	0.00277057	0.0317873	-0.0238216	-0.00549776	-0.0439993	0.0386082	-0.0258855	0.0475331	-0.0223245	0.0172878
POP35_AS_3	#000000	-0.00080114	0.0129424	0.0183398	-0.0223493	-0.00513398	0.00444439	-0.0422591	0.0243648	0.0257006	-0.0190432	-0.0129645	-0.0297224	0.0252139	-0.00269193	-0.0130584	0.0502946	-0.0636635	-0.0293573	0.00755166	0.00971266
POP35_AS_5	#000000	0.000993019	0.0354626	0.0177992	-0.0180481	0.00104301	-0.00331165	-0.0119902	0.0551698	-0.00953658	-0.0885058	0.0149319	-0.00719587	0.0368671	-0.0184439	-0.00954948	-0.0659982	-0.0284663	-0.0204987	0.0875824	0.0512243
POP35_AS_6	#000000	-0.0135836	0.0485967	0.0199985	-0.022489	-0.0163706	-0.0288923	0.0140623	-0.00615966	-0.0134649	-0.0345206	-0.00329537	-0.0356423	-0.0502644	-0.0587099	-0.0656578	0.0111724	0.0294426	0.043984	0.0395866	-0.000678631
POP36_AS_1	#000000	-0.00288643	0.0554933	0.0314537	-0.022834	-0.0159051	0.0269082	0.00527915	0.0273561	0.057657	0.0101712	0.013254	-0.0225336	0.0140149	0.0423971	0.00686174	-0.0558452	-0.0424275	-0.0249225	-0.0596363	0.0414861
POP36_AS_2	#000000	-0.0164434	0.0460457	0.0136201	-0.0195122	-0.0400091	-0.0232757	-0.0157141	-0.0301491	0.0471531	0.027924	-0.0510069	0.0122915	0.0152229	-0.0148995	0.0786309	-0.0371465	-0.0523482	-0.0152326	-0.0498354	0.00734633
POP36_AS_3	#000000	-0.00403182	0.0433846	0.0325872	-0.0300205	-0.0221056	-0.0251256	-0.00848708	0.0314296	0.0168834	-0.0204427	0.0244826	0.00449489	0.0107057	-0.0315351	0.0413446	0.0317759	-0.0105844	-0.0855743	0.00388858	0.0943037
POP36_AS_4	#000000	-0.00530944	0.0402915	0.0245453	-0.0260415	-0.00910179	-0.0407953	-0.0409026	-0.0145912	-0.0110115	0.0201752	0.00664753	0.0209566	0.0393284	0.00704133	-0.0278916	0.00242531	-0.0555084	-0.00381053	0.0351415	-0.0209798
POP36_AS_5	#000000	-0.00679301	-0.0112812	0.0154131	-0.00663615	0.000420705	-0.0117839	0.00192126	-0.0110284	0.00521413	0.0175071	-0.0303657	0.00274813	-0.0850325	0.00244255	-0.0268743	0.0131884	-0.0892126	0.0274724	0.0142466	-0.0300117
POP37_AS_1	#000000	-0.0186967	0.014756	-0.0146589	0.0348047	-0.013833	-0.00186902	-0.0145782	0.0396081	0.00956253	0.0410816	0.00667673	0.085701	0.0213473	0.00346743	0.0323911	0.0197444	0.016612	-0.0426904	-0.00280947	0.0446827
POP37_AS_2	#000000	-0.00432505	0.0445135	0.0177117	-0.0107214	-0.00490275	-0.0093199	-0.00446809	0.0303658	0.0290775	-0.0250975	-0.00109364	-0.0049483	0.0735007	-0.0117299	0.0147842	0.00241322	0.0251954	-0.0678872	0.000876541	-0.0299599
POP37_AS_3	#000000	-0.00705573	0.0123807	0.0196564	-0.00886668	0.0247869	-0.0187272	0.0112581	-0.0285347	0.00144425	-0.00755202	-0.0121664	0.00665823	-0.0552804	-0.0601231	-0.0464174	0.0402337	-0.0164285	0.0182955	-0.0301279	-0.0514364
POP37_AS_4	#000000	-0.0413136	0.0405446	-0.0342928	-0.00412111	-0.0331549	-0.00153884	-0.0443836	0.0159944	-0.0522136	0.0412716	-0.0118946	0.00490315	-0.00755309	0.00816473	0.0693443	0.00944808	-0.037826	0.0270453	0.0488289	0.0351861
POP37_AS_6	#000000	-0.0192097	0.0405978	0.0019375	-0.0343748	-0.00136503	-0.00591533	-0.043439	0.0104363	0.0222789	-0.0261198	0.0228851	-0.00436826	-0.0640531	-0.00866948	-0.0173536	-0.0143383	0.0517251	-0.0480047	0.00869619	-0.0202405
POP38_AS_1	#000000	-0.0171376	0.0457289	-0.00973408	-0.0095825	0.0177396	-0.0396363	0.0515571	-0.00904054	0.0473404	0.0245516	-0.0289344	-0.0612849	0.0359297	0.0600852	0.0111439	-0.00853016	0.0398893	-0.0125678	-0.0436893	0.0506445
POP38_AS_2	#000000	-0.00530928	0.0147495	0.0176464	-0.0141015	-0.0242481	-0.0269152	-0.0523914	-0.0227341	-0.0281588	-0.0223432	-0.0417291	0.00585759	0.0252233	0.032961	-0.0705799	0.00305814	0.0551997	0.0139172	-0.0629956	0.0196442
POP38_AS_4	#000000	0.000339659	0.0118715	0.0231685	-0.00917678	0.0161885	0.0482087	0.032239	0.0263879	0.0082072	0.00528277	-0.0103162	0.0297557	0.0125475	-0.0135664	0.0545187	-0.0250433	-0.0669476	0.00263894	-0.000256468	0.020128
POP38_AS_5	#000000	-0.0110461	0.0225987	-0.000349059	0.00107101	-0.0182216	-0.0205803	-0.0321314	-0.0375074	-0.00879392	0.0180596	-0.0420584	0.0547029	-0.000122972	-0.0189337	-0.0122105	0.0216396	-0.006201	0.0103054	-0.011037	-0.000860639
POP38_AS_6	#000000	-0.0069864	0.0150293	0.016617	-0.000981768	0.007847	-0.00791756	0.0162066	-0.0617036	0.02114	-0.0408933	-0.0159858	-0.0268926	-0.0705496	-0.0387985	-0.0972847	0.0345236	-0.0180894	0.0256751	-0.00749881	-0.046879
POP39_AS_1	#000000	-0.003349	0.0406668	0.0393376	-0.0131232	0.0097106	-0.0395187	-0.00382599	0.0556197	0.0160715	-0.0466063	-0.0170159	-0.0393958	0.0571217	-0.0421361	0.0117523	0.0285646	0.0990057	-0.06572	-0.0480891	0.0186975
POP39_AS_4	#000000	-0.00610939	0.0408735	0.0218499	-0.0114998	-0.0048279	-0.0323835	-0.0177105	0.0241584	0.0206005	-0.0336211	-0.0160228	-0.0825007	0.0240922	-0.0411981	0.100395	-0.0119187	-0.0236487	-0.0508493	-0.0376551	0.0295496
POP39_AS_4-2	#000000	-0.00923035	0.047697	0.00830653	-0.00033407	-0.00924934	-0.0122264	-0.0438451	0.0305629	0.0148648	0.0142883	-0.0335526	-0.0890571	0.083143	0.0133963	0.0664889	-0.0268938	-0.00165916	-0.105503	-0.0148426	-0.0607499
POP39_AS_7	#000000	-0.00999126	0.0127993	-0.00302386	0.00365872	-0.00345289	-0.0508898	0.0273175	0.0100892	-0.0265722	0.00676899	-0.0694412	-0.00333249	0.0109708	0.00302282	0.101793	-0.0128385	0.0316254	0.0828894	-0.104471	-0.0406084
POP39_AS_8	#000000	-0.00712269	0.0110024	0.0280258	0.0260349	-0.0245347	-0.0256893	-0.00354652	0.023423	-0.047613	-0.0244732	-0.0600464	0.073299	0.00467585	-0.0194786	0.0624106	0.106018	0.0130682	0.0263244	0.0220689	0.0872929
POP3_AF_1	#000000	0.00435761	0.0256985	0.0335423	-0.0339088	-0.00532229	-0.0304247	0.0161453	-0.0315479	0.030017	0.000501427	0.000366339	-0.0536004	-0.0485264	-0.0199319	-0.0319208	-0.00150412	0.0107274	0.0309723	-0.0248606	0.0606874
POP3_AF_1-2	#000000	-0.00010482	0.0478211	0.0299886	-0.0126474	-0.0197404	-0.011452	-0.0597072	-0.0615546	0.0194	-0.0231064	0.00258142	-0.0413902	0.0156854	-0.0666216	-0.0223427	-0.0135836	-0.0379593	-0.0475931	-0.0239735	0.0264056
POP3_AF_10	#000000	-0.00263387	0.0257249	0.0404189	-0.00165768	0.0124383	-0.0423323	0.0028512	0.0524803	-0.050931	-0.0350747	-0.0382914	0.0145183	0.0282982	-0.024763	0.0347025	0.0491182	-0.0114942	0.0284646	0.0775431	-0.0458352
POP3_AF_4	#000000	-0.00894758	-0.0281513	0.0366925	-0.0105353	-0.0269372	-0.00690998	0.0130385	0.0483536	-0.0283827	0.042265	0.0185335	0.0693471	0.0104887	-0.028705	0.0355761	0.0290129	-0.0341767	-0.0871903	0.031402	-0.0184564
POP3_AF_9	#000000	-0.00293542	0.00663516	0.0311703	-0.0103518	0.00174921	-0.00772499	-0.0414839	-0.012744	-0.0226493	-0.0310469	0.019307	-0.0470896	-0.069579	-0.0292475	-0.0298141	-0.00522236	0.0415329	0.0115946	0.0183034	0.0346904
POP3_AS_1	#C0FF3E	0.0576084	0.0260924	-0.0087789	-0.0353156	0.02812	0.0693759	0.0263479	-0.00830911	0.0987404	0.0912567	0.0520378	0.00161302	-0.0415465	0.00813987	0.0816169	0.036709	-0.0410749	-0.0595645	0.000662373	0.0370041
POP3_AS_2	#C0FF3E	0.0401296	0.00962037	-0.00522734	-0.0445473	-0.00308918	0.00698448	0.0152857	0.00392355	0.0839673	0.0871902	-0.00146412	-0.0273529	-0.0460084	-0.00982696	0.0384867	0.00755792	-0.0906946	0.0153455	0.0538835	0.0249679
POP3_AS_2-2	#C0FF3E	0.0465652	0.00393612	-0.0313847	-0.0126297	0.025292	0.0459486	0.00836835	-0.00333206	0.0884821	0.0735414	0.00359909	0.0572149	-0.0489746	0.0638718	0.0721212	0.0624381	-0.0428863	-0.00943772	0.0721236	-0.0374734
POP3_AS_3	#C0FF3E	0.0463623	-0.00920885	-0.00465488	-0.0368194	-0.0009493	0.0417597	-0.000900257	0.0171117	0.0796272	0.0366895	0.0567741	0.0394714	-0.00464124	0.00102649	0.0481518	0.0232417	-0.101982	-0.00189929	0.0402016	-0.00916182
POP3_AS_5	#C0FF3E	0.0561813	-0.0283918	-0.0159999	-0.04315	0.0297293	0.0295438	0.0282778	0.039955	0.119432	0.0402128	0.0800747	0.0307339	-0.0142248	0.00419568	0.0110494	0.00978095	-0.0494436	-0.0469256	-0.0102982	0.0306175
POP3_NA_1	#8B4513	-0.00519308	-0.136778	0.0261793	0.00238514	-0.323898	0.0676634	0.124422	0.0421254	0.0505589	-0.0487209	0.0218978	-0.00406352	0.0105404	0.0149105	0.00358686	-0.0413874	0.023064	-0.0440677	-0.0405658	-0.103218
POP3_NA_3	#8B4513	-0.0045433	-0.138379	0.0373367	0.0213268	-0.364183	0.0566618	0.0887938	0.032715	0.0171085	-0.0307357	0.0213557	-0.00649136	-0.0654337	-0.045305	-0.0134044	-0.0257092	0.0348232	0.000527008	-0.0284169	0.0048008
POP3_NA_4	#8B4513	-0.0054668	-0.132352	0.0361521	0.0287957	-0.35844	0.0612245	0.0871822	0.0253314	0.0155072	-0.0568878	0.056128	-0.0204682	-0.046377	-0.0507593	-0.0465128	-0.0366213	0.0341737	-0.00308176	-0.0293245	-0.00782549
POP3_NA_6	#8B4513	-0.00148922	-0.139016	0.0368011	0.0384132	-0.352135	0.0917713	0.111721	0.0237518	-0.00171234	-0.0253217	-0.00454327	-0.0310882	-0.0611992	-0.0198741	-0.0120994	-0.0451907	-0.0132152	0.0151318	-0.011166	-0.00168427
POP3_NA_7	#8B4513	0.000207871	-0.149125	0.0447016	0.034776	-0.355622	0.0221125	0.100229	0.0238465	0.061036	-0.00816029	0.0188911	-0.0230134	-0.0348035	-0.0417488	-0.0168246	-0.0497633	0.0330261	0.0113386	-0.0132193	-0.0252474
POP3_OC_1	#FFD700	0.126331	-0.047011	-0.0749425	-0.00609055	0.0163308	0.0652636	-0.0264911	-0.031461	-0.0527536	-0.0710404	0.0152775	-0.0217205	0.00222159	-0.000902332	0.0023537	0.0559058	0.0621175	-6.03E-05	0.00491631	0.00628736
POP3_OC_10	#FFD700	0.130142	-0.00552305	-0.0829925	-0.0105857	0.0105036	-0.000358925	-0.0288603	-0.0150891	-0.00444012	-0.0511828	0.021205	-0.00920887	-0.0446036	0.0191365	-0.0524218	0.0441224	0.0439301	-0.00634813	-0.0116554	-0.00187813
POP3_OC_4	#FFD700	0.128042	-0.0376999	-0.0642127	-0.00500674	-0.00423965	-0.0118476	-0.089097	0.00361976	-0.0186782	-0.038283	-0.0113815	-0.0394664	-0.0197292	-0.0426005	0.0426368	0.038736	-0.0326347	0.0249913	-0.0256262	-0.0120137
POP3_OC_7	#FFD700	0.131791	-0.0483188	-0.0755309	-0.00276545	0.0164366	0.0359106	-0.0409554	0.00465028	0.0214358	-0.0740398	0.0193602	0.0160012	-0.0201417	-0.015832	-0.0555629	0.0612049	0.0394135	-0.00389387	-0.0203234	0.0297394
POP3_OC_8	#FFD700	0.121218	-0.011241	-0.0655082	-0.0423948	-0.0203965	-0.044383	-0.0446571	-0.00190994	-0.0132881	-0.037894	0.0260104	-0.00623184	0.00446868	-0.0162538	-0.0151749	0.0131715	0.0019047	-0.00498889	0.0103738	-0.0524052
POP3_SA_3	#0000FF	-0.0725035	-0.00350002	-0.0949558	0.0159953	-0.000561089	-0.0323601	0.0239046	-0.00759354	0.00560493	-0.0393966	0.0155888	-0.0117866	-0.00422102	0.0248657	-0.0416572	0.022932	0.0319053	0.0395384	0.0574314	0.0247482
POP3_SA_4	#0000FF	-0.0608164	-0.00805797	-0.095034	-0.00342675	-0.0160323	-0.042852	0.0247432	-9.47E-05	0.0525025	-0.0479145	-0.00647281	0.00798639	-0.0062398	-0.0119374	-0.046374	0.0140671	-0.0168924	-0.0568486	0.0761986	-0.00721192
POP3_SA_5	#0000FF	-0.0835556	-0.000474809	-0.100947	-0.00567574	-0.00439305	-0.0386824	0.0335274	-0.0301933	-0.00945447	-0.0462097	-0.0174645	-0.0377522	-0.0360165	0.0384219	-0.00229144	0.0186685	0.0297389	-0.00306374	0.023086	0.00831461
POP3_SA_7	#0000FF	-0.0779955	-0.00261363	-0.103371	0.0116421	-0.00181164	-0.0185201	0.0304981	-0.00584199	0.0112099	-0.0478549	0.00561467	-0.0303198	-0.0132902	0.0140281	0.00988198	-0.012678	-0.0169803	-0.0420944	0.0347156	-0.0183417
POP3_SA_8	#0000FF	-0.0716084	0.0158106	-0.0944348	-0.00975781	0.0100935	-0.0129078	0.00954658	-0.0330678	0.0270159	-0.0195056	0.0353998	-0.00951404	0.00244019	-0.0162885	-0.0395096	0.0431824	-0.0181684	-0.0210992	0.0612294	-0.0340527
POP40_AS_2	#000000	-0.0142631	0.0204297	0.0169616	-0.0185897	-0.0291028	0.0433045	-0.00668938	-0.0323446	-0.0340394	-0.0564322	0.0212401	0.0459599	0.00965813	0.0643195	0.00608327	0.0820085	0.00705393	0.0130047	-0.0299108	0.0653519
POP40_AS_3	#000000	-0.00689461	0.0420389	0.0154842	-0.00262337	-0.0093599	-0.0101156	-0.0544561	-0.00507124	-0.0208719	0.0319489	0.0134544	0.012203	-0.00801384	-0.022997	0.067831	0.0299022	-0.00970784	0.00266675	0.0328763	-0.0218431
POP40_AS_3-2	#000000	0.00185709	0.0599928	0.00155439	-0.0365613	0.0108744	-0.0573311	0.0527805	0.0379086	0.0287701	0.0767352	-0.0187982	-0.0655793	0.0487353	0.013614	-0.0357172	0.00990707	-0.0272847	-0.0076813	-0.0623555	-0.0507986
POP40_AS_4	#000000	-0.0188046	0.0210133	-0.011412	0.00488558	-0.00506991	-0.0401128	0.000650138	0.040036	0.0276217	0.0148488	-0.0130916	0.0137253	0.0702287	0.035731	0.0671287	0.0729168	-0.0120641	0.00855479	-0.0543029	-0.119797
POP40_AS_5	#000000	-0.0138979	0.0159674	0.0126281	-0.0319966	0.0280637	-0.030964	0.0434607	0.020095	-0.0319855	0.0107532	-0.0209886	-0.0321138	-0.031629	-0.0918475	-0.0322264	-0.0132995	0.0127815	0.00501641	0.0287385	0.0534364
POP41_AS_1	#000000	-0.0181398	0.0371106	-0.0269513	-0.0144042	-0.0409004	0.141176	-0.0801395	0.052324	-0.224948	0.181287	0.0445255	-0.212668	0.0621957	0.0294833	-0.0484308	0.0194291	0.0105739	-0.0591848	0.0196032	-0.0034908
POP41_AS_2	#000000	-0.0249653	0.0328528	-0.0464092	-0.0225319	-0.0581394	0.102212	-0.0948584	0.0276946	-0.200698	0.182796	0.0556751	-0.195163	0.010287	0.0384217	-0.0775708	0.0039616	0.0215175	-0.0529143	0.0266258	-0.0182421
POP41_AS_3	#000000	-0.0152793	0.0161077	-0.0272065	-0.00349135	-0.0489649	0.0913701	-0.0260073	0.0284551	-0.146606	0.156676	-0.00184479	-0.0953727	0.0470141	0.0670644	-0.0546937	0.0119815	0.0059013	-0.00086222	-0.0380272	-0.0101063
POP41_AS_4	#000000	-0.0206899	0.0315842	-0.043966	-0.0234573	-0.0416293	0.128299	-0.083694	0.0219913	-0.190383	0.163475	0.0729207	-0.191879	0.0304078	0.0421726	-0.0855352	0.032628	0.0103197	-0.072172	0.0196528	0.000607792
POP41_AS_5	#000000	-0.0161149	0.0230554	-0.0289054	-0.00882984	-0.0489997	0.145536	-0.0753845	0.059679	-0.257017	0.195572	0.0326788	-0.234044	0.0627132	0.0312593	-0.0578385	0.0397331	0.00810222	-0.0505701	0.0697333	-0.00260445
POP42_AS_3	#00EEEE	-0.00520167	0.0481894	0.0181919	-0.00566363	0.000692226	-0.0412979	-0.0488313	-0.00326224	-0.0107146	-0.000763642	0.0124334	0.0471585	-0.0262643	0.00723587	-0.0630572	0.0486738	-0.0171373	-0.058143	-0.07666	0.0561791
POP42_AS_5	#00EEEE	-0.00186236	0.0156206	0.0269824	-0.0267739	-0.0108382	-0.0179503	-0.00666229	0.00655191	-0.0313663	0.00865346	-0.0038896	0.0272171	0.0108423	-0.0231359	0.0821138	0.0551026	0.0216493	0.0479037	0.0240709	-0.0756381
POP42_AS_7	#00EEEE	0.00136865	0.00743008	0.0250172	-0.0161428	-0.0186578	0.00834248	0.00124127	0.0202539	-0.0111952	-0.0199933	-0.0123297	-0.0311217	-0.000959685	-0.0658918	-0.000355424	0.00816369	0.0404694	-0.0140279	0.00855546	-0.0666064
POP4_AF_1	#54FF9F	0.000969557	0.0300264	0.0231869	-0.0284692	0.0156875	-0.0184754	0.0020538	0.0154996	-0.0118561	-0.00502911	-0.0221173	0.0185785	-0.00664228	-0.0474364	-0.0126836	0.0392574	0.0446496	-0.00420225	-0.0373398	0.0241382
POP4_AF_2	#54FF9F	-0.00277547	-0.0184257	0.0307541	0.0093738	-0.00625952	0.059269	0.00480347	-0.00760242	-0.0264689	-0.0096382	-0.0118536	0.0264132	-0.032402	-0.0317421	0.108285	0.0656701	0.0131259	0.0417979	0.0314783	0.0503125
POP4_AF_4-2	#54FF9F	-0.0327507	0.0408568	-0.030147	0.00867079	-0.0114819	-0.00929029	-0.0472633	0.0508524	0.0126991	0.0104333	0.00594448	0.0107982	0.0212197	-0.0308339	0.0135658	-0.0248101	0.0949379	0.017159	-0.0220578	0.0178161
POP4_AF_4-3	#54FF9F	-0.0121029	0.0252566	-0.0225631	0.00160037	0.00739269	-0.0145089	-0.00524222	-2.19E-05	0.00282213	0.0299826	0.0111394	0.0376011	-0.00543015	-0.0282612	0.0467489	-0.0422144	-0.00504721	0.0292542	-0.0203755	-0.00862913
POP4_AF_5	#54FF9F	-0.0166358	0.0162473	0.003968	0.0125112	-0.0163017	0.0114741	0.0221615	-0.000681473	-0.0170813	0.00533413	-0.0343847	0.0097851	-0.0183721	0.00384508	-0.0133532	0.0337908	0.0232868	-0.0129953	-0.0132403	0.0513449
POP4_AF_7	#54FF9F	-0.0457535	-0.0140938	-0.0458038	0.00485348	-0.0112194	0.0218112	-0.0190534	-0.00374817	-0.0254828	-0.0248887	0.0132546	-0.00999762	0.0519711	-0.051832	0.0190243	-0.0907439	-0.00994606	0.0102272	-0.028337	0.00570441
POP4_AS_1	#C0FF3E	0.0605823	-0.00789667	-0.0495111	-0.0598177	-0.00634013	0.0357783	-0.00815367	-0.00714455	0.0814869	-0.0137128	0.0334434	0.0157294	0.0198828	0.01862	-0.0168733	0.0165752	-0.00530189	-0.00734412	0.0283552	-0.0432144
POP4_AS_3	#C0FF3E	0.0759319	0.017367	-0.0335406	-0.0355226	-0.0082849	-0.0351508	0.0303541	-0.0522336	0.0968739	0.0432783	0.0883106	-0.0357908	-0.0308143	-0.0060168	0.0512844	-0.0262988	-0.0129401	-0.0142117	-0.0298694	0.0514922
POP4_AS_6	#C0FF3E	0.0802829	0.0165851	-0.0270066	-0.0394486	0.0133541	-0.0324237	0.0322205	-0.0135442	0.11513	0.0547345	0.101743	-0.0553182	-0.0203239	0.0072966	-0.00814928	-0.0348128	0.046019	-0.0246134	0.00917208	0.00270253
POP4_AS_7	#C0FF3E	0.0701234	0.00739643	-0.0485513	-0.0303858	0.00955239	-0.0393784	0.016354	0.0237938	0.0953959	0.107681	0.0955106	0.0175914	0.0327813	-0.0205276	0.0204672	-0.0303278	0.0905884	-0.0314846	-0.0365283	-0.0162746
POP4_AS_8	#C0FF3E	0.068767	0.0109787	-0.0404863	-0.0443957	0.00309438	0.041748	0.0137596	-0.0310092	0.115996	0.072089	0.084992	0.0263725	-0.0477177	-0.00488157	-0.0058723	0.00154427	0.0319275	-0.0371675	0.0769376	0.0642251
POP4_EU_1	#00EEEE	0.00182018	0.0111132	0.0338038	0.00735167	-0.00800571	-0.0207347	0.0183622	0.0315318	0.0218197	-0.00534964	0.00732842	0.0260079	0.039989	0.0217264	-0.0246435	-0.0411548	0.0229753	0.0273951	0.00425548	-0.0548352
POP4_EU_3	#00EEEE	-0.0108306	-0.00342975	0.0315643	-0.00728595	0.00878842	-0.0268064	-0.021735	0.0136392	-0.0114151	-0.0171763	-0.0224249	-0.0185091	-0.00986932	-0.0529996	0.0642608	0.0731981	0.0497935	0.0455043	0.0532479	0.014858
POP4_EU_4	#00EEEE	-0.00653106	0.0196143	0.0142639	-0.0166709	-0.0164813	-0.0159067	-0.0386917	-0.0245576	0.0297905	-0.0543199	-0.0175253	0.0118256	0.0528681	0.0129974	-0.0052912	-0.0289007	0.0623604	-0.0163998	0.00174794	0.0444505
POP4_EU_5	#00EEEE	-0.00849196	0.00940748	0.0156201	0.00407675	-0.0212016	-0.0208866	0.0129143	-0.0030651	0.0517588	-0.0152486	-0.0188762	0.0254358	0.0407938	0.00692298	-0.00354246	0.0393706	-0.0385387	-0.0572983	-0.0161058	-0.140827
POP4_EU_6	#00EEEE	0.00124799	0.0188924	0.0291688	-0.0137757	0.016775	-0.0331054	0.0327508	0.00576055	-0.0217291	0.0175068	-0.0284162	0.0790514	-0.0130191	0.00409237	-0.00951611	0.00897811	0.0374	-0.0146539	-0.0253492	0.0944346
POP4_NA_1	#8B4513	-0.0125324	-0.0796966	0.0303572	0.0116527	0.00163244	-0.0324049	-0.028286	-0.0750901	0.00997677	0.0248671	-0.0230722	-0.0308505	0.0126509	0.0230353	-0.00174984	0.028096	-0.0357111	0.0282016	0.0788105	0.0489137
POP4_NA_21	#8B4513	-0.0347493	-0.033825	-0.00668617	0.00980974	-0.0429445	-0.0584446	-0.0229438	0.0335247	-0.0279274	-0.0103273	0.0298394	0.00834755	0.0711831	-0.0517839	-0.00805294	0.0266627	0.0533526	-0.0581406	0.0364462	0.0723307
POP4_NA_22	#8B4513	-0.0437234	-0.0488175	-0.0195854	0.0347821	-0.0248268	-0.00510933	-0.0640051	0.0537174	-0.000901632	0.0793266	0.00178222	0.0590074	0.0557195	0.0228883	0.016907	0.0550297	-0.0307222	0.000879629	0.0387797	0.048316
POP4_NA_5	#8B4513	-0.000779927	-0.0411066	0.0236293	0.00038871	0.00829073	0.0187227	0.00676211	-0.0278686	0.00491884	-0.00805759	-0.0383729	0.0431871	0.0211051	0.0394628	-0.0091622	0.0260685	-0.0332605	-0.0327948	0.0244468	0.000637208
POP4_NA_6	#8B4513	-0.0134957	-0.0923585	0.0203548	-0.00885662	0.0298194	0.0213191	0.00736811	0.012335	-0.0115394	0.0102932	-0.0306823	0.052436	0.00724608	0.0464426	0.00724063	-0.00329854	0.024734	-0.0144014	0.0235738	-0.0321771
POP4_OC_22	#FFD700	0.119427	-0.0337676	-0.0573002	-0.00425004	0.00956411	0.0250757	-0.0324203	0.00334524	-0.0133549	-0.0174307	0.0325053	0.0385534	-0.0130699	-0.0678533	0.0183509	0.0492468	-0.00321698	-0.0154755	0.0420499	-0.0434045
POP4_OC_23	#FFD700	0.121302	0.023334	-0.0810344	-0.00249063	0.0167526	0.0594607	0.0023113	-0.0066628	-0.00325424	-0.0862259	-0.0134832	-0.032696	-0.0140491	-0.0299558	-0.00917334	0.0585134	-0.0116029	-0.0329856	-0.0441094	-0.00506757
POP4_OC_24	#FFD700	0.111593	-0.00584786	-0.0699301	-0.0153861	-0.00352227	-0.0120685	-0.0384886	0.0165995	-0.0103033	-0.0552144	0.00612497	0.0134692	0.00070918	-0.0217764	-0.0675938	0.014721	0.0613452	-0.0199175	-0.0555633	0.0212357
POP4_OC_25	#FFD700	0.117016	-0.0263636	-0.0730519	0.00427076	0.00868782	0.0426197	-0.0743823	-0.0174129	0.0221792	-0.0647181	0.00816044	-0.0102985	0.0622831	0.00835298	0.0500747	0.0152841	0.0637286	-0.0246491	-0.0838015	-0.0611796
POP4_OC_9	#FFD700	0.125725	-0.00365573	-0.074229	-0.0364061	0.0199391	0.0677873	-0.0197552	-0.0258151	-0.0011069	-0.085867	0.0333583	-0.0170629	-0.0253079	-0.0131827	-0.0259269	0.00644689	0.0327117	0.0332516	-0.00596875	-0.031772
POP4_SA_11	#0000FF	-0.0791742	0.025195	-0.104061	0.0178061	0.00207327	-0.0308109	0.010034	-0.0265499	0.00607155	-0.00421134	-0.00258528	-0.022938	-0.022452	0.0294249	0.0220076	0.054635	0.00892606	-0.0401665	0.0268244	-0.0178761
POP4_SA_29	#0000FF	-0.0725894	-0.0190204	-0.100797	-0.0013176	-0.0341982	-0.00932228	0.00645421	-0.0393724	-0.00113587	0.0255733	-0.017212	0.0350508	0.00749913	-0.00365974	-0.0455268	0.0121093	0.000445627	-0.0154441	0.0773058	0.0525482
POP4_SA_37	#0000FF	-0.0799151	0.00551965	-0.105386	-0.0127704	0.00413722	-0.0215513	0.0117455	0.00721969	0.0198644	-0.0539931	-0.0124914	-0.00508854	0.0258599	0.018279	-0.026316	-0.0375082	0.00340205	-0.0202364	-0.00891758	-0.0307925
POP4_SA_39	#0000FF	-0.0690152	-0.00970102	-0.101383	0.0176837	-0.018361	-0.00119744	0.0224717	-0.0350123	0.0313978	-0.00718323	0.00584157	-0.00980487	-0.0424656	-0.0164096	-0.0201192	0.00693748	-0.0226045	-0.0307548	0.0403467	-0.0270412
POP4_SA_42	#0000FF	-0.0718081	-0.0137792	-0.0901904	-0.00670215	0.00165558	-0.0230335	0.0063929	-0.0179042	0.000700091	0.0192197	-0.0331373	0.0303512	-0.0203224	0.004288	-0.00428102	0.0179164	-0.0618844	-0.00259957	0.0317446	-0.0397585
POP5_AS_2	#C0FF3E	0.0815237	0.0101253	-0.00279683	-0.0378528	0.00570347	-0.0233389	0.0470488	0.00398123	0.047975	0.108321	0.0317542	-0.00716027	-0.0693987	-0.0277417	0.0224725	-0.0188174	0.0260397	-0.0152807	0.0944548	0.0624892
POP5_AS_3	#C0FF3E	0.0664355	-0.00694684	-0.0154262	-0.0153177	0.00982906	0.0785473	0.0134227	0.0256881	0.0761901	0.0186902	0.054896	0.0209495	-0.0322077	0.0055062	0.0524191	0.06147	0.0836019	0.0164071	0.0129322	-0.0137222
POP5_AS_5	#C0FF3E	0.0682457	0.00324103	-0.0278054	-0.0306751	0.00178862	0.0247891	-0.00627132	0.00308345	0.0735745	0.00834869	0.0714506	0.0039573	0.00974859	-0.00401177	0.0228914	0.0158533	-0.0669711	-0.0106028	0.0534484	-0.0588243
POP5_AS_8	#C0FF3E	0.075891	0.0107226	-0.0370959	-0.0236075	-0.00841331	0.0515557	-0.030084	-0.0188416	0.0795716	0.0430041	0.0894964	0.0007405	-0.0292234	-0.022673	0.0162229	-0.00900112	0.0287578	-0.00798966	0.0322264	-0.0238086
POP5_AS_9	#C0FF3E	0.0717718	-0.0185725	-0.0328605	-0.0302607	0.031514	0.0648282	0.0720998	0.00187151	0.0990177	0.0583537	0.0169251	-0.032024	-0.0404091	0.0343382	0.04014	0.00637986	0.0195625	0.0637822	0.0701612	-0.00553273
POP5_NA_4	#8B4513	-0.0307311	-0.0250197	-0.00400551	0.00341268	-0.0305789	-0.0128115	-0.0711265	-0.0258258	-0.00126349	-0.0271479	0.0152718	-0.0397087	-0.017153	0.0150237	-0.0225645	0.039225	0.0374405	0.0399536	-0.0576337	0.0492643
POP5_NA_5	#8B4513	-0.00718903	-0.058861	0.0136039	-0.0028425	0.0421284	0.102295	0.0156332	-0.0178546	0.0449507	-0.054888	-0.0272155	-0.0440944	0.00563033	0.0558172	0.0151521	0.0276519	-0.022498	0.0449019	-0.0206542	-0.00713657
POP5_NA_6	#8B4513	-0.0107807	-0.0453729	0.0183563	-1.76E-05	0.0122512	-0.0295955	0.0145912	-0.0137987	-0.0199079	-0.0420342	0.0307218	-0.0342604	-0.0150644	-0.00502806	0.0482609	-0.00116089	0.0159945	0.00283081	-0.00560601	-0.0636428
POP5_NA_7	#8B4513	-0.0377435	-0.0480864	-0.0257723	0.00303322	0.034906	0.0312485	-0.0308324	0.0169218	0.0112688	0.0614764	0.00663697	-0.0262494	-0.00691099	-0.00325973	0.00705892	0.000719389	-0.0839373	-0.0314036	-0.0693894	0.0395515
POP5_NA_8	#8B4513	-0.0139151	-0.0296745	0.0233248	0.0160013	0.00425577	-0.016394	-0.0207174	-0.0158671	0.0215399	-0.0277037	0.0536068	0.00132426	-0.0336003	-0.0862553	-0.0511449	-0.0317543	-0.0463297	-0.0509944	-0.0419358	0.0135542
POP5_OC_1	#FFD700	0.147461	-0.0342573	-0.0809878	-0.0571623	-0.0291198	-0.106232	0.066598	0.0235528	-0.0898713	0.043209	-0.088666	0.0272592	0.0205354	0.0464589	-0.0204116	-0.0435628	-0.057405	0.0207526	0.0216841	0.0609518
POP5_OC_12	#FFD700	0.134921	-0.0232316	-0.0766606	-0.0359403	-0.0245888	-0.106436	0.0338069	0.0443215	-0.0826255	0.0574353	-0.13408	0.0255697	0.0105712	0.0249993	-0.0433832	-0.0330414	-0.0524106	0.00604266	0.0305098	0.0712858
POP5_OC_2	#FFD700	0.13904	-0.0154611	-0.0710577	-0.0294756	-0.0231477	-0.109033	0.0338826	0.00752464	-0.0872529	0.0347162	-0.0834395	0.0124272	0.00936391	-0.0230217	-0.00540652	-0.0790856	-0.0875005	0.00530446	0.0161013	-0.0298887
POP5_OC_5	#FFD700	0.134591	-0.0180904	-0.0716994	-0.0531158	-0.00906413	-0.0706259	-0.0123359	-0.000424558	-0.0538083	0.0147876	-0.0645968	-0.0323126	-0.00445069	-0.0187978	0.0170475	-0.0562682	-0.0496965	0.0581723	0.00499662	-0.00385764
POP5_OC_9	#FFD700	0.147619	-0.0479416	-0.0755725	-0.0564893	-0.00233923	-0.114814	0.0636654	0.00590393	-0.108653	0.0532198	-0.0764705	0.00434577	0.0348828	0.0405407	-0.0115428	-0.0311084	-0.0214743	-0.00699271	0.0285197	0.0284069
POP5_SA_3	#0000FF	-0.0732289	-0.0136011	-0.102244	0.00219517	-0.0152208	-0.0290577	0.0163831	-0.0279221	-0.0382676	-0.000398048	-0.0154769	0.0155979	0.00663417	0.0342953	0.0210252	0.0350653	-0.0184941	-0.0103615	0.0520609	0.0250608
POP5_SA_5	#0000FF	-0.0665858	-0.0232707	-0.094077	0.0142215	-0.0027601	-0.0599121	0.0487221	-0.0201734	0.0160884	-0.0168568	0.00300942	0.00797764	-0.0444414	0.0277384	-0.01896	0.0525878	-0.0167758	0.0144932	0.0209414	-0.00537443
POP5_SA_6	#0000FF	-0.0736274	0.00388263	-0.0957658	0.0046107	-0.0174639	-0.0305744	0.0221019	-0.00913771	-0.00896964	-0.0103289	-0.0476111	-0.0303529	-0.0320237	0.0128338	-0.0219709	0.0125282	-0.000814608	-0.0401551	0.0423595	-0.00569173
POP5_SA_6-2	#0000FF	-0.0527213	-0.00824783	-0.0648409	0.0180381	-0.00622296	-0.0120963	0.0395562	-0.0687453	-0.018262	-0.0705547	-0.0156237	-0.0865462	-0.0862254	0.0205697	-0.0087141	0.00912617	-0.0316627	-0.0413665	0.0765889	-0.0269339
POP5_SA_8	#0000FF	-0.0999101	0.0119975	-0.145325	-0.015951	-0.0203834	0.0164305	-0.0274535	0.0469162	0.0015325	-0.00157403	0.0212224	0.0248478	-0.000368762	-0.021337	0.0340944	-0.0122157	-0.00182826	0.0358063	-0.0264378	-0.00269937
POP6_EU_2	#00EEEE	0.00222195	0.0502628	0.0147437	0.00681698	-0.0172862	-0.0131434	-0.0272257	-0.0774737	0.0146225	-0.0153495	-0.0127061	-0.00184155	0.0116224	-0.00635935	-0.0235081	0.0338948	-0.0210984	-0.0283521	0.0125866	0.0272533
POP6_EU_3	#00EEEE	-0.00477456	0.0328885	0.0285388	-0.00547091	-0.00903429	0.0109504	-0.044946	9.60E-05	-0.00124061	0.0273869	-0.0497784	-0.00213306	0.000311517	-0.0399555	-0.0278241	0.0208441	0.0445186	-0.0311189	0.0455745	-0.0435732
POP6_EU_4	#00EEEE	-0.00154962	-0.00566259	0.0185417	-0.0100965	-0.000507483	-0.0204909	0.0167494	-0.0349462	-0.0177853	0.00502482	-0.0230756	0.039455	-0.050442	0.0370589	-0.0389084	0.0301304	0.0120454	-0.0593505	-0.0400674	-0.00963276
POP6_EU_7	#00EEEE	-0.00529896	0.00872784	0.0376047	0.00356163	-0.0214626	0.0115824	-0.0420734	-0.0366662	-0.00569632	0.000876753	0.0125579	-0.0337231	-0.015249	-0.0190218	-0.029974	-0.0278846	0.031624	0.0747083	-0.00344072	0.0169172
POP6_NA_1	#8B4513	-0.0345849	-0.0471045	-0.041219	0.00507067	0.0254033	0.0585757	-0.0317416	0.0202372	0.0474909	-0.0224308	-0.00819625	-0.0167847	-0.00545533	-0.0300071	-0.0200532	-0.0514847	-0.0238108	-0.00182463	-0.0291255	0.0278633
POP6_NA_11	#8B4513	-0.00180954	-0.0662935	0.0255661	0.0125384	0.0121981	-0.04483	-0.0112717	1.33E-05	0.0129933	-0.00301236	-0.0185105	0.00755217	0.00161802	0.0360306	-0.00702894	-0.0117358	0.102009	0.0579591	0.0101638	0.0148738
POP6_NA_12	#8B4513	-0.0222673	-0.0541661	0.0244658	0.00227076	0.0243682	0.0566967	0.00349019	-0.00854648	-0.0151153	0.0319287	0.0110069	-0.0102017	-0.0182068	0.0841152	-0.115321	-0.0431979	0.0548941	-0.0555183	0.00967752	0.0806517
POP6_NA_5	#8B4513	-0.00910463	-0.0942749	0.0280661	0.0354472	0.0222892	-0.0239994	-0.0312455	-0.0115447	-0.0342603	0.0196447	-0.00362514	0.0139959	-0.0278475	0.0212016	0.0832196	0.0564093	-0.0178341	0.0251999	0.0103009	-0.0275817
POP6_NA_6	#8B4513	-0.00978131	-0.0770302	0.0165831	0.0277737	0.0359735	0.0388843	0.0201187	0.0387049	0.0337322	0.0390466	-0.0136189	0.0456944	0.022908	0.0715313	0.0192383	0.00644321	-0.00360119	-0.0259438	-0.00266711	-0.0377362
POP6_SA_1	#0000FF	-0.0723219	0.00276001	-0.110286	-0.00188383	0.00971726	-0.0259193	0.0589631	-0.0227328	0.00827806	-0.0067467	0.0151279	-0.0252447	-0.0506423	-0.0165376	0.0263383	-0.0202044	-0.0321347	-0.00409443	-0.0378951	-0.0210076
POP6_SA_11	#0000FF	-0.0882099	0.012153	-0.12341	-0.0208819	0.0121203	-0.0389731	0.0468178	0.0152589	0.0224948	0.0344555	-0.0375745	0.0155491	-0.0154802	0.0182437	0.0389516	-0.0154103	0.0192363	-0.0156819	-0.00485703	0.0389627
POP6_SA_4	#0000FF	-0.0827739	-0.0303309	-0.1055	0.0197435	0.0106905	0.00626407	0.0410201	-0.00159891	0.0137461	-0.0395954	0.0241731	0.00732408	-0.00244609	-0.0102345	-0.00084898	-0.0184683	-0.00274551	-0.036021	0.0368475	-0.0212703
POP6_SA_6	#0000FF	-0.0756973	0.0129348	-0.117659	0.00413799	0.0217134	-0.0127864	0.0428022	0.0350264	0.0138245	0.0107525	-0.0061813	-0.0288684	-0.0213746	-0.0154876	0.0246043	-0.0322788	0.0216896	0.00649921	-0.0404641	0.023242
POP6_SA_9	#0000FF	-0.0693836	0.0274112	-0.10304	-0.000775067	-0.000144958	-0.0288803	0.059072	-0.0580495	-0.00680972	-0.00997539	-0.00664083	-0.0217529	-0.0614331	-0.0185	0.00297126	0.0374625	-0.0114613	0.0427832	-0.0484298	0.00965249
POP7_AF_1	#000000	-0.00189853	0.0405922	0.0206682	-0.0128917	-0.00388349	-0.0460124	-0.00195514	-0.0385728	-0.00281139	-0.027568	0.0123344	-0.0556073	-0.0098759	0.0331781	-0.0551924	0.0390282	-0.0177023	0.110921	-0.0618411	0.0180757
POP7_AF_6	#000000	-0.00967263	0.0239447	0.020986	-0.00675335	0.0258613	0.0067548	0.0169589	-0.0242739	-0.0444455	-0.0113623	0.0442308	0.0286633	-0.0633498	0.0157421	-0.0259017	0.0115279	-0.00576118	0.0653311	-0.121177	-0.0891578
POP7_AF_7	#000000	0.00316975	0.041703	0.0368845	0.000967046	-0.00253687	-0.0162842	-0.0227017	-0.00574678	0.00740866	-0.0437529	0.0137905	0.0520291	0.0152545	0.023919	-0.0510469	-0.0223195	0.0454802	-0.0115632	-0.0161593	-0.0593396
POP7_AF_8	#000000	0.000410972	0.0356187	0.0270453	-0.0151977	0.0153026	0.00905855	-0.0593982	-0.0438146	-0.0178276	0.00766115	0.00579672	-0.00867979	-0.014639	-0.00953026	-0.0246925	-0.0685755	0.0216206	0.0202444	0.0172166	-0.0869925
POP7_AF_9	#000000	-0.00562458	0.0382628	0.0304654	-0.0126136	-0.00475845	-0.0157181	0.0085303	-0.034803	0.0500807	0.0110335	-0.013026	-0.0195906	-0.0541866	0.0658318	-0.00108164	0.000107755	-0.0246086	0.0426817	0.0167149	-0.0242948
POP7_AS_1	#000000	-0.0031191	0.0378325	0.0281668	-0.0131975	0.0293593	-0.0352346	0.0302499	-0.00414452	-0.0479781	-0.015678	-0.0564926	-0.0458379	-0.00610659	-0.056643	0.0941766	-0.0119878	0.0234676	0.0504123	0.0224945	0.000660481
POP7_AS_22	#000000	-0.00606272	0.0470759	0.0218021	-0.018148	0.0219318	-0.01888	0.0180933	-0.000585239	0.0175637	0.0169247	0.00528489	-0.0462086	-0.0155627	0.0347842	0.00886262	-0.0185766	0.00383951	0.122167	-0.0829657	-0.00355412
POP7_AS_25	#000000	-0.00286463	0.04843	0.0138168	-0.00824662	-0.0018507	-0.0121999	0.0415424	-0.00565185	0.0338468	-0.0082185	-0.0564195	-0.00590178	0.0301393	0.0154088	1.85E-05	0.0146159	-0.00915572	-0.0264269	-0.0452593	-0.109713
POP7_AS_3	#000000	-0.000730332	0.0367262	0.0183048	-0.0103707	-0.0301687	-0.00219888	0.0219683	-0.0516115	-0.00295187	0.00597936	-0.0070828	0.0370959	-0.0546809	-0.00237223	-0.0502569	0.0126144	-0.0253439	-0.0414246	0.0338234	0.0392213
POP7_AS_4	#000000	0.00419538	0.0319543	0.0293863	-0.0179581	0.0281754	0.0322473	0.0385878	-0.0139939	0.0375448	0.0120857	-0.0592549	-0.0443773	-0.0112177	0.0565578	0.0467208	-0.0433578	-0.071307	0.00738486	-0.0228257	0.0530904
POP7_EU_3	#00EEEE	-0.000912355	0.0134391	0.0282007	-0.00138184	0.0260743	0.0471156	-0.0209391	0.0111915	-0.0127912	-0.0665211	-0.0301382	-0.00576098	0.0127354	0.0344786	-0.0453191	-0.0249686	-0.0215944	0.0221029	-0.0229557	0.000321228
POP7_EU_4	#00EEEE	-0.0039537	-0.00024029	0.0248618	-0.0333344	-0.00505674	0.00682366	-0.0603453	-0.0132116	0.0148243	-0.0312569	0.0289124	0.0365395	-0.0305761	0.0185115	-0.0601267	-0.0033565	0.0356556	-0.0441462	-0.0126115	0.0295019
POP7_EU_6	#00EEEE	-0.00121392	0.0220516	0.0345095	-0.0262664	0.0128316	-0.0137218	-0.0091738	-0.045824	-0.0355638	0.0123148	-0.0172971	-0.0343049	-0.0735457	-0.0493766	-0.0475585	0.039517	-0.0192533	-0.00325165	-0.00827325	0.0511071
POP7_EU_8	#00EEEE	-0.0686277	0.0527715	-0.108848	-0.00770208	-0.0237844	0.0241488	-0.059974	0.104351	0.00477575	0.0195695	0.0379144	0.0597592	0.0529736	-0.0526632	0.0187863	-0.0484157	0.014968	0.0468634	-0.0549738	0.00920867
POP7_EU_9	#00EEEE	-0.00521093	0.00817207	0.0239514	6.06E-05	-0.0181222	-0.0130317	-0.0150758	-0.00673425	0.0130142	-0.0169455	-0.032765	0.0521942	0.0276563	-0.00720734	-0.033212	-0.00569529	0.0594026	-0.058432	-0.0353687	-0.0554056
POP7_NA_1	#8B4513	0.00105758	-0.0442106	0.0140158	0.00764259	0.0344864	0.0302547	0.055944	0.0040713	0.0469223	-0.0281659	-0.0306318	-0.0324343	0.0893897	0.0564799	0.00732965	-0.0520187	-0.086812	-0.0102088	0.0655605	6.84E-05
POP7_NA_1-2	#8B4513	0.000701822	-0.0479492	0.0339077	0.00173155	-0.00501925	-0.0457865	-0.0118947	0.030245	0.0407407	-0.0308804	0.0104461	-0.0381202	0.028879	0.0290545	0.0107622	0.0230811	-0.061522	0.00147137	0.0150659	0.0130419
POP7_NA_21	#8B4513	0.00232648	-0.0172028	0.0112166	0.00663233	-0.00842471	-0.0466457	0.0404781	0.0358773	0.0328988	0.0119504	-0.0480381	-0.0391314	-0.0361982	0.0119083	0.04925	0.010798	0.0421388	0.0449344	-0.0386639	0.0220665
POP7_NA_3	#8B4513	0.00510435	-0.0282872	0.0188105	0.000479785	0.0323023	0.013695	0.0407744	-0.00943481	0.0367756	-0.00632817	-0.036865	-0.0421451	0.042031	0.0635702	0.0142273	-0.0691267	-0.0406647	0.0430391	0.077155	0.00542897
POP7_NA_7	#8B4513	-0.00996151	-0.0200731	0.00255243	-0.0370291	-0.0138781	-0.0528292	0.00105558	-0.0181326	0.0987934	-0.0305918	0.000165417	-0.0573497	0.00397164	0.0222399	-0.000466108	-0.0767468	0.0544432	-0.0329103	0.00217674	0.0200687
POP7_OC_21	#FFD700	0.122309	-0.0247692	-0.0721638	-0.0364958	0.022058	0.0925229	-0.0263083	-0.00100062	-0.0050362	-0.0802356	0.0485532	-0.00155179	-0.0230022	0.00299174	-0.06088	0.0173666	-0.0100069	-0.00827983	0.00978274	0.0408956
POP7_OC_22	#FFD700	0.11784	-0.0667932	-0.0701318	-0.0118566	0.0328444	0.0717623	-0.0534474	0.000371067	0.013905	-0.0543302	0.000705007	-0.0310708	-0.0311875	0.0517101	0.0343711	0.00488635	0.0167824	0.0274499	0.00899419	0.049133
POP7_OC_5	#FFD700	0.00653144	0.0438085	-0.165078	-0.0203031	-0.0241764	0.0137689	-0.0864948	0.0924052	-0.0150412	0.0233826	0.0484889	0.00818249	-0.00250301	-0.0529498	0.0558102	-0.0525289	0.0119991	0.055022	-0.0662892	0.0193101
POP7_OC_6	#FFD700	0.124577	-0.0369079	-0.0666506	0.00876578	0.0176199	0.0165595	0.0162804	0.00417134	-0.0367253	-0.0424013	-0.00370544	0.0098874	0.0457037	0.0139352	-0.0339041	0.0545227	-0.0237522	-0.0279101	0.0095892	-0.0687523
POP7_OC_7	#FFD700	0.127415	-0.0287107	-0.0731362	0.000214138	0.00145402	0.046052	-0.0125967	-0.0179751	-0.031162	-0.0349542	-0.0303062	-0.00286782	0.0182852	0.0205988	0.012954	0.0139984	-0.0163189	-0.00838439	0.0109952	0.0272938
POP7_SA_11	#0000FF	-0.073108	0.00155332	-0.0887781	-0.00019304	0.00681711	-0.0197216	0.0312803	-0.0359774	0.00167595	-0.0422991	-0.0145922	-0.0155384	-0.0356199	-0.035454	-0.0112468	-0.0213081	0.0269588	-0.0192594	0.00881976	0.0193974
POP7_SA_32	#0000FF	-0.0948677	0.0209777	-0.133298	-0.00189423	0.00758661	0.00385139	-0.0148614	0.00568411	-0.0203999	0.0205805	0.0172892	0.0262013	-0.014783	-6.33E-05	0.0049785	0.0099102	0.0145579	-0.015231	0.00937737	-0.0245087
POP7_SA_34	#0000FF	-0.0755125	0.00760648	-0.105738	0.000981182	0.0323319	-0.00133521	0.0307075	-0.00102277	-0.00190715	-0.0141109	-0.0086852	-0.00449836	0.0127231	0.0260281	-0.0124608	-0.0136697	-0.0298563	-0.0224217	0.00474553	0.0193872
POP7_SA_36	#0000FF	-0.0872731	0.0114569	-0.127852	-0.00915255	0.0029964	-0.0178841	-0.0132939	0.0026832	-0.000768027	-0.0187667	-0.00817903	0.0161453	-0.00310424	-0.010823	0.0353981	0.0225001	-0.0152857	-0.00486406	-0.0243429	-0.0282182
POP7_SA_9	#0000FF	-0.0788174	0.00228144	-0.0997937	-0.0171311	0.00331865	-0.0397004	0.00146545	-0.0134358	0.0267843	-0.00533776	-0.0120743	0.00832084	0.00199374	0.0312968	-0.0163688	-0.00229817	-0.000775346	-0.0673914	0.0386957	-0.0218536
POP8_AF_10	#000000	0.00322238	0.018461	0.0214566	-0.00916253	-0.00530294	0.0288059	0.00835519	0.00570793	0.0444398	-0.0413026	0.000813399	0.0392019	0.0695046	-0.00527163	-0.0450968	-0.00629824	0.00064011	-0.0275965	0.0628242	-0.0312213
POP8_AF_2	#000000	-0.00481779	0.0251767	0.0219295	-0.00708668	-0.00818532	0.0364459	-0.0100159	-0.0215011	0.0408738	-0.0433233	0.0242507	-0.0254246	-0.0155483	0.0167908	-0.0554491	-0.0347087	-0.0300338	-0.00509718	0.0107937	-0.0913576
POP8_AF_3	#000000	0.00485324	0.0504644	0.0248073	-0.0141098	0.00359151	0.052294	0.0321982	-0.0471775	0.00922904	0.0273132	-0.034539	-0.00698665	-0.00637927	0.00873443	-0.0241015	-0.0327817	-0.010891	0.0032952	0.020283	0.0120354
POP8_AF_7	#000000	0.000193163	0.0505655	0.0292164	0.00245585	0.0116408	-0.0579113	0.0412025	0.00851775	-0.0253584	-0.0224015	-0.0223487	-7.60E-05	-0.0113093	-0.0827224	0.00621818	0.0348352	0.0551543	0.0123121	0.0276666	0.0184806
POP8_AF_9	#000000	0.00369053	0.018594	0.0154189	0.0223781	-0.0369497	-0.00696151	-0.0170008	0.0131707	0.0253999	0.0339796	0.0190881	0.0338232	0.0114643	0.00769143	0.018465	0.0349903	-0.0365416	-0.0318597	-0.00595594	-0.0380702
POP8_AS_2	#000000	0.0450394	-0.0150976	-0.124185	-0.00639504	0.0154198	0.0684732	-0.0275763	0.0177653	0.0285883	-0.0529726	0.0143732	-0.0189154	0.0157581	0.052907	0.0967814	-0.0534631	-0.00855849	0.0549095	-0.08983	-0.0197604
POP8_AS_4	#000000	-0.00676185	0.0428857	0.0297055	-0.0124367	-0.00771105	-0.0161429	-0.0398645	-0.054165	-6.18E-05	-0.0336521	0.00468966	-0.0143627	-0.0162798	-0.0216976	-0.00321727	-0.00527675	-0.055545	-0.00748615	-0.00087286	-0.0780643
POP8_AS_5	#000000	-0.000354505	0.0443874	0.034469	-0.0232726	-0.000253468	-0.018264	0.0303468	-0.00199485	0.0287887	-0.0297587	-0.0120232	-0.0587142	-0.0384303	-0.00415388	0.0292286	-0.0622724	-0.0615048	0.0485744	-0.0270461	-0.0154256
POP8_AS_6	#000000	-0.00840842	0.0407226	0.0205597	-0.0110672	-0.0197874	-0.0206394	-0.0218929	0.0251126	-0.00611342	-0.0282616	-0.069531	0.0731863	0.0146242	0.014842	-0.03469	0.0224291	0.0265138	-0.0202535	0.0130053	-0.0296687
POP8_AS_9	#000000	-0.0144794	0.0449858	0.0122797	-0.0210245	0.00935083	-0.0325897	0.0268463	0.0207003	0.00161202	-0.0607928	-0.0200687	-0.073514	0.0350513	0.0206504	0.0489307	-0.0598634	-0.00433008	0.0601547	-0.0520032	-0.0337913
POP8_EU_1	#00EEEE	-0.0109438	0.0252906	0.0273874	-0.00504006	0.00373655	-0.0156918	-0.0367182	-0.0578781	0.00479142	-0.0180934	0.0211168	0.00336639	-0.047695	0.025889	-0.00572626	0.00069203	-0.0107355	-0.0270367	0.0349852	-0.0272333
POP8_EU_2	#00EEEE	-0.00634755	0.00892435	0.0286014	0.023197	-0.0108305	5.47E-05	-0.00871553	-0.00584251	-0.0393228	0.0185264	-0.0163879	0.0472269	0.0232811	-0.00392634	0.0141218	-0.0250956	0.056832	-0.00384374	0.0273898	-0.0118131
POP8_EU_3	#00EEEE	-0.0103216	0.0434121	0.0259	-0.0216586	-0.00258766	-0.00343096	-0.0126413	-0.0029204	0.00755619	-0.0408729	-0.018808	-0.0386005	0.0177369	-0.0196358	-0.0106938	-0.0468615	-0.0197411	0.0298205	-0.0103117	-0.127606
POP8_EU_5	#00EEEE	-0.00872939	0.0286315	0.0245579	-0.00530612	-0.00959261	-0.0119252	0.0097875	0.0490172	0.0195572	-0.0665814	-0.00664475	-0.0380523	0.0240053	-0.0735635	0.022818	-0.0206911	0.00806919	-0.0491113	0.0166091	-0.0478553
POP8_EU_8	#00EEEE	-0.0154041	0.0146339	0.0304576	-0.0193974	0.0339358	-0.0338101	-0.0262078	-0.00294415	-0.0427944	-0.0505484	-0.0549418	-0.020693	0.00809816	-0.00744115	-0.0149128	0.0256995	-0.00931589	-0.0306524	-0.0251883	-0.0398677
POP8_NA_11	#8B4513	-0.00700601	-0.0597453	0.0157578	0.00339998	0.0238247	-0.031395	-0.0268681	-0.000712708	0.0213039	-0.0195901	-0.01524	0.0141468	-0.0183221	0.0364867	-0.020404	-0.00205402	0.0607368	-0.0153702	-0.0749372	0.00295128
POP8_NA_2	#8B4513	-0.0157295	-0.0952475	0.0191491	0.0171288	0.0726339	0.0492422	0.00250557	0.00243646	-0.0148786	0.00879095	0.0265361	0.00733323	0.0080896	-0.0165529	0.0367692	-0.00351951	0.00649439	0.0221319	-0.0551607	0.0294183
POP8_NA_3	#8B4513	-0.0132054	-0.0748412	0.0380524	0.0328724	0.052138	-0.0405213	0.00540851	-0.0337477	0.018698	-0.0277919	0.00636422	-0.0446195	-0.0156323	0.00523305	0.0211711	-0.0263988	0.0608364	0.0139156	-0.0470311	0.00329232
POP8_NA_4	#8B4513	-0.0104422	-0.0644996	0.0379651	-0.00212154	0.0532944	-0.0427977	-0.0206134	0.00727096	-0.0492063	-0.00256129	0.0154275	-0.00559642	-0.119033	-0.0375554	0.0150234	0.0203596	0.012288	-0.00817206	-0.0578751	-0.021406
POP8_NA_7	#8B4513	-0.0087273	-0.0743195	0.0182462	0.00691274	0.056979	-0.0491552	-0.0223737	-0.0325542	-0.0208505	0.00291342	0.0149266	-0.0296906	-0.0326764	0.0325348	-0.0344437	0.00567265	-0.0535928	0.064951	-0.053099	-0.0229494
POP8_OC_11	#FFD700	0.137238	-0.020392	-0.0779535	-0.0345742	0.000379734	-0.100923	0.0210892	0.0156466	-0.0877824	0.00717903	-0.112423	0.00174956	0.0279728	-0.0261315	-0.0414053	-0.127683	-0.0874084	-0.00129183	-0.0150809	-0.014717
POP8_OC_2	#FFD700	0.137324	-0.0391986	-0.0684926	-0.0367451	-0.0314259	-0.105653	0.0618661	0.0169312	-0.084471	0.0434845	-0.0971166	0.0330127	0.0255725	0.0201974	0.0458307	-0.0565056	-0.0436264	-0.0300243	-0.0121706	0.0399852
POP8_OC_3	#FFD700	0.134671	-0.0307232	-0.0839296	-0.0435266	-0.0184583	-0.124432	0.070922	0.0629212	-0.10905	0.0260217	-0.123512	0.0170589	0.0370681	0.0408511	-0.032903	-0.0899434	-0.0358472	-0.0100442	-0.012125	0.0848021
POP8_OC_4	#FFD700	0.150182	-0.0512644	-0.0683988	-0.0459228	-0.00337243	-0.0914227	0.065744	0.00380446	-0.109508	0.03984	-0.0801422	0.0346616	0.0270283	0.0112366	-0.013914	-0.0456269	-0.0277477	0.00785988	0.0128358	0.0158659
POP8_SA_1	#0000FF	-0.0755446	-0.00599444	-0.0894781	-0.00258068	-0.0058114	-0.0230479	0.0313242	-0.0363151	0.0232744	-0.0393224	-0.000871774	0.0103265	0.0117661	-0.0181906	0.0104799	0.0365185	0.00285816	-0.0268939	0.00852448	0.0258824
POP9_AF_2	#000000	0.00453046	0.0396816	0.0171468	-0.00946935	-0.0101541	-0.0399685	0.0391186	-0.0187229	0.0133834	0.0311009	-0.0347838	-0.00511656	-0.0177556	0.0338421	-0.00889343	-0.0253985	0.031877	-0.017204	-0.0330031	0.00532871
POP9_AF_3	#000000	-0.00583855	0.00495922	0.0359066	-0.0198335	-0.0201843	-0.00239677	-0.060767	-0.00939144	0.0185027	-0.0373346	0.0146069	-0.044556	0.00947759	-0.0338657	-0.0519962	0.0535373	-0.0563359	-0.0304479	0.0218455	0.0415683
POP9_AF_4	#000000	-0.00048548	0.0361451	0.0487943	-0.0140269	-0.00931159	-0.00325111	-0.0252087	0.0727972	-0.00542088	-0.0731768	-0.00719878	-0.032747	0.0436772	-0.0743956	-0.00161092	-0.0828569	0.011576	-0.068217	0.0908537	0.0117416
POP9_AF_7	#000000	0.00222289	0.0216418	0.0335226	-0.00123753	0.00692628	-0.011652	-0.05922	0.0351168	-0.0260208	-0.0350116	0.0186689	0.0551967	0.0316264	-0.0242711	-0.0253405	0.0028536	-0.035993	-0.0174393	0.00588968	0.0508652
POP9_AF_8	#000000	-0.0231908	0.0430738	-0.025147	-0.00698849	0.00269669	0.0420965	-0.0266805	-0.00607781	0.0502465	0.041529	-0.00122864	0.0196312	0.0264462	-0.0175951	-0.0491089	-0.0347216	0.0288661	0.0586068	0.031731	0.00846206
POP9_AS_1	#000000	-0.00654371	0.0336898	0.0312831	-0.0315856	-0.0390233	-0.00406702	0.0290337	-0.0376396	0.0243263	0.0242544	-0.027313	0.0233467	-0.0257475	0.00197783	-0.0330143	0.0170872	-0.0589956	-0.0327188	-0.111959	0.0038194
POP9_AS_2	#000000	-0.000274832	0.0248604	0.0417482	-0.0403846	0.0110164	-0.00552532	0.00402479	0.00749909	0.00973051	-0.0039636	0.00268494	-0.0433335	-0.0578335	-0.0551432	-0.00454614	-0.00452293	-0.0456215	0.0103486	-0.0161617	0.077123
POP9_AS_21	#000000	0.00122315	0.0358224	0.0310951	0.014818	0.0511343	0.0970421	0.0335033	-0.0237943	-0.03849	-0.0391049	-0.060742	0.0377325	-0.0529345	0.0580688	-0.0354424	0.0223777	-0.00814472	0.0522366	-0.0772671	-0.0048005
POP9_AS_3	#000000	0.00453712	-0.00166735	0.0319802	0.00412028	-0.00741832	-0.0228836	-0.0376983	-0.0314519	-0.0295693	-0.0189345	-0.0224541	-0.0247269	-0.0146854	0.00509455	0.0533953	0.0728822	-0.00306843	0.0544094	-0.00854346	0.0206087
POP9_EU_2	#00EEEE	-0.000788054	0.031746	0.0245346	-0.027271	0.00265413	-0.0208603	-0.0221799	-0.0212751	0.0286946	-0.025815	0.0327114	0.0693749	0.0282578	-0.00322903	-0.0300952	-0.039571	-0.00816754	-0.00424274	-0.0193115	-0.0286304
POP9_EU_6	#00EEEE	-0.00178447	0.0384375	0.018475	-0.0244407	-0.0283435	-0.0286028	-0.0230777	-0.045461	-0.0388893	0.0136325	-0.0121941	-0.0144997	-0.0258069	-0.0040616	-0.0625108	0.0530763	0.0424193	0.0464617	-0.0549826	-0.0125634
POP9_EU_8	#00EEEE	-0.011443	0.0504818	0.0244611	-0.0148262	-0.0113958	-0.0223673	-0.0752028	-0.00727639	-0.0175893	-0.052276	-0.00651186	0.0229195	0.0304505	0.0244124	-0.0545417	-0.0310464	-0.00673249	0.000827002	-0.0421314	0.0245074
POP9_NA_10	#8B4513	-0.00846954	-0.0553938	0.0283562	0.000753036	0.0140446	-0.0490299	-0.0118562	0.000644693	-0.00771357	-0.0390598	-0.0334142	-0.0286162	0.0213412	-0.00586079	0.101117	0.0242695	0.0162582	0.0209038	-0.0114787	-0.0198049
POP9_NA_11	#8B4513	-0.0014196	-0.0631428	0.0256249	0.0405289	0.0266673	-0.0450889	-0.02999	0.0249053	0.0180527	-0.0193937	-0.0131741	-0.0302071	0.0579779	-0.0113926	-0.0141745	-0.0611399	-0.034965	-0.0127082	0.0553281	0.0203812
POP9_NA_3	#8B4513	-0.00680813	-0.0551158	0.0144591	0.0248262	0.0145056	-0.026032	-0.0307858	0.00631306	0.0450656	0.000913824	0.013178	-0.0375706	0.0537019	0.0357045	0.0032131	0.0298138	-0.00624374	0.0173542	0.0359304	0.0133295
POP9_NA_6	#8B4513	-0.0331336	-0.0382747	0.00385444	0.0330843	0.0222798	-0.0157228	-0.0501453	-0.0144619	-0.0510791	0.0263036	0.024141	0.00230858	-0.0229427	-0.0116336	0.0322814	0.00420366	-0.0602605	0.0610062	-0.0197444	-0.0193973
POP9_NA_9	#8B4513	-0.0226118	-0.0566301	0.0116183	0.0217209	0.0227983	-0.0232066	-0.0774385	-0.0230407	-0.00892651	0.00478113	-0.0482827	-0.036829	-0.0247765	0.044818	0.0342224	0.0655951	0.0262606	0.0276906	-0.0438316	0.0674046
POP9_SA_1	#0000FF	-0.0824955	-0.0170396	-0.103096	0.00284819	0.0245472	-0.0145046	0.00243352	-0.00823939	0.00125691	0.0104823	0.0249554	0.0208894	-0.0484584	-0.0353781	-0.00479885	-0.0321041	-0.018287	0.0151302	-0.0167455	-0.0284958
POP9_SA_2	#0000FF	-0.06225	-0.0185692	-0.0869815	-0.00906685	0.0130267	-0.00838039	0.0492505	-0.0720777	0.00798477	-0.00256311	0.0175072	-0.011487	-0.0869772	0.040492	-0.0434112	0.0232884	-0.0708392	0.00866744	0.0292869	0.0244314
POP9_SA_3	#0000FF	-0.0799616	-0.0102719	-0.111327	0.0274036	0.00158918	-0.00709012	0.0447917	-0.0184643	0.0349209	-0.0430122	-0.00810282	0.00593264	-0.00641056	0.0381025	-0.0057872	0.0158196	0.000959234	-0.0304832	0.045828	-0.000235703
POP9_SA_3-2	#0000FF	-0.0677915	-0.0451133	-0.0943539	0.028539	0.0366777	-0.0468762	0.0899141	-0.0334037	-0.0240744	-0.02734	-0.0344583	0.00935047	-0.0296577	-0.00290097	0.00341706	-0.0198646	0.0475446	-0.0105324	0.0403976	-0.014061
POP9_SA_7	#0000FF	-0.0434824	-0.0447306	-0.0444138	-0.00579598	0.0632854	-0.0435997	0.102941	-0.0833295	-0.00354041	-0.0604684	-0.0245644	-0.0199918	-0.016484	-0.0014904	-0.0565441	-0.0274641	0.0133684	-0.046782	0.0579929	0.0178922
