# Supplementary material for: Variation among 532 genomes unveils the origin and evolutionary history of a global insect herbivore
Source: Nat Commun. 2020 May 8;11:2321. doi: 10.1038/s41467-020-16178-9 (PMC7211002; doi:10.1038/s41467-020-16178-9)
Supplement: Supplementary file 4 — Source Data [file 41467_2020_16178_MOESM4_ESM.zip › Source_data/Source_data/SourceDataMainuscript/Fig_2d&Supplementary Figure 7_allPop_wholeGenome.tsv]

SeqName	Start	End	windowMid	snpMid	nSites	A-EvNA_dxy	A-EvNA_SDdxy	A-EvOC_dxy	A-EvOC_SDdxy	A-EvPa_dxy	A-EvPa_SDdxy	A-EvSA_dxy	A-EvSA_SDdxy	A-EvSEA_dxy	A-EvSEA_SDdxy	NAvOC_dxy	NAvOC_SDdxy	NAvPa_dxy	NAvPa_SDdxy	NAvSA_dxy	NAvSA_SDdxy	NAvSEA_dxy	NAvSEA_SDdxy	OCvPa_dxy	OCvPa_SDdxy	OCvSA_dxy	OCvSA_SDdxy	OCvSEA_dxy	OCvSEA_SDdxy	PavSA_dxy	PavSA_SDdxy	PavSEA_dxy	PavSEA_SDdxy	SAvSEA_dxy	SAvSEA_SDdxy
scaffold_223	67	114602	57334.5	54479	5000	0.075755491	0.039808351	0.123322578	0.026781712	0.121871196	0.061712895	0.065927735	0.040357411	0.100466743	0.038176976	0.113335343	0.028991498	0.083175021	0.069096309	0.050036223	0.042988395	0.086750925	0.041600289	0.198606987	0.026754289	0.103262054	0.028501849	0.126227517	0.026489852	0.057347053	0.069473345	0.145946839	0.069658378	0.077457552	0.042614599
scaffold_223	114608	234509	174558.5	185322	5000	0.067116917	0.03465123	0.122507492	0.025048322	0.12121243	0.05934036	0.058013105	0.034689536	0.090484787	0.035335946	0.111224845	0.023850641	0.085815407	0.066393482	0.04537902	0.03537958	0.077869746	0.036897458	0.220872302	0.024281548	0.102672324	0.027700446	0.112632118	0.02844992	0.059085658	0.065115717	0.146200921	0.068354893	0.068806978	0.037523933
scaffold_223	234518	285900	260209	250892	5000	0.063140036	0.033079555	0.119653197	0.029739212	0.09344435	0.042215865	0.056532217	0.033985171	0.086906767	0.036271823	0.108809653	0.031228448	0.067666949	0.044894668	0.042585515	0.033918255	0.074390306	0.03723319	0.154787947	0.020288538	0.103625505	0.031666593	0.116302457	0.031213146	0.051692525	0.047634834	0.110495511	0.049242459	0.068173505	0.037946239
scaffold_223	285900	368898	327399	323164	5000	0.056877089	0.030214011	0.098181234	0.026865191	0.085800489	0.040381656	0.050899781	0.031349527	0.07843975	0.033784711	0.087721169	0.025096305	0.061066337	0.043451497	0.039104272	0.03108066	0.066507657	0.033087197	0.134352617	0.014027615	0.083513416	0.02653349	0.095088833	0.029465719	0.045467652	0.045167603	0.101347786	0.045955757	0.060761287	0.034024841
scaffold_223	368900	435060	401980	390349	5000	0.073173727	0.036378356	0.118366795	0.028808628	0.099852663	0.042194073	0.062698198	0.034426769	0.094053015	0.037253277	0.109181391	0.030644129	0.077797028	0.04616029	0.051386108	0.035964729	0.083728075	0.03920603	0.156237412	0.021479468	0.099300136	0.030976992	0.118833632	0.030970035	0.060935935	0.042959959	0.119103204	0.049155171	0.072811882	0.037917459
scaffold_139	57	113851	56954	27250	5000	0.097711696	0.044096602	0.127717447	0.043405572	0.123905402	0.065021047	0.082214948	0.043221134	0.105550253	0.04617129	0.117722084	0.040223641	0.104228507	0.065582705	0.071014768	0.041927022	0.095547144	0.0449469	0.164145962	0.064082618	0.102183409	0.041533573	0.117201259	0.044554282	0.063454344	0.047986489	0.118889806	0.065264587	0.079880499	0.0432503
scaffold_139	113855	161485	137670	134828	5000	0.062701308	0.030180238	0.092495784	0.029847754	0.089888992	0.044828998	0.058171314	0.033135387	0.074799369	0.033508089	0.083612089	0.029202192	0.072876887	0.042712509	0.048371353	0.031019937	0.065706541	0.032405553	0.12675978	0.039816819	0.080010708	0.032625503	0.090380443	0.029907456	0.052885987	0.043633601	0.09430105	0.048159165	0.062950173	0.036401005
scaffold_139	161491	210648	186069.5	184956	5000	0.05479085	0.027301733	0.080905685	0.026619032	0.076162752	0.037535755	0.041744855	0.025221891	0.063676765	0.029371754	0.074255151	0.027132578	0.061397862	0.035852615	0.034892424	0.024206935	0.056105878	0.029052228	0.108280947	0.033228814	0.060567766	0.025389117	0.078948777	0.027704037	0.037789035	0.030950883	0.078371096	0.040145381	0.043281079	0.027143537
scaffold_139	210648	321614	266131	262750	5000	0.061572872	0.035506122	0.067128766	0.022337073	0.082316778	0.042178912	0.040277949	0.022897269	0.056899615	0.0261245	0.069615237	0.031356207	0.068109573	0.04336617	0.042327477	0.032073421	0.060556841	0.034675841	0.103700033	0.032161979	0.053540939	0.02081662	0.062231205	0.023002481	0.037198699	0.03363891	0.077922726	0.040121137	0.041111761	0.024322769
scaffold_139	321614	364659	343136.5	340501	5000	0.090949172	0.047709349	0.097356289	0.032142854	0.088745457	0.046527014	0.058025752	0.03275311	0.08108597	0.035172884	0.115183358	0.051229784	0.085441217	0.058591532	0.065455639	0.046036633	0.09393502	0.051078437	0.12337837	0.041685832	0.076303824	0.031065192	0.090735796	0.033703701	0.040432955	0.040412606	0.092584397	0.052996537	0.059613548	0.035564452
scaffold_139	364659	402960	383809.5	380660	5000	0.098418934	0.052712102	0.093514251	0.031017382	0.091290643	0.043145056	0.060009887	0.033079629	0.079215736	0.03424356	0.114212886	0.050255986	0.095325073	0.053716548	0.074216425	0.049162999	0.097990598	0.05337159	0.119777159	0.037211221	0.074620631	0.030988281	0.087786653	0.032155505	0.050141158	0.037781274	0.09208692	0.045062997	0.059679042	0.033876552
scaffold_139	402961	463145	433053	435785	5000	0.077322359	0.035767136	0.104128483	0.033493452	0.097942644	0.045929332	0.062828784	0.033164936	0.08766252	0.037476091	0.094395254	0.033784145	0.079013402	0.045188971	0.054095954	0.032912061	0.077994163	0.037435729	0.129751113	0.039272682	0.081571424	0.031208845	0.099537386	0.034724041	0.053638351	0.036933585	0.098683509	0.050221749	0.063617179	0.034671508
scaffold_139	463150	493306	478228	479155	5000	0.072270306	0.035320276	0.108922128	0.038282734	0.087601428	0.043500366	0.057214784	0.033630554	0.083334124	0.037633786	0.105446322	0.037455879	0.067585648	0.044543742	0.04628058	0.033330297	0.074492851	0.038191375	0.136361964	0.041413852	0.089847721	0.033212707	0.096759423	0.041539132	0.040529399	0.038533288	0.08936819	0.047699757	0.059191524	0.035722382
scaffold_139	493307	533282	513294.5	509974	5000	0.079304592	0.038386337	0.099331045	0.036036466	0.091406955	0.044461433	0.063058694	0.033847297	0.086803918	0.040290306	0.092961622	0.036079773	0.076299832	0.045516791	0.055216345	0.034543303	0.078509156	0.040708642	0.115003095	0.036703252	0.077350736	0.030817526	0.091996706	0.038193433	0.049257691	0.037211744	0.088759426	0.047029054	0.062485053	0.035764478
scaffold_139	533282	587414	560348	552947	5000	0.064983578	0.031009019	0.093294315	0.029780897	0.083365881	0.041736591	0.05527726	0.031629069	0.075530552	0.033070276	0.085965044	0.029445506	0.065529717	0.040360159	0.045862396	0.030804631	0.066298759	0.032571834	0.123820238	0.039058745	0.081159982	0.031553634	0.089679311	0.03154992	0.043222459	0.038373124	0.085237846	0.045396291	0.056366722	0.032901844
scaffold_139	588742	636204	612473	614756	5000	0.074965443	0.03445975	0.108500664	0.032166991	0.107200035	0.057285754	0.063562692	0.035178318	0.088934591	0.036667397	0.094347442	0.031096395	0.079666084	0.055780427	0.049735917	0.034008536	0.075034621	0.035812905	0.138232226	0.045111595	0.083816424	0.03277516	0.099144678	0.034715828	0.047001703	0.048688475	0.106556654	0.059547084	0.063470716	0.036441516
scaffold_136	184	190075	95129.5	38201	5000	0.076080226	0.044046806	0.096759472	0.049422859	0.118365649	0.068999208	0.072875021	0.0418569	0.091361163	0.051918672	0.083790839	0.047602589	0.091398656	0.057588193	0.057188831	0.038335873	0.075585916	0.046521567	0.13434511	0.076898593	0.079434136	0.047842813	0.093514881	0.051265714	0.074567684	0.047553975	0.118677559	0.075223253	0.072786897	0.046184498
scaffold_136	190075	249070	219572.5	209695	5000	0.061709284	0.036730698	0.086490367	0.044406305	0.088093662	0.051424028	0.057980922	0.036686494	0.073335001	0.040451296	0.072613996	0.042893384	0.059752207	0.044182619	0.043904925	0.033936561	0.060147623	0.038973632	0.101484844	0.063793265	0.071483099	0.044349902	0.08060292	0.044110599	0.050770341	0.042075527	0.086446842	0.058337148	0.057082777	0.039162337
scaffold_136	249070	308338	278704	271214	5000	0.045056732	0.026900537	0.064125592	0.033586536	0.067373875	0.036744319	0.04112505	0.026467183	0.056013265	0.031681555	0.054422645	0.032916738	0.04861579	0.032186935	0.031414118	0.024574002	0.04595286	0.030458144	0.078096061	0.047156637	0.050946484	0.032795944	0.062999646	0.036094674	0.041536585	0.032035646	0.06823753	0.043526005	0.042018764	0.029905453
scaffold_136	308339	365616	336977.5	342496	5000	0.082702761	0.046737418	0.105927411	0.054899304	0.109198353	0.057917729	0.078494937	0.04692557	0.095585578	0.051241755	0.092582486	0.052603909	0.086662471	0.053783541	0.066819101	0.045116745	0.082656412	0.049484324	0.121121753	0.069615398	0.089476779	0.055124356	0.096355399	0.054724021	0.077258598	0.052065649	0.110204409	0.066280484	0.079102234	0.050590618
scaffold_136	365617	437998	401807.5	378021	5000	0.106456153	0.052507768	0.122905998	0.055418811	0.141119156	0.07228466	0.100146786	0.051276907	0.117524752	0.055340329	0.113061861	0.058561549	0.10838019	0.064990596	0.085104417	0.049844359	0.105312171	0.057568917	0.155740513	0.087449981	0.110494502	0.058539422	0.115607915	0.057917132	0.094343396	0.060747374	0.140455292	0.084009066	0.100256552	0.057339589
scaffold_136	437998	500937	469467.5	471302	5000	0.075404558	0.042300056	0.106875191	0.050986875	0.106468318	0.064989845	0.073754433	0.043351131	0.089621185	0.046630385	0.09246369	0.051668321	0.076658678	0.058690525	0.056938553	0.041398796	0.075177533	0.046652157	0.127453394	0.084472632	0.086099095	0.050656815	0.094922859	0.050896352	0.064206095	0.055705457	0.102974976	0.073975618	0.072783993	0.047590401
scaffold_136	500937	585242	543089.5	537229	5000	0.071711925	0.040940615	0.100335701	0.049663163	0.110191056	0.068288356	0.066416362	0.041056341	0.083603395	0.043789894	0.087234932	0.050620324	0.078272073	0.06422447	0.052270937	0.040110954	0.070208266	0.043951209	0.134796683	0.091195915	0.082755469	0.051874311	0.093142233	0.049728191	0.063856221	0.061353785	0.105238478	0.076141965	0.06506099	0.044076896
scaffold_136	585246	670392	627819	634736	5000	0.080870251	0.043749824	0.100927717	0.048516993	0.118220831	0.070665175	0.075478468	0.044545839	0.09554876	0.04790357	0.085233484	0.04863867	0.081888935	0.062263931	0.057228667	0.041993162	0.079153613	0.047765765	0.122108328	0.081822343	0.079426735	0.04891781	0.094402016	0.049483732	0.069035061	0.060772457	0.112544189	0.079171463	0.07334609	0.048298809
scaffold_269	158	138852	69505	56214	5000	0.051000311	0.053812417	0.144609027	0.091046359	0.09049871	0.043800671	0.046094255	0.047317135	0.066407754	0.066010588	0.141011729	0.09186643	0.087962375	0.048572485	0.042985172	0.050191112	0.063344325	0.067765836	0.202261153	0.101729194	0.140081936	0.093516097	0.149261568	0.092734433	0.080142993	0.032652735	0.107661987	0.068444747	0.058537367	0.063669642
scaffold_269	138876	274734	206805	197118	5000	0.039084139	0.043372067	0.138033999	0.09067917	0.065056386	0.038662808	0.034889449	0.036400544	0.055040986	0.059764891	0.135211875	0.090855907	0.062392848	0.050669997	0.033133397	0.041781332	0.052913832	0.062285551	0.208964876	0.126897474	0.133760721	0.090564733	0.142192277	0.090913226	0.055107405	0.036385744	0.087749062	0.078419002	0.04900856	0.05783025
scaffold_269	274734	372294	323514	317342	5000	0.032092281	0.049332194	0.131357014	0.097351501	0.055243047	0.052974082	0.028224218	0.039984645	0.047285702	0.06395561	0.129815831	0.098418366	0.051693035	0.054313633	0.026331604	0.040988439	0.045696881	0.065122519	0.205579306	0.141723006	0.126803432	0.096763648	0.134272209	0.096289157	0.044406846	0.032510276	0.078423361	0.087331252	0.041811702	0.059189212
scaffold_369	109	183672	91890.5	107024	5000	0.033903719	0.043644859	0.125147715	0.089279295	0.068228083	0.048774906	0.028868463	0.034730473	0.050019146	0.059259753	0.123548465	0.090220684	0.063356323	0.053849403	0.026793701	0.038150313	0.047833098	0.060418676	0.212504319	0.130901548	0.120271689	0.090414644	0.130642605	0.089498833	0.049876566	0.035395597	0.09064106	0.085946803	0.04323563	0.056282283
scaffold_369	183690	323737	253713.5	271102	5000	0.033246964	0.047473409	0.126191221	0.092743892	0.069061114	0.060672014	0.027676283	0.036736078	0.05036475	0.065217305	0.126460929	0.095186324	0.063628957	0.061091502	0.02593639	0.039760672	0.048583887	0.066887283	0.239840709	0.151312713	0.119863013	0.091855668	0.132006279	0.092601498	0.050785534	0.043351116	0.09588656	0.103452476	0.042733519	0.06045932
scaffold_349	192	108057	54124.5	45249	5000	0.037838371	0.040613558	0.105519248	0.061968568	0.056903119	0.045263247	0.030698089	0.034251316	0.056510518	0.04919278	0.106251005	0.06426722	0.050062937	0.04743559	0.028837039	0.038430256	0.055030107	0.051445777	0.159993001	0.090997279	0.100970306	0.063180054	0.10908634	0.05970975	0.038085146	0.033775122	0.085432544	0.071600077	0.04942104	0.048366636
scaffold_349	108090	266057	187073.5	152384	5000	0.050392899	0.049718136	0.133790457	0.073948195	0.071561848	0.061746125	0.044414746	0.048515073	0.083720656	0.068772351	0.128934286	0.073642085	0.056851736	0.056553659	0.037221477	0.046747657	0.077065375	0.068125723	0.196279959	0.107016365	0.124052755	0.074718975	0.143063003	0.071611	0.042791696	0.053064778	0.114546769	0.099038355	0.071804969	0.068505945
scaffold_557	269	111708	55988.5	50824	5000	0.041749302	0.052546294	0.093223151	0.107165587	0.07306846	0.040328641	0.029388144	0.036050479	0.05239769	0.073996819	0.095781281	0.107741786	0.078954458	0.059614778	0.033635522	0.047956746	0.055800659	0.077908806	0.147718412	0.136635405	0.085911342	0.107557332	0.100845677	0.111236961	0.060873154	0.02761529	0.094491937	0.091941578	0.044417695	0.071798812
scaffold_276	107	167724	83915.5	114438	5000	0.039743046	0.043706766	0.129928713	0.091854982	0.06304131	0.028322805	0.031795449	0.031405683	0.053630059	0.063617104	0.140214217	0.097641702	0.067462571	0.050715174	0.035753557	0.047503105	0.059316219	0.072379815	0.198137185	0.120439573	0.132004463	0.096299463	0.133692457	0.093162362	0.050624081	0.035273787	0.089887381	0.085404929	0.050836309	0.065123783
scaffold_276	167727	257793	212760	215019	5000	0.047353362	0.055455122	0.104715221	0.085605932	0.044638859	0.022740846	0.019465027	0.022665911	0.035610416	0.049740725	0.15552515	0.109054115	0.055344871	0.060394262	0.043938672	0.056299763	0.067063539	0.077467172	0.176800562	0.124547738	0.107723608	0.087197255	0.110952589	0.085107228	0.04101034	0.028565793	0.069968685	0.075973151	0.035801953	0.051857823
scaffold_276	257793	325249	291521	288410	5000	0.041480911	0.0513832	0.098045153	0.078728803	0.044717646	0.019346746	0.018334734	0.019915341	0.032671556	0.047224105	0.14580605	0.108057511	0.051098227	0.055067451	0.035703854	0.05006694	0.058717606	0.075460662	0.166933022	0.113549008	0.101111445	0.080601447	0.100945286	0.078554502	0.040191271	0.025333333	0.0678552	0.070645095	0.032251177	0.048310375
scaffold_508	152	124988	62570	49874	5000	0.043476308	0.054339596	0.084332325	0.092747289	0.066649486	0.051333165	0.029095271	0.03868246	0.050456365	0.066589708	0.088128361	0.09516831	0.069854396	0.055301644	0.032229845	0.044612729	0.053747783	0.069309669	0.130296084	0.117713138	0.074785628	0.092492703	0.089774977	0.096533912	0.048697594	0.018977436	0.080346402	0.078471487	0.040251996	0.061491207
scaffold_101	68	67457	33762.5	31677	5000	0.047966765	0.039426648	0.137249154	0.038519628	0.076654363	0.052953013	0.052381141	0.044124296	0.089645663	0.051554779	0.124790551	0.037724166	0.048935691	0.046213774	0.037920934	0.042975242	0.076329066	0.051529433	0.208685764	0.04614748	0.12939958	0.03956086	0.147110795	0.039535815	0.057905149	0.06194632	0.128265137	0.078410287	0.08030889	0.053910731
scaffold_101	67461	188744	128102.5	110065	5000	0.056441218	0.048238806	0.166148729	0.043191709	0.099823404	0.069361462	0.061820835	0.052688003	0.106103995	0.061505587	0.159395688	0.045428134	0.063589104	0.057812696	0.045230997	0.051022304	0.092085676	0.063339147	0.272312222	0.058846935	0.16285564	0.046713263	0.172419753	0.039764888	0.072746005	0.072378698	0.163091949	0.096860872	0.096124939	0.065142196
scaffold_101	188750	347242	267996	283573	5000	0.061386594	0.04418995	0.151321839	0.039655357	0.109310248	0.069659951	0.063000691	0.048196123	0.104677015	0.053793855	0.140631667	0.037973147	0.070351003	0.061030024	0.047294813	0.046987841	0.091798416	0.054110824	0.269399714	0.053386241	0.141024924	0.038072088	0.154354878	0.036011655	0.076981079	0.078307835	0.172750682	0.094511414	0.092205634	0.055507954
scaffold_101	347247	422324	384785.5	391528	5000	0.045677091	0.037558775	0.132806531	0.039052129	0.076168736	0.048199421	0.050301259	0.040630648	0.085569154	0.050392037	0.12174148	0.037718983	0.051950102	0.045995632	0.037900348	0.04139162	0.07421666	0.050938282	0.209460231	0.046120385	0.130806225	0.039510119	0.141770581	0.03902843	0.059612567	0.057353165	0.127001172	0.075666935	0.079179442	0.052914681
scaffold_101	422328	471298	446813	449946	5000	0.057452789	0.045630213	0.158238868	0.045320203	0.086619728	0.055732884	0.062535998	0.052137209	0.101648648	0.05744618	0.148592418	0.042847423	0.059948718	0.04842721	0.047391032	0.050220142	0.088599887	0.057133934	0.229387204	0.048763744	0.151091407	0.045955392	0.166595277	0.045965033	0.067494981	0.06345184	0.138177097	0.079349393	0.093245745	0.061123601
scaffold_101	471298	582609	526953.5	525784	5000	0.072299147	0.056487112	0.186752097	0.045310725	0.110438291	0.071748488	0.076971054	0.062612432	0.125601178	0.066622654	0.177753671	0.048147597	0.072185036	0.059520486	0.056257508	0.060816408	0.108580665	0.0691686	0.278451682	0.055717909	0.17647546	0.048168784	0.191764912	0.04369987	0.080837776	0.07972192	0.170784708	0.096889454	0.112767752	0.072095844
scaffold_101	582609	688436	635522.5	649478	5000	0.066703375	0.051695777	0.180258386	0.047538945	0.115503675	0.080506633	0.075180882	0.061089112	0.120658428	0.065885081	0.167522262	0.047359362	0.071084266	0.064030177	0.052888761	0.05599584	0.103100782	0.066047384	0.299332565	0.066480735	0.176040217	0.049717335	0.185630718	0.042069699	0.080716338	0.086273056	0.18617189	0.110748911	0.113117234	0.072111126
scaffold_101	688441	751789	720115	727524	5000	0.051538747	0.044046686	0.143281762	0.042553233	0.083808066	0.058794644	0.057001009	0.050339143	0.097675601	0.058479004	0.131185488	0.042772276	0.049945905	0.039718418	0.038866046	0.045720413	0.082089929	0.058166629	0.21616248	0.046137939	0.137563769	0.043929214	0.155503082	0.044683886	0.060198516	0.062968706	0.134743112	0.084483928	0.088333369	0.061804498
scaffold_101	751789	814772	783280.5	781875	5000	0.063161423	0.052479763	0.1780681	0.049092567	0.090557757	0.07003549	0.069254249	0.059263529	0.11887531	0.068935281	0.166486654	0.049251926	0.053642794	0.042368751	0.048400253	0.051722651	0.101726345	0.068765082	0.24848635	0.055584803	0.167845183	0.050044674	0.187883295	0.047607431	0.066307547	0.070977341	0.152647918	0.09750512	0.105949764	0.070415283
scaffold_337	831	80350	40590.5	35080	5000	0.044713572	0.046274575	0.114411945	0.068324017	0.076639092	0.058793968	0.047398495	0.052783622	0.078182357	0.059817894	0.104319476	0.069136732	0.052638369	0.052494881	0.03429606	0.05214004	0.066767681	0.059277987	0.167576968	0.097204721	0.108772147	0.073732073	0.12100412	0.064215602	0.053085674	0.065071197	0.114051386	0.08604975	0.070445306	0.06503509
scaffold_337	80355	186763	133559	119808	5000	0.050446458	0.05043383	0.132480364	0.071265912	0.078874059	0.053883468	0.049542817	0.050382384	0.088284675	0.061416919	0.12299332	0.074898945	0.055747534	0.055755966	0.035749364	0.052079083	0.076363494	0.063866891	0.186505781	0.098160883	0.123974958	0.075746412	0.141505348	0.068480883	0.052266358	0.057045758	0.120175564	0.084031628	0.076283023	0.064878633
scaffold_337	186768	288505	237636.5	231237	5000	0.064489899	0.061188305	0.151522657	0.082596021	0.103419562	0.061060681	0.061438274	0.060029224	0.111201684	0.077164291	0.139901902	0.085993131	0.078952411	0.062186605	0.044487634	0.06141098	0.096452448	0.080105256	0.205380844	0.103041082	0.138224499	0.085806603	0.156560352	0.079152639	0.070383957	0.062176908	0.147064783	0.093185156	0.094525847	0.080344695
scaffold_474	1800	107219	54509.5	53572	5000	0.036957358	0.035851684	0.099074977	0.053285068	0.070838959	0.042720766	0.034448979	0.035061731	0.061895749	0.044402404	0.091681949	0.05393315	0.055872237	0.044079714	0.025992487	0.03501904	0.054354445	0.045028892	0.15269299	0.075068651	0.087870359	0.051834851	0.108006548	0.053928977	0.052341749	0.042535916	0.099572734	0.061406032	0.051785044	0.043975611
scaffold_474	107224	201825	154524.5	147215	5000	0.059615671	0.04500153	0.14219699	0.067390084	0.089514272	0.047743788	0.057390811	0.049279017	0.099661116	0.06128142	0.125702412	0.068395986	0.067039119	0.045443109	0.04101462	0.048389814	0.083399098	0.061749681	0.182900518	0.087224584	0.124371418	0.069521881	0.151534046	0.067904564	0.060836864	0.053798932	0.123463118	0.076023626	0.080575756	0.063771115
scaffold_474	201828	286078	243953	232535	5000	0.072082365	0.05609996	0.166792767	0.083677417	0.100340018	0.062191971	0.073847225	0.065735483	0.119436683	0.075104419	0.151379171	0.088470428	0.06643414	0.045594637	0.050581538	0.059641586	0.099374196	0.074661272	0.203917382	0.105873153	0.154596277	0.093942836	0.178178767	0.08249723	0.067649149	0.0659612	0.136721297	0.087703543	0.101578838	0.082053111
scaffold_114	516	104342	52429	67731	5000	0.061643756	0.047430279	0.16689439	0.049480908	0.093071095	0.055748465	0.070413079	0.051704445	0.108562739	0.060248683	0.154353795	0.046552744	0.065708973	0.054241198	0.054196459	0.050889442	0.093296375	0.060673492	0.245265335	0.059458333	0.156465941	0.047641138	0.147473155	0.056233839	0.083304014	0.06664082	0.144710856	0.083630662	0.10015719	0.061534677
scaffold_114	104343	200329	152336	157243	5000	0.060725134	0.046804338	0.155586612	0.049193673	0.09910388	0.059754865	0.070708161	0.054404904	0.104861549	0.05857838	0.139776645	0.047499255	0.067136784	0.052032841	0.053147076	0.053666122	0.088822489	0.057836396	0.228164232	0.062214208	0.148275126	0.048031605	0.152869035	0.048232932	0.08145611	0.072262196	0.146439787	0.083548211	0.097896144	0.061614486
scaffold_114	200331	289014	244672.5	239829	5000	0.06455155	0.053020606	0.159970604	0.051498382	0.087940076	0.059762326	0.071026146	0.058013361	0.103639463	0.059878627	0.148134838	0.053267122	0.056606219	0.054781813	0.05371643	0.058463445	0.089241371	0.061882043	0.20893663	0.059633923	0.150940916	0.053742042	0.165679595	0.049160707	0.069125983	0.068541365	0.128208171	0.077494712	0.094410305	0.06419115
scaffold_114	289021	455873	372447	356586	5000	0.081114517	0.068686077	0.176392526	0.052715298	0.134011308	0.09544816	0.082691946	0.066004272	0.120937102	0.067645643	0.195093409	0.073816408	0.07509507	0.068933131	0.06430424	0.070111783	0.1198979	0.085010436	0.311527349	0.087899535	0.175263606	0.056860228	0.181787647	0.046532522	0.100840134	0.101241645	0.196935316	0.121542216	0.114277217	0.073566402
scaffold_114	455915	577664	516789.5	514392	5000	0.061100063	0.056493436	0.106894162	0.035951341	0.087774162	0.062108472	0.043903253	0.03637755	0.069378234	0.042086772	0.149901221	0.073589752	0.053253095	0.042191789	0.04720229	0.054020315	0.091937819	0.073344771	0.211011289	0.060134953	0.103229585	0.038035809	0.11666211	0.035825768	0.067160251	0.066026339	0.132577163	0.081091966	0.063495101	0.043510677
scaffold_114	577664	675291	626477.5	626990	5000	0.061463267	0.054633419	0.135461214	0.044417576	0.094347676	0.070260446	0.059649145	0.051375411	0.091350561	0.055397746	0.142407323	0.061032913	0.054886935	0.059112276	0.049650219	0.057957662	0.088402295	0.06620391	0.226493986	0.063752229	0.130271827	0.047164476	0.143244341	0.043565787	0.071984044	0.075614994	0.140778881	0.090653634	0.083223859	0.058630822
scaffold_114	675292	754464	714878	710836	5000	0.04164449	0.03722479	0.108270999	0.037625014	0.067372937	0.05144437	0.045193038	0.039550706	0.069180803	0.043910692	0.105076163	0.040615488	0.040032702	0.040373364	0.035267885	0.040517416	0.062583575	0.046590151	0.170985601	0.049375909	0.103682494	0.039226182	0.118882395	0.039238438	0.052113675	0.054757409	0.101812767	0.067480245	0.064148867	0.045801506
scaffold_114	754464	825969	790216.5	784954	5000	0.056430699	0.046917107	0.154092815	0.049699105	0.082756951	0.051095936	0.063617715	0.049102418	0.096024897	0.056797315	0.142459268	0.048851068	0.057256147	0.049665851	0.047942936	0.049503855	0.082760389	0.057330391	0.209967046	0.055790959	0.148556049	0.049732962	0.161312221	0.048914996	0.067811855	0.054294841	0.123849719	0.073074379	0.090062612	0.059000057
scaffold_114	825977	912714	869345.5	869150	5000	0.061790551	0.048931178	0.161283894	0.050387322	0.099070902	0.06697379	0.069366563	0.05429313	0.110237667	0.062094364	0.145576222	0.049814543	0.06177065	0.056979602	0.05032739	0.052348404	0.091892777	0.061729962	0.242425099	0.069288041	0.147377918	0.050602496	0.164908957	0.047676582	0.078263203	0.074886403	0.152173792	0.094204286	0.096965698	0.062752117
scaffold_552	583	142142	71362.5	55145	5000	0.043419903	0.05753012	0.099514893	0.11221414	0.060186616	0.057482022	0.030029152	0.042220987	0.0532984	0.074963097	0.099980844	0.111322218	0.062395347	0.068136356	0.031699903	0.047378382	0.054655336	0.076651595	0.140287131	0.148352757	0.08909215	0.112247699	0.105104235	0.116120295	0.039541665	0.025703633	0.076214673	0.094567071	0.041976365	0.068909347
scaffold_292	112	85537	42824.5	41180	5000	0.035872732	0.038804448	0.095924915	0.057077545	0.0607496	0.044479933	0.030093725	0.034774743	0.058428977	0.048930849	0.090210654	0.056977253	0.050464523	0.042257303	0.024545409	0.033378766	0.053235638	0.049368822	0.135061004	0.073068327	0.083969771	0.054204374	0.104222685	0.060232764	0.041963383	0.033447346	0.086249392	0.067006926	0.047316154	0.04627055
scaffold_292	85546	177640	131593	136775	5000	0.058972305	0.048796832	0.149937291	0.081996698	0.084406781	0.048667487	0.05109895	0.046432101	0.093411091	0.070909749	0.144816632	0.081398819	0.075682011	0.043359146	0.045490458	0.04645069	0.088065641	0.070935072	0.207914481	0.10160618	0.1418094	0.083456192	0.158182269	0.082290369	0.063225695	0.043461237	0.125831876	0.086509758	0.082061294	0.071442092
scaffold_292	177640	284255	230947.5	224983	5000	0.05387462	0.054145679	0.140628218	0.077820383	0.076705752	0.071359968	0.046341666	0.050852092	0.08607022	0.069045905	0.133078747	0.077241846	0.05925658	0.060721868	0.036801632	0.046420322	0.077522663	0.06760613	0.210711842	0.118926539	0.129413582	0.07881365	0.149020218	0.075637887	0.04465221	0.056030135	0.119310126	0.104318793	0.070901844	0.066710157
scaffold_320	399	178457	89428	52135	5000	0.049138813	0.048313837	0.141017293	0.078057699	0.07367571	0.058807106	0.042586749	0.04598012	0.085507058	0.070565128	0.135743768	0.078589132	0.060824688	0.057976681	0.036419595	0.047015887	0.080202974	0.072016234	0.209547712	0.112882909	0.136655391	0.082559805	0.14410803	0.072766619	0.044404997	0.053250556	0.12448719	0.105270924	0.075834466	0.074151738
scaffold_320	178466	338836	258651	289431	5000	0.050235547	0.04319339	0.119330085	0.063960204	0.079448232	0.042250587	0.040473096	0.039068959	0.072834966	0.056099992	0.114863852	0.064233649	0.073178393	0.049115314	0.036682085	0.042428207	0.069095558	0.057764708	0.177464821	0.085029103	0.107758035	0.064487021	0.124689065	0.066774519	0.058640871	0.039986422	0.107955174	0.068034473	0.060384513	0.057160074
scaffold_343	1599	128884	65241.5	51131	5000	0.053168061	0.05061621	0.137714279	0.075998188	0.10402483	0.076363079	0.052383707	0.05304703	0.093226697	0.06463659	0.128084424	0.080240024	0.065863398	0.06867512	0.037748366	0.052678716	0.080591406	0.066732006	0.233686923	0.129486553	0.128091647	0.082232592	0.142602619	0.069556938	0.06197169	0.080544284	0.156030058	0.112226484	0.079667659	0.068208475
scaffold_343	128885	216749	172817	183747	5000	0.042463387	0.043710349	0.116878615	0.065907538	0.065378099	0.052114252	0.0417571	0.044165692	0.072835485	0.054708711	0.108487018	0.067929169	0.042148285	0.046668317	0.02995317	0.043152042	0.061427542	0.054555049	0.162615479	0.091265142	0.109004914	0.068738514	0.12251516	0.063201953	0.040943362	0.053133062	0.09586969	0.071761663	0.060222331	0.05483889
scaffold_564	172	105027	52599.5	51448	5000	0.040123864	0.053968838	0.096073901	0.105997689	0.062934473	0.037747106	0.026604971	0.031151614	0.049713329	0.069906468	0.099374666	0.109092338	0.070488909	0.06833435	0.031071899	0.049670133	0.05396596	0.078217019	0.146000957	0.146615856	0.087347	0.104650328	0.101391743	0.108367997	0.048440143	0.026385715	0.08480923	0.095917196	0.041038186	0.067180206
scaffold_210	167	91745	45956	42697	5000	0.06555595	0.03607871	0.105995021	0.026583262	0.099434902	0.049016105	0.055984606	0.035957772	0.083670483	0.03480987	0.108570591	0.035137909	0.063218859	0.046595391	0.039097769	0.033990168	0.079753653	0.042150548	0.18326035	0.02188927	0.101861306	0.036843072	0.108224022	0.027115469	0.042183189	0.039579923	0.125418593	0.059678955	0.069715995	0.042577714
scaffold_210	91754	180678	136216	138908	5000	0.060751386	0.034405641	0.110511246	0.027230418	0.094450559	0.04697046	0.054390571	0.034198898	0.081739813	0.035690726	0.109330087	0.032326598	0.061842512	0.047844439	0.04035122	0.034300994	0.074946779	0.040821795	0.18048814	0.024172994	0.105790626	0.032638764	0.113594003	0.028623082	0.044504757	0.046202766	0.119041653	0.060944898	0.069771178	0.041732345
scaffold_210	180678	279899	230288.5	241654	5000	0.047281264	0.025326005	0.088092373	0.022769717	0.077670078	0.03126354	0.041322242	0.025045072	0.063618176	0.027069101	0.079022883	0.023703097	0.059398799	0.034930655	0.03308449	0.025983941	0.055936685	0.028092013	0.13109075	0.017243064	0.073387919	0.022684675	0.089620017	0.022210449	0.043528791	0.035489098	0.093676958	0.037806054	0.0508832	0.028422924
scaffold_210	279901	360548	320224.5	320582	5000	0.050715937	0.027416293	0.096818334	0.02057297	0.098297924	0.046181369	0.045419551	0.027533826	0.071630758	0.029404157	0.088770832	0.02097531	0.067002272	0.050578591	0.034436578	0.028382164	0.061523609	0.030832257	0.171515075	0.019715941	0.08322655	0.020906206	0.095668601	0.021989291	0.048950743	0.05201285	0.119607743	0.055938792	0.055992659	0.03075584
scaffold_210	360562	430490	395526	389582	5000	0.05920726	0.030358579	0.093933872	0.023756299	0.084818797	0.036656434	0.051114142	0.029922519	0.075466506	0.030875794	0.084383583	0.025714299	0.065635011	0.041467612	0.042477223	0.0320739	0.066331981	0.032230244	0.134969866	0.015586376	0.078335802	0.025066725	0.094151779	0.024720956	0.049807429	0.0417341	0.100028881	0.042090096	0.058756903	0.032042567
scaffold_210	430493	512223	471358	474036	5000	0.083475962	0.038223562	0.1312684	0.029760018	0.11459788	0.052201608	0.071111548	0.038756415	0.107183407	0.040117141	0.120688938	0.032123104	0.086029171	0.05368972	0.057982239	0.039501352	0.094596196	0.041553469	0.181910189	0.023333969	0.109435989	0.030937256	0.132445954	0.035041628	0.062919283	0.054703508	0.132449714	0.056933313	0.082327637	0.041682366
scaffold_523	185	156156	78170.5	93731	5000	0.039791811	0.061339018	0.096405096	0.110908517	0.067826458	0.058848663	0.026208766	0.040772978	0.050782793	0.078320975	0.099719428	0.112878546	0.070862539	0.072922204	0.029798725	0.05110093	0.054751768	0.083377245	0.152837812	0.153889949	0.086363464	0.107496765	0.102797111	0.113390691	0.048571901	0.024127233	0.088260029	0.104696865	0.040978779	0.071341349
scaffold_113	97	128304	64200.5	49326	5000	0.098296876	0.0670923	0.150664864	0.061607943	0.145563802	0.098833181	0.104146825	0.070855156	0.127073806	0.074296844	0.134269198	0.065686742	0.096571914	0.082282434	0.078806885	0.068411888	0.103918597	0.076253863	0.206569944	0.102367489	0.140344907	0.067952983	0.149734698	0.065084205	0.103283554	0.090563489	0.151623905	0.117303958	0.110585183	0.079664585
scaffold_113	128304	203037	165670.5	154422	5000	0.102628542	0.070563615	0.158971328	0.070542644	0.131189669	0.094669422	0.112478768	0.075906384	0.128537539	0.078615928	0.138564248	0.072694445	0.08471207	0.077360745	0.086446846	0.073687047	0.103070964	0.077585332	0.18541624	0.098208999	0.147980077	0.075326297	0.151854648	0.074761354	0.092631905	0.090869523	0.12865433	0.105508929	0.113499479	0.083460332
scaffold_113	203042	256665	229853.5	223575	5000	0.06427881	0.048720314	0.118033073	0.055372218	0.088962002	0.069335531	0.066667315	0.051083003	0.085637891	0.057532211	0.10233294	0.053739841	0.05817148	0.061053644	0.050844209	0.048661502	0.070110425	0.055523545	0.160082452	0.084012556	0.104696791	0.056506062	0.108402196	0.056963371	0.062875262	0.068829149	0.10068629	0.087239689	0.072416904	0.05730608
scaffold_113	256668	332451	294559.5	296602	5000	0.082193069	0.058188541	0.135681493	0.060104974	0.110848035	0.071904952	0.088473775	0.06216108	0.102813426	0.064362419	0.128138223	0.065794692	0.07444115	0.059486556	0.067372233	0.060181078	0.087492116	0.067456416	0.179678757	0.0853425	0.135791737	0.068144475	0.124797309	0.062503035	0.081964929	0.070480694	0.11675493	0.086598705	0.093362942	0.070728491
scaffold_113	332451	410044	371247.5	384775	5000	0.086464769	0.065028447	0.15088317	0.067089259	0.111497386	0.081567261	0.092297084	0.067507607	0.115520191	0.074609506	0.139620282	0.076552242	0.062211375	0.058584486	0.065733886	0.063962041	0.094608299	0.079255752	0.191242562	0.097287944	0.144500101	0.074353221	0.151134728	0.070169293	0.075879449	0.076176548	0.122097504	0.104495791	0.100673692	0.08037661
scaffold_113	410053	537132	473592.5	459966	5000	0.082249731	0.065518956	0.139919312	0.073251316	0.098699451	0.05989875	0.084627965	0.064904035	0.0983178	0.071333822	0.127855391	0.078052426	0.062206183	0.048413679	0.059224842	0.058822781	0.086881563	0.074777676	0.140326216	0.070899358	0.123805034	0.074073765	0.126536848	0.071642672	0.070352803	0.056325104	0.098507241	0.065589743	0.087151728	0.070570573
scaffold_113	537138	652048	594593	594255	5000	0.075404759	0.071862783	0.118058617	0.093698128	0.103563494	0.078448779	0.060066159	0.063881646	0.098907992	0.08273129	0.110881035	0.072885158	0.069589407	0.083337431	0.051200209	0.054344385	0.08768394	0.088728991	0.196339171	0.103600214	0.067583903	0.038865494	0.182703461	0.110504005	0.077595403	0.086374341	0.090939802	0.06924972	0.083773091	0.085796225
scaffold_113	652056	757603	704829.5	690330	5000	0.085255646	0.06759637	0.147847021	0.087109301	0.121614997	0.092956358	0.083125242	0.069105192	0.110417051	0.084756456	0.130145732	0.071685977	0.077488481	0.077460403	0.062726258	0.062978086	0.089395381	0.078308823	0.226532408	0.116682649	0.111422737	0.058319287	0.19384824	0.108339515	0.091317962	0.09858077	0.094704157	0.075984606	0.09897477	0.088853201
scaffold_113	757604	891920	824762	823891	5000	0.072792271	0.051197862	0.125979899	0.053970365	0.124729116	0.091151603	0.077358303	0.0540359	0.10245325	0.064897553	0.111309134	0.056011344	0.077464657	0.07583679	0.057317455	0.051984545	0.080392184	0.061581875	0.198620025	0.101295514	0.115491498	0.057318726	0.138686591	0.0680693	0.085097984	0.084589571	0.118044669	0.098205795	0.08478587	0.06538088
scaffold_113	891920	1029054	960487	972163	5000	0.062399286	0.047967914	0.112792499	0.053395177	0.114257413	0.082715405	0.067951608	0.052228156	0.09396248	0.066432523	0.094329103	0.050393714	0.073639562	0.069892746	0.047870535	0.048416546	0.069714232	0.058783064	0.181011287	0.092446646	0.099541147	0.053720851	0.128851253	0.071883611	0.078534543	0.078733706	0.10130208	0.084791228	0.075904008	0.064443912
scaffold_113	1029097	1134047	1081572	1096377	5000	0.040722886	0.032375624	0.082388845	0.040002156	0.065145724	0.043667293	0.0429629	0.033950622	0.059554511	0.041419878	0.071113911	0.03767937	0.044457045	0.037624339	0.031824416	0.030855157	0.048648273	0.039834815	0.112398362	0.054636245	0.072859873	0.039220325	0.08335579	0.042768208	0.047630368	0.04125086	0.074006215	0.057702239	0.050634309	0.040655489
scaffold_464	125	121001	60563	69072	5000	0.036244956	0.042953617	0.085984747	0.066721514	0.067730965	0.048946907	0.025432037	0.029917592	0.05670825	0.056145531	0.085637212	0.06989354	0.067228592	0.060612848	0.025274993	0.036632932	0.056097537	0.059014352	0.1528429	0.106480979	0.07599266	0.065510818	0.101182442	0.072741663	0.044007492	0.021046271	0.106825275	0.089134368	0.046187942	0.052911707
scaffold_85	99	75864	37981.5	56033	5000	0.056125218	0.044994561	0.161981741	0.050774158	0.090225584	0.057732022	0.06304674	0.055155762	0.10299946	0.061300614	0.147414768	0.048904592	0.060330783	0.049306127	0.045686316	0.051350943	0.08740975	0.059530372	0.23099541	0.054043116	0.150286539	0.04712788	0.176590293	0.051365511	0.068121061	0.072969459	0.141422527	0.084835851	0.093393072	0.063981046
scaffold_85	75866	160243	118054.5	132232	5000	0.048741667	0.039941038	0.137608347	0.038839278	0.083837808	0.060870613	0.053569313	0.046194082	0.090821086	0.052786342	0.126416159	0.037500672	0.051135153	0.05401083	0.038874301	0.044573119	0.077930994	0.052657177	0.225126991	0.04897544	0.129719042	0.037801711	0.14801525	0.038375965	0.06155517	0.07280201	0.140870824	0.089492781	0.081511713	0.054718615
scaffold_85	160249	292673	226461	217159	5000	0.057561961	0.050110553	0.158332016	0.041730695	0.112569711	0.080732296	0.063483892	0.05323993	0.104282798	0.057976552	0.148215888	0.043746294	0.068151227	0.070743862	0.045461908	0.052361387	0.089627299	0.060008351	0.290480184	0.061918141	0.152421559	0.043461808	0.165788576	0.037229057	0.077236109	0.086560028	0.180655638	0.105539298	0.095119847	0.061856408
scaffold_85	292674	464062	378368	356688	5000	0.059034814	0.051730472	0.159274303	0.042446999	0.10814106	0.079452718	0.065822687	0.05659057	0.110062549	0.063636738	0.150791004	0.043275433	0.064633084	0.065063308	0.046545166	0.054093138	0.095685036	0.065968283	0.287489341	0.059578661	0.154388975	0.043774282	0.166191181	0.038857114	0.077995126	0.086197445	0.179163184	0.110813533	0.101176014	0.067182533
scaffold_85	464063	578676	521369.5	536458	5000	0.04247656	0.036086807	0.129984246	0.035234993	0.073338686	0.043646617	0.046197559	0.041247291	0.080228219	0.04874674	0.120684855	0.034315777	0.05314431	0.038590877	0.034668151	0.039775834	0.069345356	0.0482954	0.193097465	0.038415389	0.121297241	0.036825252	0.138941563	0.036513505	0.058328311	0.049028514	0.114509944	0.064545039	0.072684086	0.051124532
scaffold_85	578680	657180	617930	632954	5000	0.072879013	0.058546171	0.128479931	0.037319279	0.075906173	0.049196736	0.050920035	0.039414354	0.07765264	0.046274948	0.157606239	0.054847664	0.076623698	0.063143531	0.060192668	0.05817355	0.100857547	0.065439301	0.207952068	0.047443518	0.126067582	0.037858934	0.131984806	0.037258512	0.060837769	0.056022209	0.117986268	0.070670226	0.072522278	0.048229308
scaffold_85	657183	717738	687460.5	681670	5000	0.089067885	0.088425328	0.116999459	0.036190367	0.069837737	0.051209669	0.042232706	0.039763745	0.071680125	0.046436667	0.174758591	0.074131177	0.062066942	0.077776305	0.072007546	0.087140392	0.122406981	0.093438074	0.194044499	0.043876236	0.112747366	0.036839858	0.124969446	0.035698977	0.052930272	0.059319227	0.11522483	0.073125045	0.066244281	0.048630391
scaffold_85	717740	823951	770845.5	768421	5000	0.108665015	0.107264193	0.099863019	0.029595995	0.069805361	0.051482509	0.035860567	0.03334418	0.061262203	0.039189087	0.238437331	0.104913487	0.064616665	0.100581907	0.086439363	0.108390621	0.146536066	0.112087378	0.198710585	0.042964149	0.098019948	0.030825051	0.107707337	0.028578675	0.051243641	0.057375164	0.11660595	0.073480722	0.056167941	0.041320573
scaffold_85	823956	863751	843853.5	844001	5000	0.093293034	0.090327472	0.116236991	0.034181947	0.055683901	0.046596624	0.0397773	0.039874659	0.069658549	0.044905646	0.201559896	0.083918914	0.0614606	0.080143266	0.074889782	0.095894368	0.135266958	0.101367719	0.176024798	0.043334942	0.110449556	0.03752976	0.128007965	0.03769962	0.040995099	0.055941264	0.100585094	0.069548333	0.064102014	0.04829702
scaffold_252	159	124465	62312	70897	5000	0.059797596	0.08174965	0.123642246	0.093277065	0.058478473	0.036634391	0.031429416	0.038352919	0.048263954	0.062516596	0.183053867	0.135768371	0.072847625	0.063869934	0.052954257	0.083345275	0.082007661	0.108638185	0.193642324	0.127307694	0.120674001	0.090171793	0.132338822	0.09673629	0.052850561	0.034917361	0.0751326	0.08115354	0.045760791	0.063383962
scaffold_252	124470	242390	183430	192832	5000	0.05820395	0.092903013	0.099511783	0.083331292	0.044172881	0.028443611	0.023504915	0.029451399	0.036266023	0.049506503	0.170722226	0.139807058	0.053976866	0.079081275	0.053492249	0.095417075	0.072080136	0.107245867	0.161569494	0.110737505	0.093667041	0.073936828	0.115726123	0.088786197	0.033953774	0.027896806	0.055191624	0.066634429	0.032756381	0.046541472
scaffold_252	242481	326601	284541	278559	5000	0.061864528	0.088108477	0.112563915	0.098295643	0.050426353	0.028932698	0.024688275	0.033135505	0.041892253	0.058881104	0.175643395	0.132801431	0.059304796	0.074754823	0.054477492	0.085763726	0.080526798	0.107089014	0.17234642	0.117454383	0.100491333	0.082520797	0.112475776	0.087061528	0.039401654	0.02781164	0.068067186	0.071436407	0.03482574	0.049574894
scaffold_246	101	136402	68251.5	80897	5000	0.048502716	0.054744251	0.15981388	0.10630219	0.073126001	0.035388644	0.040749016	0.038036151	0.066347418	0.071499762	0.159834774	0.110480195	0.072269592	0.056544138	0.039877074	0.055125097	0.066286262	0.081216805	0.224977736	0.129004073	0.158544664	0.114030354	0.155164204	0.107590455	0.061686038	0.033532563	0.096875491	0.08781072	0.058601301	0.073119683
scaffold_390	144	30724	15434	12753	5000	NaN	NA	NaN	NA	NaN	NA	NaN	NA	NaN	NA	NaN	NA	NaN	NA	NaN	NA	NaN	NA	NaN	NA	NaN	NA	NaN	NA	NaN	NA	NaN	NA	NaN	NA
scaffold_390	30729	54086	42407.5	42496	5000	NaN	NA	NaN	NA	NaN	NA	NaN	NA	NaN	NA	NaN	NA	NaN	NA	NaN	NA	NaN	NA	NaN	NA	NaN	NA	NaN	NA	NaN	NA	NaN	NA	NaN	NA
scaffold_390	54091	120463	87277	67112	5000	NaN	NA	NaN	NA	0.082860656	0.053776095	NaN	NA	NaN	NA	NaN	NA	0.048299334	0.042757162	NaN	NA	0.068460567	0.059736236	0.141123148	0.092144632	NaN	NA	NaN	NA	0.048184547	0.054600742	0.109775608	0.051000551	NaN	NA
scaffold_390	120469	241180	180824.5	175943	5000	0.090134328	0.04667278	0.134609159	0.031468905	0.121974299	0.056935546	0.07179459	0.043963045	0.109544233	0.041812598	0.126291839	0.034017578	0.08824304	0.069170252	0.058115338	0.048006955	0.102649847	0.049950732	0.193093639	0.027217343	0.102745285	0.033178908	0.148490306	0.029039743	0.059247573	0.066257836	0.13152094	0.056165251	0.083322214	0.047803762
scaffold_390	241445	370368	305906.5	338310	5000	0.098342592	0.049481973	0.153449435	0.034417505	0.135470076	0.066375271	0.087293413	0.052312449	0.126420395	0.047949284	0.139092823	0.036505086	0.096077479	0.071962271	0.067524973	0.054503905	0.109917107	0.051421331	0.210965975	0.03140978	0.135115205	0.040811615	0.150645931	0.035458077	0.067518109	0.072196344	0.1576215	0.07110948	0.101032924	0.054617111
scaffold_390	370371	459401	414886	421502	5000	0.094924764	0.046891132	0.146116283	0.031375094	0.132324399	0.064615422	0.08097867	0.047775937	0.120721851	0.044341573	0.133661968	0.033276878	0.093922328	0.070638383	0.064125582	0.04992825	0.105654319	0.04795074	0.211135219	0.029650905	0.118801448	0.035408858	0.142534767	0.031424264	0.066625625	0.071504317	0.154213367	0.070497055	0.092591739	0.048606908
scaffold_415	1820	217530	109675	101649	5000	0.057629696	0.058486412	0.137743754	0.109723708	0.092085698	0.039581211	0.04132721	0.038017995	0.093718314	0.084186723	0.144926315	0.116881586	0.08854554	0.05950037	0.041830264	0.058289239	0.094664665	0.089819681	0.189799792	0.121103361	0.137785654	0.1205238	0.149802214	0.106691114	0.069777793	0.027940433	0.138652915	0.097221826	0.083470684	0.08865238
scaffold_146	208	85066	42637	38030	5000	0.05655696	0.028201426	0.087565438	0.028855571	0.079657469	0.038661355	0.045573926	0.026218464	0.067368124	0.030438761	0.07928813	0.028760506	0.063576972	0.037810372	0.037875306	0.026146818	0.059462419	0.030455444	0.117340347	0.036206086	0.070439035	0.028170165	0.086123998	0.030043595	0.041203247	0.03508872	0.084516926	0.043737301	0.048907632	0.028861921
scaffold_146	85075	143975	114525	107028	5000	0.08841738	0.040842733	0.114705229	0.036624449	0.097891523	0.047671872	0.071563636	0.037515291	0.098497264	0.04220645	0.106183599	0.037990554	0.083703388	0.049974249	0.063450767	0.037660985	0.08998351	0.042618926	0.132613548	0.042641218	0.090039632	0.035848498	0.112533878	0.038535929	0.055266393	0.041130406	0.100590294	0.052786681	0.072755239	0.039251483
scaffold_146	143980	218397	181188.5	179846	5000	0.074431774	0.035642022	0.100497341	0.034058917	0.096691447	0.048138691	0.061097833	0.032746569	0.083726277	0.036186635	0.091522019	0.034784823	0.077913929	0.047071022	0.052706177	0.032739206	0.075508372	0.036795125	0.134492123	0.043026444	0.079977702	0.031556204	0.100439161	0.034454262	0.050136118	0.039813667	0.097116176	0.050206809	0.062377332	0.034582508
scaffold_146	218398	265968	242183	240130	5000	0.051747636	0.026301194	0.083593297	0.028430339	0.068491883	0.033481328	0.039898918	0.022980843	0.060868809	0.028785961	0.076872717	0.027775456	0.05340739	0.032474537	0.032285769	0.022600397	0.053615378	0.028399073	0.105953187	0.032773929	0.065795866	0.026070699	0.081947553	0.02947061	0.031457649	0.025277328	0.07166848	0.038006474	0.041984971	0.025924928
scaffold_146	265982	378948	322465	321493	5000	0.061500785	0.029514129	0.088428532	0.027512556	0.109953945	0.055979217	0.049549742	0.028083505	0.071288836	0.030504554	0.079950942	0.027691695	0.081306801	0.052688736	0.037623421	0.02681019	0.060882997	0.030784236	0.150949984	0.048478107	0.068360165	0.026940033	0.084849936	0.027541167	0.046491239	0.045022906	0.107922469	0.058683852	0.04920087	0.029416263
scaffold_146	378948	461527	420237.5	426170	5000	0.075824407	0.036304053	0.106172114	0.0326632	0.123062226	0.06471642	0.061517718	0.035356513	0.088364178	0.036931189	0.092277967	0.032882162	0.091947123	0.063035312	0.048374916	0.03484278	0.075439675	0.037514299	0.161465015	0.053324874	0.079380205	0.032912331	0.101999111	0.033466305	0.053761719	0.057124401	0.1231997	0.068063696	0.061519735	0.03641934
scaffold_146	461532	530409	495970.5	500436	5000	0.079486013	0.036967968	0.107371876	0.034256937	0.10870076	0.049307094	0.065759783	0.035800758	0.090674723	0.038127971	0.09702208	0.032849209	0.085563123	0.049357143	0.054816047	0.035340585	0.079443562	0.037279099	0.142680739	0.042519675	0.08706402	0.033411416	0.099334255	0.034529226	0.05702158	0.043610399	0.10940866	0.052228947	0.06623433	0.036410547
scaffold_146	530409	605466	567937.5	563771	5000	0.049862671	0.024773808	0.076493154	0.02710737	0.068578371	0.031197437	0.040651329	0.024078871	0.058039259	0.02768006	0.070301491	0.026250972	0.055912836	0.029153687	0.034505091	0.023233332	0.051702795	0.026761516	0.098150851	0.028751343	0.062169423	0.025322108	0.074215821	0.027250793	0.037263624	0.02850267	0.072206459	0.035364492	0.043266352	0.026107758
scaffold_146	605466	665670	635568	630586	5000	0.050696693	0.024624513	0.074505676	0.024376228	0.072544899	0.032589857	0.041156085	0.023156109	0.058655809	0.026472646	0.069220913	0.024718776	0.059050422	0.032137661	0.034673952	0.02314913	0.052628819	0.026482507	0.107602139	0.031260122	0.058752745	0.023000565	0.070490948	0.02555175	0.040344666	0.027110978	0.076303105	0.036529917	0.043109825	0.025209014
scaffold_422	143	132182	66162.5	91265	5000	0.038128348	0.048425904	0.090101743	0.073957883	0.072683105	0.040530337	0.025472395	0.033218972	0.062105654	0.065845731	0.089773228	0.075301659	0.073390443	0.050816051	0.025907071	0.039482224	0.062001129	0.067778694	0.146322586	0.096327974	0.078255226	0.070172147	0.108640416	0.081892511	0.054134395	0.015007257	0.108057092	0.080353838	0.050143733	0.06024324
scaffold_237	155	73634	36894.5	34025	5000	0.033491512	0.053039439	0.129918325	0.09648905	0.058838991	0.053377568	0.027635606	0.041728095	0.047926543	0.064735896	0.129369552	0.09792022	0.054426511	0.051937636	0.025933001	0.042326797	0.046205228	0.065763772	0.194381588	0.124586244	0.124665425	0.09551679	0.131571839	0.094691412	0.046347396	0.026622292	0.077416697	0.076301882	0.040705798	0.057978559
scaffold_237	73648	220412	147030	150695	5000	0.04776598	0.053322456	0.173371035	0.118045035	0.081378672	0.045244349	0.04124285	0.04475843	0.069990989	0.078307318	0.169297897	0.117441229	0.079257758	0.053645953	0.039056469	0.049965892	0.067470835	0.080426311	0.239022951	0.139550023	0.166082007	0.118358332	0.170904914	0.112756206	0.069200601	0.038686837	0.108831551	0.09242061	0.061513433	0.076848895
scaffold_237	220414	306932	263673	270077	5000	0.052483577	0.051572299	0.176402442	0.111540972	0.082578723	0.041679402	0.048347162	0.045182819	0.076929672	0.078887738	0.17535735	0.112095645	0.079964964	0.050085001	0.046640619	0.051023671	0.075828828	0.081722748	0.232861317	0.130110917	0.169134547	0.110277836	0.154827074	0.11208553	0.071222402	0.045988661	0.111981665	0.092383997	0.070976165	0.0778536
scaffold_237	306970	435972	371471	387236	5000	0.033174657	0.049666514	0.127346852	0.098801104	0.059510224	0.051238966	0.028904709	0.039550476	0.050008707	0.068963265	0.125790506	0.09869008	0.055057873	0.055448315	0.027344465	0.0417818	0.048997769	0.071135064	0.2058823	0.141915604	0.124264545	0.098468486	0.133497577	0.099074746	0.045507419	0.035379419	0.084047964	0.09610344	0.045112242	0.065344893
scaffold_254	432	103921	52176.5	31595	5000	0.043799879	0.033584946	0.122622246	0.036701175	0.073118144	0.042617894	0.049350881	0.036891633	0.075422181	0.043385982	0.114782401	0.03740426	0.053872201	0.04145798	0.038574175	0.038499131	0.068140642	0.044909363	0.193541077	0.044291461	0.121795514	0.038591616	0.132808026	0.03804617	0.062366149	0.049812848	0.116397947	0.065571961	0.075379271	0.047248516
scaffold_254	104012	181512	142762	141954	5000	0.036507809	0.030885603	0.109280654	0.033279208	0.061271054	0.04499736	0.04005336	0.034752881	0.072956588	0.04485308	0.10076221	0.03102927	0.038150703	0.037979174	0.029055259	0.031862776	0.063291754	0.044426411	0.172707791	0.037936876	0.104740319	0.033698811	0.122309345	0.035250058	0.04445948	0.048692081	0.108202747	0.068843451	0.067553137	0.047071634
scaffold_254	181518	245878	213698	207095	5000	0.045056052	0.034747724	0.117328373	0.036682392	0.06487448	0.043632802	0.048466553	0.038843895	0.080555638	0.045828387	0.101924262	0.033712677	0.046910019	0.040976255	0.037828771	0.037194454	0.067348307	0.042850346	0.175933673	0.037742965	0.104003158	0.035889237	0.123382825	0.036510124	0.051635518	0.052099157	0.112758614	0.066854477	0.070632979	0.04572478
scaffold_254	245881	326034	285957.5	275429	5000	0.055671699	0.046178761	0.169891269	0.048081476	0.080781435	0.058910517	0.062445793	0.053780774	0.105488271	0.06555767	0.14720598	0.041848495	0.05675083	0.051494051	0.04553697	0.047047077	0.085232637	0.059282604	0.235672862	0.050089764	0.150908752	0.042633201	0.1858986	0.046934174	0.069037808	0.067478638	0.129450743	0.090668071	0.092180794	0.063685149
scaffold_254	326036	405034	365535	349204	5000	0.043428766	0.03473282	0.132295243	0.037176358	0.070185178	0.046323849	0.049169	0.041243447	0.08051273	0.04811837	0.120259653	0.034911147	0.049609778	0.042946848	0.036939548	0.038340308	0.068704227	0.047263362	0.206632092	0.042987687	0.12287472	0.03771162	0.138681244	0.036203763	0.060806823	0.060003338	0.116253882	0.073408609	0.073644234	0.049927406
scaffold_254	405036	564682	484859	475081	5000	0.040924025	0.033343201	0.119791626	0.036813307	0.092336348	0.058835472	0.044899965	0.038516242	0.078901866	0.045327669	0.110830709	0.033961342	0.058999266	0.053462486	0.033081032	0.038043578	0.067552772	0.044783087	0.24929809	0.051852604	0.11091067	0.034032172	0.126253399	0.031398072	0.065418916	0.070946466	0.153472127	0.087429246	0.070980831	0.04692342
scaffold_254	564701	755101	659901	646457	5000	0.047597784	0.038615797	0.13412372	0.033563017	0.121481976	0.079014419	0.05112091	0.042020597	0.084949868	0.046026678	0.128827015	0.035346092	0.072646738	0.064474063	0.036491013	0.039934075	0.073383467	0.047417472	0.305434688	0.061511328	0.128124175	0.035675017	0.137510375	0.029077719	0.081941123	0.085933873	0.18838143	0.105674676	0.076188639	0.048823205
scaffold_598	141	110155	55148	65250	5000	0.042176768	0.059250518	0.089696982	0.098554425	0.067110819	0.054723809	0.02911816	0.044205516	0.053258493	0.072931883	0.091442079	0.100381782	0.069849363	0.060831697	0.03085346	0.048808923	0.055462243	0.075998191	0.135887312	0.124386522	0.07992323	0.097128742	0.097153755	0.104004349	0.049812523	0.015840478	0.08586156	0.08671817	0.043060713	0.067263812
scaffold_580	253	151295	75774	61687	5000	0.034985873	0.039377547	0.100017052	0.060298424	0.05729466	0.045177168	0.033736507	0.03610609	0.064897508	0.051972083	0.093545933	0.062811904	0.040381463	0.048027445	0.025548171	0.039459177	0.056562472	0.053383089	0.145510007	0.087096373	0.092176642	0.061383576	0.106566783	0.058425662	0.036447741	0.043100309	0.091768446	0.071607787	0.055418583	0.050972365
scaffold_580	151297	256914	204105.5	203897	5000	0.033415717	0.032158672	0.099020184	0.056687454	0.058127739	0.039288608	0.033553021	0.034815401	0.059972542	0.044831592	0.091031323	0.057363108	0.043368416	0.041815918	0.025508133	0.035835629	0.05198622	0.045295176	0.144305256	0.080951805	0.092876516	0.057739631	0.108073979	0.057626639	0.044302971	0.050130331	0.091000849	0.067453494	0.052501923	0.047316203
scaffold_324	106	120254	60180	57785	5000	0.041419485	0.035836849	0.107587786	0.06136531	0.063724591	0.039803128	0.02969428	0.031560142	0.058599428	0.048314063	0.109198163	0.062640755	0.058491667	0.044736701	0.030185238	0.033506459	0.060766935	0.050337727	0.163392485	0.083365115	0.096953292	0.059904208	0.115256793	0.062617867	0.043248768	0.035876711	0.093611219	0.069126244	0.048431422	0.047337778
scaffold_324	120260	217559	168909.5	174125	5000	0.056946084	0.049772302	0.139888326	0.074253605	0.081721606	0.059908956	0.048227134	0.047718989	0.089088006	0.068377263	0.134479332	0.074930773	0.068544782	0.056319372	0.040335269	0.046296521	0.081679223	0.06810422	0.201119403	0.107443423	0.131022673	0.077671877	0.145909964	0.07355332	0.051023543	0.050245445	0.121083026	0.096029613	0.074560797	0.069289308
scaffold_324	217559	288379	252969	253923	5000	0.062734131	0.053403623	0.132867914	0.069840448	0.080640815	0.054499601	0.051517963	0.047684484	0.090895533	0.064967684	0.126026534	0.070934048	0.069471053	0.057887999	0.045272013	0.050320803	0.084454327	0.067046889	0.181071904	0.096052564	0.114123229	0.068546871	0.139051223	0.074310826	0.054752756	0.047918686	0.114556682	0.083913751	0.072994204	0.063886304
scaffold_401	828	205166	102997	123815	5000	0.037041897	0.040886377	0.095083459	0.081164283	0.063432683	0.039291652	0.026932754	0.030263267	0.067171303	0.070637521	0.094053035	0.082602412	0.059928646	0.041451654	0.025816045	0.033438278	0.066453302	0.072519612	0.147819761	0.111975986	0.086109014	0.082402276	0.113016658	0.086408739	0.041730831	0.021185828	0.109327761	0.096723681	0.057819605	0.070769975
scaffold_270	94	145772	72933	66100	5000	0.054908872	0.054539779	0.164292165	0.115682552	0.086788363	0.050938084	0.059757118	0.060125429	0.071172246	0.073778669	0.1728213	0.122909551	0.079868586	0.049981817	0.049404272	0.048350088	0.070476345	0.076290025	0.238631034	0.13674474	0.193477372	0.133700314	0.168352333	0.113375369	0.065064486	0.038404391	0.108801082	0.086324972	0.076414236	0.08348998
scaffold_270	145773	260071	202922	204589	5000	0.060350217	0.057219945	0.184981867	0.122490518	0.089853889	0.047814776	0.052916996	0.052342279	0.079712008	0.081502006	0.184899769	0.12475612	0.086777231	0.053049024	0.049995352	0.050751627	0.077152273	0.081675687	0.24556176	0.144099249	0.185276291	0.128424486	0.191648602	0.122889195	0.077543623	0.037534625	0.112028023	0.08830209	0.070140745	0.079764623
scaffold_205	168	83058	41613	37612	5000	0.062429787	0.04956089	0.164151384	0.043717165	0.09624931	0.063049669	0.067111956	0.054101959	0.109958172	0.058194711	0.150114249	0.043774252	0.062712618	0.052012176	0.048350466	0.052572285	0.094370971	0.059907164	0.22690273	0.049040403	0.15218814	0.04465715	0.178739286	0.043686439	0.070057552	0.064016297	0.147366606	0.080440717	0.09826902	0.061906026
scaffold_205	83063	208543	145803	123057	5000	0.060103515	0.048183476	0.156180006	0.045466644	0.095195383	0.069595902	0.067446032	0.053522253	0.107184168	0.061283591	0.146528194	0.046245081	0.06308012	0.055705055	0.048789716	0.050348657	0.094473109	0.062550627	0.246364868	0.055119304	0.15909493	0.048058996	0.16526123	0.045155577	0.079508213	0.070748611	0.158689326	0.099221802	0.106297625	0.068392444
scaffold_205	208543	334662	271602.5	274502	5000	0.041775472	0.030767089	0.105045849	0.037131553	0.070253032	0.03841757	0.044331995	0.033805786	0.069424955	0.039635454	0.096982886	0.034904981	0.051627045	0.039879744	0.035295404	0.034162704	0.061743009	0.040037191	0.18008983	0.04315225	0.099478846	0.039024536	0.113758112	0.03909346	0.056345056	0.049340694	0.113711401	0.062877219	0.063105097	0.041146916
scaffold_205	334669	398368	366518.5	362963	5000	0.062295239	0.044870397	0.14595146	0.041970535	0.094840275	0.065719009	0.066229511	0.048572486	0.106861008	0.055950558	0.134249901	0.041716448	0.060033452	0.060825669	0.050340126	0.048371894	0.09277962	0.056599246	0.237824988	0.054796533	0.138708802	0.042790537	0.15850607	0.042839672	0.064811204	0.072964256	0.156259161	0.09491571	0.096891094	0.059137031
scaffold_205	398368	456087	427227.5	419754	5000	0.061290721	0.040900523	0.146731991	0.040220126	0.08935197	0.057553798	0.065348246	0.047025826	0.104414818	0.051088173	0.136094517	0.039407102	0.060034374	0.051322184	0.050195072	0.045377528	0.090382159	0.050940549	0.228493659	0.050337792	0.141364177	0.041735863	0.155736351	0.040711599	0.067262549	0.070007336	0.144662711	0.083105232	0.094815259	0.055155834
scaffold_205	456088	522587	489337.5	486697	5000	0.058930064	0.044968162	0.150504126	0.04115742	0.093597544	0.06121321	0.062765394	0.049929045	0.102200657	0.055337237	0.14100494	0.043307268	0.06002156	0.053821469	0.047636345	0.050262434	0.088751125	0.057038891	0.229218559	0.052294763	0.143734275	0.044634242	0.163146986	0.043555415	0.069092051	0.067817971	0.146424669	0.08525094	0.092891992	0.060006729
scaffold_205	522588	588208	555398	556536	5000	0.038385106	0.036006358	0.113926215	0.036987508	0.071978775	0.053619627	0.043775165	0.042089288	0.074312226	0.04717751	0.102295562	0.035210645	0.046747311	0.046908834	0.031987907	0.040267354	0.062409739	0.045330609	0.19397468	0.042950953	0.108287595	0.040708963	0.124729945	0.037191249	0.055814757	0.063418246	0.12037914	0.075255046	0.067901831	0.04977466
scaffold_205	588210	658890	623550	619678	5000	0.039135966	0.031527372	0.1068666	0.033483112	0.06837282	0.04339943	0.040063499	0.03266124	0.068968472	0.040050374	0.099173142	0.033446008	0.046243351	0.040897675	0.030659156	0.032480089	0.060066859	0.040819525	0.177469807	0.038074002	0.099537567	0.032724284	0.117868201	0.036176327	0.04971934	0.048758859	0.108077563	0.062226627	0.060551894	0.040597813
scaffold_205	658891	718575	688733	687218	5000	0.044199739	0.036099631	0.126635281	0.038726493	0.066185428	0.043478465	0.048683775	0.043344432	0.079603314	0.048001717	0.117331939	0.037863742	0.047308601	0.041086354	0.037981586	0.043138261	0.06933245	0.047563414	0.182095973	0.041177637	0.121949502	0.042927136	0.135497192	0.043880906	0.055023286	0.057646599	0.109377473	0.06909851	0.073240048	0.052336245
scaffold_205	718577	810432	764504.5	749502	5000	0.037067431	0.031844526	0.118738873	0.035030099	0.060094353	0.04464706	0.040268439	0.035473036	0.068684675	0.041993586	0.111815527	0.033321152	0.038270431	0.038788404	0.029801064	0.033634492	0.05939983	0.041332071	0.182705952	0.041391627	0.115412143	0.035483213	0.128379145	0.036248453	0.042259562	0.047749542	0.099509217	0.062817915	0.062384893	0.043502599
scaffold_164	400	44121	22260.5	20106	5000	0.083110748	0.038339748	0.125290251	0.037130686	0.102366412	0.049472462	0.06927483	0.036658949	0.096541587	0.040567695	0.116795132	0.038111063	0.085885098	0.049185138	0.059578612	0.036572514	0.086602086	0.040653157	0.152167024	0.04557761	0.107683245	0.03756484	0.113770535	0.046063205	0.058209185	0.042375055	0.109359687	0.05507516	0.073636682	0.039955558
scaffold_164	44121	110027	77074	81429	5000	0.096829775	0.044114474	0.123111803	0.038696972	0.116922827	0.061528523	0.078665951	0.040505031	0.108088289	0.045568104	0.114475319	0.039498999	0.093181602	0.061252533	0.066882777	0.04084044	0.09671007	0.046383858	0.157975617	0.050978814	0.097371628	0.034853784	0.115005348	0.043930539	0.056520531	0.048434568	0.118714754	0.067562652	0.078730163	0.04282732
scaffold_164	110032	193098	151565	145001	5000	0.094179392	0.042703417	0.130011122	0.037257903	0.134461835	0.069250274	0.076732911	0.041399037	0.104512021	0.042786376	0.121182595	0.038965041	0.107146258	0.070370706	0.064639223	0.042159377	0.093802919	0.044796223	0.19535771	0.062711611	0.107782802	0.039778028	0.119037145	0.04154243	0.062364812	0.060895476	0.133808072	0.074533472	0.076437375	0.043620105
scaffold_164	193099	270371	231735	226211	5000	0.081687283	0.039551012	0.122418179	0.037222274	0.111992102	0.059830828	0.065324213	0.037757487	0.097424359	0.04067226	0.106875567	0.036969225	0.086366256	0.060290726	0.051817491	0.037656936	0.083142489	0.041122613	0.156756231	0.051203965	0.094850919	0.037216417	0.113745105	0.038225187	0.051100687	0.05335117	0.114300017	0.06435646	0.067335476	0.040040221
scaffold_164	270734	316203	293468.5	302779	5000	0.093735585	0.045969068	0.12872758	0.039100419	0.115629239	0.06288985	0.07831982	0.04098494	0.105738832	0.045191315	0.116995213	0.041380755	0.084643308	0.060247579	0.063807609	0.040988011	0.094905389	0.046530163	0.164103992	0.052510954	0.099080522	0.036976023	0.121445041	0.040291614	0.062865157	0.054128057	0.118222977	0.065611336	0.079072146	0.041741318
scaffold_164	316204	359294	337749	332592	5000	0.074935649	0.037569026	0.107983487	0.038385029	0.087604631	0.046327158	0.066071983	0.038724504	0.089490507	0.042431259	0.098953007	0.034495425	0.061320694	0.038808914	0.051993589	0.034060913	0.077910941	0.038738457	0.121341695	0.038479654	0.087396952	0.036348619	0.101405831	0.042743425	0.047839862	0.03931651	0.091212768	0.048210224	0.068929852	0.039395106
scaffold_164	359294	404639	381966.5	381301	5000	0.081216742	0.039703262	NaN	NA	0.096111753	0.045906811	NaN	NA	NaN	NA	0.09647646	0.035033206	0.076986473	0.044038534	0.057051148	0.035725715	0.084315545	0.042974919	0.128033889	0.037716979	0.083089093	0.031185701	0.102821679	0.037945975	0.051756939	0.036660947	0.101959293	0.056422144	0.069920972	0.040328183
scaffold_164	404640	500822	452731	467853	5000	0.048042861	0.022826319	0.068853293	0.023028912	0.067912518	0.029952386	0.039205479	0.021990106	0.054814496	0.024816049	0.063158582	0.021652323	0.056715301	0.028833277	0.034283151	0.020714645	0.049323576	0.023844266	0.093552231	0.026019208	0.055020173	0.021522975	0.068343864	0.023337188	0.038285756	0.025612191	0.069288467	0.032595191	0.040723873	0.022884561
scaffold_164	500828	540482	520655	525315	5000	0.055246129	0.028278181	0.082546716	0.031420292	0.079818831	0.03659098	0.047086702	0.027878575	0.061639254	0.029579931	0.076081582	0.030676742	0.066146246	0.036110438	0.039949063	0.026517852	0.054610389	0.028170182	0.112473987	0.035600977	0.068393718	0.030175012	0.078741199	0.030815543	0.04785345	0.032802098	0.079834965	0.037225627	0.046949079	0.028079531
scaffold_164	540487	585884	563185.5	569372	5000	0.060534184	0.02964717	0.086498902	0.030252811	0.080593539	0.040330024	0.051000554	0.02971222	0.068427976	0.032536489	0.079388894	0.028941757	0.065329672	0.038447835	0.043543308	0.027894726	0.060721013	0.030824609	0.120867614	0.035691593	0.072040259	0.030920924	0.083927835	0.030778811	0.04399448	0.036525134	0.082115707	0.044542823	0.051958462	0.031357453
scaffold_66	105	169028	84566.5	81719	5000	0.04141894	0.06058195	0.107888429	0.101234078	0.084869512	0.033376981	0.029405905	0.028150742	0.058119197	0.072501341	0.107869298	0.107654588	0.085965563	0.080720077	0.03189228	0.060477281	0.059561968	0.086470257	0.180741722	0.134301409	0.101545453	0.104063516	0.110525244	0.098180598	0.064707819	0.025011286	0.11052602	0.088917695	0.048961634	0.073845899
scaffold_66	169039	294135	231587	228862	5000	0.041573462	0.06268271	0.108226504	0.092865073	0.085314548	0.040103352	0.027611553	0.033991971	0.057986607	0.064835772	0.11155337	0.102271531	0.08975005	0.070915332	0.030819737	0.057368852	0.061320091	0.078705748	0.174253436	0.113639399	0.097312756	0.089818448	0.110939742	0.091469102	0.071281622	0.019370853	0.108876725	0.073539775	0.047500008	0.059000358
scaffold_66	294145	465834	379989.5	358755	5000	0.052349668	0.071582027	0.115570063	0.101710481	0.0854189	0.041644423	0.038215189	0.040856689	0.066498098	0.070411863	0.118532744	0.112307897	0.084444007	0.076593023	0.039362154	0.067436994	0.068743988	0.085878429	0.169425684	0.116262689	0.107954479	0.105097127	0.12186607	0.103403621	0.063742667	0.022654457	0.108848514	0.076598766	0.055760037	0.066482276
scaffold_66	465836	621493	543664.5	528293	5000	0.049313456	0.073358367	0.115291599	0.103801164	0.086253314	0.048328035	0.03552247	0.042692057	0.065595363	0.072281484	0.116920715	0.111918687	0.088515485	0.08232346	0.037021876	0.065893153	0.06686439	0.086112385	0.175436049	0.123809613	0.106269679	0.10368384	0.118853009	0.098603539	0.069327061	0.021109769	0.109749649	0.081897123	0.054153562	0.066520694
scaffold_66	621495	766877	694186	687286	5000	0.039889332	0.063721628	0.109077793	0.114100716	0.076011152	0.028043299	0.02618657	0.024970487	0.054392605	0.069146381	0.112185503	0.122924469	0.081379061	0.08295253	0.030760864	0.063191418	0.058039492	0.087392455	0.173146479	0.139986879	0.101260456	0.116851952	0.117291231	0.114759758	0.05878581	0.018570558	0.101751895	0.085794769	0.045048107	0.068833245
scaffold_66	768725	912907	840816	835494	5000	0.051064138	0.072321101	0.118386068	0.10557623	0.090446355	0.058362378	0.037805332	0.050757409	0.06730984	0.071837385	0.117302752	0.11111843	0.087091886	0.070945598	0.035644697	0.059391429	0.066329681	0.080247191	0.177809496	0.125201459	0.106633657	0.104001919	0.125475469	0.104389702	0.069528129	0.021874817	0.111243309	0.075731492	0.053304611	0.06306237
scaffold_66	912911	1024097	968504	965738	5000	0.041862946	0.062666773	0.103169222	0.093960202	0.064129063	0.03161251	0.027949546	0.028707507	0.054194804	0.061210434	0.106008945	0.103457209	0.068580588	0.084777559	0.032071761	0.060060413	0.057755983	0.08002568	0.16505071	0.138836937	0.095078534	0.094600741	0.116284944	0.103530551	0.04740212	0.020734234	0.087926043	0.084476722	0.044124009	0.058581194
scaffold_168	97	94660	47378.5	59008	5000	0.064564129	0.020955717	0.080487256	0.019046151	0.093991308	0.029815094	0.047409958	0.022802871	0.07345104	0.018670034	0.078243943	0.020539425	0.07640042	0.032204404	0.041102784	0.023926272	0.069254277	0.020642074	0.121112067	0.023602098	0.060763962	0.020683931	0.076077068	0.020312486	0.035471842	0.04270767	0.105803576	0.027233949	0.052105517	0.021971429
scaffold_168	94661	207711	151186	147163	5000	0.087072483	0.029259077	0.115603178	0.024518108	0.101025162	0.032970759	0.064607619	0.029832961	0.096492952	0.026807607	0.115054157	0.026211596	0.089304907	0.038393817	0.0614419	0.032153133	0.09473111	0.029738549	0.151715148	0.031039878	0.094812579	0.027894312	0.107457358	0.02827838	0.043129158	0.048383269	0.116650281	0.033731231	0.072698285	0.030736993
scaffold_168	207713	246362	227037.5	224245	5000	0.084833951	0.027544229	0.090770023	0.022170238	0.085540919	0.027864801	0.056728427	0.028658735	0.087994678	0.023361033	0.094302039	0.026647351	0.081999729	0.035610285	0.059178126	0.032015527	0.09070755	0.0271187	0.101484175	0.021049281	0.06714736	0.026670263	0.09197993	0.021638709	0.034949291	0.039719752	0.095908632	0.025142012	0.062615599	0.02822768
scaffold_168	246399	316999	281699	285514	5000	0.06798842	0.024632879	0.087302155	0.024149543	0.070303822	0.025288246	0.049950658	0.026909429	0.07709169	0.022631904	0.080148131	0.024652797	0.062486285	0.027626754	0.044300334	0.027020052	0.071378192	0.023852608	0.085785885	0.023131528	0.063779633	0.028028123	0.088514348	0.02285257	0.028105599	0.032706422	0.076503462	0.021954555	0.054406129	0.026856323
scaffold_168	316999	473637	395318	380405	5000	0.068732235	0.023660601	0.087051663	0.021969732	0.084684127	0.029164328	0.049604453	0.027264091	0.078862779	0.021754314	0.079424475	0.022920562	0.072948812	0.032794879	0.043455121	0.027418009	0.072822026	0.022811055	0.109232826	0.027234784	0.061226516	0.02661587	0.085779735	0.019714515	0.032263198	0.039059013	0.092743797	0.026683454	0.053913647	0.026885716
scaffold_168	473643	588993	531318	541255	5000	0.075809423	0.023927215	0.090503273	0.021034728	0.085714357	0.027669133	0.054348984	0.025483714	0.084949688	0.022318854	0.084850186	0.022578579	0.077111457	0.032426367	0.049381755	0.026858669	0.079669204	0.023859814	0.09737177	0.022000159	0.062802547	0.02427172	0.088589757	0.024119037	0.035062255	0.035712634	0.091733987	0.02403555	0.0582217	0.025269765
scaffold_379	157	131740	65948.5	37636	5000	0.056945841	0.049933629	0.136072249	0.067098187	0.095448812	0.054104729	0.057474282	0.055505093	0.097838736	0.064975433	0.121398264	0.071651684	0.073078347	0.050320208	0.043060746	0.056075856	0.083254867	0.066711651	0.171284115	0.078786084	0.122973675	0.07769357	0.152606523	0.07502481	0.074665063	0.063040252	0.129639437	0.077936757	0.083763787	0.070861972
scaffold_379	131741	235483	183612	185180	5000	0.060252702	0.049024106	0.144009244	0.074514776	0.087459146	0.052213513	0.061091273	0.056754099	0.098874082	0.064393424	0.135214481	0.079294452	0.063319803	0.047868188	0.042354279	0.052953884	0.085064655	0.067547751	0.181792367	0.093905198	0.137679847	0.082830935	0.159762253	0.07810946	0.061165319	0.061537891	0.118987682	0.080184386	0.087747468	0.075053451
scaffold_174	188	119742	59965	60826	5000	0.062962871	0.021240014	0.078590473	0.019313641	0.078489545	0.025300622	0.043955301	0.023621201	0.070813227	0.018852925	0.073698646	0.021144097	0.068859122	0.028799248	0.03925261	0.023791657	0.065821841	0.020424478	0.096463781	0.021703115	0.054936867	0.023132524	0.078149234	0.018215498	0.032191327	0.0338999	0.085165912	0.021818595	0.047651363	0.022965501
scaffold_174	119742	162016	140879	135957	5000	0.077926696	0.024378729	0.089402724	0.021340596	0.084499865	0.025206569	0.057088298	0.024916202	0.086621554	0.021972217	0.083810867	0.023355733	0.07482254	0.028553872	0.051331066	0.025713046	0.081037016	0.023328867	0.098255532	0.019384272	0.06255696	0.023081908	0.084879747	0.023023818	0.038038875	0.03189438	0.092717346	0.021779361	0.059922883	0.023601816
scaffold_174	162017	247895	204956	206786	5000	0.08409014	0.028273279	0.10314745	0.02438438	0.093371709	0.030534571	0.061696725	0.032217854	0.092751767	0.025099305	0.097400737	0.027390935	0.086299933	0.037604388	0.05747604	0.033226504	0.088423669	0.027695882	0.114797761	0.026914676	0.075229461	0.032089904	0.098037135	0.024885844	0.037557317	0.046654963	0.10102352	0.026203663	0.06640038	0.031631171
scaffold_174	247915	309312	278613.5	275280	5000	0.068559567	0.022922822	0.086320317	0.021709658	0.080249175	0.027203887	0.04904563	0.025154613	0.079056624	0.021573327	0.080704547	0.022364445	0.070244756	0.031314671	0.043560174	0.025848285	0.073657866	0.022691531	0.095678977	0.021479282	0.062561945	0.02353568	0.07868857	0.025042837	0.030554263	0.035952582	0.089593545	0.023526179	0.055009306	0.025174476
scaffold_174	309312	389895	349603.5	344031	5000	0.071984894	0.02443519	0.084053085	0.021414698	0.087368116	0.029841895	0.052151616	0.02823232	0.082912645	0.022325548	0.078577022	0.023189455	0.076322867	0.035627897	0.04587021	0.028769456	0.076796125	0.024081316	0.103172485	0.022465997	0.060891877	0.026649628	0.082005796	0.022814208	0.032715646	0.042709862	0.095861623	0.026605143	0.056818508	0.02789007
scaffold_174	389896	457445	423670.5	433921	5000	0.056441105	0.017955888	0.070144554	0.017214199	0.079596243	0.023829064	0.041719803	0.01958885	0.063862706	0.016819397	0.066165375	0.017914489	0.06922499	0.026190749	0.037021551	0.01980015	0.059140275	0.017675399	0.095782607	0.020039312	0.052132094	0.019735416	0.06813518	0.016441808	0.033099862	0.034036445	0.08689004	0.021320957	0.044541769	0.0191359
scaffold_174	457446	514542	485994	474426	5000	0.050792199	0.018459421	0.06387821	0.017938441	0.070980179	0.02220644	0.038539847	0.020244461	0.056321282	0.017409627	0.062061519	0.019797061	0.064540387	0.026042133	0.036157089	0.021440322	0.054019071	0.01853561	0.086529313	0.018719286	0.05056339	0.022814993	0.065575325	0.018363986	0.032446498	0.032466113	0.0786271	0.019553953	0.042064183	0.020300814
scaffold_174	514542	587185	550863.5	565029	5000	0.085474323	0.02660407	0.096050144	0.025613265	0.097892868	0.028092253	0.064612449	0.029461658	0.093606856	0.025563811	0.091666447	0.026214626	0.088295313	0.029082902	0.059350517	0.029389927	0.088456031	0.025965865	0.101532127	0.024865638	0.071595633	0.029019025	0.095082964	0.026479724	0.05150074	0.037259928	0.103509131	0.026367385	0.067745005	0.028997237
scaffold_6	137	54851	27494	31939	5000	0.056607881	0.050482655	0.096215439	0.060030776	0.077234304	0.060389036	0.045823432	0.045629468	0.064737168	0.056746378	0.090791302	0.056367778	0.07144779	0.055098638	0.04203513	0.04265952	0.060534278	0.053735272	0.128218502	0.072244001	0.08021271	0.053197964	0.095231057	0.060083896	0.051807205	0.040603697	0.085755661	0.068267307	0.050144255	0.049852387
scaffold_6	54851	169778	112314.5	93677	5000	0.077331362	0.065695374	0.122819277	0.076924016	0.103733524	0.096134565	0.059899348	0.05906759	0.094471069	0.084161204	0.116244148	0.072292101	0.094144853	0.090205849	0.053481553	0.054594038	0.08810764	0.078972582	0.159112768	0.091906277	0.095165603	0.062953556	0.117027348	0.079039845	0.058601713	0.064153512	0.097459411	0.083042168	0.064010972	0.064389658
scaffold_6	169779	256840	213309.5	216794	5000	0.048262754	0.043833916	0.085101244	0.052559233	0.083012338	0.088877619	0.039107232	0.041246367	0.063729413	0.057552705	0.080005199	0.049633145	0.072295255	0.078293966	0.033686702	0.035908259	0.059497995	0.054331835	0.157488048	0.10439513	0.073608031	0.05062344	0.082298236	0.053505694	0.042678364	0.054834589	0.103116103	0.111967036	0.05199692	0.056046307
scaffold_6	256840	346764	301802	302498	5000	0.057961497	0.051450376	0.096994531	0.057812255	0.078357403	0.079928671	0.045185507	0.048340068	0.068066525	0.058082292	0.093490135	0.056874723	0.070535397	0.074094687	0.040916729	0.046031236	0.064243504	0.0568215	0.145290623	0.093368315	0.08078781	0.055398805	0.09877326	0.059365129	0.041161827	0.057229782	0.086552491	0.090771937	0.050943178	0.054310014
scaffold_6	346765	429976	388370.5	383194	5000	0.066441734	0.057853576	0.112191827	0.06613212	0.077168745	0.075872715	0.054902474	0.05606554	0.075213396	0.063483324	0.109221536	0.065898843	0.069959942	0.0703482	0.050754248	0.053592699	0.072273829	0.062889613	0.145179881	0.092510968	0.097805832	0.065645847	0.108804701	0.066085938	0.043827557	0.052373084	0.086179358	0.086818447	0.060822012	0.062170957
scaffold_6	429976	573792	501884	515028	5000	0.079412477	0.065595756	0.121365602	0.068723909	0.108773898	0.10377289	0.063854846	0.062122657	0.087715054	0.070411968	0.117333687	0.067529593	0.098819494	0.095890033	0.058621053	0.058462078	0.083138757	0.068330401	0.181979334	0.113044984	0.104145025	0.067855936	0.115576667	0.067594858	0.062271026	0.066556303	0.115162544	0.110426766	0.067272441	0.065292699
scaffold_6	573797	645005	609401	627398	5000	0.080572515	0.067570619	0.128283911	0.071896049	0.108220962	0.095170225	0.064131571	0.062311567	0.091504944	0.074349961	0.125482719	0.07169305	0.097782398	0.087543499	0.058294508	0.059076032	0.086419732	0.072586761	0.186151229	0.107865586	0.114730277	0.072941905	0.125482419	0.073215008	0.063682395	0.062408143	0.115954766	0.103499093	0.070163501	0.068791239
scaffold_6	645043	696013	670528	680479	5000	0.096144176	0.077789929	0.140679991	0.080407157	0.102454059	0.077874588	0.079724855	0.070396848	0.103784353	0.083292428	0.138538469	0.079009844	0.097254111	0.072066426	0.077062881	0.068290058	0.101266901	0.081840239	0.1649139	0.094792272	0.127210768	0.078189625	0.13663941	0.080711354	0.071938817	0.053338097	0.110019694	0.088233539	0.085869479	0.076760161
scaffold_6	696013	837534	766773.5	714754	5000	0.061497301	0.053317488	0.102677495	0.060491273	0.086754953	0.080898225	0.049971632	0.049848879	0.069178303	0.057974446	0.099380258	0.059472049	0.07828899	0.07381352	0.045508651	0.046318184	0.064742972	0.05569998	0.15793415	0.095554488	0.090226331	0.059129139	0.101138828	0.060119189	0.050938302	0.05592451	0.092231465	0.086966441	0.053491086	0.05293234
scaffold_6	837539	919421	878480	885473	5000	0.092674857	0.078639012	0.133844937	0.077627082	0.103559967	0.093952458	0.074311434	0.073213831	0.100836608	0.0830957	0.12842252	0.075681914	0.095484774	0.087242103	0.06827749	0.068875613	0.095534847	0.080602097	0.165578165	0.099529154	0.115026293	0.075093421	0.130515735	0.077158971	0.063212049	0.059064588	0.109224841	0.098575491	0.077055358	0.075444211
scaffold_6	919427	969823	944625	944678	5000	0.109929645	0.088916824	0.154374954	0.088537369	0.117617836	0.097992825	0.094458873	0.084030174	0.115631851	0.092494874	0.152233091	0.088190799	0.108698805	0.091881856	0.087697066	0.079734184	0.113104788	0.091785855	0.173207121	0.095553986	0.139332676	0.084430922	0.148173107	0.091129267	0.075789629	0.060826952	0.12001538	0.100023195	0.096644272	0.086045312
scaffold_6	969823	1091873	1030848	1029404	5000	0.080595606	0.067907434	0.123597024	0.070336154	0.103671418	0.094594126	0.063612461	0.063393214	0.09012303	0.073241564	0.118824094	0.068901423	0.095178744	0.08907616	0.05858714	0.060440973	0.08483965	0.070900547	0.173627931	0.105416322	0.10721023	0.070368701	0.119817431	0.069081273	0.061013953	0.063669002	0.110890203	0.102727357	0.068709677	0.068295971
scaffold_6	1091894	1214793	1153343.5	1152545	5000	0.081697706	0.069588336	0.125280754	0.071888055	0.097455875	0.100297145	0.068624402	0.068196783	0.089927218	0.074461824	0.122476505	0.070564782	0.090254464	0.093630765	0.063035469	0.064357749	0.08588107	0.072246994	0.173023211	0.110223269	0.115273774	0.073770699	0.121454537	0.069077411	0.055066594	0.065603779	0.104938799	0.107045277	0.07290784	0.071875472
scaffold_6	1214893	1332550	1273721.5	1266148	5000	0.077235673	0.065797867	0.12665675	0.073017814	0.101690031	0.097755259	0.061706749	0.062365489	0.087770891	0.072585276	0.12181713	0.071646599	0.091342162	0.089680828	0.056103475	0.058739719	0.082952678	0.070691377	0.181023903	0.117469431	0.108766856	0.072516198	0.12275647	0.070875104	0.05803407	0.067506464	0.110543244	0.109295026	0.067078417	0.067911987
scaffold_6	1332558	1486325	1409441.5	1418557	5000	0.053977283	0.047877076	0.091411124	0.054900042	0.075529303	0.064560948	0.046016856	0.046737615	0.062990087	0.05393795	0.084933701	0.05205745	0.067176158	0.057547886	0.040783463	0.042633739	0.058505931	0.051677145	0.126233708	0.07406674	0.08006396	0.053217741	0.089237479	0.054898413	0.047486443	0.042825776	0.080955163	0.071826146	0.050976373	0.052115257
scaffold_6	1486329	1612595	1549462	1549576	5000	0.092764127	0.080155096	0.133644234	0.076107804	0.107952905	0.103446496	0.075050063	0.075675226	0.102770837	0.082338375	0.132437867	0.080101714	0.089499187	0.085809436	0.063979541	0.066659757	0.098271166	0.084724312	0.173632693	0.107225591	0.115389433	0.07917502	0.125224256	0.074386263	0.055783022	0.05919682	0.113598407	0.109940894	0.07926889	0.080868086
scaffold_6	1612595	1710223	1661409	1664423	5000	0.108992464	0.091885918	0.166283095	0.091941427	0.125102223	0.107170201	0.091576698	0.084726237	0.120050084	0.095358202	0.165467255	0.09825852	0.105169117	0.092724227	0.080581941	0.078152836	0.115992472	0.099183077	0.21302868	0.120356546	0.156728607	0.097921258	0.152453991	0.091757795	0.070772646	0.062636543	0.132074923	0.116875634	0.097488897	0.092833961
scaffold_6	1710224	1797912	1754068	1756119	5000	0.084441065	0.070578796	0.130694827	0.074723419	0.095837541	0.089164924	0.068540421	0.066987604	0.094242002	0.077424796	0.130841179	0.075684189	0.088963176	0.083090294	0.064424169	0.063623989	0.092736701	0.077294762	0.165799789	0.103559296	0.117042547	0.078510847	0.117583801	0.070300227	0.054679549	0.050858527	0.105819747	0.100377398	0.074974196	0.076050291
scaffold_6	1797913	1904608	1851260.5	1832887	5000	0.06815185	0.059433638	0.116182492	0.069230895	0.088936028	0.090477146	0.059065388	0.058572642	0.080747752	0.068693506	0.113338409	0.068808371	0.078994886	0.082376607	0.053363926	0.054407421	0.076957402	0.06749797	0.165775442	0.107381206	0.103319484	0.068989632	0.114766375	0.069526268	0.054095	0.062080115	0.100474615	0.103487867	0.065864746	0.0664444
scaffold_6	1904612	2039395	1972003.5	1994920	5000	0.07358139	0.062376746	0.119019106	0.068314971	0.108432952	0.105156911	0.060341495	0.06034748	0.084618827	0.070112391	0.114768375	0.06696979	0.099565691	0.097383465	0.054623119	0.05634669	0.079189473	0.067214595	0.192339905	0.120993253	0.106189921	0.069648535	0.113517613	0.066062353	0.062450499	0.070149782	0.1163254	0.114998322	0.066047241	0.066915747
scaffold_6	2039406	2098923	2069164.5	2073386	5000	0.054189404	0.048123303	0.096453795	0.057105337	0.067511656	0.067024491	0.044228922	0.045804675	0.062647289	0.054145561	0.093265783	0.056266899	0.059460777	0.05901226	0.03947747	0.042302884	0.058955233	0.05269872	0.128950364	0.082541417	0.083980121	0.055757427	0.090575426	0.056973774	0.039453098	0.048584847	0.075404062	0.075849947	0.049029312	0.050904089
scaffold_30	241	113257	56749	61604	5000	0.06809181	0.059420584	0.110713401	0.067224346	0.085561987	0.067055712	0.059840483	0.057566335	0.077671056	0.066651974	0.107628587	0.065447299	0.077171031	0.058075213	0.053261804	0.051833966	0.073529529	0.063852713	0.139696504	0.077648683	0.097794203	0.063103327	0.11061856	0.070053851	0.053747235	0.047456643	0.089698813	0.071820443	0.062741272	0.060851611
scaffold_30	113259	229548	171403.5	174584	5000	0.101665644	0.083580879	0.149026015	0.084681622	0.118724142	0.104616568	0.081411956	0.076651751	0.111797819	0.090042933	0.145302698	0.082251913	0.110823539	0.096962842	0.075667827	0.072616227	0.107365315	0.087085811	0.196493613	0.118146296	0.132124622	0.083920715	0.144518119	0.081677305	0.070916414	0.062296104	0.130230285	0.116254481	0.088178171	0.082620636
scaffold_30	229548	368429	298988.5	306780	5000	0.087387177	0.073224873	0.137763141	0.077300293	0.109051351	0.101540393	0.06931017	0.066994675	0.094789127	0.077626566	0.136837335	0.077171894	0.100655907	0.094685433	0.0643914	0.062914841	0.091162854	0.075968177	0.193893447	0.118554258	0.122596396	0.077574237	0.13213585	0.074976055	0.065468244	0.065177032	0.115588979	0.107865569	0.07404053	0.071635174
scaffold_30	368432	429230	398831	399613	5000	0.070468389	0.062087411	0.119687158	0.072271896	0.087994705	0.079203255	0.060152739	0.061525733	0.084285309	0.071571871	0.112630516	0.069579465	0.078401314	0.072073504	0.05380993	0.057639517	0.077447418	0.068185142	0.151167138	0.092147213	0.10303792	0.069325042	0.119936722	0.073797038	0.055392735	0.06198523	0.098121348	0.090285573	0.067430114	0.068353032
scaffold_30	429232	520282	474757	460345	5000	0.077090945	0.066035669	0.11851715	0.070144826	0.095379871	0.087470922	0.06255775	0.06239618	0.08523375	0.071445901	0.115256782	0.067831421	0.090909796	0.083238418	0.059796558	0.060182064	0.083264082	0.070127193	0.174041182	0.105966928	0.10524512	0.069316721	0.115752225	0.068175255	0.060400674	0.061718191	0.108249847	0.100816076	0.070491578	0.069111308
scaffold_30	520284	598499	559391.5	565924	5000	0.066208658	0.058077119	0.117041689	0.070547033	0.083912664	0.071551201	0.052958031	0.053682118	0.076307187	0.065641631	0.112763649	0.068257235	0.077213696	0.064686562	0.048840301	0.050315636	0.072405111	0.062963207	0.157178102	0.089379753	0.100314987	0.067091835	0.113108724	0.069058878	0.054031988	0.048108282	0.094149509	0.081885581	0.059273119	0.059931079
scaffold_30	598499	704172	651335.5	670372	5000	0.072319326	0.061308794	0.11050345	0.063969701	0.095451922	0.093006217	0.058146173	0.058336067	0.081479323	0.066945667	0.108695052	0.063644249	0.087100126	0.0866331	0.053484374	0.0552203	0.077478315	0.065201053	0.169233681	0.106092709	0.096946153	0.063564014	0.110041116	0.064313664	0.054531115	0.063896744	0.103802019	0.101315009	0.062738983	0.062723165
scaffold_30	704179	834320	769249.5	766316	5000	0.088138534	0.074614304	0.137106428	0.077910741	0.103342236	0.098634506	0.071301087	0.070079483	0.09899254	0.081121792	0.136951361	0.079094321	0.095184948	0.089249768	0.066861027	0.066694044	0.093811022	0.07906124	0.180728136	0.113728148	0.117693577	0.075045249	0.129849515	0.075599108	0.058867819	0.066856482	0.110825514	0.106989694	0.075911521	0.073760216
scaffold_30	834326	905271	869798.5	869356	5000	0.074758763	0.064121543	0.112170597	0.06760665	0.084385093	0.079290695	0.061443495	0.059003036	0.082037949	0.068711806	0.108618468	0.065901915	0.078689664	0.074362316	0.05799668	0.05678695	0.079107312	0.067304846	0.139697441	0.085242452	0.097663746	0.063961182	0.110515673	0.067576201	0.050966524	0.054974849	0.092295314	0.086782761	0.066790262	0.064081057
scaffold_30	905278	964715	934996.5	941417	5000	0.081119328	0.068697301	0.124981103	0.072610844	0.091894368	0.074837384	0.068234874	0.064875154	0.08689059	0.072474608	0.121960999	0.07106469	0.086542966	0.071286629	0.065003228	0.062913927	0.084514312	0.071323522	0.154761706	0.08629095	0.111331807	0.070840443	0.119162854	0.07097822	0.062650519	0.053382599	0.097092945	0.081239587	0.072105392	0.068984532
scaffold_30	964716	1017000	990858	989839	5000	0.080398239	0.0686854	0.117735394	0.070533375	0.088963434	0.083282354	0.064961998	0.063673952	0.088915681	0.074256562	0.113275785	0.068359885	0.080955939	0.076046699	0.059658593	0.059692508	0.084437491	0.071584086	0.150487202	0.092578253	0.101885282	0.066884087	0.115187533	0.070300447	0.053838424	0.057962301	0.096714019	0.089870207	0.07020229	0.068032852
scaffold_30	1017005	1188025	1102515	1139401	5000	0.053248854	0.046332129	0.091051149	0.05569589	0.077089657	0.053624362	0.044049149	0.043094598	0.060899995	0.052189531	0.088558078	0.053942945	0.072390975	0.050022089	0.040402281	0.040590945	0.05796498	0.050497435	0.133817782	0.071262615	0.081959321	0.054085264	0.087687154	0.05483731	0.055890458	0.040618832	0.085632346	0.061734876	0.048331768	0.047583555
scaffold_30	1188026	1254615	1221320.5	1225066	5000	0.104244157	0.086778444	0.152159664	0.087016237	0.110721063	0.097100431	0.087155199	0.083087232	0.112986509	0.091835341	0.1478179	0.085410828	0.100770697	0.087098019	0.077675424	0.075476848	0.108208296	0.089751204	0.183048483	0.106476158	0.136636554	0.086743905	0.149315764	0.087304333	0.071287235	0.065598197	0.117780558	0.102954225	0.092141437	0.087598785
scaffold_30	1254620	1308720	1281670	1287191	5000	0.054541043	0.048812889	0.10000951	0.060722945	0.067252398	0.067597528	0.042483783	0.045066801	0.062837767	0.054395788	0.094752772	0.059102744	0.058117606	0.060062107	0.037844054	0.041879703	0.058235143	0.052039103	0.128440853	0.083219642	0.083822176	0.058161311	0.097626397	0.060824613	0.036349304	0.048600849	0.072839524	0.074043617	0.046538486	0.04933737
scaffold_30	1308727	1356062	1332394.5	1339440	5000	0.063925214	0.055821921	0.101522609	0.061112865	0.077011654	0.069954972	0.049862843	0.049739971	0.07116268	0.060490326	0.098085783	0.05976028	0.070276157	0.064263974	0.045234351	0.046163356	0.067010858	0.058269846	0.135540645	0.083230209	0.085710369	0.056711381	0.098426235	0.061148615	0.043295721	0.040289328	0.083064746	0.075780806	0.053089458	0.052621022
scaffold_30	1356062	1433678	1394870	1393782	5000	0.038045852	0.036557944	0.064547361	0.043688691	0.06048951	0.052214969	0.030066504	0.034399446	0.045355208	0.042717388	0.059981143	0.040316412	0.054450412	0.045474126	0.02609385	0.030676115	0.040941052	0.039641457	0.10776962	0.064415958	0.050294432	0.037288611	0.062682764	0.043303083	0.037288684	0.03732025	0.065286708	0.05847692	0.032751562	0.037411406
scaffold_30	1433701	1526337	1480019	1473427	5000	0.07086031	0.059884425	0.107314088	0.063210102	0.087164292	0.08868443	0.059037187	0.057055678	0.079168867	0.06477765	0.102278341	0.061093686	0.078996011	0.082075765	0.053159114	0.052817381	0.073864177	0.061802455	0.15204722	0.099639163	0.095156838	0.062280924	0.106151608	0.062560617	0.050242318	0.059480216	0.093414483	0.094569734	0.062422562	0.059894503
scaffold_30	1526341	1587050	1556695.5	1545451	5000	0.088728852	0.075181651	0.143468548	0.083304612	0.095623823	0.085863659	0.073081508	0.071778719	0.09554299	0.079989681	0.139876143	0.081198053	0.089813441	0.080283406	0.069882018	0.070178637	0.092206409	0.077965089	0.176117672	0.107216836	0.127730843	0.082798277	0.137297155	0.083415116	0.065193872	0.067575454	0.100189978	0.090440146	0.076899088	0.075361139
scaffold_30	1587058	1672595	1629826.5	1643943	5000	0.071115185	0.062328611	0.125957886	0.072814099	0.089496937	0.081681666	0.0551201	0.056495612	0.081865477	0.069920878	0.121424504	0.06980586	0.081504469	0.074424309	0.050130118	0.052580178	0.077147104	0.066764979	0.163102291	0.097565212	0.106163082	0.067547759	0.102338463	0.071315757	0.053840944	0.056795324	0.097757586	0.090640384	0.06092848	0.062131529
scaffold_30	1672596	1720777	1696686.5	1697718	5000	0.078647127	0.069419796	0.142501251	0.084070801	0.080190333	0.08411273	0.062255553	0.066634388	0.091578035	0.079205955	0.137833211	0.081378463	0.075125234	0.07928593	0.059236832	0.06406309	0.087993351	0.07637261	0.156221524	0.101649496	0.12028918	0.079863327	0.124042851	0.082903502	0.048730319	0.068549788	0.090664736	0.095840975	0.071303685	0.074051244
scaffold_30	1720778	1786078	1753428	1754473	5000	0.067254107	0.060539074	0.113158449	0.067780883	0.076333349	0.084822246	0.052336752	0.05530533	0.077066621	0.066624486	0.108157389	0.064807881	0.069336179	0.078221807	0.048475651	0.052149153	0.072826496	0.063838819	0.15353196	0.102340729	0.098137638	0.066048851	0.105302739	0.064256133	0.039654199	0.053767994	0.087639168	0.094992791	0.05890353	0.061268334
scaffold_30	1786082	1854525	1820303.5	1812801	5000	0.067895016	0.060874815	0.118168339	0.070335081	0.081309213	0.078419065	0.054963035	0.058349722	0.078856687	0.068295632	0.112469122	0.066707332	0.077381626	0.074303949	0.051987958	0.056156505	0.076092669	0.066325486	0.146043828	0.091128675	0.099877899	0.066412301	0.108805297	0.072202666	0.047469339	0.053600257	0.090598082	0.088200124	0.062546518	0.064764778
scaffold_30	1854527	1977772	1916149.5	1906702	5000	0.056453441	0.050373662	0.092348978	0.057369781	0.07780725	0.077906326	0.04404181	0.046635107	0.06437094	0.056276637	0.087992586	0.053700942	0.071986005	0.070307116	0.040000862	0.042263001	0.059902196	0.05223089	0.143478138	0.092240941	0.076507501	0.052100965	0.08685081	0.054082729	0.044261838	0.052317999	0.085255304	0.085602353	0.047737841	0.049137874
scaffold_30	1977772	2053056	2015414	2009363	5000	0.06202278	0.056310226	0.10546818	0.065065662	0.078125328	0.082716944	0.048221735	0.052427973	0.070862338	0.062021736	0.10181194	0.063132084	0.070154504	0.075003882	0.043191098	0.048224152	0.066309536	0.059227854	0.1541473	0.102693851	0.089525668	0.062344688	0.101322802	0.062074989	0.04166288	0.056964121	0.086007725	0.091140232	0.05270357	0.056293033
scaffold_30	2053057	2126890	2089973.5	2094185	5000	0.040243472	0.037865263	0.073514399	0.047807945	0.055939199	0.054522501	0.037472645	0.038996976	0.049440947	0.04478593	0.067768182	0.042340444	0.047113309	0.04543512	0.030766734	0.03351439	0.043569326	0.039984908	0.108189538	0.069340376	0.067502258	0.045389382	0.069229295	0.045133873	0.035387364	0.041540217	0.062696015	0.062841923	0.040887135	0.041829684
scaffold_30	2126905	2253456	2190180.5	2200498	5000	0.052812952	0.046951125	0.089184189	0.053522752	0.07355541	0.080116791	0.039340945	0.041328664	0.058256647	0.050441585	0.087553988	0.05291446	0.069383006	0.078412951	0.036019636	0.040377068	0.057686125	0.050760249	0.146392692	0.096757585	0.073041228	0.049484357	0.084623492	0.051658579	0.036710512	0.056232331	0.082503838	0.090767073	0.044441898	0.046501576
scaffold_219	608	46539	23573.5	19534	5000	0.058696835	0.032354418	0.095451534	0.027622283	0.079209991	0.037263409	0.050830586	0.031564849	0.077013758	0.03486229	0.087912999	0.029058492	0.063004069	0.042175048	0.041907515	0.033121232	0.06851885	0.03615984	0.132996616	0.020824499	0.080256892	0.027888037	0.098769881	0.030261226	0.045797193	0.040593925	0.098513089	0.046839367	0.060942741	0.035403379
scaffold_219	46542	114889	80715.5	75556	5000	0.042393476	0.023828648	0.084798793	0.021733318	0.069287956	0.030606234	0.03789003	0.025080364	0.058572794	0.026085445	0.076998056	0.022627488	0.051965602	0.03366217	0.030665663	0.025888671	0.05097626	0.026693839	0.128979429	0.016067794	0.069822712	0.022686296	0.084609174	0.022615748	0.04016689	0.035954484	0.083894498	0.037371933	0.046148468	0.027526189
scaffold_219	114889	144859	129874	128368	5000	0.066071328	0.033466578	0.120957892	0.03264076	0.082850944	0.037667043	0.058631496	0.036604327	0.085477016	0.037024618	0.11144023	0.032916155	0.061657592	0.038607303	0.046669454	0.036726224	0.074435765	0.037240219	0.155728528	0.025669846	0.103477063	0.036651303	0.11483985	0.03622954	0.047057134	0.043661624	0.097341561	0.044202857	0.067246022	0.039799897
scaffold_219	144860	188014	166437	162699	5000	0.064769818	0.032982134	0.114890122	0.026924455	0.087263871	0.038794089	0.057318634	0.035357337	0.087609512	0.036077133	0.104231084	0.026683542	0.066794759	0.040654699	0.046293034	0.036435296	0.07646516	0.036633677	0.156588008	0.019031983	0.098338081	0.02941248	0.115030605	0.029035827	0.052286334	0.044743686	0.106133109	0.044274829	0.069582224	0.039363596
scaffold_219	188014	238514	213264	212300	5000	0.05024062	0.026907416	0.09250139	0.023392202	0.076349366	0.037980195	0.043682381	0.028339985	0.066975505	0.029333563	0.083525718	0.02318223	0.056265298	0.041271122	0.034856215	0.028217758	0.05753405	0.029099009	0.140070232	0.019398924	0.077615753	0.023768347	0.094427656	0.023998358	0.040400464	0.042864807	0.09139583	0.044427411	0.051639088	0.030860813
scaffold_219	238526	299137	268831.5	262592	5000	0.062767567	0.033259345	0.110747004	0.026012429	0.092732874	0.046528039	0.056287101	0.035187879	0.084872774	0.034399385	0.100918552	0.028692357	0.064060779	0.049720188	0.04331062	0.036065572	0.072300061	0.035678202	0.167018934	0.025040445	0.096654657	0.030196729	0.110933453	0.027107298	0.045936315	0.052439349	0.112444137	0.054396485	0.067062989	0.038239687
scaffold_219	299137	359519	329328	331211	5000	0.064792346	0.032474983	0.111555256	0.027085887	0.097755584	0.044832756	0.056212945	0.03348614	0.086815422	0.035167555	0.099337569	0.02677911	0.071808854	0.051338801	0.044796385	0.034192586	0.07486283	0.03541941	0.165498719	0.020464425	0.089288185	0.029191472	0.113324937	0.028215515	0.051659844	0.052476172	0.118588785	0.055205914	0.066280124	0.036674318
scaffold_219	359520	420546	390033	385031	5000	0.069931406	0.038290382	0.115406895	0.029625227	0.09562651	0.047641406	0.060684546	0.039007479	0.095220531	0.038828087	0.10242572	0.032459822	0.069501611	0.05064903	0.047347287	0.039277326	0.081480264	0.040343965	0.154030824	0.025804628	0.094284664	0.033673156	0.120312337	0.031320459	0.049473256	0.051874271	0.117028029	0.054394432	0.072082461	0.040992339
scaffold_219	420547	497703	459125	448446	5000	0.072381372	0.037094201	0.116131855	0.026213023	0.121832921	0.056823084	0.064368782	0.039596939	0.095565232	0.036798674	0.104251812	0.028347023	0.085014696	0.064199208	0.04984667	0.041177202	0.081729812	0.038979947	0.193424994	0.024067057	0.097402689	0.031185416	0.118207831	0.026881166	0.061095712	0.067039484	0.142342393	0.06527738	0.074239769	0.041703864
scaffold_187	95	94855	47475	77911	5000	0.065015824	0.021239967	0.082479939	0.021140485	0.078967113	0.026687895	0.045741562	0.022036693	0.074183416	0.022603754	0.077005846	0.022043592	0.068628437	0.025294355	0.04111003	0.02216207	0.068152013	0.020811431	0.100177453	0.020870645	0.061722892	0.02146151	0.079357798	0.021330534	0.031573449	0.029675803	0.083326006	0.021925978	0.05056218	0.022069247
scaffold_187	94855	153794	124324.5	109941	5000	0.072895594	0.023986713	0.09166196	0.023106135	0.083897672	0.028630429	0.051837095	0.026205194	0.082849717	0.022390724	0.084971507	0.02348202	0.073950828	0.031808058	0.046201582	0.02645408	0.076669346	0.023088659	0.104330122	0.025593471	0.06534669	0.026175547	0.089805005	0.022949117	0.034671775	0.036731703	0.093954016	0.025822892	0.056167162	0.025361191
scaffold_187	153822	194911	174366.5	171701	5000	0.047063319	0.015616986	0.059849907	0.01538019	0.069062701	0.020040025	0.033593181	0.017197566	0.056054169	0.01589708	0.055471192	0.015560346	0.059538333	0.022733062	0.029787929	0.017441416	0.051844862	0.016333026	0.082412813	0.016729447	0.042840902	0.016907746	0.060459259	0.01576846	0.029376481	0.027315557	0.077231579	0.018920631	0.038240589	0.017857401
scaffold_187	194913	252764	223838.5	221126	5000	0.075324388	0.024336497	0.098224743	0.022373353	0.091079934	0.025775736	0.055168425	0.024289193	0.083958249	0.022334035	0.095354323	0.0249514	0.081127083	0.030594996	0.050889541	0.025954464	0.080713332	0.024646286	0.120553825	0.021817581	0.074485108	0.023740709	0.08851055	0.026374607	0.043458897	0.036425524	0.098485068	0.024582597	0.060680147	0.024632665
scaffold_187	252883	338908	295895.5	292689	5000	0.084345321	0.028464533	0.102083292	0.030884318	0.096811147	0.033915324	0.059031226	0.033507535	0.098058842	0.027364346	0.091136554	0.032984772	0.082383007	0.037536705	0.052293752	0.033891987	0.090217079	0.029112765	0.07055329	0.03242574	0.056594733	0.040517946	0.104624754	0.035349312	0.038434381	0.046923124	0.098933766	0.040823143	0.062027556	0.036086396
scaffold_187	339040	439041	389040.5	405949	5000	0.070794081	0.022024091	0.089597458	0.021198494	0.103773559	0.033688904	0.051914093	0.024929323	0.084380776	0.019526718	0.082384029	0.022441045	0.08717656	0.037290849	0.044771431	0.02486358	0.077665921	0.020627468	0.12582421	0.028254375	0.061845458	0.026363542	0.084900897	0.021038339	0.037363238	0.048230924	0.117920108	0.029673052	0.059087603	0.024058205
scaffold_187	439047	510055	474551	492082	5000	0.085096966	0.026845778	0.099600284	0.023957498	0.09414394	0.028264461	0.062450265	0.028226345	0.094843582	0.024328389	0.094944004	0.025690425	0.084943369	0.035058535	0.057799482	0.029463782	0.090906323	0.02628421	0.110763571	0.025204951	0.0718745	0.02673153	0.097168718	0.025051581	0.038609212	0.038244283	0.106138587	0.028830639	0.06985414	0.027911228
scaffold_187	510056	550378	530217	525192	5000	NaN	NA	0.099445579	0.026272564	0.073109042	0.022994276	0.048110101	0.023692844	0.075198036	0.021158266	0.094006991	0.027394335	0.065803595	0.034680079	0.04326734	0.025725651	0.069250264	0.023554641	0.110268203	0.02607289	0.074618737	0.02534073	0.091679735	0.025576634	0.031067114	0.033645999	0.082321194	0.021598768	0.053900947	0.024205857
scaffold_443	213	73000	36606.5	41467	5000	0.064214331	0.05684205	0.136626968	0.091197364	0.083248009	0.05349711	0.046771526	0.044515009	0.097166617	0.077473055	0.135559793	0.092849135	0.080952987	0.060180371	0.044923503	0.051101111	0.09595636	0.080732757	0.177077412	0.113408107	0.124464299	0.095642951	0.156408576	0.095341946	0.05538101	0.025125484	0.128876807	0.097564382	0.080453211	0.078377961
scaffold_443	73014	180425	126719.5	128415	5000	0.044080663	0.047458823	0.103933528	0.083087727	0.069236412	0.04001395	0.03207932	0.032280751	0.071968435	0.070976407	0.105304108	0.086561378	0.069672617	0.061551923	0.033232247	0.044244507	0.072767855	0.074919877	0.1643499	0.11644625	0.095699462	0.085643925	0.122978294	0.088741756	0.047190614	0.029727935	0.116758625	0.100202795	0.062555715	0.071301208
scaffold_317	165	72936	36550.5	46043	5000	0.089873572	0.053165359	0.183962853	0.077216674	0.119831076	0.052757015	0.077436926	0.061130764	0.129206073	0.077168876	0.174888411	0.079966113	0.100228294	0.030620083	0.060976766	0.050886909	0.117086724	0.076286065	0.224842674	0.089572079	0.166157734	0.083209699	0.187724091	0.077692574	0.089549658	0.046999595	0.154751888	0.083098568	0.105354909	0.081593486
scaffold_317	72939	170738	121838.5	130316	5000	0.04740415	0.04418834	0.124208302	0.067234306	0.074983668	0.048952929	0.038055067	0.038072302	0.072900706	0.058025018	0.117592282	0.06652837	0.060595628	0.042318559	0.031337426	0.036773595	0.066567738	0.05748405	0.179481723	0.088330582	0.109603013	0.064860862	0.128859732	0.066138611	0.046208107	0.038158619	0.104330411	0.076530137	0.057485454	0.05322124
scaffold_317	170752	259216	214984	219469	5000	0.046905089	0.046520878	0.120133954	0.068068562	0.068822366	0.052668735	0.038338873	0.040341696	0.074311827	0.059607094	0.11427093	0.068162964	0.057659695	0.053529461	0.032387641	0.042275993	0.067675304	0.059884177	0.176752111	0.096728973	0.107009755	0.066651495	0.131524914	0.069293101	0.04377129	0.042836174	0.106577039	0.086444105	0.059517615	0.056672994
scaffold_317	259229	340943	300086	302085	5000	0.050190438	0.046526848	0.125984676	0.068822194	0.083256713	0.067269878	0.042332076	0.045663652	0.077780549	0.061061547	0.119913329	0.069270163	0.066329321	0.05443392	0.032974298	0.039538019	0.069489548	0.058884004	0.207659165	0.109215064	0.114823974	0.070774466	0.129326495	0.068174162	0.048499365	0.051724783	0.122159248	0.097181652	0.062832407	0.059788245
scaffold_21	135	87344	43739.5	31922	5000	0.063392106	0.041885322	0.153145216	0.032525301	0.093029246	0.054947986	0.065070369	0.043128423	0.112111656	0.046842075	0.135230304	0.030839712	0.04858276	0.045436181	0.040967161	0.040175586	0.090903842	0.046614168	0.214891808	0.024699896	0.137769819	0.031609625	0.16187697	0.034456928	0.054807036	0.050952311	0.141462965	0.062331265	0.092357791	0.047565321
scaffold_21	87385	158574	122979.5	127060	5000	0.058493354	0.040562912	0.120230937	0.032608403	0.085691232	0.054059892	0.050158134	0.039305486	0.087548758	0.040711066	0.12629991	0.038037669	0.057258386	0.046684672	0.041531207	0.040531908	0.087677003	0.0448337	0.193262154	0.031118204	0.11026106	0.031298926	0.130987432	0.030253162	0.052815509	0.051684284	0.133435383	0.058584963	0.076170772	0.041590947
scaffold_21	158575	296732	227653.5	244523	5000	0.067290777	0.045085336	0.139540723	0.034424411	0.10435408	0.064148191	0.069271447	0.049108147	0.105114321	0.045925743	0.138553604	0.035918146	0.058479029	0.051651268	0.046687311	0.045546745	0.100058355	0.050725171	0.224799892	0.033098936	0.142572103	0.035660032	0.150424765	0.031104175	0.058336535	0.060710587	0.160058817	0.071609923	0.102373382	0.052636466
scaffold_21	296732	360560	328646	316111	5000	0.050504139	0.038277805	0.141842282	0.031697541	0.081048981	0.048304666	0.051987089	0.03972367	0.093964603	0.043610689	0.123725085	0.028393744	0.048495618	0.038750192	0.033176119	0.036108493	0.075218594	0.042023667	0.186164272	0.020656269	0.126861122	0.033044521	0.146446022	0.038154713	0.051433306	0.045025646	0.121079172	0.053484563	0.076785671	0.043545865
scaffold_21	360563	528818	444690.5	418073	5000	0.048896382	0.037217296	0.113155312	0.02625426	0.116622854	0.068340676	0.050387856	0.038133117	0.08843826	0.038196747	0.101359938	0.027210505	0.061737799	0.057414278	0.031601201	0.035867017	0.073483686	0.039821905	0.242140568	0.025805926	0.100930538	0.02744195	0.123379534	0.024379614	0.067067711	0.064422323	0.175848775	0.073494528	0.074841951	0.039963127
scaffold_21	528839	699789	614314	618913	5000	0.039716757	0.031702687	0.108012471	0.02278616	0.111648611	0.06532638	0.04080304	0.032287282	0.07596753	0.034881011	0.099910179	0.021948963	0.061228316	0.053165117	0.024437891	0.027868267	0.062600487	0.034640611	0.247621065	0.024252906	0.10033158	0.022336906	0.120194697	0.020240814	0.063714701	0.058200984	0.167345115	0.069646346	0.063668105	0.035458347
scaffold_21	699823	819926	759874.5	756710	5000	0.050177877	0.03963215	0.126873316	0.030307537	0.091680044	0.059266699	0.051804114	0.040045454	0.092120409	0.042945801	0.115925541	0.030092547	0.050975695	0.050906282	0.033037572	0.037493977	0.077060377	0.043086142	0.207604697	0.023373336	0.120731224	0.02984742	0.138248158	0.027208216	0.051880062	0.054053427	0.143973663	0.064774538	0.079655206	0.043883349
scaffold_21	819929	921506	870717.5	889538	5000	0.089228164	0.065866443	0.208169095	0.045300339	0.123207087	0.074446906	0.094531937	0.068575375	0.159646684	0.067754749	0.198661643	0.049703351	0.069124664	0.057367286	0.059086895	0.063759626	0.137407543	0.072149339	0.274189871	0.043074894	0.192339906	0.048619748	0.211583285	0.042753942	0.074129593	0.071110964	0.190463385	0.08466915	0.137015962	0.070308828
scaffold_21	921506	997063	959284.5	965386	5000	0.067499785	0.050706207	0.162607269	0.03689561	0.102765345	0.067010026	0.069835073	0.051218811	0.124063589	0.052867978	0.146492732	0.038353595	0.053655941	0.053050689	0.043396776	0.046920688	0.103582943	0.055028807	0.22170595	0.029333376	0.144553415	0.038257192	0.17212451	0.035344992	0.059288819	0.059329438	0.163599505	0.074532783	0.104135508	0.054340636
scaffold_21	997064	1088197	1042630.5	1041567	5000	0.060175472	0.049370519	0.159527865	0.037635424	0.098233676	0.069940925	0.064400004	0.052059562	0.116457159	0.053196564	0.143193674	0.03694955	0.049301089	0.055147284	0.038905778	0.047692247	0.09577097	0.053834853	0.240416683	0.033568839	0.14429269	0.038319888	0.169913191	0.03229528	0.05414704	0.064009841	0.161212589	0.077831619	0.098661829	0.054873027
scaffold_21	1088198	1193990	1141094	1166384	5000	0.044210601	0.034891618	0.121273303	0.031576994	0.07924217	0.052966976	0.046516406	0.035696266	0.087747538	0.040233449	0.107349669	0.030385593	0.042669108	0.045566317	0.030534781	0.03364686	0.074155909	0.039955923	0.192253998	0.02549285	0.11066703	0.030365071	0.135647927	0.029887227	0.048021834	0.051614187	0.137676086	0.062225404	0.075592843	0.03955749
scaffold_21	1193995	1284819	1239407	1239231	5000	0.072806297	0.055809633	0.1647654	0.037525819	0.120717954	0.082106434	0.079289822	0.0588004	0.131469952	0.057027576	0.152227544	0.037844221	0.059716198	0.067635673	0.050672409	0.055401867	0.117969151	0.060424561	0.270931023	0.035260486	0.157880327	0.037801247	0.159146474	0.035579361	0.067690276	0.078712389	0.202985045	0.090003807	0.124825739	0.062597902
scaffold_21	1284823	1515846	1400334.5	1417130	5000	0.081955155	0.058886338	0.180921826	0.034378162	0.150198591	0.082177255	0.087220807	0.061487698	0.137378772	0.055519787	0.176716899	0.036881476	0.085267585	0.070467275	0.054177652	0.059075096	0.123925491	0.061765238	0.304687303	0.033716298	0.186996106	0.037072801	0.177890091	0.02647348	0.093956439	0.080717834	0.222536278	0.088337305	0.130772888	0.062791424
scaffold_21	1515852	1589801	1552826.5	1557333	5000	0.067139292	0.049706863	0.146680462	0.036160063	0.101778983	0.063393658	0.068854057	0.050721554	0.118394665	0.05064027	0.13041888	0.03720956	0.056414661	0.054889195	0.045214424	0.049845497	0.098666516	0.052190099	0.212097042	0.030331405	0.130503585	0.037418846	0.160129435	0.036559266	0.060452672	0.0579011	0.156878233	0.071383345	0.098872592	0.052176915
scaffold_21	1589802	1694590	1642196	1645082	5000	0.051432418	0.043309247	0.13805001	0.030655439	0.108568795	0.075922536	0.053580166	0.044720032	0.101314697	0.050306879	0.126775254	0.032043393	0.052645903	0.060977617	0.032946616	0.040905357	0.085842896	0.051694832	0.26103517	0.0331534	0.128580734	0.031686388	0.143722899	0.029936173	0.057143349	0.071245159	0.179569202	0.090308261	0.087113772	0.051671948
scaffold_21	1694590	1778785	1736687.5	1726819	5000	0.041349973	0.03216989	0.106007864	0.025995518	0.066045313	0.03941089	0.038427523	0.028717881	0.070046152	0.035065669	0.106453355	0.028367266	0.040405701	0.038973264	0.029383326	0.031529726	0.062681228	0.037397654	0.163935789	0.018579391	0.095844347	0.02495991	0.118487765	0.028820682	0.04168852	0.036243082	0.104505569	0.04952504	0.059066482	0.034390317
scaffold_21	1778785	1845431	1812108	1808391	5000	0.081678759	0.07377722	0.09536798	0.028712145	0.067687813	0.045290378	0.036980545	0.03037826	0.067976966	0.035430071	0.153172422	0.067440424	0.056544387	0.074414472	0.058530378	0.072485883	0.114226546	0.077807642	0.155856831	0.025619076	0.084906849	0.027801515	0.108448357	0.027270206	0.039683473	0.038846921	0.106292291	0.051106821	0.057378124	0.035101842
scaffold_21	1845436	1905144	1875290	1877004	5000	0.077056427	0.065232771	0.131346851	0.034979131	0.087290508	0.052337093	0.057637525	0.043901485	0.098399875	0.045998172	0.16434067	0.053056622	0.062998261	0.063369576	0.057451341	0.068513695	0.113817777	0.068895946	0.191682041	0.027650279	0.119969099	0.03460397	0.141388123	0.03253163	0.058629844	0.052519611	0.135832779	0.062292937	0.084779267	0.046792216
scaffold_21	1905146	1970820	1937983	1934244	5000	0.075325895	0.059251748	0.12099847	0.030985481	0.078247788	0.04336599	0.04733723	0.035881818	0.091640424	0.043792962	0.140676805	0.047883207	0.061497722	0.053016495	0.055102877	0.057640224	0.106231607	0.061168616	0.172988978	0.023001661	0.108322152	0.03126554	0.136737431	0.033018116	0.051446284	0.038738063	0.123927307	0.053682563	0.076185939	0.043166303
scaffold_21	1970820	2019354	1995087	1999359	5000	0.081949152	0.080182765	0.10412657	0.028665963	0.070234718	0.048520958	0.042069543	0.037352326	0.075504361	0.039651163	0.149305187	0.063793073	0.051176638	0.073441834	0.060503702	0.080801765	0.116372039	0.079871825	0.167540707	0.019674184	0.093977357	0.029722209	0.112706262	0.026341936	0.044306802	0.049087516	0.112818956	0.05550829	0.064263048	0.041333466
scaffold_21	2019355	2083954	2051654.5	2061774	5000	0.074656894	0.076667172	0.093316507	0.026400763	0.065660418	0.048524829	0.033947784	0.029301232	0.063746826	0.033957261	0.15168536	0.064513326	0.049671378	0.078085293	0.052894355	0.074975683	0.107595939	0.077141511	0.159969351	0.02609174	0.085306956	0.025616426	0.106740384	0.025356815	0.034084258	0.042299638	0.106894111	0.055431647	0.053330977	0.03347226
scaffold_21	2083954	2149103	2116528.5	2109921	5000	0.074642105	0.067797638	0.105251665	0.029680554	0.066428607	0.04482788	0.039161975	0.031998206	0.074968395	0.038662296	0.141430046	0.059399217	0.05079817	0.05875794	0.048280944	0.06365447	0.107668319	0.070031984	0.157616782	0.025095491	0.092694901	0.028036387	0.12117639	0.030184406	0.03619489	0.038827935	0.107809599	0.053545711	0.063089614	0.037786584
scaffold_21	2149107	2237787	2193447	2175090	5000	0.08695533	0.078899833	0.098933962	0.026344436	0.072382335	0.047205301	0.038569018	0.031966411	0.070504135	0.035581008	0.1502553	0.065656346	0.06177407	0.067808582	0.062537655	0.077113472	0.113748126	0.078725984	0.16424489	0.021378073	0.087809409	0.025079216	0.110866424	0.025499996	0.042247685	0.043898279	0.111442802	0.05366947	0.05845991	0.035942979
scaffold_21	2237955	2310373	2274164	2278405	5000	0.061017444	0.040802536	0.146829037	0.035541022	0.093318237	0.051575658	0.06407024	0.042138098	0.110222966	0.048763707	0.132817238	0.035682031	0.054627104	0.035262885	0.042076618	0.038553447	0.091276514	0.048727218	0.203787989	0.029142278	0.129874681	0.033448585	0.155800476	0.040679058	0.061601326	0.04401688	0.13940067	0.061851649	0.092169581	0.047559606
scaffold_21	2310374	2374938	2342656	2345607	5000	0.052285814	0.040348656	0.126602525	0.032266833	0.076842961	0.051793383	0.054545183	0.040866605	0.095883978	0.043474814	0.110397588	0.030992728	0.041257779	0.046608939	0.034524168	0.038942723	0.079169086	0.043785916	0.177703951	0.025259096	0.114057433	0.032333747	0.138333116	0.031046767	0.043459943	0.047597609	0.125981245	0.061942218	0.082508311	0.044911954
scaffold_21	2374939	2439669	2407304	2411135	5000	0.057877396	0.043050145	0.140436747	0.040085801	0.087333423	0.054477227	0.058549987	0.042659043	0.103290582	0.048985375	0.122094171	0.037414802	0.05113737	0.044933155	0.038357832	0.039286956	0.083676127	0.046818316	0.179491073	0.032094859	0.119977908	0.037847726	0.153578259	0.039682208	0.055038793	0.048664228	0.129041846	0.058773796	0.083611355	0.046593066
scaffold_71	84	168321	84202.5	76633	5000	0.040708951	0.040944528	0.11987189	0.057669467	0.069239835	0.055343064	0.034528169	0.037083089	0.085539198	0.055198489	0.118075083	0.058754884	0.062470396	0.062484073	0.032106238	0.041022934	0.083352698	0.056731819	0.217517871	0.102481309	0.113952426	0.059971777	0.139372833	0.052574068	0.046820794	0.055847166	0.163500877	0.09901852	0.079385318	0.057167235
scaffold_71	168345	298715	233530	229301	5000	0.050263112	0.04778497	0.148073392	0.071013966	0.084251937	0.060517606	0.042123934	0.043885788	0.109729716	0.06747393	0.146282655	0.071958522	0.076875425	0.072549544	0.039919209	0.050197321	0.106856303	0.069103968	0.26586825	0.122087686	0.141243181	0.073504249	0.169791974	0.059164618	0.056935474	0.06629867	0.20241075	0.119046702	0.100642079	0.069703458
scaffold_71	298731	402688	350709.5	360182	5000	0.053131176	0.053429483	0.151773164	0.073502409	0.083607284	0.066407338	0.044849622	0.047468352	0.117967799	0.075308895	0.149236184	0.075179643	0.075464987	0.079370788	0.041999011	0.054664818	0.11523888	0.077493161	0.269788208	0.12964411	0.147407029	0.077989273	0.176840367	0.062738302	0.052751433	0.068375058	0.210023621	0.129932533	0.112082415	0.079825512
scaffold_71	402688	490125	446406.5	445900	5000	0.064219505	0.058896064	0.176678396	0.081872524	0.089987032	0.05777032	0.056256479	0.056532111	0.135389501	0.079827192	0.17525063	0.085488525	0.082131639	0.063645117	0.050895908	0.060575381	0.132523092	0.083706896	0.253361962	0.110378863	0.175142025	0.089151745	0.201555533	0.070099437	0.069050579	0.057245201	0.191305882	0.106794434	0.129016395	0.087060394
scaffold_71	490176	653933	572054.5	607610	5000	0.040241042	0.039393277	0.124865498	0.063582092	0.066253668	0.037780832	0.033564834	0.035482396	0.089952577	0.058224542	0.125400491	0.064909088	0.064439204	0.055726465	0.033252098	0.042813876	0.089297561	0.060696415	0.202909095	0.090699919	0.122508977	0.066487262	0.146542644	0.057945063	0.04899218	0.049581627	0.151585133	0.08833859	0.084671459	0.060983437
scaffold_71	653942	752485	703213.5	719708	5000	0.036081789	0.037519354	0.113526535	0.057537261	0.064990528	0.046965783	0.030491067	0.03240621	0.080814403	0.053014343	0.110743977	0.05806432	0.060827165	0.064375032	0.02923869	0.039529103	0.077986617	0.054311261	0.224796609	0.106538279	0.107706359	0.057905549	0.132536762	0.051130722	0.045114175	0.056144129	0.165912537	0.101875522	0.074289294	0.053841717
scaffold_71	752486	851679	802082.5	802106	5000	0.040310023	0.040300796	0.121639776	0.060316849	0.056345112	0.04531529	0.032302384	0.035328358	0.086592599	0.057270949	0.120165293	0.061236026	0.053174376	0.057044223	0.030835658	0.039749783	0.08481293	0.05875549	0.199058224	0.094695537	0.112319092	0.059925237	0.146211632	0.058205939	0.039090165	0.04778284	0.143142551	0.092510622	0.077276312	0.056833311
scaffold_71	851680	932399	892039.5	897592	5000	0.028551985	0.03106289	0.103872209	0.055543342	0.04326986	0.030565733	0.02144227	0.022871592	0.066472946	0.048067435	0.103163737	0.056342845	0.043012631	0.046536185	0.02138094	0.029771686	0.065983742	0.050336081	0.168680221	0.085952847	0.098121293	0.055231675	0.122830043	0.055253831	0.029341642	0.029221134	0.114445018	0.077625006	0.059383654	0.04720522
scaffold_71	932430	1007543	969986.5	972363	5000	0.034912603	0.032008589	0.115328621	0.061916068	0.053597119	0.030948202	0.029391702	0.027425353	0.077081062	0.050776973	0.113928688	0.062120384	0.051508021	0.041072953	0.02881598	0.033256609	0.075860714	0.052489942	0.17952966	0.085731267	0.109255331	0.061542552	0.138244711	0.060767229	0.04118012	0.032556652	0.122490248	0.072343506	0.070876365	0.050005395
scaffold_71	1007545	1137876	1072710.5	1047371	5000	0.033341581	0.031239709	0.105767724	0.053043386	0.045061013	0.02891347	0.026432264	0.023420698	0.070499484	0.045501952	0.104605264	0.053564774	0.045615944	0.046100104	0.027189784	0.031534204	0.069719612	0.047287217	0.169254555	0.081884364	0.100236592	0.052772655	0.124853623	0.052810261	0.033253886	0.031024307	0.112382853	0.071295647	0.0639659	0.045210643
scaffold_71	1137882	1240286	1189084	1182495	5000	0.035443319	0.036297692	0.116493321	0.058667473	0.054966618	0.041951311	0.028694811	0.030562691	0.07510446	0.049998366	0.115537431	0.059828336	0.051157468	0.052821498	0.027432194	0.036106734	0.073749917	0.051910858	0.194632587	0.093715043	0.11139208	0.059028193	0.133894537	0.054697449	0.036515662	0.039434177	0.131510478	0.084267613	0.068139083	0.050498898
scaffold_71	1240287	1326494	1283390.5	1279618	5000	0.036652631	0.039399881	0.119274312	0.060107555	0.057143591	0.045880296	0.03050275	0.034947499	0.086562677	0.059207572	0.119826565	0.061210805	0.054806359	0.058296265	0.030190847	0.039983081	0.085999731	0.060899593	0.201223961	0.096381338	0.114891962	0.061185475	0.143601762	0.057714499	0.040617078	0.049872737	0.151634828	0.096878025	0.081872209	0.060662534
scaffold_151	116	70930	35523	35407	5000	0.031307962	0.024738758	0.066519093	0.033484565	0.063174125	0.045175	0.033960891	0.02692626	0.046482943	0.033341128	0.05615342	0.031200005	0.041770253	0.038530143	0.025364545	0.025156959	0.037232844	0.031108748	0.108620684	0.053748663	0.059482878	0.033073317	0.069543163	0.03679874	0.045326896	0.044318931	0.073729357	0.059718492	0.040046832	0.032955581
scaffold_151	70969	200349	135659	123142	5000	0.068237102	0.045768646	0.108429748	0.049225759	0.113102809	0.068132406	0.067309444	0.046824914	0.085975527	0.05434521	0.097179296	0.049423631	0.077707674	0.05472775	0.050324487	0.042895027	0.074176425	0.05420816	0.159902331	0.07472757	0.096621903	0.050682231	0.106169192	0.053507645	0.079132732	0.067448169	0.123381734	0.088799097	0.074564605	0.054626739
scaffold_151	200353	260014	230183.5	237127	5000	0.04867325	0.035839318	0.084064584	0.040945692	0.080457775	0.051761096	0.05037036	0.037544297	0.066443171	0.043892729	0.071719374	0.03956315	0.05597945	0.045890125	0.038610127	0.035628467	0.054049517	0.042223687	0.117531684	0.055446143	0.074544375	0.041691234	0.085575056	0.044304765	0.058812026	0.049698266	0.090225491	0.066788265	0.05602446	0.04366554
scaffold_151	260016	299827	279921.5	274685	5000	0.050548179	0.036472105	0.087143156	0.044032627	0.076843874	0.049774655	0.051729541	0.037159884	0.065507335	0.043642454	0.077380761	0.04263529	0.054263271	0.042403064	0.040721489	0.034592648	0.054350737	0.041775649	0.12214812	0.058732	0.078179502	0.042481852	0.085759337	0.046179826	0.056651929	0.044867639	0.083624939	0.062732483	0.055851332	0.042465588
scaffold_151	299827	358628	329227.5	333509	5000	0.081385714	0.058352365	0.135303538	0.062912516	0.102134226	0.072165348	0.082568232	0.059376695	0.110064553	0.07205318	0.117456309	0.061823202	0.069305253	0.059222753	0.062240123	0.054552815	0.092260926	0.071077719	0.159840977	0.081512283	0.117556463	0.061173752	0.137279083	0.066908469	0.074091908	0.063816721	0.117460075	0.093121446	0.090192532	0.06945587
scaffold_151	358636	403174	380905	379947	5000	0.07384578	0.054575514	0.118060179	0.056001683	0.089280212	0.068156726	0.075263641	0.055755512	0.097906991	0.066767389	0.1021405	0.05316281	0.060721468	0.060468395	0.060946325	0.054952295	0.084985988	0.066909876	0.142669567	0.073339483	0.104337365	0.055266731	0.124233066	0.064370186	0.066274171	0.067512893	0.10680106	0.09200681	0.082748175	0.064153936
scaffold_151	403180	456790	429985	427463	5000	0.068946809	0.048559308	0.123747545	0.056820988	0.092310964	0.064241839	0.072364101	0.051631603	0.092470392	0.060016104	0.107646914	0.0554571	0.059365177	0.051803604	0.054787015	0.048346925	0.075146774	0.057137353	0.162005957	0.082366852	0.111612869	0.057368168	0.132151583	0.062244841	0.065301517	0.06124806	0.098411507	0.079152745	0.076287719	0.057564176
scaffold_151	456799	543067	499933	522505	5000	0.071678052	0.052291094	0.120977641	0.055220798	0.103354408	0.071800402	0.074822335	0.054869367	0.095616762	0.06202009	0.1042644	0.053979062	0.068837205	0.060674169	0.056411725	0.052600004	0.079861153	0.061831939	0.158958077	0.077941078	0.108400443	0.056509415	0.124962015	0.060099863	0.072676122	0.067377032	0.113866513	0.090677813	0.081413685	0.062917818
scaffold_151	543068	606818	574943	572837	5000	0.074716939	0.058974849	0.144206769	0.069871849	0.098198747	0.068700602	0.075718322	0.063600217	0.093138825	0.072882214	0.125012252	0.065810944	0.070130603	0.058098442	0.056191224	0.056748876	0.071709506	0.065235306	0.182749994	0.086641173	0.131792328	0.074117136	0.154033239	0.081188545	0.064627059	0.054731888	0.080713969	0.064306001	0.068595858	0.068077486
scaffold_151	606822	729671	668246.5	646512	5000	0.088524521	0.073072486	0.162326066	0.08568036	0.119300177	0.10499493	0.093068258	0.086362168	0.12283187	0.094070685	0.137876824	0.077734686	0.077980073	0.08845761	0.063012743	0.072176338	0.091589993	0.082416283	0.228785484	0.123723017	0.172480808	0.111400879	0.190398639	0.105039584	0.046403902	0.040831664	0.09682893	0.102822929	0.081377323	0.085063745
scaffold_151	729671	943239	836455	839790	5000	0.121880957	0.105975172	0.162162299	0.136422972	0.122780632	0.093859975	0.098675804	0.10552454	0.106875608	0.111208636	0.156910272	0.117331142	0.106570666	0.105434568	0.096074825	0.113404396	0.113668939	0.118512431	0.167652205	0.132722239	0.136867105	0.150856448	0.138844914	0.157762731	0.063393078	0.034686691	0.077277776	0.040795084	0.042870012	0.053979219
scaffold_151	943332	1214088	1078710	1084153	5000	0.126495779	0.137100518	0.156796985	0.181665274	0.105965024	0.093492561	0.085999363	0.118177551	0.087323385	0.125699437	0.166303856	0.163311339	0.122976999	0.122402771	0.114458746	0.146216802	0.121921658	0.152686553	0.141278075	0.155693838	0.119631419	0.185128726	0.119560113	0.193663484	0.059619943	0.028725327	0.061367583	0.031036489	0.02995063	0.051049187
scaffold_392	98	86278	43188	22525	5000	0.04779939	0.051367152	0.127833509	0.07357251	0.086170112	0.069159372	0.049080014	0.056005393	0.089279436	0.067599852	0.117562081	0.075750664	0.055045103	0.06212969	0.03616983	0.056420798	0.076857683	0.068104726	0.205316067	0.115434092	0.117942879	0.076933871	0.137120487	0.069379442	0.055808409	0.075606836	0.134165759	0.103086829	0.077582724	0.070681471
scaffold_392	86291	237921	162106	156290	5000	0.041539024	0.03934977	0.119933838	0.063515866	0.091179906	0.065592282	0.040908292	0.042097029	0.075876747	0.055529665	0.113155144	0.06852242	0.053933001	0.050680405	0.028891896	0.04068175	0.065752463	0.057975242	0.216553283	0.11206226	0.109708575	0.066481831	0.124661493	0.058507898	0.053464035	0.076167735	0.138080178	0.101121863	0.064467548	0.058556189
scaffold_403	66	106456	53261	61720	5000	0.046972346	0.050736325	0.113142821	0.083199032	0.071391061	0.040768703	0.032124286	0.030359035	0.076990531	0.073586359	0.112965677	0.085701183	0.072583068	0.066953601	0.033953428	0.047288045	0.077330218	0.07870487	0.183705955	0.121761092	0.100581153	0.084208181	0.121173143	0.08047917	0.047031902	0.026713403	0.12413682	0.107071238	0.064040911	0.07273286
scaffold_403	106466	212109	159287.5	147643	5000	0.040131515	0.048794071	0.099930862	0.077748345	0.065754973	0.040709023	0.027659566	0.030939371	0.069780531	0.068817365	0.101262518	0.083023885	0.068461589	0.062304966	0.029820687	0.044786676	0.07079425	0.073513569	0.151565362	0.111172614	0.091781341	0.078539608	0.108737073	0.078072736	0.043377719	0.023541919	0.113204345	0.094890857	0.060041135	0.067687894
scaffold_617	474	130739	65606.5	74496	5000	0.043104195	0.055310977	0.103813746	0.11571984	0.071817087	0.048136868	0.030054915	0.038944121	0.057252646	0.080420499	0.106954867	0.11817934	0.07413549	0.059922975	0.033001532	0.047476912	0.059948809	0.084398398	0.162465124	0.15312944	0.094237589	0.115557585	0.108205891	0.119305501	0.054130778	0.025875035	0.095619407	0.102993648	0.048044511	0.078063949
scaffold_459	171	112905	56538	51839	5000	0.042152568	0.051765655	0.104434744	0.081720703	0.065684876	0.050843344	0.029108316	0.035539065	0.065709527	0.06569008	0.104739358	0.083918959	0.065332197	0.064095642	0.029861145	0.044585005	0.065914674	0.069306752	0.165865844	0.118399385	0.094698407	0.080859092	0.115945912	0.083230781	0.040002454	0.025349403	0.110983561	0.096449844	0.05457908	0.063055233
scaffold_498	250	182727	91488.5	107350	5000	0.031973526	0.048413633	0.070904977	0.083782208	0.051613271	0.045749299	0.021073401	0.032247835	0.037710465	0.056525068	0.07477049	0.086795662	0.054831505	0.058689198	0.024031565	0.040323206	0.041127939	0.06138023	0.119666196	0.122981125	0.066496909	0.08443587	0.076923129	0.087228185	0.035191032	0.018427999	0.067557824	0.081292346	0.030570663	0.051962753
scaffold_193	118	72669	36393.5	47423	5000	0.079926019	0.028340074	0.086364238	0.027793582	0.08808227	0.030164126	0.061023014	0.033417029	0.086974394	0.026635359	0.083099457	0.027731476	0.080950373	0.033621762	0.055543052	0.033016993	0.082566447	0.026835968	0.079271365	0.016248331	0.061280608	0.030952077	0.070828571	0.033529015	0.045573335	0.045859805	0.090252553	0.023657509	0.063561655	0.031348855
scaffold_193	72671	139973	106322	98568	5000	0.073755639	0.029521457	0.084204435	0.028968835	0.078340142	0.031327412	0.056965169	0.035361463	0.078167997	0.027786069	0.078958777	0.029766973	0.069255828	0.033264638	0.052113046	0.03526755	0.072449618	0.028517196	0.082801439	0.025215309	0.062247352	0.038466516	0.07443499	0.028772532	0.03472959	0.04489479	0.080174238	0.024883536	0.058096075	0.035727402
scaffold_193	139974	206024	172999	157668	5000	0.059944581	0.020223096	0.07908599	0.020421505	0.07353332	0.021794478	0.044223872	0.02157009	0.067527841	0.01936881	0.075518935	0.021097446	0.064236479	0.023698236	0.039054556	0.021761343	0.063100334	0.020258412	0.093516124	0.018915664	0.058476259	0.022783614	0.078428633	0.020027176	0.035260881	0.029471532	0.078727567	0.020717733	0.047893908	0.021621324
scaffold_193	206024	285715	245869.5	239985	5000	0.053360244	0.017595808	0.066151489	0.016876286	0.072427003	0.021963212	0.037649303	0.019491716	0.061204665	0.016639826	0.061853963	0.01710131	0.063042269	0.025021095	0.033450027	0.019934577	0.056635656	0.017510619	0.091362207	0.020152326	0.047537212	0.019197011	0.065105911	0.015683786	0.029507748	0.031711085	0.079144651	0.020796007	0.041088454	0.019605018
scaffold_193	285715	338348	312031.5	322602	5000	0.077467961	0.02496556	0.092996556	0.024782216	0.095498708	0.028242155	0.055525857	0.026463756	0.085663547	0.023589422	0.089830307	0.026879055	0.084414489	0.030764202	0.052029311	0.027244282	0.082226102	0.024960001	0.120466827	0.026585953	0.068069277	0.028157849	0.091824557	0.024488072	0.041385957	0.037530238	0.103786557	0.026339038	0.060639395	0.027008192
scaffold_193	338350	417667	378008.5	371119	5000	0.054103098	0.018995031	0.067253379	0.018471004	0.066932154	0.020583346	0.040154176	0.019246217	0.060969642	0.018671527	0.063647666	0.019136561	0.060055263	0.024092202	0.037183737	0.019928535	0.057879645	0.019489106	0.078061738	0.016787245	0.048268828	0.018977921	0.064725851	0.018776721	0.03184407	0.028588452	0.073319137	0.018896459	0.043566284	0.019378307
scaffold_193	417670	461123	439396.5	435569	5000	0.066241939	0.021911358	0.079181211	0.019830738	0.084826163	0.026692503	0.046767487	0.023483434	0.073590653	0.020642065	0.077332116	0.021123945	0.076301011	0.032691073	0.043658212	0.02465136	0.069918281	0.021522786	0.107845328	0.023391641	0.058943261	0.022976819	0.078540069	0.019977389	0.034613953	0.039240499	0.093711892	0.023973269	0.051363171	0.023464069
scaffold_193	461125	523120	492122.5	487046	5000	0.062884425	0.022677752	0.079637925	0.024068668	0.07974271	0.02516921	0.04392427	0.025350138	0.068941073	0.023116762	0.078667685	0.023733081	0.074245822	0.02967036	0.041054758	0.025212424	0.067196167	0.023336448	0.103786047	0.023306007	0.059035582	0.026902152	0.078137646	0.025270279	0.037855184	0.036975335	0.087497998	0.024867232	0.047742911	0.0259592
scaffold_332	3245	163572	83408.5	67482	5000	0.071166794	0.06405798	0.171233681	0.083518655	0.103291351	0.07340335	0.063316669	0.062820612	0.113494449	0.080842122	0.163725983	0.084457148	0.08434644	0.070032471	0.051683911	0.062416538	0.102476518	0.081324129	0.247167984	0.121464593	0.162252216	0.089405306	0.193951923	0.089051665	0.062869827	0.064211671	0.145451319	0.105859054	0.094431835	0.084626443
scaffold_332	163584	304523	234053.5	241721	5000	0.045206842	0.045815838	0.115727629	0.065086186	0.069357291	0.054591694	0.03707788	0.040756513	0.071835	0.058588448	0.112654476	0.066808202	0.05801054	0.054103145	0.032056647	0.042034817	0.065670718	0.059355339	0.178451433	0.097253726	0.1065749	0.066248994	0.136209795	0.072390006	0.042030955	0.04264453	0.102432923	0.082232797	0.057698319	0.05685768
scaffold_285	142	90251	45196.5	58143	5000	0.086889324	0.039716675	0.123055189	0.03639525	0.121551375	0.059633053	0.070695425	0.038094659	0.099280103	0.040741915	0.111615027	0.037175255	0.09515258	0.061224554	0.060709151	0.040606539	0.088400473	0.042059571	0.159575611	0.049219146	0.094045012	0.03664411	0.114119366	0.036083896	0.058736823	0.052216613	0.119936306	0.061850459	0.071157945	0.039626828
scaffold_285	90258	149308	119783	114454	5000	0.079065234	0.038202141	0.112536315	0.035883319	0.103172849	0.054082349	0.064693103	0.036650588	0.092754565	0.040056199	0.099487354	0.035498488	0.078431997	0.053098231	0.052906307	0.036728476	0.08024301	0.040095565	0.147224987	0.047453111	0.09006529	0.034626307	0.106675111	0.0366273	0.047782185	0.048115695	0.104133183	0.058177998	0.066291433	0.039447632
scaffold_285	149308	204940	177124	180702	5000	0.072197649	0.033940986	0.103129736	0.03289327	0.101967777	0.050989453	0.062525784	0.0341932	0.083768389	0.035842403	0.09123755	0.032266942	0.077095865	0.048701841	0.050171956	0.033413775	0.072106916	0.035400598	0.136269074	0.042938165	0.082347017	0.032927216	0.096031111	0.032688226	0.049151318	0.044818326	0.101570041	0.053202739	0.062840405	0.035849983
scaffold_285	204942	243253	224097.5	225297	5000	0.069090598	0.033414599	0.097302256	0.033254401	0.077298503	0.039118837	0.05676923	0.032050245	0.080719818	0.035432709	0.088081761	0.033134701	0.059765511	0.038472609	0.04637733	0.031807632	0.070833302	0.035264088	0.102206332	0.033347244	0.072930596	0.030358947	0.093707356	0.034054637	0.037937896	0.033536019	0.07840038	0.04192527	0.0575525	0.034167009
scaffold_285	243253	275655	259454	259041	5000	0.05553858	0.028740639	0.08197145	0.02910578	0.070950239	0.035667825	0.046081336	0.026793577	0.066188666	0.031230433	0.07331958	0.027466657	0.053891381	0.034201302	0.036779902	0.025858709	0.05727769	0.030370881	0.102086037	0.031766096	0.064657362	0.026172205	0.078108208	0.027937498	0.034866539	0.028922838	0.072033367	0.038938333	0.047713685	0.028827044
scaffold_285	275659	314266	294962.5	296537	5000	0.079207249	0.037722555	0.114432609	0.035770679	0.100083321	0.050445771	0.06514535	0.036166046	0.091832533	0.03903673	0.102071481	0.036270455	0.077889288	0.050604616	0.052756097	0.035111003	0.079269544	0.038896973	0.135747432	0.043604684	0.088104544	0.0355798	0.109553447	0.037348521	0.048626974	0.04250132	0.099773637	0.053590674	0.064708453	0.037239941
scaffold_285	314271	369461	341866	341526	5000	0.080471178	0.037087276	0.102246322	0.033774737	0.09480462	0.047566947	0.065038049	0.033594951	0.089607053	0.038315212	0.094717101	0.035397547	0.076822144	0.047284026	0.056488641	0.033617095	0.08139505	0.039077014	0.125629253	0.041186494	0.081711338	0.031792532	0.099268221	0.036619246	0.048501229	0.039525015	0.096624523	0.05264087	0.066886463	0.035956501
scaffold_285	369465	549678	459571.5	496389	5000	0.056935987	0.029344884	0.087245557	0.030893201	0.098167711	0.045680508	0.041979512	0.025226471	0.069463126	0.033672293	0.079200529	0.031200681	0.073814707	0.041085327	0.033387583	0.023720155	0.058559126	0.031955615	0.142190118	0.044438039	0.064463678	0.026776862	0.08371049	0.03377302	0.047769786	0.036709018	0.101918972	0.048250277	0.043069876	0.027153463
scaffold_285	549694	619783	584738.5	584922	5000	0.063756855	0.030560836	0.090992419	0.030827392	0.087882609	0.041774621	0.053062098	0.029284161	0.074863374	0.03307781	0.081842536	0.030546934	0.066447206	0.039006941	0.042966472	0.028169266	0.066002058	0.033341491	0.109218768	0.035311446	0.07100958	0.029547181	0.088578316	0.032882656	0.044018399	0.034838112	0.089422099	0.045530505	0.05483351	0.031970692
scaffold_181	2042	44281	23161.5	31916	5000	0.094362769	0.044490766	0.12798938	0.040541983	0.116078662	0.062951837	0.081446212	0.042695416	0.106056568	0.044791696	0.118177174	0.041060746	0.088722668	0.061065411	0.067261262	0.041903777	0.094171496	0.045710232	0.161365317	0.053581914	0.107802537	0.04157104	0.120232863	0.040909121	0.05585476	0.05020608	0.118015606	0.06623112	0.081649126	0.044390569
scaffold_181	44282	91516	67899	69825	5000	0.074303002	0.034697999	0.101409657	0.033167197	0.098239703	0.044469375	0.062264169	0.031970168	0.086713012	0.038013572	0.092355669	0.03226597	0.080746473	0.04300471	0.053439307	0.030962232	0.077456728	0.037336394	0.13003006	0.037779083	0.080850781	0.030587895	0.097821681	0.036698496	0.057533836	0.035958041	0.10478534	0.051347953	0.065508179	0.035020426
scaffold_181	91516	168718	130117	120097	5000	0.065370861	0.031567674	0.097500248	0.030714461	0.118703563	0.061866587	0.056630336	0.030708581	0.080104752	0.035469841	0.086802434	0.030218329	0.088003135	0.060808449	0.04391369	0.029900328	0.069011333	0.035521531	0.173011024	0.055952129	0.079752423	0.030557485	0.090712663	0.029664546	0.050363427	0.051518882	0.124082449	0.071462662	0.059507144	0.035587242
scaffold_181	168723	260776	214749.5	228212	5000	0.070639103	0.033237581	0.103013876	0.032602574	0.12070866	0.061892008	0.057019712	0.032007948	0.082007497	0.035361113	0.093863262	0.031656823	0.092746129	0.061571284	0.046072282	0.03175307	0.072149222	0.035036041	0.174243639	0.05610812	0.08005423	0.032061491	0.100258192	0.031689935	0.053371296	0.052398805	0.123511116	0.067908268	0.057949094	0.03409766
scaffold_181	260777	326001	293389	310399	5000	0.086017827	0.039838896	0.119119988	0.037847835	0.103316512	0.05425504	0.075299455	0.038567533	0.098617781	0.041962136	0.107603352	0.038654729	0.080385109	0.05333562	0.061869827	0.038363284	0.088121413	0.042456997	0.149172451	0.048215249	0.103616585	0.038267667	0.113179743	0.038391103	0.049865501	0.044353124	0.108177005	0.060096646	0.078555095	0.042364375
scaffold_181	326001	418603	372302	384378	5000	0.087327041	0.040655585	0.122177496	0.036252406	0.132950708	0.069704253	0.07268491	0.040318269	0.101661246	0.041478405	0.108300676	0.036898645	0.100982625	0.068402729	0.056924675	0.0394076	0.087433332	0.041679249	0.175073391	0.057210877	0.09351198	0.035739952	0.113208467	0.035866556	0.05879398	0.059348781	0.133777535	0.073208455	0.073303374	0.041730947
scaffold_181	418605	559917	489261	447224	5000	0.074382435	0.03450867	0.095851483	0.03273701	0.092906994	0.041526912	0.060998559	0.032623138	0.08364017	0.036801095	0.087334882	0.031151577	0.075623859	0.039213379	0.050657081	0.031080742	0.074513361	0.035526018	0.114628972	0.035532932	0.076004149	0.030065078	0.090958779	0.032765134	0.049587	0.032733762	0.093179732	0.043325365	0.061587979	0.033816168
scaffold_181	559955	648360	604157.5	596283	5000	0.114790417	0.060885354	0.163471302	0.05375432	0.089201812	0.046476	0.091078409	0.053994638	0.093925107	0.063615277	0.128966494	0.044606008	0.100034025	0.062030436	0.07016406	0.041976695	0.112947624	0.058831193	0.16251355	0.056267287	0.112121717	0.04298244	0.1519236	0.055216116	0.068139489	0.055422555	0.091800865	0.053047971	0.088921516	0.052753292
scaffold_37	154	140643	70398.5	71345	5000	0.040759803	0.041915723	0.135068182	0.06766539	0.069254417	0.04725966	0.033890927	0.035930099	0.09445122	0.062638973	0.134376731	0.069340529	0.064073511	0.059268559	0.032306154	0.042222513	0.092437777	0.064040379	0.234144947	0.105795349	0.131404222	0.069985252	0.158649172	0.060809592	0.049895476	0.048602735	0.167236735	0.100229862	0.089260783	0.064682425
scaffold_37	140655	302922	221788.5	252561	5000	0.061915393	0.052460851	0.166628596	0.077416505	0.087948112	0.056922526	0.05043068	0.04716685	0.12848074	0.073020442	0.165003797	0.077914712	0.082099801	0.072789679	0.04832589	0.054431696	0.12603128	0.074822047	0.268552626	0.121238021	0.157019604	0.079961777	0.184263033	0.063762775	0.058591963	0.063826962	0.206901067	0.116466169	0.117355146	0.075587374
scaffold_37	302936	402891	352913.5	356510	5000	0.0519584	0.052035982	0.172989648	0.087723185	0.071119147	0.051408182	0.044830877	0.049283214	0.124247611	0.08145967	0.170011161	0.087585453	0.066409636	0.062854351	0.042937368	0.055383748	0.121309237	0.08232283	0.249403876	0.121124673	0.172206314	0.092729139	0.187348267	0.073400519	0.054332178	0.059816848	0.183895467	0.115251019	0.119798583	0.085749188
scaffold_37	402891	540642	471766.5	453539	5000	0.063549222	0.055452325	0.158522209	0.074335262	0.087694135	0.053537822	0.05258141	0.052535081	0.127276199	0.071980288	0.157037989	0.075778086	0.082813801	0.065600765	0.050081338	0.058648896	0.124524254	0.073300617	0.233043549	0.102077172	0.154408603	0.079650843	0.183454072	0.063570422	0.063464715	0.05741153	0.187220479	0.099991973	0.119643122	0.077313758
scaffold_37	540644	643134	591889	595594	5000	0.055640768	0.056153531	0.178367391	0.088410143	0.081396257	0.059397756	0.046170671	0.051194949	0.125427081	0.080867898	0.177219436	0.089616818	0.074524567	0.069372325	0.044128919	0.057595507	0.123490346	0.083085125	0.268192694	0.123739943	0.176447712	0.094248235	0.199230857	0.073040819	0.060006273	0.060364132	0.194145868	0.117609617	0.118306319	0.085373771
scaffold_37	643135	754638	698886.5	701762	5000	0.058536693	0.053497965	0.16877644	0.079526425	0.081585486	0.05748187	0.04941027	0.050391241	0.128844758	0.080074718	0.16577207	0.080038902	0.074779606	0.066870125	0.046946169	0.055354289	0.125347952	0.080893843	0.254690034	0.117447412	0.163139244	0.084596646	0.195916377	0.070125663	0.057903554	0.061633018	0.194663045	0.118884795	0.12043758	0.084720746
scaffold_37	754639	858843	806741	815081	5000	0.069315859	0.058573037	0.200720184	0.094011088	0.092354096	0.060547826	0.066297238	0.067912376	0.138296851	0.081660539	0.197667174	0.094959841	0.08592268	0.06284365	0.061325635	0.068120487	0.138462271	0.084258246	0.269359631	0.122089114	0.185981463	0.094316249	0.22597157	0.079770829	0.071326635	0.073493997	0.200251371	0.111554312	0.14042106	0.091483544
scaffold_37	858865	926715	892790	889087	5000	0.056395143	0.053446078	0.16145733	0.078019935	0.072931319	0.055675168	0.051616075	0.058151355	0.118710074	0.072296657	0.159281092	0.078981581	0.06707446	0.064386087	0.048569653	0.061559119	0.116131339	0.074107113	0.228112206	0.108437972	0.156554344	0.083791975	0.194376793	0.070250155	0.056202915	0.070114726	0.170487401	0.102267858	0.113353393	0.078463051
scaffold_37	926718	995698	961208	961053	5000	0.059744224	0.05900553	0.164046297	0.080644804	0.081155367	0.055448178	0.050948876	0.057970993	0.130564747	0.080982242	0.161773034	0.082208139	0.076866606	0.066906297	0.049390849	0.064451405	0.128676969	0.083311187	0.239537698	0.108008049	0.158755294	0.085746881	0.200434632	0.072191149	0.062984735	0.063803539	0.186083459	0.109886547	0.123674595	0.085977335
scaffold_37	995713	1144961	1070337	1068307	5000	0.05608926	0.057972543	0.173501327	0.085407795	0.090368024	0.064108574	0.049808701	0.055221933	0.127482493	0.081228636	0.171820903	0.087580854	0.080939513	0.072103661	0.046482951	0.061358148	0.125369624	0.084046654	0.276667569	0.126144871	0.171352626	0.090920508	0.196717002	0.070297776	0.066986807	0.070807519	0.211315744	0.122753756	0.123141424	0.086770277
scaffold_37	1144962	1255607	1200284.5	1211235	5000	0.039621541	0.039850874	0.119524178	0.059025786	0.064717111	0.043012139	0.034405396	0.037449935	0.084151307	0.057000612	0.115995465	0.058370795	0.06039632	0.048242231	0.032533637	0.040207007	0.08212008	0.057426808	0.196341307	0.088404736	0.1149198	0.059710266	0.146052797	0.06048995	0.050223422	0.042533591	0.139347184	0.084229326	0.078259821	0.056723222
scaffold_195	125	52311	26218	31382	5000	0.084640496	0.02761724	0.104940431	0.027355978	0.10014138	0.032922935	0.062043221	0.03091889	0.097068251	0.026055097	0.096488455	0.027200342	0.087298353	0.037132764	0.05459625	0.031078346	0.089179521	0.026688065	0.119058123	0.024815428	0.075552739	0.030848724	0.102768192	0.028793783	0.044545264	0.048056904	0.111554672	0.029140402	0.068164938	0.029451418
scaffold_195	52323	83384	67853.5	71913	5000	0.08407205	0.028267024	0.102233469	0.026735638	0.093402938	0.026568112	0.060513208	0.02758355	0.09378454	0.025470488	0.099024531	0.028895676	0.085548207	0.033445503	0.055767651	0.028919981	0.089290369	0.027608093	0.116528462	0.024893806	0.074294809	0.027507786	0.102366982	0.027466833	0.043841407	0.034543088	0.101151808	0.024715887	0.065313216	0.027018161
scaffold_195	83384	128623	106003.5	114476	5000	0.090590434	0.029202516	0.100883816	0.025751304	0.105014664	0.029436198	0.065459099	0.029599582	0.097370338	0.026615493	0.097839673	0.026704434	0.098132763	0.035959221	0.061955689	0.030244457	0.094173534	0.027553093	0.121976979	0.023763479	0.072354064	0.027491414	0.099313999	0.026388526	0.053507795	0.037707059	0.11217482	0.027380323	0.069145234	0.028207573
scaffold_195	128626	159311	143968.5	140332	5000	0.058924286	0.019810466	0.072646576	0.020822738	0.07341835	0.022628016	0.043751051	0.021890366	0.068080792	0.020642646	0.067867334	0.021133496	0.062383069	0.024798789	0.038045822	0.022135999	0.062553689	0.020805885	0.092193539	0.018407112	0.053732912	0.02142084	0.071310728	0.020486405	0.031252221	0.031592183	0.080137834	0.021347958	0.047476819	0.022518119
scaffold_195	159311	187255	173283	173914	5000	0.06410622	0.022197805	0.077062081	0.021915595	0.078859617	0.024112157	0.049133851	0.025180252	0.074222353	0.022950558	0.070710905	0.02227736	0.067567528	0.026201503	0.043692196	0.025082942	0.068383505	0.023127426	0.085543131	0.020089053	0.054823198	0.025006503	0.077837427	0.024024583	0.036200389	0.035852583	0.084930552	0.022759857	0.052543337	0.025673183
scaffold_195	187256	224906	206081	206780	5000	0.070886444	0.025331603	0.086364004	0.023558045	0.078781335	0.023520452	0.053223311	0.029737324	0.078440241	0.023870737	0.08354979	0.025733256	0.070503597	0.028107682	0.049479449	0.030624773	0.075150826	0.025227923	0.098198953	0.022061786	0.067035889	0.029111307	0.08579337	0.025369105	0.038413951	0.03856454	0.084764205	0.022373758	0.057661689	0.029558762
scaffold_195	224906	345577	285241.5	281862	5000	0.05899715	0.019573149	0.074887522	0.018342813	0.087687876	0.026248513	0.045036787	0.023527906	0.069321627	0.018607056	0.069623025	0.01956899	0.074248725	0.029945655	0.038780195	0.02368539	0.063340718	0.019667054	0.105197638	0.023247243	0.056587041	0.023134896	0.075068115	0.018563155	0.035835	0.038660834	0.095327261	0.024977687	0.049662921	0.024097399
scaffold_195	345580	512299	428939.5	428798	5000	0.069443104	0.022378579	0.081996525	0.019156139	0.095635177	0.031126667	0.051975847	0.027055382	0.078629242	0.020671739	0.076807396	0.019829217	0.08159373	0.034310311	0.045265665	0.026857962	0.073179342	0.021816631	0.117778659	0.026296203	0.062706287	0.025081862	0.082883679	0.018589662	0.036248758	0.040277448	0.103213995	0.0268096	0.055429779	0.026640694
scaffold_195	512302	565735	539018.5	546135	5000	0.075457173	0.025073762	0.10096285	0.026143726	0.090212477	0.026624039	0.055950085	0.026929482	0.084133816	0.025490875	0.09705444	0.025051869	0.082150276	0.029919908	0.052889796	0.027789152	0.081447176	0.025101243	0.120264738	0.024230089	0.078812702	0.027518945	0.100071832	0.025107509	0.044059305	0.036078087	0.10065128	0.026798141	0.062833424	0.02747308
scaffold_221	117	88961	44539	36950	5000	0.087271281	0.045165659	0.136559068	0.033044984	0.119318658	0.057146849	0.075170743	0.045253063	0.11239184	0.044446936	0.12140698	0.035834032	0.090440444	0.065260694	0.060215415	0.046805443	0.096839699	0.046417276	0.174359379	0.025626496	0.107257353	0.034586021	0.129356056	0.037936351	0.065757824	0.065797964	0.137043012	0.061689339	0.084315236	0.045813992
scaffold_221	88964	160598	124781	140123	5000	0.106088372	0.053972167	0.155862745	0.042166584	0.121573933	0.064174115	0.089437368	0.053097881	0.135087372	0.053790711	0.139897172	0.04592659	0.088635775	0.073991719	0.071861438	0.056133015	0.116801895	0.057351585	0.18021996	0.036790483	0.133995101	0.044603752	0.154699386	0.049165623	0.058929683	0.069100554	0.139036041	0.069693307	0.104198202	0.056195973
scaffold_221	160601	261984	211292.5	195322	5000	0.083819492	0.042493197	0.139064003	0.029735869	0.128713304	0.064582499	0.071771865	0.044226661	0.112110695	0.042283819	0.126568046	0.029525453	0.089928095	0.072274524	0.05601865	0.045700924	0.096596758	0.04426404	0.218459263	0.02656909	0.125115689	0.032808943	0.137617768	0.029567124	0.062439653	0.071671776	0.155556597	0.072822157	0.086271151	0.047006122
scaffold_221	261986	370322	316154	313162	5000	0.078400742	0.040313405	0.123924255	0.025929671	0.131332498	0.065501308	0.071385367	0.042866586	0.100847297	0.038541592	0.112831014	0.027459225	0.087630563	0.071307217	0.052275038	0.044661815	0.086527402	0.041690912	0.201855531	0.02454662	0.110166918	0.027893264	0.123869498	0.024663707	0.061953493	0.074321995	0.149801218	0.069990693	0.080616337	0.04477215
scaffold_221	370332	424050	397191	397597	5000	0.083790272	0.044378805	0.133682194	0.033788398	0.113760858	0.058182634	0.074709846	0.045369997	0.109460467	0.044695984	0.116220529	0.034249979	0.078171534	0.060927028	0.056206557	0.045296635	0.09199674	0.04491413	0.178890382	0.025328422	0.110397217	0.03365585	0.135475377	0.034474458	0.055731895	0.062917116	0.131974479	0.062676652	0.083682956	0.045897833
scaffold_18	534	134493	67513.5	76227	5000	0.036581007	0.050382741	0.127282001	0.107899275	0.066741283	0.033307052	0.02681003	0.030217937	0.071768733	0.075664048	0.126685337	0.110757941	0.066386062	0.064215078	0.026629571	0.045376051	0.071092229	0.08111671	0.197015493	0.146321708	0.119264297	0.109864817	0.146127608	0.106710456	0.052582203	0.02071036	0.121457419	0.10319894	0.062871467	0.075399556
scaffold_18	134500	265334	199917	210883	5000	0.022684398	0.03540151	0.099011565	0.089057533	0.05444459	0.028888971	0.017850927	0.023482666	0.050007504	0.061278837	0.098025538	0.090070602	0.054323345	0.045673927	0.017493658	0.030510924	0.04964708	0.06366202	0.17077208	0.12861619	0.092258157	0.086449195	0.114919326	0.090373951	0.04527677	0.022219731	0.0996013	0.089249438	0.045094985	0.060128455
scaffold_18	265345	386410	325877.5	334638	5000	0.021900995	0.038145657	0.081331585	0.07257218	0.049172382	0.031048037	0.015689991	0.024897507	0.045213153	0.057168846	0.080412103	0.074166798	0.047471427	0.043797569	0.015052265	0.031348488	0.044408724	0.060065664	0.137975925	0.102678379	0.075853467	0.070644207	0.095449109	0.077896936	0.03696183	0.010283024	0.085885982	0.078846908	0.038466505	0.054177528
scaffold_18	386499	535599	461049	481009	5000	0.035658236	0.048215894	0.130987708	0.104644704	0.068432457	0.036096927	0.025875263	0.028829514	0.070258948	0.07116452	0.131578293	0.108267116	0.066493314	0.059815405	0.025998922	0.044570916	0.070250591	0.077336607	0.201093699	0.137957375	0.127536592	0.10912542	0.139230005	0.099402232	0.04966384	0.022193604	0.118567002	0.097418791	0.061488456	0.069150134
scaffold_18	535599	679586	607592.5	615889	5000	0.03692941	0.050820383	0.125237383	0.108912938	0.071216294	0.028561251	0.027347342	0.028020689	0.073219285	0.07929054	0.125431444	0.112006868	0.071900056	0.059929436	0.028101887	0.047497178	0.074050913	0.086563864	0.192109633	0.139116614	0.120211117	0.112070973	0.143939059	0.108367064	0.055801269	0.021439862	0.124784947	0.103035597	0.065828225	0.07996107
scaffold_18	679605	851890	765747.5	724804	5000	0.034481415	0.041217751	0.129220945	0.10692138	0.067345069	0.021604793	0.025034714	0.021648682	0.06910714	0.069148309	0.129863848	0.108926217	0.068504873	0.05378183	0.026328584	0.039374407	0.069358154	0.074200584	0.198225633	0.13437451	0.123810625	0.108451437	0.142603633	0.101126266	0.054219554	0.018442207	0.119047921	0.093523161	0.061245549	0.068877476
scaffold_18	851903	1068494	960198.5	934237	5000	0.038964067	0.046629777	0.135938017	0.103128228	0.085134042	0.050767633	0.029306594	0.030509974	0.075033417	0.07283282	0.136572049	0.106622806	0.076017957	0.076875475	0.02828115	0.041799313	0.074018637	0.076304285	0.255956795	0.170949683	0.129432792	0.105759913	0.137331499	0.089922264	0.054615259	0.039609352	0.15949934	0.130350792	0.066844655	0.072815904
scaffold_18	1068562	1219987	1144274.5	1163935	5000	0.033570933	0.047042078	0.122716126	0.105663479	0.066439645	0.041479521	0.024838871	0.028595377	0.063841825	0.065960833	0.123398307	0.109967752	0.06080435	0.068064669	0.025586782	0.042862263	0.063309749	0.07058142	0.205354468	0.158313778	0.110807643	0.102802812	0.132538279	0.096818648	0.04365025	0.030413389	0.12322065	0.107344924	0.054947714	0.062843798
scaffold_18	1220001	1465418	1342709.5	1325371	5000	0.038717472	0.044104189	0.14608164	0.116387575	0.08179532	0.036750473	0.028506739	0.023605457	0.077613022	0.073148672	0.144819026	0.118847211	0.076144226	0.077821733	0.028685582	0.042294661	0.076752531	0.078830122	0.263471962	0.17634142	0.142216999	0.12389581	0.144861352	0.103764118	0.052171777	0.035934982	0.156417898	0.130128032	0.06929879	0.076015226
scaffold_72	264	107377	53820.5	44876	5000	0.058636885	0.040757979	0.140347689	0.044010147	0.093502026	0.056455623	0.064407095	0.044913761	0.098814292	0.05176428	0.128028266	0.043638824	0.060285936	0.048906915	0.048921751	0.043901082	0.083884087	0.051650578	0.216396434	0.060566907	0.129868372	0.042875921	0.147560052	0.041494108	0.073847348	0.063466924	0.141487921	0.082110467	0.088119031	0.052379033
scaffold_72	107378	156116	131747	131856	5000	0.052110727	0.043625752	0.13859655	0.045254159	0.082170254	0.061265014	0.060103939	0.049212399	0.094013487	0.054478649	0.126878354	0.045851033	0.049860826	0.053180388	0.044290767	0.04768418	0.079715091	0.055170414	0.216255564	0.063043088	0.133533516	0.048462143	0.151439564	0.045709149	0.064599483	0.067849709	0.132190788	0.086085791	0.086934673	0.057934195
scaffold_72	156118	230343	193230.5	189756	5000	0.048146982	0.044996166	0.125371382	0.044930126	0.085149632	0.068493395	0.055526448	0.048071152	0.085005545	0.05189458	0.115347491	0.047530564	0.047020737	0.05665739	0.038879778	0.046922437	0.070934896	0.052833705	0.21059355	0.066054931	0.12032924	0.047249417	0.13630592	0.043540958	0.062895487	0.070153658	0.130555178	0.087329899	0.078654576	0.05518439
scaffold_72	230353	328919	279636	281805	5000	0.066971431	0.055820895	0.170804606	0.051473955	0.117680596	0.090637519	0.079534825	0.062154558	0.117090941	0.064680208	0.161005523	0.056132203	0.062218229	0.069074113	0.05485374	0.05842596	0.099391386	0.067701834	0.283016862	0.084326862	0.171713232	0.055999127	0.175106044	0.046405987	0.087484962	0.0957678	0.177347191	0.115463854	0.111721632	0.070657412
scaffold_72	328919	398744	363831.5	347679	5000	0.061024347	0.050762949	0.149358361	0.047208385	0.09229707	0.073794233	0.070602481	0.055512055	0.106895146	0.061598028	0.134714171	0.046484606	0.050458434	0.060869992	0.049352451	0.052923307	0.088837589	0.061224071	0.223326279	0.065303213	0.142458958	0.047839369	0.159592514	0.047229414	0.067997268	0.075929597	0.143810086	0.097728428	0.097829289	0.064228735
scaffold_72	398749	454127	426438	419459	5000	0.053228084	0.04462813	0.135477873	0.043593448	0.076694192	0.063531856	0.061840682	0.052798809	0.095797985	0.056821872	0.121458949	0.042644201	0.043286772	0.050534023	0.04423667	0.049651615	0.079048707	0.055359013	0.197416882	0.057300164	0.127392851	0.048445194	0.146936057	0.046173734	0.059343473	0.071233271	0.122985885	0.086386219	0.08660347	0.060730898
scaffold_72	454130	531754	492942	506287	5000	0.065207563	0.053042703	0.161346316	0.053249902	0.095808757	0.064393209	0.073030014	0.058089097	0.110997001	0.063528763	0.147586636	0.054870038	0.06123223	0.055337012	0.054747896	0.057779995	0.094006144	0.064894135	0.236896558	0.066050503	0.153503935	0.054050813	0.161777331	0.054376136	0.076340195	0.077425318	0.149606229	0.092352288	0.1015437	0.06641903
scaffold_72	531754	641717	586735.5	581556	5000	0.062817802	0.048414838	0.156917422	0.046113692	0.11363117	0.079274537	0.074477425	0.05262606	0.108810797	0.06022915	0.143870969	0.046795463	0.067352007	0.066160574	0.054272041	0.050828286	0.092241802	0.06102153	0.267584106	0.071959444	0.157904314	0.04659679	0.152414797	0.044099184	0.085754493	0.083016847	0.171063321	0.104907492	0.103352647	0.063089529
scaffold_72	641718	745083	693400.5	692337	5000	0.058039177	0.049127365	0.145366898	0.048592836	0.088073984	0.063097009	0.065759708	0.053062412	0.1005406	0.058329715	0.139224542	0.050268704	0.054552783	0.057328068	0.047902771	0.053860504	0.088837472	0.061990583	0.211989562	0.061260977	0.144271671	0.049812381	0.151722288	0.045095564	0.070128412	0.070894014	0.139096483	0.088476075	0.093775203	0.061638784
scaffold_72	745085	836119	790602	791844	5000	0.061300264	0.052496648	0.156927343	0.050600322	0.094389187	0.072556608	0.071005641	0.05841708	0.109799828	0.064721324	0.144010629	0.050954744	0.053108428	0.056751837	0.049778037	0.055232635	0.092022627	0.065284066	0.228871519	0.068117905	0.150069311	0.053573971	0.168866368	0.048632521	0.070934671	0.076501585	0.145103129	0.097011319	0.099687652	0.067406516
scaffold_308	60	113524	56792	28912	5000	0.056172674	0.029121261	0.081403652	0.028582352	0.081724837	0.041568902	0.046937653	0.027868856	0.067988172	0.031017604	0.071784391	0.028850512	0.061305721	0.041237864	0.03756331	0.027067675	0.058082976	0.03076586	0.113512809	0.037771852	0.060811229	0.026868391	0.07743383	0.029698956	0.038070485	0.036993347	0.083597131	0.044618603	0.048709748	0.029622812
scaffold_308	113527	179392	146459.5	149972	5000	0.064456056	0.031491031	0.087548891	0.028730931	0.091047363	0.043031516	0.051223447	0.02907727	0.074440827	0.03228357	0.079316247	0.029285375	0.070961555	0.043917532	0.041723027	0.029155537	0.065710937	0.032920327	0.117952647	0.034833472	0.066530734	0.027234404	0.085067988	0.029303826	0.041709272	0.038085971	0.092435022	0.046262271	0.052742116	0.030839897
scaffold_308	179413	323570	251491.5	248589	5000	0.07949676	0.037994413	0.121130508	0.042427216	0.107066227	0.049849902	0.065887371	0.034658526	0.076570214	0.041656982	0.111104359	0.039196682	0.087672605	0.053198267	0.056104273	0.035703183	0.081056034	0.039273535	0.168442763	0.052414698	0.09623026	0.036297871	0.118734757	0.042959056	0.056408507	0.045286782	0.111486267	0.055252288	0.069281555	0.037117187
scaffold_308	323576	504280	413928	374931	5000	0.084490792	0.041332343	0.120802962	0.037102068	0.122066716	0.063427486	0.068191178	0.040337747	0.096426016	0.042441336	0.11116237	0.03805675	0.092811709	0.061784232	0.054168652	0.038972789	0.085167903	0.042617968	0.174767682	0.058652401	0.095014524	0.038599426	0.116862027	0.037155488	0.056103138	0.056977042	0.11989087	0.065840421	0.070334767	0.042105167
scaffold_308	504280	620325	562302.5	575748	5000	0.073974093	0.036340696	0.103976512	0.034797224	0.087807626	0.041057646	0.06179951	0.035235294	0.083602085	0.038448548	0.09530472	0.034509361	0.0732115	0.040642564	0.053506698	0.034179213	0.075472887	0.038155862	0.112148405	0.036553727	0.079637457	0.032925296	0.098912598	0.03622758	0.050150106	0.036469437	0.086434077	0.043487447	0.063159143	0.036810651
scaffold_132	455	81323	40889	46501	5000	0.085150757	0.038220907	0.119108253	0.036686275	0.133617601	0.071286994	0.070605078	0.03823037	0.097743883	0.04082141	0.108745642	0.035098076	0.106672669	0.067200701	0.058740255	0.037065491	0.086920216	0.03970887	0.179078038	0.057070212	0.093657961	0.036350635	0.113313291	0.038579881	0.064592172	0.061770619	0.137059225	0.074725343	0.073026048	0.040275596
scaffold_132	81323	136778	109050.5	102789	5000	0.061038518	0.028518303	0.088910748	0.028369606	0.091096589	0.048559362	0.053787242	0.029306521	0.071382855	0.030120763	0.078061122	0.026447281	0.068110442	0.045045745	0.042046205	0.027583	0.062187735	0.030068802	0.118718641	0.037322599	0.067851772	0.02645553	0.081788305	0.02984198	0.039764034	0.040472629	0.092271814	0.051757252	0.054699984	0.030708461
scaffold_132	136828	202449	169638.5	180496	5000	0.071267195	0.032210724	0.092510974	0.028905148	0.117314544	0.062059457	0.05998955	0.032776771	0.081075868	0.033042038	0.081304659	0.02959137	0.092536488	0.060698941	0.049756115	0.032461881	0.071099675	0.033330502	0.145685249	0.046082477	0.068791814	0.029523659	0.079683724	0.034247754	0.056791524	0.057329234	0.116917162	0.064727997	0.059404288	0.033690662
scaffold_132	202449	279237	240843	228326	5000	0.074282241	0.03324818	0.108856401	0.032070847	0.11982974	0.062993779	0.070688916	0.038300871	0.087985498	0.036019806	0.098131639	0.030159354	0.094363692	0.060908246	0.058284054	0.037836316	0.076890117	0.035241848	0.168717388	0.053606204	0.099426203	0.035806354	0.094747682	0.03638736	0.057156803	0.057813931	0.125895442	0.069901848	0.073452002	0.041319181
scaffold_132	279237	349535	314386	312349	5000	0.081721269	0.036731372	0.109816896	0.032193593	0.126121795	0.068344122	0.067566569	0.036521034	0.091908171	0.037710649	0.099634378	0.031469768	0.101279675	0.067356252	0.056735676	0.036071726	0.081454893	0.037312067	0.181410078	0.057064188	0.088899034	0.03193868	0.097160046	0.035333573	0.058304072	0.058706502	0.133140977	0.07392543	0.068827371	0.037835321
scaffold_132	349535	385810	367672.5	363597	5000	0.071951498	0.033550815	0.099552328	0.029867063	0.101031682	0.053686865	0.057883777	0.032393862	0.082847867	0.035162778	0.090307906	0.030249846	0.081204512	0.052786374	0.048320708	0.031546271	0.072970538	0.034520835	0.134339392	0.040869824	0.076345718	0.028187502	0.089412732	0.033643736	0.048508356	0.048497533	0.102967779	0.056768489	0.05980135	0.033522564
scaffold_132	385810	444708	415259	411957	5000	0.068038378	0.032088681	0.100568979	0.029354009	0.105905781	0.056439924	0.055469278	0.031582373	0.079258307	0.033544691	0.091121623	0.029705004	0.081036279	0.054641767	0.045864459	0.031376166	0.069580076	0.033969065	0.154967708	0.052457253	0.080555246	0.031414532	0.094857532	0.031453689	0.047329514	0.051728061	0.110208839	0.063817278	0.057674941	0.034100163
scaffold_132	444708	512026	478367	464001	5000	0.066945119	0.030760264	0.094604746	0.02806963	0.111065684	0.059476839	0.054935738	0.03028998	0.076540226	0.031610555	0.086125305	0.028274218	0.08706879	0.059052257	0.044949083	0.02964114	0.067356588	0.031213339	0.148171707	0.047585814	0.075556215	0.028658664	0.086581365	0.028615185	0.051555543	0.053406044	0.113469921	0.062476436	0.056114897	0.031418175
scaffold_132	512030	601990	557010	557267	5000	0.045928337	0.021735938	0.076139638	0.022317125	0.103854243	0.05340468	0.038732959	0.021998058	0.056354669	0.024500766	0.069171795	0.021639364	0.080779132	0.052670853	0.031287229	0.021480195	0.049343687	0.024208258	0.155009102	0.050050493	0.06201514	0.022502522	0.071201257	0.022838707	0.050384303	0.049945909	0.110079826	0.061001533	0.042264047	0.024446884
scaffold_132	601991	668580	635285.5	647303	5000	0.063683964	0.030100744	0.087551394	0.028515573	0.09417031	0.046746715	0.054124261	0.030150368	0.075198233	0.031622424	0.07955706	0.028087946	0.072888437	0.044409944	0.043887335	0.029120509	0.066617173	0.032068691	0.122662473	0.038186397	0.070948182	0.028752398	0.083923185	0.029326397	0.048041144	0.044135988	0.098024029	0.051282223	0.055894301	0.031304865
scaffold_95	307	179768	90037.5	86614	5000	0.045700678	0.044394778	0.135920438	0.062005758	0.077665158	0.052498831	0.042336244	0.038394493	0.091792412	0.058193723	0.132177823	0.064001288	0.070631989	0.062185925	0.038891745	0.044134457	0.090480788	0.060347915	0.212426356	0.091739649	0.119963385	0.059540997	0.157953742	0.062424837	0.052961953	0.04882663	0.162495723	0.091745162	0.091378369	0.059254911
scaffold_95	179785	271603	225694	211596	5000	0.034156524	0.036294681	0.121582302	0.061403112	0.056085449	0.034585155	0.028142284	0.032027656	0.078447575	0.05306054	0.120613905	0.063172654	0.054172133	0.0477505	0.028058832	0.038503573	0.077315634	0.055001005	0.188063065	0.086385475	0.115954935	0.062229475	0.141606854	0.06016991	0.043702693	0.03604658	0.128074925	0.076483648	0.072944129	0.054182344
scaffold_95	271605	384552	328078.5	329009	5000	0.065513517	0.050439762	0.148789269	0.065615248	0.084289492	0.052594079	0.055362074	0.048580006	0.122551336	0.064201144	0.143520013	0.066788818	0.077303702	0.05851212	0.050560399	0.05166366	0.117661381	0.065485578	0.216084293	0.093524851	0.139274146	0.068549185	0.177491635	0.062053651	0.060494989	0.0504716	0.168919537	0.089903381	0.111070804	0.067681793
scaffold_95	384554	519088	451821	429206	5000	0.052999101	0.052639371	0.154506015	0.075556447	0.07243815	0.056351148	0.044373518	0.047768518	0.114386381	0.071087246	0.15187038	0.077264654	0.065106369	0.06604371	0.041426707	0.053486154	0.111189312	0.073866384	0.235922897	0.109873924	0.146811707	0.078277321	0.183188359	0.068048266	0.049508564	0.05737963	0.174593009	0.10670619	0.104421011	0.073352286
scaffold_95	519099	601973	560536	562457	5000	0.060794573	0.051200087	0.142161275	0.065486708	0.086162555	0.043699635	0.049284912	0.047390582	0.106185511	0.060708753	0.143391906	0.068554642	0.086045411	0.056530158	0.048843296	0.053558638	0.106030479	0.064051339	0.20261907	0.080075185	0.132868739	0.067759509	0.163966198	0.065200211	0.071542219	0.050607216	0.154229842	0.075026282	0.094811625	0.061836147
scaffold_95	601973	741827	671900	654168	5000	0.035786053	0.038231825	0.110175899	0.056636936	0.056940112	0.04007473	0.029682682	0.033785268	0.077071284	0.051229859	0.106923902	0.056793178	0.05295117	0.044800047	0.027395791	0.034843117	0.074801915	0.051763175	0.166711266	0.076669715	0.100503524	0.054504228	0.134110482	0.055443947	0.042059438	0.032983314	0.120341315	0.069871048	0.068680092	0.04932599
scaffold_95	741829	967643	854736	838679	5000	0.042054282	0.036229656	0.121680842	0.05852425	0.067675926	0.041813455	0.033617866	0.031897914	0.087101212	0.054443311	0.120837698	0.059999013	0.062432697	0.051642888	0.031534316	0.03552515	0.085167909	0.055463546	0.197699905	0.090990008	0.113810308	0.059361482	0.146985895	0.055260945	0.045242273	0.046251983	0.148478353	0.086039137	0.076821694	0.054919795
scaffold_95	967693	1078332	1023012.5	1019736	5000	0.039729043	0.043590332	0.122211783	0.063361258	0.054748723	0.043782143	0.033454535	0.038964251	0.087976908	0.058514463	0.121003779	0.065317889	0.051565722	0.054220327	0.031750976	0.04407888	0.086208653	0.06061863	0.18514253	0.090584761	0.117282706	0.065681908	0.149621186	0.060121704	0.040447671	0.045960543	0.135532382	0.086435101	0.080862411	0.060123332
scaffold_95	1078332	1200135	1139233.5	1138589	5000	0.050572976	0.052822528	0.158180552	0.079999382	0.086146532	0.064855012	0.046096976	0.051746815	0.116506278	0.075546579	0.154538463	0.080898698	0.075951174	0.06693554	0.041516372	0.053690979	0.112646666	0.076714289	0.265479177	0.124759584	0.153632872	0.084234739	0.18513532	0.068175695	0.062514818	0.064999982	0.200143474	0.117488661	0.1121907	0.080258303
scaffold_406	166	131653	65909.5	85968	5000	0.044142246	0.047252137	0.108456643	0.062694299	0.072917051	0.056546824	0.045858746	0.051283678	0.079301009	0.057206933	0.09616349	0.063852202	0.048096313	0.053149496	0.033300035	0.050866739	0.06713802	0.058066263	0.162393885	0.092769304	0.098966759	0.066630923	0.121122488	0.061496441	0.050269049	0.063938266	0.111844269	0.080188415	0.069445895	0.061151269
scaffold_347	846	212503	106674.5	69711	5000	0.031217174	0.04557655	0.118991953	0.088335708	0.062450207	0.042681225	0.025623118	0.032910569	0.04449996	0.055420846	0.118980673	0.090089489	0.060762288	0.05203191	0.024718599	0.039274652	0.043635418	0.059067662	0.198920647	0.122900663	0.114299822	0.08818839	0.121941691	0.087411529	0.051257492	0.026608581	0.083717128	0.075829355	0.038279573	0.051749511
scaffold_347	212503	418291	315397	304330	5000	0.054783543	0.054737504	0.177279043	0.113989376	0.094916193	0.042146175	0.046835197	0.044301955	0.075088659	0.075824147	0.176276619	0.116211567	0.094063625	0.056490345	0.045156899	0.053322944	0.073654063	0.081013138	0.253165464	0.137171929	0.176481489	0.120604974	0.175114603	0.110011718	0.08144893	0.038265284	0.123671669	0.091232499	0.066568153	0.077498681
scaffold_289	93	45132	22612.5	15992	5000	NaN	NA	0.09542835	0.030863975	0.086268017	0.037958383	0.054509032	0.037955662	NaN	NA	0.088485246	0.0287054	0.069542861	0.041148639	0.044894673	0.034869562	0.067468753	0.035882824	0.141667044	0.019087619	0.085171601	0.031743238	0.096481192	0.034087126	0.056343384	0.043330516	0.103262121	0.047216597	0.06343341	0.038375286
scaffold_289	45136	87753	66444.5	69224	5000	0.064623222	0.03446453	0.111112312	0.02877924	0.086354584	0.040921613	0.056458139	0.034886688	0.087529922	0.037676583	0.101524357	0.028252465	0.063239545	0.043838673	0.04489454	0.035243462	0.076007976	0.038278264	0.153956046	0.019151873	0.091630958	0.029263408	0.106709794	0.03110337	0.048214139	0.044594257	0.106298204	0.050593556	0.068346728	0.038384984
scaffold_289	87754	157649	122701.5	129436	5000	0.059967783	0.031125259	0.118007948	0.024635393	0.083441482	0.037149444	0.055132806	0.033738612	0.08385648	0.033439374	0.111395598	0.026240597	0.06063752	0.039870542	0.043586187	0.034804006	0.071450512	0.035515765	0.154625377	0.018819588	0.100178942	0.028052473	0.115299901	0.027134246	0.050111693	0.04650714	0.101985682	0.045972797	0.065461631	0.036310415
scaffold_289	157650	207197	182423.5	171024	5000	0.065564671	0.034101321	0.109242533	0.02677863	0.091508828	0.044571826	0.058481531	0.036133201	0.087767318	0.035392857	0.095906497	0.027512748	0.063182437	0.048576655	0.045222081	0.036500295	0.074653395	0.036803647	0.146757655	0.020044982	0.087964924	0.02921415	0.114738157	0.028265059	0.049370884	0.056537623	0.108107884	0.052293702	0.067689943	0.03840055
scaffold_289	207203	333612	270407.5	268801	5000	0.061410214	0.0307172	0.104515596	0.023142891	0.12745444	0.060127753	0.054522333	0.03184573	0.083566541	0.031938405	0.092466768	0.02377698	0.086871674	0.065697883	0.041109568	0.032497699	0.071121787	0.033119875	0.206766079	0.024027382	0.085408268	0.026061795	0.102899982	0.023596567	0.060675483	0.06813853	0.152780182	0.069883229	0.0643486	0.034651572
scaffold_289	333618	401742	367680	371428	5000	0.079581429	0.040187737	0.132309968	0.028236684	0.116027922	0.05717984	0.074550674	0.041861355	0.107882195	0.04084305	0.118746722	0.028922448	0.080021091	0.062211356	0.056129387	0.043134689	0.092299544	0.043499418	0.184479427	0.022107758	0.114603344	0.029490039	0.122858267	0.03078088	0.056737574	0.062905618	0.137716671	0.064072067	0.087285297	0.045050885
scaffold_289	401743	451745	426744	430894	5000	0.073813845	0.038496238	0.117693261	0.030758733	0.104413781	0.050039255	0.066640111	0.041220944	0.098079773	0.039081429	0.104286638	0.031329422	0.072029938	0.05160916	0.049551016	0.041276978	0.082423897	0.040166237	0.154226216	0.023842491	0.097845524	0.031712996	0.111638394	0.03088546	0.054648101	0.056891276	0.119644275	0.054539359	0.075717951	0.041970009
scaffold_289	451746	492852	472299	469864	5000	0.067822442	0.035587721	0.115382757	0.029832584	0.087433807	0.04473076	0.057401348	0.035484679	0.090169528	0.037102006	0.103923803	0.028279894	0.064183562	0.044727703	0.045906081	0.034565111	0.07883993	0.03694457	0.146958489	0.01944193	0.093765111	0.029286466	0.115611053	0.030892643	0.04717882	0.043412391	0.105349788	0.048892716	0.068618161	0.037054085
scaffold_200	202	46407	23304.5	31134	5000	0.080086359	0.025154259	0.102354393	0.025144875	0.082473956	0.027485814	0.061344713	0.026942113	0.089816002	0.026196593	0.098162522	0.025724395	0.073935069	0.029105626	0.057332605	0.027567333	0.085442557	0.026861004	0.112613849	0.023371147	0.079275741	0.027897969	0.099116208	0.02793468	0.037067512	0.036652639	0.092466427	0.026210024	0.066554914	0.028115952
scaffold_200	46420	83239	64829.5	64541	5000	0.093458382	0.029368436	0.106398007	0.026372677	0.105368332	0.031995618	0.068091725	0.030174126	0.102982958	0.026722138	0.102703256	0.028271343	0.092792619	0.034483775	0.061974353	0.031325586	0.097659174	0.028526272	0.124920648	0.02622005	0.074716334	0.029001757	0.099796869	0.028512433	0.05038187	0.04076077	0.113677248	0.028583923	0.071477698	0.029889733
scaffold_200	83241	158908	121074.5	124957	5000	0.05806051	0.019709628	0.068419967	0.017691551	0.088140623	0.028884462	0.044295958	0.02199086	0.06772273	0.01817079	0.061743616	0.017454522	0.073724516	0.032376975	0.037944624	0.022218176	0.060636278	0.018711153	0.101251082	0.023447575	0.050231412	0.020135174	0.066294088	0.015882064	0.032613043	0.038409552	0.096146389	0.023097306	0.048084757	0.020998662
scaffold_200	158908	209689	184298.5	191905	5000	0.078911019	0.025005068	0.098606199	0.024211462	0.095150729	0.027854763	0.060972324	0.028006818	0.090524728	0.025026842	0.092030518	0.024192833	0.084611783	0.030699297	0.055411575	0.028478332	0.084830455	0.025629037	0.123342198	0.026542142	0.072405013	0.02730687	0.098580811	0.025707784	0.047663825	0.037449151	0.105986711	0.027269054	0.066445529	0.028615701
scaffold_200	209689	258230	233959.5	229593	5000	0.115348731	0.032022353	0.134526231	0.02874938	0.132401103	0.040085988	0.08697755	0.039758612	0.127114292	0.029863128	0.12865906	0.0310768	0.116869365	0.042282246	0.080604924	0.040402349	0.120428779	0.030824769	0.164097697	0.032864739	0.099536653	0.036370262	0.132702476	0.030064569	0.062208644	0.057834743	0.147699975	0.032880465	0.092983265	0.039009085
scaffold_200	258235	356522	307378.5	297812	5000	0.0767254	0.025554915	0.090823864	0.022614837	0.091927552	0.029602485	0.056976709	0.027252748	0.08418214	0.023044182	0.085527168	0.02483898	0.080250565	0.035298758	0.050701783	0.028875509	0.079011237	0.025186411	0.108437881	0.028141814	0.065060134	0.026688087	0.089923032	0.022323981	0.03549766	0.040534576	0.099384046	0.027404416	0.05986329	0.026672002
scaffold_200	356522	466443	411482.5	402555	5000	0.058938264	0.021017961	0.073415874	0.020527462	0.076615755	0.023176511	0.041451315	0.022650027	0.06486439	0.019018583	0.070735617	0.022223363	0.067635189	0.027345714	0.037340284	0.023440415	0.061264385	0.020605898	0.092108816	0.021717307	0.051142866	0.023775677	0.07170061	0.019167147	0.031825296	0.03363136	0.082206852	0.020779222	0.043250396	0.022219293
scaffold_200	466449	518431	492440	491042	5000	0.093973105	0.029003875	0.113523545	0.027505192	0.10421129	0.034266207	0.069999349	0.032733637	0.106423618	0.027484355	0.107991749	0.028645511	0.092784225	0.037022192	0.064653506	0.033291747	0.100983397	0.029193857	0.138999562	0.035148582	0.084542039	0.032627191	0.113936957	0.028787076	0.046815437	0.046279233	0.118305417	0.033994699	0.076835085	0.032198569
scaffold_127	668	77405	39036.5	38806	5000	0.074141321	0.063537717	0.165352288	0.056771972	0.110843066	0.073337045	0.086173972	0.06621694	0.124325992	0.071724461	0.152100988	0.060216203	0.069876365	0.068524682	0.063631931	0.067413867	0.105680861	0.074749252	0.227839768	0.067069718	0.161228894	0.059800266	0.178903764	0.055055827	0.090176967	0.0776614	0.159856552	0.099495585	0.117342263	0.075374394
scaffold_127	77409	152616	115012.5	115760	5000	0.062869719	0.055457579	0.162611952	0.054309334	0.091095107	0.070219953	0.076734767	0.064836788	0.113121292	0.065130013	0.148563962	0.058016062	0.052358615	0.058891594	0.054267588	0.063302173	0.093702438	0.066562262	0.229058378	0.072274147	0.16001951	0.060235354	0.174210381	0.051892196	0.072776994	0.081258209	0.143025654	0.093572244	0.106540875	0.07162485
scaffold_127	152619	292064	222341.5	192486	5000	0.062284437	0.052361613	0.155435728	0.049079593	0.103430645	0.074429646	0.071976326	0.057867501	0.109053671	0.061469311	0.145154199	0.053204853	0.060590311	0.062699984	0.051398165	0.057063968	0.092901104	0.06465266	0.246309413	0.073778917	0.153007075	0.053616606	0.164655468	0.04619906	0.080992132	0.081014338	0.15636774	0.098163302	0.101550892	0.066811125
scaffold_127	292066	422915	357490.5	340590	5000	0.058784479	0.05016282	0.159074618	0.049355905	0.107081426	0.082179589	0.069942993	0.057695178	0.108001413	0.062716844	0.146590234	0.052181443	0.058691218	0.065762563	0.049242838	0.055814703	0.091149392	0.064702534	0.272654487	0.080632384	0.152394297	0.051132314	0.166706517	0.047017746	0.081287987	0.091424175	0.170930272	0.112904727	0.101356095	0.067308802
scaffold_127	422919	536051	479485	507746	5000	0.067297266	0.057761517	0.161452125	0.051262772	0.104756298	0.078197207	0.077402089	0.06153894	0.116367507	0.065511718	0.148144901	0.054321705	0.062363766	0.068019319	0.055665503	0.060908035	0.098056241	0.068076195	0.254931446	0.072917965	0.154486646	0.053429858	0.171845584	0.04616204	0.080801469	0.083654759	0.161944892	0.104044957	0.107320651	0.069060442
scaffold_127	536051	582814	559432.5	558288	5000	0.087621507	0.058609283	0.185076128	0.056259764	0.110594542	0.065557209	0.095983311	0.062731721	0.140410038	0.070446234	0.169844665	0.059229155	0.074875368	0.054706284	0.071355085	0.059828487	0.119852615	0.071762769	0.229006441	0.064625963	0.178276734	0.059481064	0.197899947	0.059205459	0.08810212	0.069116895	0.158591524	0.089616918	0.126570555	0.072688629
scaffold_127	582817	633090	607953.5	604795	5000	0.050393924	0.043827988	0.144238699	0.049608696	0.0724702	0.049174365	0.060679494	0.049671581	0.089733696	0.054456162	0.131324727	0.050547773	0.051423046	0.050483054	0.046428276	0.049341299	0.076504421	0.055090948	0.197744652	0.057653082	0.140201307	0.051499593	0.152733987	0.048538012	0.064601209	0.060543517	0.115494877	0.072333162	0.087104373	0.05920947
scaffold_127	633090	716137	674613.5	657675	5000	0.058737652	0.045818047	0.153835032	0.049875626	0.102058658	0.067940666	0.065884902	0.051240344	0.101257679	0.056592125	0.139934715	0.049117219	0.062264165	0.05502004	0.048660578	0.049606288	0.083557072	0.055876811	0.235752166	0.066890537	0.145865586	0.051048609	0.161974876	0.04965142	0.080581813	0.07848541	0.148024005	0.088518374	0.08979244	0.058606674
scaffold_127	716158	835569	775863.5	794235	5000	0.052205089	0.039960686	0.141361205	0.041858763	0.10405366	0.071131151	0.057673725	0.043018284	0.089052161	0.04948621	0.130886902	0.040660911	0.060753778	0.05613399	0.042167203	0.041126434	0.075209411	0.049281012	0.255633004	0.065730904	0.132476565	0.039223913	0.142510934	0.039921272	0.080437699	0.077283858	0.154907222	0.094485367	0.078217804	0.048589367
scaffold_127	835570	922648	879109	879398	5000	0.053481684	0.041182414	0.132075789	0.040036194	0.08661492	0.061458362	0.059544574	0.043824769	0.090140804	0.050517568	0.120278027	0.036311531	0.053935251	0.057284272	0.045168278	0.042345531	0.076416008	0.049579606	0.220046971	0.055680997	0.123981594	0.037485599	0.13811434	0.038541495	0.06831095	0.068550705	0.135442071	0.084539507	0.082263667	0.050840611
scaffold_127	922684	992243	957463.5	967687	5000	0.055946882	0.051275266	0.135853209	0.059969305	0.079849801	0.05574709	0.06507386	0.0567006	0.099634883	0.064169851	0.122151818	0.059914752	0.050989945	0.052420941	0.045717702	0.053920266	0.081484124	0.064202288	0.191472478	0.064898909	0.12954059	0.057943982	0.149751455	0.063070619	0.066817436	0.068190253	0.121608234	0.079965327	0.089336366	0.06534717
scaffold_322	160	117883	59021.5	75635	5000	0.051591354	0.050109638	0.123245372	0.066268801	0.07294651	0.053935794	0.042399726	0.044577613	0.079240774	0.062465251	0.122805352	0.068545619	0.063721336	0.05636115	0.037487735	0.046188257	0.075786028	0.064236539	0.174045618	0.090511888	0.114638803	0.067737252	0.134819555	0.068968624	0.047297937	0.043882944	0.110289041	0.085982846	0.067352192	0.061935828
scaffold_322	117883	200265	159074	154423	5000	0.04676373	0.049173843	0.118146624	0.066169672	0.072876172	0.059487585	0.039461952	0.045101951	0.074946524	0.062314162	0.112918991	0.067212203	0.058190536	0.052678764	0.031217974	0.041968144	0.067211025	0.06136717	0.174342915	0.093634398	0.108978804	0.066599621	0.128766419	0.067125075	0.043544211	0.041929421	0.105793899	0.08445799	0.060742955	0.05945502
scaffold_322	200267	310416	255341.5	262942	5000	0.053935214	0.052523016	0.134481304	0.073625415	0.086192028	0.073591927	0.044155381	0.046253102	0.084483082	0.065783957	0.127817068	0.073189342	0.070184309	0.071440779	0.03767046	0.048073467	0.077849065	0.066182001	0.228183564	0.126382711	0.124275582	0.075381648	0.144011528	0.070437823	0.047249387	0.055491997	0.133325582	0.113825118	0.06990505	0.065398305
scaffold_207	481	90975	45728	57676	5000	0.064131789	0.051211829	0.17150833	0.047246427	0.093089821	0.064976759	0.068291209	0.054336564	0.111565336	0.061899655	0.156953324	0.046437955	0.063838731	0.061219276	0.050993993	0.052751915	0.096322253	0.062813264	0.257572577	0.057959412	0.161442079	0.049157825	0.177452049	0.043885661	0.0683381	0.066324681	0.149827273	0.090545176	0.100196578	0.064841556
scaffold_207	90984	164887	127935.5	123517	5000	0.064129931	0.056069348	0.176147666	0.04944738	0.093334117	0.068944461	0.071326541	0.061357778	0.114376215	0.065886338	0.161870224	0.050103762	0.06089115	0.060104175	0.051622446	0.05912496	0.096612623	0.066297736	0.24990676	0.057638316	0.170969668	0.052841838	0.187473954	0.046465892	0.071099378	0.074002542	0.148578638	0.09139044	0.103198355	0.068958724
scaffold_207	164890	259473	212181.5	201003	5000	0.057165382	0.051527002	0.148762614	0.04319906	0.093410202	0.07004403	0.068878569	0.058092005	0.102190078	0.061366496	0.138821822	0.043760951	0.061560901	0.067744995	0.052303907	0.058940844	0.089908654	0.063838643	0.240846808	0.049973255	0.157032805	0.044553119	0.152703615	0.041320329	0.073055258	0.081462572	0.156524235	0.099736569	0.105593781	0.070604933
scaffold_207	259484	379150	319317	302894	5000	0.060823944	0.05058334	0.141010593	0.045436278	0.09051328	0.054281745	0.077755191	0.057662307	0.104122075	0.060667868	0.130977157	0.046931963	0.064145293	0.053804305	0.060021979	0.059545323	0.092452104	0.064235476	0.213085889	0.045842916	0.161739643	0.050665563	0.150117565	0.047047047	0.072058067	0.064326135	0.142362333	0.081241268	0.112051969	0.068408823
scaffold_207	379196	456877	418036.5	418291	5000	0.078227938	0.058743939	0.184663541	0.04873508	0.110124745	0.070550506	0.08414368	0.066075916	0.130788331	0.069691679	0.171989138	0.049167978	0.07408816	0.062381176	0.062864979	0.06464473	0.113266496	0.071598743	0.26099917	0.056524599	0.184549608	0.052836787	0.186744834	0.048890714	0.07835167	0.080049053	0.168369964	0.096941467	0.120902512	0.076766364
scaffold_207	456882	517247	487064.5	487431	5000	0.053138586	0.050697737	0.159823457	0.04563635	0.077229542	0.066049646	0.059344379	0.055573723	0.101268431	0.06398305	0.14639429	0.04414471	0.045198003	0.052164235	0.041297913	0.052255174	0.086066861	0.064184021	0.221969056	0.049814795	0.152454169	0.047238851	0.171407026	0.044548513	0.05429421	0.063736176	0.129674832	0.089292684	0.091686312	0.066338904
scaffold_207	517376	619125	568250.5	565830	5000	0.05390309	0.048622115	0.158264545	0.044199396	0.095330737	0.070678902	0.060626662	0.055868359	0.102185548	0.060823416	0.149274459	0.045074664	0.057838789	0.059298898	0.043334605	0.053803608	0.087446422	0.061697707	0.25447076	0.056736416	0.151577643	0.046930227	0.170046295	0.042079402	0.069056537	0.080420091	0.157751669	0.09783396	0.093346287	0.065472002
scaffold_207	619126	689038	654082	661972	5000	0.041458679	0.038174782	0.130032483	0.038666194	0.069881601	0.050690453	0.045171162	0.041170523	0.079063517	0.050635803	0.120001716	0.038628417	0.047699084	0.045000531	0.03358793	0.039221331	0.067942557	0.050282735	0.205276802	0.046581784	0.124116225	0.039490601	0.13600109	0.038953069	0.053929453	0.055542071	0.117382293	0.074695606	0.071582147	0.05172415
scaffold_207	689038	806047	747542.5	771973	5000	0.070122585	0.052100561	0.157088759	0.041228713	0.105427858	0.064435841	0.070843228	0.054632083	0.113993823	0.058010363	0.148028167	0.042940369	0.071992243	0.05299012	0.052693758	0.052431922	0.099213925	0.059678922	0.237125965	0.049635691	0.142305837	0.04328814	0.164366836	0.040903096	0.076934338	0.06766044	0.153978079	0.081180936	0.097926948	0.060104676
scaffold_207	806050	852905	829477.5	826547	5000	0.081226902	0.064563877	0.1398371	0.04067285	0.067197063	0.044111876	0.051260839	0.042761011	0.086473866	0.052831034	0.154546453	0.053544933	0.063253574	0.061305949	0.072527638	0.067419559	0.109111754	0.069037454	0.200484982	0.04173215	0.135344579	0.042513332	0.148046926	0.041417649	0.055196158	0.052390422	0.114721247	0.0714776	0.080224077	0.054996552
scaffold_49	218	107145	53681.5	68141	5000	0.092643859	0.061594119	0.146111084	0.060857058	0.136751437	0.095499008	0.094379922	0.062018307	0.119619717	0.070958625	0.128544632	0.062179743	0.090148489	0.078908013	0.071037259	0.058937527	0.098413654	0.071959419	0.202407668	0.10054757	0.129194143	0.062020261	0.144843938	0.064934021	0.093954978	0.084065629	0.143850589	0.116853781	0.100265584	0.07200666
scaffold_49	107146	200560	153853	147973	5000	0.076554377	0.053168135	0.133125775	0.059359229	0.107873257	0.067476231	0.08314891	0.057796528	0.100749917	0.063603951	0.111826317	0.057054357	0.075092576	0.054947487	0.062006395	0.053535561	0.082199138	0.061419863	0.169519422	0.078344727	0.121045601	0.06117275	0.130496494	0.060496727	0.083416351	0.064128951	0.116107501	0.082813008	0.089399738	0.066395956
scaffold_49	200567	292396	246481.5	255389	5000	0.063156594	0.047682269	0.112696056	0.052849413	0.094024416	0.066630313	0.067356057	0.050080331	0.085303761	0.055859566	0.100035981	0.052409288	0.062729155	0.058116498	0.050076018	0.04757546	0.07008144	0.054739164	0.157081831	0.077381108	0.108627832	0.055492739	0.111061091	0.054247166	0.065434766	0.061992484	0.105818503	0.083833398	0.074327743	0.057581077
scaffold_49	292407	368180	330293.5	355460	5000	0.067648838	0.044575034	0.113102374	0.051172369	0.096801342	0.051686453	0.070547098	0.048930741	0.087457781	0.055773813	0.099344475	0.049508968	0.072219258	0.04231187	0.055176956	0.045305882	0.073063802	0.053597545	0.147532815	0.061472203	0.101317024	0.052574392	0.111007832	0.055257768	0.076258979	0.052120675	0.107471788	0.068985675	0.076220678	0.057222801
scaffold_49	368180	439576	403878	385395	5000	0.072298418	0.053376713	0.131626618	0.059848981	0.094535489	0.068346605	0.080847556	0.059788738	0.09469971	0.063126411	0.113044027	0.057915873	0.063325413	0.058893904	0.059591589	0.054624622	0.078592629	0.060956005	0.159723397	0.079861948	0.128605382	0.066387923	0.133202027	0.064451028	0.066101403	0.061574238	0.098836839	0.080221698	0.08406215	0.067085245
scaffold_49	439577	596123	517850	526227	5000	0.073988701	0.052543091	0.118048532	0.050069563	0.131436517	0.099021042	0.077651103	0.054340929	0.09867986	0.059699796	0.103961157	0.052306172	0.082225805	0.083230575	0.057108389	0.052090387	0.080951349	0.061518284	0.199163256	0.104477038	0.107195663	0.052706586	0.11874106	0.053452574	0.087405031	0.090471366	0.13949725	0.120127567	0.084480718	0.063007929
scaffold_49	596130	718700	657415	660358	5000	0.080000078	0.056891002	0.136710246	0.059208497	0.125738104	0.095187592	0.08596981	0.06096451	0.106681588	0.065510147	0.118019536	0.060967295	0.075276246	0.076287214	0.062562988	0.057529635	0.08531873	0.065669742	0.187514979	0.099335197	0.123994756	0.063657793	0.134881702	0.06196884	0.084459053	0.088640133	0.13023243	0.113630244	0.091874101	0.06963553
scaffold_49	718727	836051	777389	765240	5000	0.117157341	0.078064206	0.187258165	0.077547098	0.143296628	0.101827572	0.120774252	0.081646517	0.145510805	0.087127437	0.165774798	0.080810438	0.09669174	0.087533345	0.092490859	0.077058487	0.120048084	0.086497562	0.221128648	0.110876801	0.165384351	0.081093666	0.175704928	0.081147733	0.100143537	0.099033844	0.148134766	0.118147132	0.124294368	0.089894574
scaffold_49	836051	928879	882465	890871	5000	0.097870684	0.069445048	0.148184768	0.068683485	0.115119616	0.080605505	0.096554091	0.067174552	0.119668247	0.076971748	0.133583516	0.069516487	0.079137795	0.075444368	0.072752308	0.064423998	0.100215211	0.076387597	0.166360453	0.082843439	0.133098093	0.067021085	0.142144131	0.072655502	0.079948742	0.075018491	0.118929025	0.095965081	0.099894313	0.074484868
scaffold_49	928947	1008719	968833	977244	5000	0.060760326	0.045231147	0.1021223	0.048198133	0.095845165	0.063648766	0.064076719	0.048758445	0.077463453	0.050493078	0.091170323	0.048962296	0.067074696	0.056414825	0.050147367	0.047289411	0.064164712	0.050549456	0.145238785	0.071394659	0.092537397	0.050971508	0.100222342	0.049309303	0.07287954	0.067219577	0.101629164	0.077002698	0.067264844	0.05327792
scaffold_49	1008968	1163331	1086149.5	1097924	5000	0.078291701	0.053445663	0.126861952	0.053638581	0.129476482	0.093868951	0.081118052	0.056588751	0.102733552	0.062323171	0.111799058	0.05531486	0.082024188	0.078062616	0.059827337	0.053112546	0.082926602	0.06109488	0.203341349	0.10327659	0.116294595	0.058990682	0.127075271	0.057656009	0.084542863	0.082628764	0.130948054	0.109315196	0.084518548	0.063940349
scaffold_49	1163334	1245620	1204477	1200632	5000	0.067115522	0.052196859	0.122740273	0.058153633	0.093359135	0.067278588	0.07218967	0.056141163	0.094216396	0.065278523	0.105000557	0.056031596	0.060125568	0.054732172	0.051612331	0.050122462	0.072387616	0.060516619	0.15474568	0.07722636	0.111673436	0.060223399	0.127863789	0.065677975	0.064536354	0.059859262	0.093519036	0.078206621	0.076890991	0.064469012
scaffold_111	83	37969	19026	17228	5000	0.075066618	0.042479272	0.096421087	0.051337494	0.088626026	0.050071383	0.069910774	0.040792826	0.085535516	0.047795381	0.082554258	0.048651365	0.067864671	0.045812187	0.057672428	0.037674037	0.073439713	0.044920772	0.104701636	0.064208428	0.077073389	0.046725394	0.090966642	0.051119186	0.059411595	0.041024877	0.086182757	0.057702731	0.068633006	0.043141849
scaffold_111	37970	74570	56270	54758	5000	0.087313906	0.047838042	0.107611524	0.0524847	0.111066233	0.058696897	0.083266012	0.047467587	0.100106738	0.052551007	0.091456236	0.050679693	0.079832873	0.048466872	0.06528158	0.04348969	0.085606137	0.050972485	0.113733307	0.06621984	0.08583424	0.050153536	0.101445521	0.054274576	0.071323642	0.048587639	0.109316832	0.067184859	0.080211195	0.050557262
scaffold_111	74572	114313	94442.5	89986	5000	0.067861971	0.041172504	0.087290711	0.04644675	0.086642498	0.050942324	0.062297705	0.039387777	0.081365007	0.046247772	0.072577538	0.045225232	0.061381525	0.043973772	0.047271032	0.036880706	0.06603337	0.043896491	0.098198629	0.062103875	0.066455466	0.043157721	0.082087542	0.047876829	0.054861647	0.045525819	0.082094176	0.056359438	0.060509972	0.042091945
scaffold_111	114314	186808	150561	140681	5000	0.055662857	0.031743538	0.073958789	0.037332507	0.090104098	0.05420023	0.052440576	0.032399629	0.06725084	0.036148991	0.063328139	0.036646326	0.062658777	0.047582721	0.040546687	0.029872556	0.055491147	0.03458144	0.102043351	0.067449969	0.059247028	0.037087731	0.070360056	0.037908407	0.052930386	0.047302927	0.086021685	0.060580535	0.051731175	0.034576475
scaffold_111	186869	261046	223957.5	225856	5000	0.07320494	0.04038464	0.095340435	0.04484051	0.123655033	0.075080486	0.066189985	0.039796698	0.087691521	0.043325927	0.080688631	0.046240789	0.084771058	0.067609223	0.050059732	0.038693309	0.072268724	0.044103667	0.133377566	0.087645362	0.072883979	0.045125	0.090100845	0.046160174	0.068735099	0.062179646	0.117401664	0.083681467	0.065354673	0.043473236
scaffold_111	261047	337891	299469	300455	5000	0.057418649	0.031811523	0.074223292	0.035831304	0.113843239	0.071306308	0.053433992	0.032030575	0.068642413	0.035347907	0.063444409	0.036114541	0.077944324	0.063817181	0.040853477	0.03051437	0.057351467	0.035233116	0.124971158	0.085321556	0.060970522	0.037209309	0.070715913	0.037364954	0.062572801	0.062704037	0.109828715	0.081292436	0.053646842	0.035895146
scaffold_111	337891	383931	360911	359510	5000	0.046494954	0.029047056	0.066664244	0.036172037	0.065199332	0.042541738	0.041562474	0.028444534	0.058335655	0.033994114	0.05597933	0.034128554	0.043548577	0.037111616	0.030899407	0.025738249	0.047154659	0.03198251	0.076031855	0.051098248	0.050178941	0.033602348	0.062448427	0.03647798	0.034924174	0.035157838	0.065426048	0.048730674	0.042245751	0.031390034
scaffold_111	383935	421691	402813	402942	5000	0.061720726	0.036819934	0.092438169	0.048132029	0.079241026	0.049921632	0.05774151	0.036306496	0.074897678	0.041059345	0.078727381	0.048178516	0.053076546	0.044048122	0.042467566	0.033313589	0.060168565	0.039293647	0.095768331	0.063855328	0.074336562	0.047863512	0.084846733	0.047546971	0.043459136	0.040594001	0.075499625	0.054814068	0.055709964	0.038537274
scaffold_111	421702	487316	454509	452845	5000	0.060857949	0.035014779	0.081296531	0.0402301	0.095450657	0.058790253	0.054603981	0.033628582	0.071625908	0.03856017	0.070625244	0.04031769	0.065978201	0.052167477	0.042948971	0.0323495	0.059992043	0.03805604	0.108301444	0.070439026	0.063299863	0.038491956	0.073846537	0.040318347	0.055860203	0.050457572	0.091824134	0.066279958	0.053502619	0.03621727
scaffold_111	487316	552537	519926.5	521101	5000	0.053935935	0.031843368	0.079729349	0.041160803	0.0871818	0.051734842	0.050105005	0.031686842	0.068210843	0.037587201	0.067089423	0.039874187	0.060289732	0.046668953	0.037987692	0.029786783	0.055368224	0.036053116	0.102826142	0.066941102	0.062906023	0.039990716	0.071324881	0.040362908	0.04991409	0.044616233	0.085651262	0.060430414	0.051413361	0.036199872
scaffold_111	552538	617666	585102	585532	5000	0.050257013	0.030095113	0.068958028	0.036175498	0.080013285	0.049545334	0.044370363	0.028195269	0.059355815	0.032983436	0.058251288	0.034494257	0.055733695	0.043938132	0.034159126	0.026519821	0.049243996	0.03142986	0.090811023	0.059403193	0.052138774	0.033009017	0.062842467	0.035047856	0.04586133	0.039645854	0.077180908	0.05359598	0.043688022	0.029815225
scaffold_111	617691	690949	654320	654538	5000	0.0606636	0.034732738	0.08364006	0.042026922	0.086569161	0.053444118	0.056466084	0.034348803	0.072861405	0.039551443	0.071132137	0.040551526	0.061245212	0.047108714	0.043792003	0.031712483	0.06030057	0.037863168	0.103016096	0.067585606	0.066997941	0.040640499	0.077409108	0.042210636	0.050200769	0.044340288	0.087697732	0.062873938	0.056011319	0.037849457
scaffold_477	2341	129890	66115.5	92335	5000	0.033735827	0.042132028	0.081537369	0.06728825	0.056540229	0.038753114	0.023440812	0.028728871	0.058692649	0.061835196	0.082020648	0.070755101	0.055416296	0.054063978	0.022742824	0.034963989	0.058317629	0.06510153	0.131324959	0.09727328	0.073094705	0.066095362	0.093064671	0.071422666	0.037660075	0.017030847	0.096770427	0.088769738	0.048734722	0.058854111
scaffold_141	654	108165	54409.5	40221	5000	0.071648352	0.034360916	0.10397377	0.032889959	0.099582268	0.053045776	0.057619082	0.033088139	0.08310226	0.035760702	0.0925051	0.031519896	0.076148508	0.052414122	0.046384719	0.032002695	0.071224106	0.03486479	0.139406234	0.04537628	0.081460795	0.031215692	0.096504553	0.033193007	0.044915902	0.045367031	0.101912054	0.055529089	0.057835344	0.03359559
scaffold_141	108166	153599	130882.5	125884	5000	0.057764312	0.028414236	0.087806396	0.029424881	0.073217889	0.034872789	0.047913116	0.026849046	0.068530702	0.030855492	0.077985816	0.027508829	0.058174225	0.034252499	0.039859451	0.026542951	0.060711398	0.030602055	0.105770784	0.032353361	0.068384604	0.027411557	0.081898699	0.02914126	0.039805297	0.030099979	0.07682731	0.039894068	0.05067014	0.029742124
scaffold_141	153600	217052	185326	191979	5000	0.08182852	0.036601181	0.112340387	0.034493763	0.093776795	0.039181691	0.066811769	0.034611536	0.092679137	0.038211485	0.103024331	0.033964006	0.078848934	0.038412855	0.056220939	0.033963734	0.082555631	0.037966176	0.127544449	0.03422881	0.089377132	0.03189401	0.105637343	0.03615098	0.055764319	0.034710798	0.09512983	0.041639342	0.0677859	0.036005088
scaffold_141	217053	258164	237608.5	234080	5000	0.088859074	0.043824582	0.122475536	0.040219345	0.112669942	0.049915036	0.074527408	0.03981762	0.099725958	0.043732949	0.116267115	0.042179127	0.091589622	0.048558156	0.064084054	0.040314319	0.090301508	0.044834696	0.155707896	0.044242982	0.098856143	0.038717418	0.115016731	0.041784085	0.065307165	0.036777364	0.117329603	0.053814927	0.075354491	0.040805733
scaffold_141	258170	330870	294520	279011	5000	0.051686218	0.025858698	0.081865271	0.028512385	0.076195132	0.03675012	0.039114516	0.022977845	0.060042578	0.027996861	0.073333027	0.027202647	0.058930479	0.034866374	0.03223798	0.02192957	0.051972241	0.026897985	0.110769248	0.03622736	0.061253744	0.02533151	0.072205703	0.029422782	0.035939828	0.029021069	0.07680438	0.040186811	0.039492941	0.024186872
scaffold_141	330870	363701	347285.5	345263	5000	0.084041759	0.043547413	0.092863338	0.034190353	0.077274724	0.037412682	0.055019122	0.031449585	0.075294688	0.035254581	0.11145277	0.047287656	0.077949164	0.047795863	0.063529747	0.04083697	0.088616807	0.046291549	0.110793426	0.034148541	0.077020935	0.030110113	0.081369065	0.032863095	0.041501423	0.033208498	0.080475046	0.041486593	0.057689102	0.032117735
scaffold_141	363703	426131	394917	389599	5000	0.071304115	0.035082746	0.091250441	0.029266058	0.103703279	0.052082598	0.053226393	0.030426674	0.075598314	0.03345817	0.086381971	0.030244366	0.086750917	0.055576918	0.046388015	0.032706455	0.071875802	0.036261785	0.140005413	0.042372726	0.074048826	0.027838607	0.08683214	0.028365829	0.048979913	0.041305546	0.10533185	0.055371895	0.054438557	0.031671306
scaffold_141	426131	508499	467315	476812	5000	0.059928455	0.027993042	0.08231657	0.026714098	0.098335582	0.047366939	0.049363554	0.02686966	0.068142701	0.029445027	0.075255738	0.025847436	0.081487554	0.046886652	0.042082914	0.02591994	0.06082319	0.028852287	0.137693854	0.040874403	0.065698926	0.024829926	0.076501433	0.026278224	0.053238436	0.04047909	0.101985764	0.049995459	0.050535997	0.027937172
scaffold_141	508501	546918	527709.5	522971	5000	0.059276591	0.030081403	0.090684788	0.029192803	0.076299423	0.038181537	0.048183939	0.028896941	0.070654517	0.031792235	0.082062648	0.029150383	0.059399677	0.038858115	0.039032383	0.029014251	0.06138631	0.032104401	0.116155938	0.036439678	0.071738387	0.029285192	0.08215345	0.030377593	0.036788834	0.035351408	0.080857026	0.04286957	0.050712987	0.031329158
scaffold_141	546919	612775	579847	584411	5000	0.048526756	0.024425264	0.073839181	0.026066645	0.096915895	0.050933868	0.042319621	0.024291813	0.058642194	0.027172497	0.064079533	0.022651078	0.076144129	0.049852775	0.034005926	0.023249515	0.049497033	0.024949307	0.145311915	0.045886669	0.061312817	0.023671896	0.068401079	0.024590275	0.044715211	0.0453329	0.103250657	0.056853486	0.04479408	0.026134452
scaffold_141	612781	688319	650550	652378	5000	0.050613272	0.025546331	0.075574353	0.025058553	0.088896423	0.046989267	0.042402827	0.02503959	0.060417992	0.026862644	0.067543778	0.02437789	0.069013502	0.046846993	0.034404767	0.024923311	0.052301381	0.026498332	0.121340457	0.038581106	0.058720413	0.023577973	0.070580842	0.024755706	0.038652996	0.041897569	0.092276273	0.049941811	0.043945677	0.026320393
scaffold_418	110	224012	112061	130692	5000	0.051440409	0.050415562	0.11534538	0.08244556	0.09981243	0.061111113	0.03961699	0.03947166	0.07974525	0.068682931	0.115685674	0.085864911	0.095456606	0.079755779	0.038732994	0.049959247	0.079868286	0.072411465	0.216961609	0.136764733	0.111002297	0.092188521	0.130306857	0.082072934	0.058725539	0.042915277	0.158335914	0.115935316	0.07261393	0.073954234
scaffold_491	967	161878	81422.5	75130	5000	0.048683496	0.058358208	0.102058757	0.106755367	0.081103192	0.047466857	0.034801443	0.039910011	0.058143788	0.073485954	0.106534608	0.110018004	0.085704133	0.069240731	0.039079718	0.052906059	0.062437424	0.08009256	0.157708561	0.138016699	0.093739556	0.107959372	0.106262185	0.110315261	0.063770933	0.030878464	0.10034684	0.094640733	0.049148103	0.071349403
scaffold_310	238	149965	75101.5	77387	5000	0.030444985	0.037448814	0.124250831	0.089524906	0.066897029	0.035892457	0.024974252	0.027109342	0.046573265	0.057402744	0.122536046	0.089461013	0.063854347	0.051543649	0.023946744	0.034107002	0.045229093	0.060479525	0.211011996	0.13170199	0.118067788	0.088855241	0.128669797	0.089088562	0.053279253	0.032920859	0.090581677	0.086267264	0.04022737	0.055728283
scaffold_310	150130	294853	222491.5	209170	5000	0.044264841	0.046177893	0.153286071	0.101414374	0.083969604	0.036142441	0.038912798	0.039357903	0.063388241	0.067869608	0.152089685	0.103336169	0.081297701	0.048905467	0.037084478	0.046324125	0.061667816	0.071965345	0.223591209	0.123831189	0.145589657	0.101234	0.158078591	0.100968014	0.073753988	0.037821074	0.107525328	0.080883831	0.056226819	0.06811234
scaffold_310	294870	422072	358471	353982	5000	0.044313505	0.046065572	0.14723537	0.096990922	0.078454347	0.034610975	0.039025088	0.038443194	0.061786144	0.062930295	0.143096607	0.097417094	0.076302653	0.050343616	0.037343927	0.045224686	0.059310223	0.065535118	0.218085908	0.124819654	0.143198963	0.099266388	0.151363961	0.097626174	0.066976706	0.031923657	0.101353558	0.074777686	0.054558945	0.062485418
scaffold_235	659	107535	54097	72946	5000	0.023620368	0.037515814	0.105150373	0.082028914	0.054431847	0.038741543	0.019558627	0.029389025	0.035679602	0.050735253	0.10305019	0.081571918	0.051554491	0.040505001	0.017968943	0.030022489	0.034046137	0.050926121	0.172099811	0.110456855	0.102748303	0.082105503	0.106372956	0.08184234	0.044842151	0.020834217	0.072956749	0.067619738	0.030208541	0.046393748
scaffold_235	107535	203215	155375	160701	5000	0.026701016	0.04224144	0.111148381	0.08696949	0.047677998	0.041972401	0.021881845	0.031804911	0.040840586	0.056003409	0.109874677	0.087490401	0.046093925	0.049458451	0.020852957	0.03590865	0.03973956	0.057794452	0.177450676	0.124369235	0.105411704	0.085553507	0.116501101	0.08794654	0.037459969	0.027032397	0.068512955	0.078443311	0.034943599	0.05090432
scaffold_235	203591	308868	256229.5	251372	5000	0.035661847	0.050188275	0.13142418	0.094642092	0.068391692	0.0553789	0.030025454	0.04071253	0.051388915	0.065845159	0.130440844	0.095604232	0.063169247	0.053826967	0.028142804	0.041891053	0.049552762	0.066808348	0.219113774	0.135709507	0.127279797	0.0952839	0.135568575	0.095224152	0.053973642	0.036065224	0.092870556	0.089652754	0.044440441	0.061139874
scaffold_235	308868	465496	387182	378167	5000	0.048067329	0.049345359	0.150952599	0.098671835	0.089385393	0.04012163	0.044627841	0.045897955	0.067743184	0.07204492	0.147481097	0.09860993	0.086145986	0.053317056	0.04199277	0.050479079	0.065247668	0.074631563	0.233601388	0.127277133	0.147326971	0.101275457	0.151267412	0.0969463	0.079031782	0.045260677	0.115450212	0.090171869	0.062419524	0.074488335
scaffold_492	242	140616	70429	72369	5000	0.029553946	0.03980063	0.07884827	0.062699777	0.057436309	0.041968731	0.019381534	0.02511164	0.049380558	0.053986208	0.078637526	0.065589173	0.056464026	0.054811803	0.019872237	0.032964195	0.049321028	0.057050164	0.13828858	0.092485047	0.068145722	0.060007447	0.087127478	0.063502564	0.035846982	0.019704718	0.096692208	0.083502764	0.039407362	0.049743462
scaffold_420	94	150126	75110	69835	5000	0.03980467	0.048987041	0.089893217	0.068311316	0.060959192	0.036943859	0.026798394	0.028231589	0.06174324	0.059359709	0.091714655	0.073811531	0.063277402	0.061999765	0.028717168	0.045492903	0.063609865	0.066945281	0.143283426	0.098914056	0.080809278	0.066326102	0.10129294	0.070997874	0.041212283	0.02079146	0.098960628	0.084401495	0.051736231	0.056778297
scaffold_156	140	53991	27065.5	38621	5000	0.061112672	0.02970545	0.091720085	0.031186882	0.080517037	0.035501004	0.050669472	0.027973291	0.07347154	0.033793973	0.083687402	0.030502987	0.064912456	0.034443254	0.042213277	0.02670086	0.064840717	0.032661754	0.10818588	0.03336068	0.07337662	0.028995767	0.085577289	0.032979572	0.044828617	0.027343208	0.08336754	0.039187574	0.054978199	0.03160697
scaffold_156	53997	117743	85870	86414	5000	0.050641633	0.025914195	0.078602188	0.027349155	0.077390897	0.038075312	0.042099142	0.024584647	0.060742929	0.02820088	0.07174331	0.027131871	0.06068135	0.036650214	0.034828773	0.023913398	0.053334132	0.02761849	0.109240221	0.033387517	0.064380973	0.026209419	0.073755694	0.027939276	0.038793715	0.032551204	0.080346224	0.042399111	0.04490223	0.026978718
scaffold_156	117743	273411	195577	177434	5000	0.077124588	0.035100619	0.104840467	0.034721559	0.115135519	0.046164323	0.06420845	0.034014751	0.085849474	0.036808128	0.098813945	0.035806552	0.09426992	0.042694995	0.054295578	0.032575335	0.077417459	0.036879157	0.143829191	0.04272299	0.08592522	0.034753099	0.100214967	0.035218267	0.064542077	0.043286659	0.113763176	0.049922109	0.064772383	0.035477105
scaffold_156	273412	375806	324609	331524	5000	0.076243587	0.035058212	0.105849357	0.031519776	0.128673162	0.066459128	0.066711741	0.035793802	0.089176969	0.03814369	0.093376769	0.031588776	0.100808368	0.067772191	0.053581191	0.035642458	0.076918565	0.037682144	0.174317061	0.057385401	0.090513045	0.033875987	0.099548002	0.033580707	0.059446535	0.059440787	0.129088469	0.071820707	0.067543012	0.039200122
scaffold_156	375829	473706	424767.5	428110	5000	0.072063695	0.033873621	0.097704148	0.030618369	0.123313356	0.064342626	0.069381279	0.037345017	0.084453324	0.034961916	0.086899069	0.03092152	0.09499309	0.063842032	0.056148685	0.037266476	0.073601724	0.035482086	0.15943916	0.052121594	0.084834085	0.032835149	0.095065233	0.031006405	0.058085779	0.059376733	0.125997112	0.069108287	0.071818406	0.04003799
scaffold_156	473708	548382	511045	519777	5000	0.071567981	0.033632278	0.101685969	0.035079634	0.121644307	0.051978497	0.064526354	0.035567976	0.079452321	0.03543125	0.092488459	0.034266539	0.099581984	0.048853768	0.054025372	0.03361888	0.07038382	0.034514806	0.160159695	0.044948063	0.08299064	0.035757121	0.093355894	0.033952494	0.066887964	0.04281257	0.120723746	0.05239376	0.061929657	0.035706366
scaffold_156	548390	593036	570713	566409	5000	0.063072094	0.030629462	0.092044583	0.02984397	0.084363566	0.038677058	0.05199675	0.029147355	0.074836197	0.03263821	0.084011179	0.029984831	0.067900787	0.037826149	0.042475156	0.028180169	0.065543406	0.032467561	0.117402456	0.034494215	0.0746819	0.02903209	0.092332423	0.031807056	0.044970955	0.032555319	0.086829354	0.041962672	0.054089496	0.031096871
scaffold_506	467	144048	72257.5	64075	5000	0.040384582	0.052230577	0.098248132	0.080746394	0.057725687	0.046355393	0.027186262	0.034516848	0.067189265	0.071340895	0.097988819	0.08414681	0.056060017	0.059923057	0.026820568	0.044556702	0.066436636	0.075005843	0.142769076	0.109787186	0.087908203	0.081471356	0.114937	0.086239712	0.034354391	0.019082894	0.099411651	0.093371578	0.054392774	0.068110584
scaffold_244	273	150677	75475	72067	5000	0.033127698	0.046134933	0.126977942	0.090422968	0.077345026	0.045110604	0.026764061	0.034897696	0.046889036	0.058620602	0.125640461	0.090996411	0.075767179	0.052989703	0.024825271	0.036612234	0.04537035	0.060063727	0.213087181	0.125185195	0.123983399	0.091459298	0.131722057	0.089872482	0.063804642	0.03013407	0.096781825	0.077620143	0.039659392	0.054122252
scaffold_244	150679	278943	214811	218337	5000	0.033238481	0.05013779	0.131214233	0.097715054	0.059020195	0.05280227	0.028907116	0.038935088	0.048821601	0.065359925	0.129470076	0.098907445	0.055596832	0.057571909	0.027420334	0.043959151	0.047372181	0.067963874	0.214099564	0.143378913	0.129792036	0.09984352	0.136686613	0.09778483	0.046753812	0.037992441	0.08263806	0.093720899	0.04400354	0.062920447
scaffold_244	278954	422367	350660.5	333495	5000	0.037874852	0.046760722	0.139578648	0.100463969	0.063479793	0.036516951	0.032249584	0.034870671	0.053127059	0.064413608	0.139633764	0.101607184	0.063375183	0.053356951	0.032492737	0.044417347	0.053285929	0.069332462	0.206280673	0.131987402	0.137216726	0.10164478	0.144744704	0.101754354	0.054496828	0.033195114	0.087568126	0.083947314	0.048184338	0.063657558
scaffold_300	146	110798	55472	52474	5000	0.047721494	0.048347911	0.134259037	0.073543752	0.070866635	0.045246292	0.037395486	0.037687625	0.075289737	0.061449955	0.134064509	0.077737976	0.063983019	0.053205976	0.034455064	0.046406512	0.073241046	0.066657894	0.191908338	0.099652812	0.121680681	0.07430026	0.129079083	0.070356344	0.046910867	0.037617338	0.108214606	0.083961038	0.063015257	0.060292285
scaffold_300	111081	247450	179265.5	213095	5000	0.062282506	0.051756315	0.141604171	0.067111027	0.0941667	0.077484852	0.052308802	0.049546062	0.092348803	0.064501303	0.137122103	0.068398376	0.072272427	0.063535402	0.041951022	0.044062846	0.083998309	0.063787881	0.23298903	0.117631653	0.132534057	0.072271887	0.147359079	0.065912738	0.049056049	0.056545984	0.137033996	0.109939052	0.07541382	0.064325519
scaffold_300	247453	350590	299021.5	309846	5000	0.070443882	0.059678091	0.179187793	0.088436424	0.094752406	0.072257203	0.06052427	0.060777218	0.115224466	0.083322186	0.17258366	0.089764136	0.078343734	0.066257314	0.050061528	0.057918579	0.106060935	0.083296875	0.250049014	0.123942475	0.163032341	0.092417795	0.189695458	0.082906414	0.057021896	0.066718397	0.150751841	0.118281715	0.097260679	0.085896901
scaffold_521	164	118944	59554	38904	5000	0.032336381	0.044757374	0.072736318	0.082411448	0.065715771	0.04041599	0.021513492	0.032255061	0.041495656	0.060009373	0.074278372	0.082936294	0.068614398	0.047366692	0.022696628	0.034177357	0.042810291	0.061056983	0.128420583	0.10789556	0.064565191	0.078852118	0.077089925	0.084862415	0.053945636	0.017222158	0.083209173	0.074985835	0.032358378	0.054037344
scaffold_370	151	117741	58946	51753	5000	0.042992773	0.052340933	0.097089337	0.060907016	0.06569765	0.052342837	0.037679901	0.041870587	0.066957743	0.05427081	0.09836285	0.070210215	0.045627599	0.055604844	0.030560155	0.050350285	0.065583402	0.06548712	0.150188541	0.090206488	0.089981191	0.063045925	0.11029061	0.062853054	0.042997402	0.047927563	0.100833695	0.077996041	0.058598901	0.056101539
scaffold_370	117745	187295	152520	143879	5000	0.047497367	0.05707374	0.100683182	0.064125425	0.068717871	0.049130603	0.037026893	0.042217732	0.06641245	0.054097361	0.109390852	0.077771882	0.055566461	0.055910957	0.035150184	0.05842694	0.071148923	0.069200856	0.148528944	0.084747946	0.092296861	0.064725954	0.113555274	0.065902599	0.048451173	0.049252167	0.100623144	0.074428336	0.058053972	0.056149901
scaffold_370	187367	304864	246115.5	247618	5000	0.043155823	0.047227107	0.116893755	0.0637879	0.074044882	0.050157641	0.044012609	0.046255729	0.073737403	0.056531917	0.112941589	0.069541416	0.053540198	0.054676768	0.034707647	0.05169044	0.067140179	0.061536036	0.172152254	0.090287878	0.11042961	0.06713969	0.123461276	0.059471711	0.050210622	0.056922332	0.110004492	0.077780211	0.067067771	0.060383309
scaffold_158	295	41461	20878	20123	5000	0.055990375	0.027907447	0.08705222	0.028116671	0.072809079	0.033213144	0.046976472	0.027442474	0.068272617	0.030768036	0.0787408	0.02810149	0.057789164	0.033082287	0.038576508	0.026838427	0.05991526	0.030548984	0.110633345	0.032042591	0.070903873	0.028393815	0.083950827	0.028799609	0.038506656	0.028853574	0.079650553	0.039298896	0.051015261	0.030411263
scaffold_158	41463	176474	108968.5	133100	5000	0.068296932	0.031701524	0.093998777	0.029911368	0.098603214	0.043428229	0.06127443	0.033452408	0.079921352	0.034231652	0.083228082	0.027895957	0.07723364	0.040793788	0.050030442	0.03180811	0.069305561	0.032761451	0.127591227	0.036910497	0.07843265	0.030541567	0.090893293	0.029346661	0.053644831	0.039552929	0.098598974	0.046933849	0.062208974	0.035773315
scaffold_158	176492	238363	207427.5	206972	5000	0.040875096	0.021359798	0.061044901	0.02153633	0.060968644	0.03027211	0.033324172	0.020031712	0.048704258	0.023642766	0.055743775	0.02127514	0.047300305	0.029728437	0.027968108	0.019546128	0.043386567	0.023554024	0.083268271	0.025287649	0.046956376	0.021021201	0.060259136	0.022205396	0.031045461	0.026291693	0.064138398	0.035018099	0.035555989	0.022229405
scaffold_158	238364	304345	271354.5	263510	5000	0.072566395	0.035240361	0.104878624	0.034317381	0.09786299	0.051351606	0.057712655	0.03385389	0.081826201	0.036329038	0.096882134	0.034062844	0.075500581	0.051271818	0.047286191	0.033496651	0.072082073	0.03650046	0.152096449	0.04976934	0.083251545	0.034351457	0.100420372	0.035178434	0.044354558	0.046499523	0.098624561	0.055881655	0.057673888	0.035258976
scaffold_158	304345	365152	334748.5	339365	5000	0.078010799	0.035654461	0.1052134	0.031280095	0.110531441	0.05589821	0.065003747	0.035732961	0.088392407	0.036614245	0.097395728	0.031622648	0.085133228	0.052339275	0.052367416	0.033900228	0.076884761	0.036166941	0.154532905	0.048468934	0.087372693	0.033168926	0.099577628	0.033597793	0.052212596	0.045788873	0.109905127	0.057677747	0.063582887	0.03616983
scaffold_158	365154	445115	405134.5	398791	5000	0.094066316	0.04171094	0.123141663	0.038742	0.12298713	0.062488204	0.074719611	0.04014968	0.104934899	0.042757693	0.115038604	0.039132714	0.097890905	0.059114181	0.062890614	0.038750203	0.095220864	0.043103067	0.157287904	0.052491773	0.097922052	0.038391657	0.118354132	0.040498916	0.059057675	0.051488519	0.123496613	0.065849026	0.075950863	0.041285191
scaffold_158	445117	497910	471513.5	477072	5000	0.093418055	0.04332373	0.119176593	0.041990645	0.121551547	0.051661042	0.08037068	0.041934121	0.104009039	0.046735816	0.110756208	0.04100618	0.103058637	0.049404418	0.070763185	0.039824158	0.094524014	0.045049724	0.147753954	0.044740417	0.097499504	0.039883497	0.11473711	0.046550952	0.077423145	0.044623585	0.125126962	0.057921706	0.082030737	0.044340716
scaffold_158	497915	589780	543847.5	549772	5000	0.079745781	0.037016505	0.11143789	0.034354043	0.111583756	0.054108079	0.0649983	0.035602759	0.091040978	0.038010358	0.101099257	0.035130112	0.091609275	0.055280448	0.056090986	0.03642017	0.082006496	0.039260182	0.144705593	0.045447224	0.087975884	0.034845625	0.10061722	0.038276279	0.059075657	0.047905134	0.112362988	0.059418511	0.067336478	0.038200373
scaffold_356	105	189254	94679.5	100157	5000	0.048783539	0.047570442	0.12215251	0.068465891	0.09737148	0.074338259	0.048299846	0.049044037	0.084520258	0.059315499	0.114072646	0.071868686	0.061342348	0.066195598	0.034591633	0.049084145	0.072965553	0.061112643	0.218768754	0.1197655	0.114120136	0.072614904	0.128929533	0.063105023	0.058248894	0.07878858	0.147822704	0.105884175	0.072849277	0.062305553
scaffold_356	189274	331551	260412.5	281236	5000	0.049893191	0.043448405	0.11807533	0.063533946	0.077633252	0.045299431	0.046465211	0.041991254	0.082767255	0.055860618	0.10808147	0.066911624	0.059277284	0.0486077	0.03528936	0.044615549	0.072092043	0.059083391	0.171778594	0.090825261	0.103467044	0.065777037	0.127306461	0.063652508	0.055132468	0.049286954	0.113070182	0.076119477	0.068707884	0.057393117
scaffold_212	1442	67619	34530.5	39385	5000	0.082547574	0.040636296	0.134356567	0.032148428	0.099507659	0.051604007	0.071002751	0.038467127	0.102635672	0.041404854	0.120498357	0.031566744	0.076326746	0.057676676	0.057872201	0.04038688	0.091313507	0.042234429	0.174505048	0.025715258	0.106064294	0.032573073	0.130266006	0.034608823	0.052312833	0.051168551	0.119034732	0.058464107	0.079898258	0.040737073
scaffold_212	67621	127298	97459.5	92190	5000	0.075464734	0.038686951	0.123761824	0.02781325	0.120717747	0.058598808	0.079951613	0.042338236	0.100067542	0.03909001	0.111372411	0.030180387	0.082677022	0.064258182	0.059947448	0.045336868	0.086235821	0.041863032	0.195075699	0.025207608	0.115331599	0.030028051	0.123667848	0.029647768	0.06242408	0.065166708	0.139184475	0.067547942	0.089331933	0.045909476
scaffold_212	127300	209894	168597	159716	5000	0.07263604	0.037953843	0.11875463	0.027918057	0.102770088	0.052432768	0.065716995	0.03875028	0.094907073	0.037377604	0.1044123	0.029436453	0.071203002	0.05813397	0.050425105	0.039774368	0.0799847	0.039163494	0.167150389	0.022957629	0.099707041	0.029992846	0.116339616	0.028533564	0.051287657	0.061118561	0.117830932	0.057532952	0.074179497	0.040313524
scaffold_212	209895	255392	232643.5	236483	5000	0.062822395	0.033492966	0.106951839	0.024909744	0.084562168	0.042590315	0.060098699	0.034530121	0.086390784	0.034698248	0.096350981	0.026558631	0.060203556	0.045544776	0.045756478	0.035037272	0.074318507	0.03617425	0.142777128	0.019151908	0.101569842	0.026382385	0.106797206	0.028281396	0.044745495	0.043757693	0.104180537	0.049387783	0.073861643	0.038861023
scaffold_212	255392	299292	277342	272376	5000	0.053139375	0.029441823	0.089610682	0.023228627	0.070964733	0.036411284	0.047474231	0.03046859	0.070411118	0.030183965	0.080270459	0.024485932	0.051771554	0.039362549	0.037490781	0.031119667	0.060831626	0.030856187	0.122558209	0.015793789	0.076636027	0.024131311	0.091953094	0.024332865	0.036838553	0.04079373	0.084174439	0.040278781	0.055202306	0.031814636
scaffold_212	299303	358244	328773.5	326426	5000	0.069039211	0.034849735	0.11780667	0.028639589	0.095579483	0.044338272	0.061391135	0.035486059	0.09152212	0.036648741	0.10468199	0.029520702	0.069200117	0.046104733	0.047791067	0.035528683	0.07885286	0.037691122	0.152776442	0.019374038	0.096666883	0.03054618	0.11527155	0.029128197	0.052220019	0.048779121	0.113102685	0.051314002	0.071691592	0.038275819
scaffold_427	348	137679	69013.5	66280	5000	0.054511902	0.042920751	0.127798143	0.064967247	0.086104646	0.045558375	0.054487441	0.050068822	0.092939165	0.058748629	0.112626152	0.065315107	0.062809244	0.037860634	0.039628456	0.048670478	0.0790286	0.059001277	0.164661811	0.080885989	0.11084723	0.067841308	0.142160941	0.066498017	0.064020636	0.054396112	0.120510074	0.073670825	0.078236874	0.062738807
scaffold_427	137685	216892	177288.5	172974	5000	0.039728528	0.044551805	0.114064897	0.070221337	0.060971669	0.050677571	0.038391252	0.043449726	0.070975471	0.058108989	0.105156723	0.071867814	0.043549109	0.051743007	0.028572624	0.043218196	0.060920383	0.057967827	0.161973007	0.095651217	0.102658362	0.070593208	0.126312112	0.072469671	0.042258122	0.054391691	0.097059438	0.078807846	0.059783551	0.057754854
scaffold_130	140	133197	66668.5	72445	5000	0.043140592	0.050805833	0.131584857	0.100073927	0.07812719	0.01584715	0.033359208	0.023469944	0.079089618	0.071291024	0.131910055	0.104911273	0.079414968	0.057688899	0.034486026	0.050373306	0.080639838	0.081580239	0.182546824	0.122297778	0.126135873	0.100512454	0.150327502	0.103514828	0.067448411	0.018861794	0.124707253	0.087216763	0.072777935	0.073272369
scaffold_130	133204	292814	213009	214915	5000	0.027195795	0.042030484	0.103063361	0.091447463	0.053544158	0.02678382	0.01953673	0.021210963	0.05462606	0.061312927	0.101127074	0.092446488	0.054495613	0.058815642	0.020325909	0.03830946	0.054316944	0.066276252	0.173179669	0.133165834	0.095105249	0.090245672	0.121382542	0.092688455	0.042493288	0.018070873	0.101686305	0.091880506	0.047776077	0.059633177
scaffold_130	292922	411755	352338.5	364235	5000	0.029922931	0.043684081	0.121793709	0.112564782	0.054769498	0.030882307	0.022500137	0.024989866	0.066546961	0.078988465	0.120850713	0.11505086	0.054015871	0.056981426	0.021883237	0.038984528	0.065749435	0.083300623	0.186581402	0.155203642	0.114601719	0.1130582	0.141615587	0.11282935	0.040278324	0.017345717	0.112400584	0.11372743	0.058177523	0.076119628
scaffold_130	411755	539759	475757	467719	5000	0.042150697	0.053068682	0.145019424	0.118880946	0.080195476	0.033938291	0.03259297	0.03021955	0.082175474	0.081798768	0.146184584	0.124128455	0.07926159	0.0677741	0.032410679	0.050817574	0.082231036	0.088787191	0.224963724	0.155685437	0.142675752	0.124717088	0.151820552	0.108732619	0.058333392	0.024227506	0.142148572	0.110876258	0.075436815	0.084348366
scaffold_130	539780	704888	622334	599491	5000	0.035431205	0.045116873	0.130395298	0.115149189	0.067458635	0.033558459	0.027528027	0.027912765	0.07230276	0.078597266	0.129455163	0.11682222	0.063553542	0.060584001	0.027114803	0.042261761	0.07121298	0.082439392	0.205004385	0.151185665	0.125239649	0.117426263	0.148203427	0.11140383	0.043670688	0.024617195	0.125069879	0.108981889	0.065161448	0.079150844
scaffold_130	704896	875836	790366	767507	5000	0.03732291	0.05477324	0.129813958	0.111385999	0.068868643	0.019684934	0.02702573	0.020276973	0.072535712	0.079849316	0.131615756	0.115423916	0.072198246	0.069677339	0.03177165	0.057180299	0.07603772	0.090123909	0.203710488	0.147912425	0.128144002	0.116659323	0.148758458	0.109798019	0.05435474	0.021697245	0.129190055	0.110536478	0.069569949	0.084098533
scaffold_130	875847	1044366	960106.5	940678	5000	0.041627237	0.04713631	0.147733044	0.117902887	0.079863679	0.021681713	0.032548058	0.023292936	0.085482146	0.082863157	0.144683489	0.118231076	0.078725961	0.066563312	0.033343048	0.047782413	0.083387133	0.087433265	0.234044856	0.160771811	0.136543451	0.11576376	0.159181457	0.108048418	0.062444026	0.031835385	0.149088682	0.116820308	0.075596426	0.082326829
scaffold_130	1044416	1194347	1119381.5	1111257	5000	0.044435509	0.058934146	0.143691504	0.118620358	0.074223406	0.053044643	0.034973704	0.040904339	0.088290286	0.089965266	0.130528974	0.11111273	0.064879865	0.068048581	0.031505157	0.049128074	0.078044333	0.085501116	0.208612218	0.153729966	0.128316864	0.112538356	0.152902871	0.10852358	0.049656514	0.025627837	0.131180338	0.11741364	0.072291231	0.080676237
scaffold_130	1194347	1334106	1264226.5	1259592	5000	0.039698714	0.054576997	0.123642912	0.10426024	0.070386911	0.056424322	0.032155829	0.043486973	0.077111243	0.081963774	0.119441373	0.104693278	0.061347215	0.060688719	0.026879263	0.043200805	0.071471018	0.080873964	0.19074784	0.144295677	0.115917577	0.105783818	0.130015014	0.098372637	0.044828287	0.021814851	0.120589561	0.110093723	0.066147901	0.078571492
scaffold_130	1334149	1477637	1405893	1405769	5000	0.035888981	0.056849458	0.111872344	0.100787367	0.069448635	0.060003813	0.026596019	0.04169038	0.069083863	0.078067783	0.108894793	0.100613906	0.062527848	0.063000345	0.023611181	0.042809721	0.066543645	0.079757101	0.194006622	0.146556484	0.103238117	0.099122404	0.124138385	0.097175815	0.046256203	0.02330343	0.124000314	0.112655618	0.058523422	0.073315719
scaffold_341	168	80900	40534	44328	5000	0.042997755	0.041005891	0.118366085	0.06929555	0.066656406	0.04612092	0.040436452	0.040826611	0.07262396	0.053383136	0.10642564	0.067466335	0.046348607	0.047135223	0.029197257	0.041344501	0.060301618	0.052104306	0.162609794	0.093444355	0.102926816	0.065871224	0.115876675	0.064378659	0.044406658	0.048904905	0.099346126	0.073535542	0.057976577	0.051233696
scaffold_341	80905	206020	143462.5	135961	5000	0.041502251	0.041795589	0.116836155	0.069023306	0.085030499	0.058758138	0.038492462	0.041131387	0.074960014	0.058815358	0.100995385	0.062298013	0.051809255	0.056123527	0.025974957	0.036776816	0.059015314	0.051245623	0.196966556	0.10540262	0.100036566	0.063149	0.113469779	0.056814437	0.046652115	0.062313073	0.124343807	0.092155981	0.057159806	0.051259029
scaffold_537	115	109026	54570.5	40473	5000	0.037918894	0.04379257	0.095940501	0.080082066	0.066675448	0.033157199	0.024650032	0.026138655	0.064867481	0.069132915	0.098120327	0.084051195	0.070711128	0.057324051	0.02604817	0.038592889	0.066375883	0.074001675	0.154009437	0.106712248	0.084285613	0.079306181	0.113339231	0.086838958	0.048317458	0.018004979	0.110920183	0.092565599	0.052862097	0.06687083
scaffold_380	264	82004	41134	55363	5000	0.060429274	0.053126871	0.149853162	0.074157495	0.100433884	0.055582184	0.05719522	0.054158303	0.100506471	0.065709028	0.136419234	0.07638681	0.076472142	0.050887117	0.041066824	0.053043085	0.085472302	0.066970824	0.198102744	0.090154299	0.133714366	0.076373287	0.150940253	0.068852669	0.073055545	0.055247972	0.136214362	0.078581626	0.081813684	0.066710665
scaffold_380	82079	154733	118406	118185	5000	0.056798941	0.051747685	0.130883235	0.068676735	0.084834243	0.055106664	0.053460581	0.052115864	0.094884757	0.062321272	0.12121835	0.072430021	0.063327127	0.055685075	0.040586694	0.054048913	0.082513195	0.064876593	0.18240029	0.092857481	0.119204719	0.0734043	0.143580319	0.069174642	0.060577271	0.057115519	0.12497806	0.080368649	0.079784934	0.065866823
scaffold_380	154737	297053	225895	231276	5000	0.043086844	0.043562322	0.110140966	0.061166118	0.086634927	0.064478139	0.042939164	0.045830445	0.077659094	0.057695067	0.09887175	0.061077054	0.057317062	0.057650096	0.031132522	0.044030456	0.066067308	0.057274298	0.195805391	0.101757323	0.098996849	0.061713584	0.117997259	0.059413356	0.05530111	0.067312978	0.132335193	0.095282295	0.065908576	0.058707774
scaffold_609	251	108842	54546.5	46670	5000	0.034445939	0.046941229	0.085151502	0.095416636	0.058784677	0.049347277	0.027232736	0.03859556	0.044343394	0.064033685	0.085517774	0.094375393	0.059290687	0.047539052	0.027787656	0.036918395	0.044698888	0.06284481	0.127023988	0.123314141	0.079295746	0.093682583	0.088614481	0.096566084	0.046591352	0.018930297	0.075732564	0.08119602	0.038029509	0.059618151
scaffold_260	273	165289	82781	101806	5000	0.051964231	0.058567927	0.158539321	0.109506621	0.090144068	0.042807565	0.04509808	0.045113	0.071250393	0.075715569	0.156316315	0.111953741	0.088633609	0.057287298	0.043814178	0.055489663	0.070006618	0.082473644	0.233574611	0.130869943	0.153560744	0.110412565	0.16377713	0.110613287	0.076765718	0.04187662	0.114369324	0.08978447	0.064168743	0.074984928
scaffold_260	165306	327699	246502.5	266837	5000	0.037384577	0.045566701	0.137672145	0.096332808	0.072349925	0.040108447	0.033013769	0.034839609	0.056921601	0.066762681	0.135626926	0.09787966	0.070560049	0.057672913	0.032297433	0.045411446	0.056111502	0.07163406	0.230154662	0.137208199	0.130555922	0.095969047	0.140334097	0.094500117	0.059862568	0.041229195	0.103171737	0.095160468	0.051474626	0.066302049
scaffold_260	327769	439237	383503	371371	5000	0.045525826	0.05435433	0.146505844	0.101890281	0.068885801	0.050127765	0.039034128	0.043039862	0.063322311	0.070072337	0.145852559	0.103710028	0.064887138	0.057036458	0.037410813	0.048757004	0.06177141	0.073620663	0.217572018	0.137825531	0.140217848	0.101751155	0.150511167	0.100837875	0.053305618	0.037991772	0.093945396	0.092162415	0.055374363	0.067273873
scaffold_22	107	71928	36017.5	27528	5000	0.028970696	0.031849502	0.087301046	0.042912355	0.047636927	0.043321581	0.029510946	0.032681851	0.047641999	0.043157151	0.083947048	0.043085669	0.038806062	0.041779594	0.025599486	0.032475251	0.044017542	0.043445573	0.142540373	0.064720777	0.084353548	0.04259159	0.096947837	0.046054248	0.040069671	0.04562724	0.075743713	0.070526507	0.044962921	0.044389092
scaffold_22	71928	144933	108430.5	117883	5000	0.055372316	0.054430154	0.141135449	0.064979236	0.073180199	0.064531253	0.054220809	0.05494726	0.083307038	0.068472282	0.136057897	0.063947763	0.065654905	0.064954355	0.049580649	0.05577596	0.078592578	0.068821327	0.20636807	0.090639474	0.135329303	0.065742629	0.149953189	0.064886979	0.061164862	0.065361172	0.112752804	0.097876575	0.078111093	0.070149259
scaffold_22	144979	209330	177154.5	179741	5000	0.047201478	0.046391165	0.123262136	0.056912259	0.063858536	0.051066527	0.044978177	0.044977963	0.069579666	0.056863897	0.119065524	0.057236756	0.057403844	0.054031646	0.041745756	0.048016836	0.06598725	0.058492587	0.178409294	0.077824527	0.119032983	0.058191547	0.127633538	0.057753561	0.055388803	0.056075768	0.095490018	0.081162521	0.064425626	0.057973158
scaffold_22	209334	339461	274397.5	246001	5000	0.04246096	0.035257766	0.098046522	0.045634293	0.069544542	0.053116589	0.039759417	0.034314629	0.060670449	0.046676014	0.097304137	0.045998561	0.059861615	0.051425216	0.036682353	0.034850207	0.057513809	0.046758328	0.178697445	0.080046627	0.094902119	0.045828918	0.102570182	0.047861669	0.055677315	0.052869244	0.099210832	0.082785027	0.055232948	0.046007456
scaffold_22	339472	422029	380750.5	384862	5000	0.058473574	0.055687125	0.145107769	0.065990459	0.080608802	0.070251302	0.058129361	0.057307206	0.088057708	0.071487971	0.139011228	0.065993764	0.066022425	0.063982345	0.049570045	0.053827829	0.080451265	0.070433346	0.213582017	0.093515247	0.140556227	0.067716408	0.153937066	0.067720407	0.06438623	0.065384191	0.116254727	0.101094994	0.080034132	0.071722899
scaffold_22	422086	472097	447091.5	445053	5000	0.051949057	0.045874816	0.122550339	0.056628231	0.084026071	0.049377066	0.04918895	0.044697231	0.069971294	0.05780785	0.119279913	0.055557806	0.079162136	0.04834262	0.045823191	0.044317361	0.066600459	0.057623841	0.192107882	0.072739929	0.118709812	0.057131754	0.127504676	0.060081723	0.074770434	0.048947068	0.112497339	0.075854705	0.064477508	0.057186843
scaffold_22	472121	586899	529510	501048	5000	0.053667388	0.048039851	0.134482688	0.058196961	0.093829435	0.073787182	0.051245926	0.048021371	0.075943045	0.060491185	0.133451167	0.05945144	0.079502182	0.06998338	0.046687852	0.04882248	0.071508882	0.061058692	0.241030794	0.10166957	0.12807127	0.058584496	0.139588203	0.058702197	0.077943795	0.073916867	0.129976155	0.108523304	0.069095665	0.061077645
scaffold_22	586903	743956	665429.5	671297	5000	0.081508245	0.074389263	0.186302895	0.079607467	0.116746593	0.098997301	0.080420714	0.076669007	0.120750259	0.092465274	0.181534449	0.081554554	0.095678189	0.089945306	0.070128242	0.075842195	0.111281527	0.09287162	0.2896053	0.124620136	0.180129192	0.082348702	0.201000346	0.081404803	0.092310933	0.096702393	0.163762367	0.140387502	0.110444544	0.094681798
scaffold_22	743956	837913	790934.5	783135	5000	0.089392695	0.081897445	0.194484439	0.084150488	0.114797986	0.08661412	0.087356313	0.083313503	0.130686934	0.102805334	0.187558501	0.085404831	0.097888705	0.079982314	0.076507046	0.0810307	0.121600215	0.103391296	0.255033214	0.106374413	0.187499135	0.086716167	0.204988535	0.083344207	0.095783621	0.084464114	0.157662443	0.126289555	0.119029117	0.104558451
scaffold_22	837933	954217	896075	922701	5000	0.062720014	0.055104098	0.148800042	0.065543107	0.086679522	0.06803575	0.064157208	0.058321632	0.089184906	0.07028933	0.139694635	0.063792401	0.071565063	0.059483836	0.053898644	0.053866825	0.078283763	0.066104221	0.207829662	0.090964804	0.13749062	0.063268577	0.145759905	0.068094542	0.070298144	0.070133855	0.114216331	0.094036424	0.080500744	0.068580097
scaffold_22	954217	1029541	991879	987872	5000	0.056612513	0.057557179	0.134234306	0.069703454	0.07291289	0.067415773	0.055480819	0.058670162	0.080983341	0.070946599	0.119806144	0.054371969	0.057225128	0.06039603	0.044615836	0.04815917	0.069111347	0.059705406	0.192096365	0.087042286	0.118959487	0.056024681	0.124676185	0.057740925	0.055590708	0.069958771	0.102613259	0.097275744	0.069339783	0.062319035
scaffold_22	1029548	1166205	1097876.5	1083746	5000	0.066821558	0.059843378	0.145341021	0.067203531	0.0850555	0.073177377	0.061485917	0.059909495	0.092550703	0.075826122	0.149478415	0.06918864	0.070339255	0.073530091	0.059101661	0.063536949	0.090781421	0.077481818	0.223171298	0.099112695	0.137998473	0.066890423	0.153669853	0.06699036	0.072957218	0.081198518	0.12764533	0.116140344	0.085430207	0.076646583
scaffold_22	1166214	1277056	1221635	1240131	5000	0.063061544	0.051401206	0.146855455	0.061371773	0.09155483	0.069400153	0.062426724	0.054148932	0.091989557	0.068649875	0.141709781	0.061005752	0.077773453	0.066204339	0.054575963	0.05233029	0.084691288	0.068021631	0.231704346	0.095379194	0.139062363	0.061458358	0.15198171	0.060382905	0.076040432	0.069874429	0.129846722	0.108601336	0.083706222	0.069405127
scaffold_22	1277068	1331314	1304191	1304902	5000	0.049143961	0.049230311	0.128983412	0.060995128	0.065631945	0.060271141	0.049072377	0.052484615	0.079006967	0.068271701	0.124245887	0.060583062	0.053353968	0.053450864	0.042195235	0.049275811	0.072442188	0.067075102	0.184125738	0.081726554	0.119140441	0.06036664	0.1356166	0.06508329	0.054989722	0.062914319	0.102467398	0.093660808	0.071229483	0.067374947
scaffold_22	1331317	1405141	1368229	1379339	5000	0.044602859	0.045415457	0.118612835	0.055904007	0.059981418	0.058212769	0.043539439	0.04635368	0.068291744	0.05836282	0.114239782	0.056308743	0.049239507	0.05347868	0.038765219	0.046006666	0.063865537	0.058842844	0.174981829	0.080298388	0.11271136	0.056441803	0.123201342	0.056050056	0.048581158	0.059826961	0.093909006	0.088090098	0.062462117	0.059120685
scaffold_22	1405167	1490756	1447961.5	1441496	5000	0.040621912	0.041148929	0.113702876	0.054209153	0.062118427	0.054979495	0.040120585	0.042267441	0.062720576	0.054925991	0.108451867	0.053513052	0.051865755	0.050813007	0.035135439	0.0400807	0.057641685	0.053670582	0.175324183	0.075185593	0.107041755	0.054077769	0.117953462	0.053843647	0.051117234	0.055505902	0.094923117	0.086016526	0.0574542	0.05463874
scaffold_22	1490782	1561528	1526155	1529084	5000	0.031688823	0.032199168	0.092111392	0.045022198	0.057452094	0.044436639	0.033418159	0.036447324	0.051068108	0.0448667	0.08790548	0.044147252	0.046795758	0.039524315	0.028376788	0.033710715	0.046222179	0.043533614	0.149237403	0.061791018	0.089034619	0.046196936	0.100033952	0.04886161	0.049430283	0.047601419	0.082644296	0.067954428	0.047762823	0.04644718
scaffold_22	1561531	1633728	1597629.5	1599157	5000	0.041470022	0.041137634	0.101130646	0.048593021	0.066281451	0.049442301	0.040739355	0.041887373	0.064509745	0.056027036	0.097034902	0.04935697	0.058348103	0.050042309	0.03572321	0.041595237	0.060567214	0.056904858	0.16621968	0.070387318	0.097654664	0.049642334	0.111093799	0.054213917	0.057597939	0.054101871	0.097992158	0.083559313	0.060086	0.05783037
scaffold_22	1633735	1688943	1661339	1658961	5000	0.057509113	0.054434574	0.146541564	0.068420303	0.074255817	0.067216083	0.057433499	0.055912683	0.086222791	0.070700832	0.141455384	0.067493977	0.065033123	0.066976744	0.052415378	0.054998815	0.081126903	0.069721097	0.206668344	0.095315249	0.14134706	0.067629453	0.157058556	0.069186152	0.061423255	0.069688278	0.114172886	0.103713489	0.08151182	0.071530823
scaffold_431	285	183068	91676.5	124594	5000	0.063898945	0.063956347	0.136738938	0.093750412	0.097831192	0.04772353	0.047273697	0.044589487	0.098226631	0.08140766	0.13610864	0.097507421	0.095710909	0.065965701	0.047401677	0.05858191	0.098113423	0.086838131	0.183079722	0.103552108	0.124812605	0.09553128	0.145393729	0.092245899	0.071515236	0.032858557	0.143191938	0.091663326	0.083274485	0.078671271
scaffold_305	84	101532	50808	55492	5000	0.055565726	0.029103182	0.086755024	0.021013539	0.103807109	0.048143486	0.042710461	0.026412828	0.067915953	0.02775867	0.080798895	0.022446066	0.07671914	0.058445625	0.036884665	0.030304994	0.063370324	0.030769978	0.167941807	0.019087972	0.069871633	0.020869028	0.088850208	0.021004549	0.049321234	0.053407412	0.12387906	0.056261695	0.05130655	0.029064415
scaffold_305	101537	146024	123780.5	123837	5000	0.052279062	0.029967556	0.096706491	0.027542962	0.065188086	0.031247611	0.044436611	0.029046141	0.072465118	0.033841882	0.088354172	0.027832946	0.04990872	0.032334216	0.034948529	0.029026715	0.062844294	0.034150051	0.117041647	0.021951008	0.082549522	0.029599282	0.097341844	0.031185429	0.038210603	0.030591924	0.081148055	0.038636349	0.055885043	0.034295063
scaffold_305	146025	224734	185379.5	184926	5000	0.097120667	0.048389437	0.149993854	0.031193575	0.148581389	0.074001492	0.087052874	0.050403469	0.127340151	0.046041716	0.135087741	0.032726164	0.099600048	0.080611407	0.063738056	0.053205306	0.108639742	0.050114626	0.220560912	0.029491229	0.123640418	0.035126243	0.145818227	0.031776717	0.068738451	0.082889417	0.170287187	0.08026303	0.098778647	0.05279518
scaffold_305	224736	283323	254029.5	248285	5000	0.08198628	0.042938498	0.134880421	0.029975508	0.12070056	0.062322914	0.068870771	0.04241347	0.109226482	0.042314594	0.120295341	0.032100117	0.084811158	0.069301398	0.053514845	0.044938158	0.09487685	0.045155509	0.198069399	0.031129039	0.10989974	0.034706234	0.134843826	0.031027812	0.055913991	0.066703588	0.145506318	0.070142066	0.082454544	0.045473739
scaffold_305	283323	353970	318646.5	320285	5000	0.076104359	0.038734541	0.124127753	0.028250614	0.123354088	0.059706553	0.065121264	0.038815225	0.099790801	0.037876646	0.112071031	0.028692931	0.089314296	0.065749939	0.051177946	0.040261196	0.085975182	0.039283228	0.203692126	0.028858929	0.10189501	0.030467628	0.126668736	0.02490472	0.0620315	0.066638766	0.148449895	0.066356617	0.076498222	0.040253684
scaffold_305	353970	403692	378831	381764	5000	0.077144483	0.035554768	0.120609824	0.028600583	0.094489506	0.037827949	0.064020641	0.033470628	0.097430969	0.037865701	0.110084789	0.030802095	0.076595692	0.039269473	0.05356739	0.032993985	0.086530396	0.038391991	0.149455613	0.016481877	0.098253495	0.027581705	0.124216865	0.031355529	0.056927004	0.03545158	0.111842824	0.044146616	0.074557615	0.037141039
scaffold_305	403692	467470	435581	423486	5000	0.075872878	0.036118573	0.123336625	0.031431381	0.100643047	0.042958299	0.064271354	0.036038267	0.096026765	0.036360304	0.112559959	0.033907073	0.077280072	0.049281779	0.052870933	0.038139442	0.084632225	0.038663782	0.165620154	0.026621469	0.100638035	0.034845742	0.126817041	0.034837688	0.055334193	0.046869597	0.116478159	0.048460588	0.072979537	0.038343062
scaffold_305	467477	500955	484216	482383	5000	0.071877776	0.03466315	0.123948312	0.029783274	0.085854673	0.037698508	0.061834282	0.034673407	0.092712081	0.036997724	0.114126878	0.029621899	0.069077121	0.040578296	0.051739229	0.035406169	0.082876331	0.037529899	0.151853806	0.016691557	0.104307645	0.029212159	0.121296038	0.037046059	0.054734559	0.041617054	0.103553493	0.043954866	0.073143745	0.037473108
scaffold_329	396	80762	40579	37977	5000	0.077016469	0.057007238	0.163280555	0.079563892	0.103159966	0.057426395	0.065243329	0.057519348	0.11396512	0.07658819	0.155931121	0.080021996	0.089968018	0.053908402	0.055236291	0.054655926	0.104769875	0.076305561	0.2115227	0.098196953	0.148351729	0.083740773	0.16967762	0.079618552	0.075617371	0.049242733	0.144578461	0.092916287	0.093513877	0.078743189
scaffold_329	80771	206131	143451	126805	5000	0.056485579	0.049534519	0.139740195	0.076776735	0.074866982	0.05371812	0.044489789	0.045902644	0.087667291	0.069633983	0.137052192	0.078319841	0.067528604	0.053919715	0.040325993	0.047970834	0.084549184	0.0715893	0.194292926	0.101646794	0.129168861	0.078334964	0.15110455	0.075788481	0.050639009	0.044056001	0.117522475	0.093149613	0.073408093	0.070220718
scaffold_329	206132	284241	245186.5	257065	5000	0.04729715	0.042738837	0.117435743	0.069005836	0.061001222	0.042870162	0.035856408	0.035996144	0.069976393	0.058787878	0.117105266	0.071378677	0.058209981	0.050187962	0.036518953	0.039426861	0.071782599	0.061916921	0.165776324	0.094173013	0.105834326	0.067982697	0.128735404	0.07247413	0.044496409	0.035588613	0.099292533	0.080549567	0.059759771	0.057977337
scaffold_32	5248	119745	62496.5	74795	5000	0.035641019	0.04777668	0.110994093	0.093295316	0.06691121	0.032703759	0.025214018	0.028482186	0.063517831	0.070110766	0.11976841	0.099945485	0.062255504	0.056289652	0.026943161	0.043966237	0.070463137	0.078933122	0.181550235	0.124939293	0.109639278	0.098609052	0.129206662	0.096722837	0.056201188	0.016066772	0.117265201	0.092771143	0.061657026	0.07373295
scaffold_32	119751	287878	203814.5	213647	5000	0.025631809	0.035419919	0.113256889	0.096431711	0.059696408	0.018880144	0.018929139	0.018025762	0.056147069	0.065536488	0.111278381	0.096896241	0.059786251	0.048981839	0.020144598	0.034858663	0.05595562	0.068426423	0.180742451	0.129075554	0.107100367	0.097076635	0.123203379	0.091430757	0.049339606	0.014651636	0.107818096	0.092277039	0.051617009	0.066696706
scaffold_32	287932	392161	340046.5	337934	5000	0.027274042	0.041369378	0.11596821	0.110198326	0.051970071	0.036222088	0.021425307	0.029121026	0.062464098	0.073890023	0.117207043	0.112894945	0.050232219	0.053067159	0.021147767	0.035418969	0.062613631	0.076056612	0.185901922	0.153001043	0.109272879	0.10943554	0.117802231	0.094756359	0.038091785	0.023342577	0.110204084	0.105661683	0.055894607	0.071328283
scaffold_32	392174	489562	440868	437890	5000	0.039174862	0.051910225	0.134693332	0.119409155	0.061395967	0.040635473	0.030468835	0.035552202	0.085893185	0.088062174	0.134966825	0.123363098	0.059771013	0.062185035	0.029940432	0.047393838	0.086100511	0.092789387	0.199014417	0.156832887	0.127908628	0.121826692	0.143120716	0.111375891	0.04674273	0.029375134	0.131660348	0.115551792	0.075864655	0.087537521
scaffold_32	489562	639611	564586.5	588407	5000	0.041037782	0.044811278	0.116009388	0.092330526	0.070196109	0.028081313	0.032224002	0.028003549	0.075201658	0.071289529	0.117337759	0.097251471	0.068118431	0.055579632	0.030496096	0.042645783	0.075682322	0.077615632	0.18683304	0.13169235	0.112424537	0.09748791	0.130169693	0.088907521	0.056161294	0.025493172	0.124032802	0.098805947	0.068350333	0.073727562
scaffold_32	639612	755506	697559	693248	5000	0.038417704	0.0511534	0.120390219	0.098578448	0.072090814	0.042598331	0.029434276	0.0355274	0.068183365	0.068783872	0.119441341	0.101676632	0.07030917	0.059115995	0.028008585	0.043608771	0.067372418	0.073499805	0.191604313	0.133066596	0.11205873	0.099947739	0.132035985	0.094483401	0.055964522	0.022657383	0.118758237	0.095208032	0.058517647	0.065867445
scaffold_32	755507	898624	827065.5	827129	5000	0.02792275	0.043027018	0.096592234	0.083760957	0.057247764	0.048537613	0.021686186	0.032027939	0.053356745	0.061644034	0.097107487	0.085822253	0.054394323	0.055712617	0.020993012	0.03461317	0.053410389	0.063633163	0.171630733	0.126735467	0.090068386	0.081329632	0.107461205	0.080759299	0.041956442	0.019624274	0.102062678	0.091845532	0.047186013	0.057803574
scaffold_32	898625	1282852	1090738.5	1142479	5000	0.049906923	0.043982855	0.12435739	0.086021086	0.084443323	0.028445874	0.031665048	0.025179919	0.075298323	0.060782512	0.136786931	0.096485776	0.081461824	0.053334408	0.033777811	0.043099082	0.082794676	0.070238375	0.197110377	0.116899271	0.117266797	0.089451415	0.134738362	0.083312204	0.059181694	0.028657456	0.131871892	0.082384078	0.063091003	0.060686904
scaffold_32	1282853	1430800	1356826.5	1372003	5000	0.037813282	0.053061375	0.109244012	0.096478326	0.061131723	0.029675343	0.021878863	0.027401033	0.059791514	0.067111901	0.115564154	0.104634454	0.062030464	0.056905651	0.027676899	0.050932956	0.072664592	0.084180217	0.176641171	0.132299375	0.098150051	0.095519898	0.134413689	0.105849287	0.045852268	0.015551412	0.107201951	0.093445746	0.05307747	0.06744302
scaffold_360	473	106662	53567.5	39888	5000	0.044028691	0.044097008	0.109547524	0.059235041	0.072292871	0.05039903	0.041600384	0.042965294	0.072504321	0.054388444	0.101770093	0.061115997	0.04973947	0.049864619	0.032275265	0.046285058	0.064118812	0.056518526	0.162441024	0.085143561	0.100214896	0.061852678	0.118375151	0.061326373	0.051068226	0.054561409	0.106064798	0.07666396	0.062605041	0.057205321
scaffold_360	106664	195288	150976	160291	5000	0.046564989	0.042626588	0.11936911	0.06466003	0.076650385	0.05901808	0.047226438	0.046152513	0.07995314	0.056349378	0.110040045	0.066800132	0.047675196	0.053478205	0.033795998	0.045275795	0.068030496	0.056904182	0.181399266	0.101562221	0.110918264	0.068272882	0.1295408	0.06362808	0.046809682	0.064476812	0.115405066	0.08968154	0.068651596	0.058755118
scaffold_387	85	160409	80247	122638	5000	0.036821739	0.035606888	0.100756156	0.058723485	0.071189627	0.040567885	0.037334198	0.038426651	0.06683409	0.050215182	0.090653721	0.059075948	0.051229352	0.043703844	0.028217612	0.039066057	0.057385166	0.050444096	0.151991618	0.084626469	0.092951064	0.060642518	0.107693887	0.059825045	0.048606843	0.050659555	0.104375183	0.069785216	0.058165479	0.052397915
scaffold_387	160409	270924	215666.5	222434	5000	0.045026594	0.039050097	0.109784363	0.05685544	0.080826707	0.040071192	0.041421944	0.038914077	0.077147587	0.053680107	0.10058339	0.059353216	0.065672228	0.045224314	0.032097893	0.041693717	0.067368961	0.055993987	0.159764716	0.080455209	0.096704502	0.059120001	0.119909237	0.061273553	0.059697903	0.044552406	0.11244329	0.069149104	0.063597055	0.055358988
scaffold_176	71	36365	18218	13889	5000	0.07054923	0.022885998	0.088172216	0.022865286	0.087773788	0.025111777	0.055344781	0.025181082	0.079262926	0.023303244	0.083410911	0.02269869	0.080375909	0.029377051	0.051161864	0.02615716	0.074326077	0.023531195	0.110382767	0.022568049	0.071841514	0.025536723	0.088733094	0.022350977	0.046325911	0.034423083	0.096874733	0.024670626	0.060257034	0.025716944
scaffold_176	36365	106903	71634	55147	5000	0.061924023	0.019657219	0.072201704	0.017342204	0.075574762	0.021221087	0.043186338	0.021372857	0.067386001	0.017652236	0.071609057	0.019446449	0.068441381	0.024640722	0.041606924	0.023135453	0.066845762	0.020233907	0.089973078	0.019361032	0.05329743	0.021693793	0.073387436	0.016627946	0.034882594	0.031457479	0.083266	0.021886389	0.048179249	0.022340282
scaffold_176	106903	151257	129080	136325	5000	0.05917342	0.031676032	0.061906359	0.016427038	0.063633248	0.018341982	0.034972417	0.018023557	0.055129999	0.016652923	0.069884285	0.030864087	0.064808119	0.031184994	0.042144011	0.030808483	0.063466523	0.03209304	0.083439905	0.018233284	0.048962365	0.018805369	0.06107157	0.017212484	0.030591762	0.025780249	0.070877126	0.019029155	0.03964572	0.01902452
scaffold_176	151262	217893	184577.5	176690	5000	0.066488123	0.037877594	0.06441087	0.015461611	0.067236729	0.020457139	0.036995451	0.018504612	0.059123959	0.016286335	0.076344794	0.038390206	0.071223807	0.036117417	0.047277964	0.037241131	0.069594457	0.036961991	0.084803078	0.018252828	0.047420279	0.01792696	0.063342172	0.015159573	0.028240662	0.028517774	0.073258691	0.018308932	0.040408306	0.01911317
scaffold_176	217895	254382	236138.5	239758	5000	0.057635026	0.031930566	0.05913038	0.015340256	0.058405351	0.017500578	0.033845379	0.016687476	0.053457276	0.015431417	0.069725455	0.03615271	0.063188444	0.034266431	0.042308235	0.033288194	0.06142251	0.032005909	0.073917409	0.015222388	0.044301784	0.017076747	0.055588256	0.016889219	0.025878779	0.024567009	0.064596333	0.015713779	0.038198591	0.016937043
scaffold_176	254388	303419	278903.5	289372	5000	0.075150481	0.029476413	0.078085917	0.020597484	0.077210622	0.023649663	0.048610961	0.02330495	0.073553242	0.020057795	0.084407953	0.029517345	0.077066712	0.031635244	0.054024956	0.030930432	0.079682235	0.029107216	0.09708325	0.020102471	0.057712243	0.024520903	0.076658078	0.020876531	0.037051641	0.034052977	0.087180715	0.022098277	0.05400607	0.023441158
scaffold_176	303424	366300	334862	334320	5000	0.085672581	0.03312693	0.093892678	0.021692737	0.094407327	0.030616694	0.052951779	0.026247126	0.087417602	0.021708354	0.098624884	0.032031582	0.089520143	0.04147786	0.055230387	0.034615503	0.090043904	0.032718742	0.114748105	0.024931799	0.06429107	0.023953935	0.091356423	0.021714878	0.034274154	0.040934074	0.101828988	0.026036267	0.057352558	0.025882201
scaffold_176	366319	459405	412862	412306	5000	0.077233873	0.029574512	0.081159924	0.020003749	0.083092141	0.025608196	0.049395956	0.024209173	0.075256447	0.019952695	0.086361232	0.029468537	0.079419198	0.034225	0.053487242	0.031915918	0.0787788	0.028489818	0.096249263	0.021400891	0.058334166	0.023035595	0.079712702	0.017947991	0.034673527	0.03301997	0.086495723	0.023633335	0.051943594	0.024178731
scaffold_176	459406	517425	488415.5	476946	5000	0.057369365	0.022860794	0.069925927	0.01786661	0.065510137	0.020189754	0.041991552	0.022632757	0.060455344	0.017482374	0.071340288	0.024057463	0.060798536	0.026957449	0.045000944	0.027953625	0.061374105	0.023011004	0.085856143	0.018108607	0.055689025	0.021630663	0.069824622	0.017285785	0.028576962	0.030957295	0.072463431	0.018478164	0.045522785	0.022087081
scaffold_176	517425	574271	545848	539622	5000	0.052170791	0.017536951	0.069540336	0.01703436	0.067918536	0.020460448	0.040108812	0.019866219	0.059400275	0.016567393	0.06627121	0.018479311	0.060564983	0.024633267	0.036388947	0.020732166	0.055840761	0.018093963	0.089818407	0.019042132	0.053574994	0.019154851	0.068192248	0.017855706	0.029388725	0.0309357	0.075644368	0.019803302	0.044281853	0.019908893
scaffold_429	275	161494	80884.5	59004	5000	0.031292378	0.039104006	0.077554982	0.065511149	0.064649758	0.044175139	0.021205576	0.026078216	0.052560045	0.054265925	0.075900291	0.067173443	0.060940751	0.056041998	0.02027442	0.03304691	0.05130278	0.056647352	0.147446778	0.105898912	0.06837929	0.064012069	0.092194455	0.070059415	0.039251468	0.022310254	0.105098364	0.089155692	0.042006454	0.050953893
scaffold_429	161584	259149	210366.5	214235	5000	0.04157458	0.048706327	0.100693605	0.087264895	0.068519805	0.043477534	0.02921329	0.032928371	0.0719078	0.078064186	0.10103417	0.090248102	0.066052813	0.05669007	0.029444865	0.042775473	0.072076513	0.081253336	0.159457071	0.124258431	0.091679386	0.089246738	0.118460812	0.090854113	0.044597359	0.024598247	0.116749513	0.107165133	0.061797274	0.078798709
scaffold_283	163	157538	78850.5	53841	5000	0.039934291	0.050638038	0.144747583	0.100302656	0.058568741	0.030309304	0.031165053	0.030800915	0.049908025	0.059431457	0.14577132	0.10255496	0.064751413	0.059219056	0.033781734	0.048359986	0.056215377	0.07139415	0.2097811	0.129215069	0.138027837	0.098880903	0.150976785	0.101306675	0.051135129	0.033943573	0.083040714	0.079501773	0.047111093	0.058910317
scaffold_283	157546	321856	239701	235524	5000	0.038205343	0.048131773	0.149247646	0.102169826	0.070204368	0.043805361	0.031914664	0.034122342	0.056943557	0.068170912	0.14990911	0.103774578	0.06864525	0.061527335	0.032726899	0.046624816	0.057628835	0.074126862	0.245462467	0.151828027	0.144685913	0.102605477	0.152934346	0.100852342	0.056191982	0.04309908	0.100407948	0.103978812	0.051652258	0.067909364
scaffold_438	2475	161679	82077	99486	5000	0.044638436	0.046772904	0.115199386	0.091100534	0.086844881	0.02944279	0.031725618	0.031152288	0.075276349	0.07248074	0.116402066	0.094576931	0.088154882	0.043913239	0.033933077	0.044222276	0.07653311	0.07669254	0.171474335	0.102237519	0.106744419	0.093073589	0.126548565	0.094668546	0.071872229	0.019604724	0.127057011	0.083127204	0.064868723	0.07209488
scaffold_330	1497	152211	76854	96390	5000	0.074812945	0.053110851	0.16884409	0.083671045	0.113035102	0.064809053	0.063980831	0.058577656	0.110609278	0.075161293	0.163287025	0.085332984	0.092787848	0.04374821	0.051715454	0.049616121	0.102239711	0.073853117	0.2329607	0.111479405	0.15439292	0.087403086	0.171594435	0.079757887	0.07210344	0.059298753	0.154026391	0.101972484	0.092688619	0.078684049
scaffold_330	152217	235162	193689.5	196394	5000	0.040443584	0.036883648	0.114044332	0.064440535	0.068228305	0.04266633	0.035037683	0.034361721	0.067899446	0.055786878	0.111691879	0.066649731	0.058804775	0.036346611	0.0304532	0.034642398	0.063575739	0.056740867	0.180435877	0.09214288	0.104368829	0.063377111	0.12509773	0.066335639	0.052006512	0.038704088	0.104892543	0.078682839	0.057623674	0.054379712
scaffold_162	105	183296	91700.5	81212	5000	0.059303678	0.052663773	0.170017887	0.079079944	0.10295642	0.064467912	0.050744816	0.048518672	0.127138574	0.075005445	0.16854418	0.080407029	0.09311983	0.078197872	0.047581012	0.056734716	0.12346841	0.076827946	0.292235583	0.130805375	0.165517926	0.082874596	0.182229673	0.063072922	0.068313377	0.07419315	0.229509257	0.126902533	0.118643295	0.078947601
scaffold_162	183301	332533	257917	272290	5000	0.071153468	0.058988906	0.193789387	0.08901425	0.101897115	0.069883438	0.062198588	0.055533412	0.149347739	0.084920133	0.190372265	0.089951563	0.094025254	0.087297766	0.059265766	0.065424781	0.145699808	0.087154142	0.312813294	0.144989767	0.194259211	0.095214032	0.214721225	0.071192847	0.065062909	0.082487191	0.243839587	0.140308894	0.143116158	0.090783674
scaffold_162	332534	441128	386831	373890	5000	0.06259117	0.056222872	0.165250667	0.082813643	0.077818975	0.058856787	0.052986917	0.052573279	0.128765981	0.07737238	0.161799365	0.083766986	0.071228726	0.071023488	0.049327787	0.057027004	0.124601265	0.07797805	0.241219552	0.123496007	0.160140139	0.087794884	0.196072927	0.07528407	0.052182782	0.062769694	0.186893172	0.116031218	0.118962278	0.080224503
scaffold_162	441199	549503	495351	501282	5000	0.071532932	0.062657983	0.189252829	0.088072274	0.091504009	0.069333857	0.057192678	0.060019962	0.141914962	0.086778722	0.190522657	0.090082166	0.085738323	0.072896863	0.054830408	0.062249565	0.142233584	0.089162498	0.265897252	0.125326031	0.173242221	0.087926965	0.202926931	0.081492846	0.064403305	0.072889423	0.207064932	0.125161717	0.126899535	0.087966622
scaffold_162	549510	598128	573819	571289	5000	0.043790972	0.048407205	0.143710332	0.073739192	0.05889434	0.049570067	0.037655581	0.04608076	0.100537498	0.069674258	0.143591197	0.075669872	0.054223304	0.055113973	0.034778315	0.048550786	0.098324367	0.071995095	0.201181648	0.099102442	0.13730179	0.075257048	0.166310538	0.070920412	0.043222927	0.045840013	0.144561506	0.094083381	0.092558658	0.070831463
scaffold_162	598143	710309	654226	637280	5000	0.037435333	0.03861761	0.125580393	0.063174649	0.053846949	0.041172369	0.030074853	0.031191117	0.078082763	0.052129784	0.126121672	0.065696511	0.052345196	0.04944565	0.028802628	0.036202731	0.077060901	0.054627388	0.190836686	0.093530633	0.119458276	0.06345364	0.143519318	0.060772621	0.039777972	0.034753934	0.124577195	0.080041478	0.070365292	0.051230245
scaffold_162	710311	775444	742877.5	740994	5000	0.041958153	0.040858995	0.122197388	0.061832745	0.064003719	0.042112945	0.033338557	0.034693452	0.083955991	0.053252282	0.121907136	0.063973343	0.05931611	0.04607367	0.031760888	0.038384404	0.083426606	0.055381766	0.177575884	0.082086026	0.114485253	0.061982149	0.146727624	0.05980569	0.047199663	0.03478659	0.129674642	0.072259047	0.075013408	0.052176305
scaffold_162	775453	886636	831044.5	837327	5000	0.04657311	0.042221397	0.148728261	0.072137902	0.063647914	0.033313228	0.03564627	0.032599975	0.082198375	0.055060583	0.134754775	0.066616731	0.068807379	0.050016539	0.034717445	0.038260675	0.079498285	0.054544417	0.204567497	0.089679825	0.126420265	0.063557656	0.166265767	0.068758686	0.054052454	0.031552949	0.113004796	0.061830363	0.069467826	0.048910293
scaffold_162	886648	961821	924234.5	932208	5000	0.064505352	0.049381651	0.163249356	0.075301813	0.083969441	0.044668539	0.054233703	0.047491715	0.118631901	0.067604705	0.163973366	0.078473822	0.083038453	0.064934159	0.052578133	0.054909231	0.117553929	0.07192777	0.247014199	0.112527806	0.153092752	0.077162068	0.187104279	0.077214325	0.066851325	0.059404935	0.168583161	0.099000146	0.107529534	0.070670869
scaffold_162	961823	1076242	1019032.5	1022459	5000	0.059822293	0.052839852	0.159139483	0.075245896	0.084111163	0.059545509	0.050482408	0.048636528	0.125216651	0.076410092	0.154603969	0.076549893	0.077621567	0.070770632	0.046708193	0.053544578	0.121104806	0.078553624	0.241849174	0.111665336	0.149289527	0.07896087	0.195422632	0.074334331	0.056235973	0.058851704	0.189663297	0.115699559	0.11362579	0.080287216
scaffold_162	1076243	1189546	1132894.5	1163078	5000	0.054318315	0.051682728	0.165908548	0.078694976	0.078273656	0.050765659	0.044890447	0.043238124	0.11425964	0.070346738	0.163765057	0.07937765	0.075235208	0.067924469	0.044553658	0.054861799	0.112457251	0.073020839	0.256502802	0.11580661	0.164236913	0.08378883	0.183183039	0.067553215	0.055306158	0.054574945	0.182325818	0.106463007	0.107800628	0.074001229
scaffold_162	1189547	1275386	1232466.5	1230949	5000	0.069600203	0.051487083	0.171458829	0.076236562	0.084926317	0.047639085	0.061576593	0.054985386	0.134995827	0.073723211	0.168365965	0.07785663	0.078427041	0.061440296	0.057251668	0.060733339	0.13043456	0.076225273	0.234016321	0.105004835	0.165776802	0.080472018	0.194358361	0.070261094	0.0601674	0.061319492	0.181701678	0.102720022	0.127966015	0.081792304
scaffold_162	1275386	1342614	1309000	1311685	5000	0.057948876	0.043263293	0.148850528	0.066288139	0.077926171	0.042010534	0.047760298	0.039255506	0.107377109	0.0628808	0.144796703	0.066945909	0.074124297	0.050838126	0.044310504	0.043278198	0.104055725	0.063982258	0.212849	0.092026442	0.135920721	0.068214328	0.172676849	0.067970044	0.058156448	0.040792123	0.153238257	0.084440833	0.096443694	0.065012709
scaffold_162	1342623	1447139	1394881	1392841	5000	0.031013203	0.032936983	0.097480544	0.050964853	0.057673913	0.044297503	0.027021699	0.029089225	0.067810952	0.045898221	0.097494919	0.052003654	0.052434276	0.051889125	0.025543821	0.032308245	0.067367135	0.047287269	0.187146633	0.089879114	0.098235293	0.053832062	0.11761755	0.048245346	0.039583302	0.041662691	0.13828677	0.083377259	0.065698329	0.047586928
scaffold_197	106	106114	53110	51316	5000	0.07743692	0.026873262	0.103083725	0.025737906	0.08995645	0.030877467	0.05507052	0.02906404	0.088639927	0.024860436	0.096413452	0.027609295	0.076287867	0.03430037	0.048127042	0.029921886	0.082519478	0.026488639	0.11494357	0.028707187	0.071781707	0.031109433	0.103020699	0.023847947	0.033061931	0.037171952	0.098710008	0.028430244	0.05964938	0.028615494
scaffold_197	106121	182026	144073.5	150922	5000	0.072362127	0.025056884	0.09394898	0.025468827	0.083331612	0.027928258	0.049500881	0.023275441	0.081354534	0.02328436	0.089343069	0.025387458	0.073585905	0.031371643	0.045269917	0.02383528	0.076736645	0.024413929	0.10790679	0.024898485	0.06579026	0.02396966	0.092299579	0.025536534	0.032697357	0.032610481	0.09074195	0.024783532	0.053463688	0.022624263
scaffold_197	182052	274132	228092	230157	5000	0.06215822	0.021012589	0.078927355	0.018762351	0.07703128	0.025388909	0.044350082	0.024398894	0.072455148	0.020070538	0.073682668	0.019661771	0.066931504	0.028433077	0.038946907	0.024331463	0.066602383	0.021023657	0.098246043	0.021497497	0.055874405	0.024403495	0.077683248	0.018580524	0.032043289	0.036012228	0.085234824	0.023590031	0.049039887	0.024370049
scaffold_197	274143	349852	311997.5	312462	5000	0.064518848	0.020873242	0.087990487	0.021190861	0.079028375	0.024047972	0.046384771	0.024512649	0.076170841	0.021306414	0.08219478	0.02001193	0.071093952	0.027504941	0.041733914	0.024453497	0.070516371	0.021535784	0.103906618	0.020883022	0.064715275	0.024990062	0.084991794	0.022838795	0.035981385	0.035154643	0.09016503	0.023814564	0.052777411	0.025206416
scaffold_197	349853	384876	367364.5	371199	5000	0.09959864	0.031313505	0.120796435	0.028173382	0.116268039	0.032093811	0.075797647	0.033082234	0.110308889	0.030388539	0.117064507	0.028102209	0.104832374	0.034033848	0.070010733	0.033728143	0.105403828	0.031184706	0.146887397	0.025408591	0.095567411	0.030332185	0.111011633	0.033497229	0.068183806	0.037076597	0.129792771	0.031822384	0.082189684	0.033531198
scaffold_197	384882	425242	405062	406569	5000	0.088885428	0.026479278	0.105132148	0.024929555	0.098653281	0.029954903	0.067510796	0.030214804	0.098817925	0.025782534	0.101424852	0.025243017	0.08848767	0.032337022	0.063441564	0.030703376	0.094602587	0.026774991	0.117856192	0.023222798	0.08176629	0.028588521	0.102192219	0.029146913	0.052833025	0.039469958	0.109131407	0.026576771	0.073061394	0.029803507
scaffold_197	425242	478646	451944	445818	5000	0.080898384	0.026116932	0.094860323	0.023035096	0.088276402	0.030038643	0.055668941	0.028462837	0.08755227	0.023193115	0.091267103	0.025445066	0.081969824	0.035058102	0.052200215	0.029320645	0.084190075	0.025234853	0.104641867	0.023599838	0.065551334	0.026886215	0.09061452	0.023442542	0.039366777	0.038447961	0.095908371	0.025379321	0.059601342	0.027679625
scaffold_197	478653	561686	520169.5	516522	5000	0.076704132	0.025229738	0.093170193	0.023148855	0.089174162	0.030884893	0.055006158	0.028107883	0.087094079	0.023208949	0.085719524	0.024653951	0.080414859	0.034334893	0.049914635	0.02790765	0.081116022	0.02445911	0.100921577	0.023456788	0.066168639	0.026675542	0.088915006	0.024183458	0.034798278	0.041480174	0.097782788	0.027135813	0.060774742	0.026839248
scaffold_228	126	53666	26896	31686	5000	0.072882607	0.041660159	0.099087046	0.024606059	0.093914133	0.042627831	0.049625581	0.030193027	0.074696144	0.03087061	0.101987312	0.034795591	0.076348818	0.052579419	0.050901726	0.040638524	0.079325379	0.041851191	0.154019388	0.017291975	0.079972203	0.024377987	0.098953331	0.025690686	0.050911943	0.044596617	0.10569668	0.045400921	0.055431759	0.030803011
scaffold_228	53666	132320	92993	101822	5000	0.091082039	0.046232129	0.114363076	0.024914313	0.115434103	0.054495707	0.064260197	0.036732073	0.093102824	0.035467349	0.132911452	0.038035156	0.086115264	0.066710046	0.062344485	0.049414657	0.102083779	0.049018111	0.181968936	0.021630662	0.099070427	0.026650805	0.116868756	0.026215187	0.055623573	0.056271521	0.132927173	0.060195619	0.073182531	0.039141702
scaffold_228	132320	191430	161875	158348	5000	0.082621742	0.045077776	0.11767218	0.029096676	0.10339787	0.05173876	0.0642142	0.038475614	0.095801145	0.038064048	0.122014204	0.037911264	0.079838337	0.064626442	0.057409489	0.047271021	0.094516387	0.047156002	0.162631354	0.026544698	0.097255852	0.032597098	0.122212608	0.029281066	0.049563419	0.056374455	0.123184024	0.058682031	0.075694092	0.041344452
scaffold_228	191439	255398	223418.5	214029	5000	0.061102774	0.032033837	0.105487847	0.02387554	0.089364978	0.044966687	0.052384666	0.032550548	0.080257556	0.032451553	0.09586382	0.024260244	0.063915102	0.048697697	0.040738308	0.033350563	0.069633298	0.033295179	0.155359113	0.019158537	0.086197363	0.025824271	0.108215134	0.023242329	0.044545253	0.048617625	0.106275067	0.048739389	0.061466496	0.034216027
scaffold_228	255405	368950	312177.5	307699	5000	0.082882247	0.039611602	0.136320095	0.025217525	0.150405953	0.070097078	0.071809276	0.040388674	0.106087179	0.037962878	0.127430574	0.027099763	0.107315707	0.082746328	0.055874998	0.044102111	0.093829057	0.041522409	0.252167366	0.030899619	0.121152402	0.027335908	0.13714341	0.023682893	0.075024938	0.08477316	0.177524563	0.08026544	0.084112975	0.042487049
scaffold_228	368951	475672	422311.5	422804	5000	0.061838822	0.03257916	0.101641276	0.025663197	0.09915114	0.047643083	0.061731293	0.03489637	0.081629287	0.033078767	0.091411991	0.026404978	0.072145934	0.054349951	0.048856573	0.037010625	0.072037822	0.035363753	0.156587534	0.021460012	0.098264434	0.028268728	0.109321653	0.026211771	0.056020058	0.055358183	0.116220479	0.053244588	0.07180289	0.037187613
scaffold_404	146	88695	44420.5	36135	5000	0.087984834	0.045444031	0.144169011	0.032081389	0.134175466	0.068573727	0.076726946	0.046563927	0.117421174	0.044892397	0.130400149	0.033188771	0.093669217	0.072858746	0.058110388	0.047103423	0.101245666	0.047160264	0.213264153	0.029558946	0.118020581	0.036072614	0.148272654	0.031470058	0.065203001	0.070661495	0.159568129	0.075255197	0.090615062	0.048397904
scaffold_404	88697	172804	130750.5	128439	5000	0.090632613	0.046215137	0.140785606	0.029369699	0.131441006	0.066240475	0.079495614	0.048108995	0.118974535	0.044718947	0.127642052	0.031941606	0.092117711	0.073413199	0.061136006	0.050975907	0.102743842	0.048130553	0.208745459	0.0301851	0.120206086	0.035640629	0.14382113	0.030062312	0.063547285	0.07835288	0.155684692	0.075244086	0.093830826	0.051435196
scaffold_404	172805	232473	202639	204582	5000	0.073529759	0.038643433	0.124560861	0.028365245	0.102372571	0.050948633	0.063468781	0.039421929	0.098688557	0.039429001	0.111730615	0.029567356	0.071385095	0.05353974	0.048314096	0.039779976	0.084222949	0.040632105	0.170525601	0.024038079	0.100769725	0.031913203	0.126129189	0.029085681	0.050002895	0.0555573	0.121989517	0.057406099	0.074151398	0.041663688
scaffold_404	232475	338932	285703.5	272762	5000	0.055527053	0.029052824	0.102209848	0.024416223	0.088620089	0.04218985	0.049344849	0.029776668	0.076906474	0.031978196	0.091810839	0.024505428	0.062002157	0.046248359	0.03781726	0.030338943	0.065603651	0.032376443	0.151387283	0.020351786	0.087260277	0.02576353	0.103874096	0.025577388	0.044936038	0.04610777	0.106857327	0.050227469	0.060097655	0.033609108
scaffold_404	338940	422192	380566	378612	5000	0.077040358	0.038003564	0.127749436	0.028085186	0.118448247	0.055609486	0.067728972	0.040119414	0.102362799	0.038603467	0.113379579	0.030189939	0.08437288	0.060580852	0.052215862	0.040595322	0.087136608	0.040433003	0.187083144	0.025175312	0.10683563	0.033879323	0.126716365	0.02947125	0.060266007	0.05968676	0.136266097	0.061186083	0.07863724	0.043294872
scaffold_404	422373	504373	463373	466772	5000	0.080773328	0.041198678	0.12553928	0.028412289	0.122988943	0.054395513	0.069609514	0.041443978	0.104719011	0.040382873	0.114264859	0.029901721	0.089583736	0.062776065	0.05486174	0.04360305	0.090911613	0.042693663	0.190968137	0.024386112	0.111057556	0.031463635	0.122908563	0.031176526	0.062755428	0.060789381	0.144080091	0.063435658	0.08185382	0.04403692
scaffold_258	112	218171	109141.5	80849	5000	0.049884414	0.048905367	0.159328456	0.103858975	0.08549442	0.039904228	0.042860509	0.039509215	0.067911309	0.069706808	0.161671522	0.106693266	0.084216912	0.057535229	0.041377318	0.048772017	0.068045388	0.075818359	0.248100512	0.13472506	0.158618489	0.107102054	0.16436997	0.103129662	0.06703891	0.046784678	0.112872593	0.092970314	0.06170187	0.071243762
scaffold_258	218176	355306	286741	314094	5000	0.038865693	0.046671635	0.143546814	0.100326213	0.075329011	0.036599057	0.033835278	0.037540377	0.056051374	0.063949755	0.141708854	0.101792961	0.073550806	0.051079498	0.032327297	0.04635563	0.054876346	0.069164983	0.219714323	0.127961351	0.138054749	0.101368478	0.146548827	0.101144603	0.065784005	0.035579578	0.099427595	0.081894898	0.049254766	0.063323291
scaffold_148	252	70737	35494.5	41533	5000	0.081538167	0.069663443	0.118914522	0.072749701	0.0922272	0.083445481	0.06688889	0.064530595	0.093212733	0.077184358	0.116748566	0.072370933	0.084633796	0.078655666	0.062325222	0.062151968	0.089571159	0.076115841	0.14081024	0.089055244	0.103440102	0.069664656	0.117231318	0.074864972	0.05583819	0.058431037	0.102657555	0.094446078	0.074882416	0.072383721
scaffold_148	70739	134203	102471	96378	5000	0.082945349	0.071115899	0.132952225	0.077003963	0.088475428	0.085102072	0.06770201	0.066978077	0.093005178	0.076885956	0.129308237	0.076702011	0.078891712	0.077661621	0.062489911	0.064218006	0.088210653	0.075417242	0.159013623	0.101544264	0.117764691	0.076648791	0.128027697	0.076974363	0.050272896	0.057854102	0.09627954	0.095159242	0.073641413	0.073018876
scaffold_148	134203	224578	179390.5	171157	5000	0.090640952	0.075621998	0.133139224	0.07711687	0.105034025	0.100889072	0.072397336	0.071171656	0.100134641	0.081870381	0.12851663	0.075511588	0.095668722	0.094230748	0.067286928	0.067913286	0.09583507	0.080070392	0.172372466	0.108726491	0.115822079	0.076960101	0.130241064	0.077928233	0.0600382	0.065007753	0.110316764	0.106268016	0.07700616	0.07618639
scaffold_148	224585	292966	258775.5	245871	5000	0.096438706	0.079393505	0.14507423	0.082409699	0.108613366	0.089695853	0.080326046	0.074923975	0.107351253	0.085667823	0.138348084	0.080224162	0.100801762	0.084034036	0.074481638	0.071319709	0.10194108	0.083093799	0.175123047	0.102073254	0.125411781	0.079662811	0.145474454	0.083714474	0.071404374	0.063301183	0.116300009	0.097992405	0.085961506	0.079620951
scaffold_148	292966	362429	327697.5	336749	5000	0.074694709	0.064114229	0.123137888	0.069878832	0.094244762	0.076905241	0.061781113	0.061990216	0.084120196	0.070138452	0.119392383	0.068877258	0.08661791	0.073690502	0.057534482	0.059793042	0.079715006	0.068260692	0.154501076	0.088554383	0.108446655	0.070432879	0.116323826	0.069154328	0.059175829	0.054661003	0.100244395	0.085675591	0.066807121	0.067451592
scaffold_148	362440	402408	382424	380027	5000	0.067572056	0.05879828	0.108078233	0.064981658	0.086101164	0.06266577	0.054838475	0.053213978	0.074857007	0.063772564	0.105216432	0.063277473	0.080706168	0.059310327	0.051418515	0.050902786	0.070945874	0.061526098	0.14879364	0.080518025	0.091220382	0.058158312	0.104639736	0.065797317	0.060672034	0.042770787	0.092804232	0.071633732	0.058629247	0.057078864
scaffold_148	402408	469838	436123	425833	5000	0.085095811	0.072042054	0.129798094	0.074161195	0.099616459	0.093304945	0.068545918	0.068533461	0.094769741	0.0776773	0.125494924	0.072805929	0.089159053	0.084383475	0.062145206	0.063570678	0.089145716	0.074840569	0.166019624	0.103713794	0.115373137	0.075091546	0.120491554	0.072168556	0.055373907	0.055969878	0.10465171	0.098788634	0.072646883	0.072404297
scaffold_148	469840	584247	527043.5	536253	5000	0.080147968	0.068824098	0.114685118	0.067402591	0.100484904	0.095194631	0.073023205	0.071322879	0.085750581	0.071924486	0.111325791	0.06646771	0.091204929	0.087352012	0.067516861	0.067758158	0.081571492	0.07015104	0.158675467	0.099105123	0.114025777	0.072746641	0.106919839	0.066429109	0.054650836	0.063426382	0.103571116	0.097137091	0.076240449	0.073538507
scaffold_148	584251	666699	625475	638685	5000	0.08947839	0.075637317	0.138971682	0.07895015	0.103922716	0.100650949	0.072273122	0.072181618	0.100572071	0.082925065	0.132769809	0.076884758	0.094183367	0.092536834	0.065540436	0.067279382	0.094121134	0.079765649	0.183760156	0.11280689	0.115483822	0.074812842	0.129027378	0.077772171	0.05821318	0.068872314	0.111609037	0.109082436	0.075882998	0.076109124
scaffold_148	666707	744519	705613	712327	5000	0.079931206	0.068908818	0.139221313	0.079543153	0.092164927	0.086297602	0.066267106	0.065657443	0.092831633	0.078034314	0.134696729	0.077733894	0.082585326	0.078385759	0.060323105	0.061365535	0.087773134	0.075485214	0.178611452	0.110384572	0.12219287	0.077297762	0.127671404	0.078346489	0.053431278	0.061591861	0.103997754	0.099049621	0.0740179	0.073127817
scaffold_148	744521	826072	785296.5	774277	5000	0.0768135	0.064443896	0.129024521	0.072827493	0.092092121	0.080025673	0.065357716	0.060113498	0.08704918	0.071141438	0.125976422	0.071902005	0.08473212	0.073777132	0.060249682	0.057022957	0.083167818	0.069986415	0.163684457	0.099651883	0.110426861	0.068180318	0.120114329	0.07113007	0.057997002	0.055101418	0.100140346	0.090202167	0.070397879	0.065599551
scaffold_148	826077	878634	852355.5	847015	5000	0.059624161	0.051953604	0.09997059	0.059903757	0.076013489	0.060883883	0.048219914	0.048015715	0.068558597	0.058359104	0.09619963	0.058417444	0.070698766	0.059120843	0.044725665	0.046776067	0.065045432	0.057147552	0.137328734	0.076425555	0.084748429	0.056110602	0.100645614	0.061341014	0.04936464	0.045041412	0.08325952	0.0701984	0.05337052	0.053839354
scaffold_148	878634	939582	909108	905093	5000	0.054017216	0.048159639	0.091848883	0.05603578	0.071576785	0.07410083	0.041008941	0.043397274	0.060773185	0.052661044	0.088995424	0.055277806	0.064851755	0.069570418	0.037681555	0.041791497	0.058017576	0.051568841	0.135365326	0.089587127	0.076627491	0.05271426	0.088654904	0.055004405	0.037297455	0.050472025	0.078884493	0.083336138	0.045111344	0.047804511
scaffold_148	939582	992702	966142	963572	5000	0.053130041	0.047821177	0.089974241	0.054237641	0.065578692	0.064513679	0.041575506	0.043103432	0.06063886	0.052899398	0.086118212	0.052755821	0.058494661	0.057596745	0.037944064	0.040870252	0.056954995	0.051166046	0.118568338	0.07522242	0.075893721	0.050818749	0.08172166	0.052398838	0.038123031	0.046747874	0.069543659	0.069445772	0.045285732	0.046974509
scaffold_148	992705	1060191	1026448	1020927	5000	0.038268547	0.035236149	0.071675267	0.045304297	0.058874982	0.051837113	0.031757431	0.033668616	0.044230498	0.039292399	0.069719324	0.044521776	0.054275925	0.046561173	0.02948377	0.032262709	0.042083457	0.038388889	0.110691587	0.067137784	0.06309135	0.043775137	0.071499325	0.045175749	0.039021076	0.042011807	0.06415693	0.058311162	0.035574995	0.037066101
scaffold_148	1060193	1137564	1098878.5	1079164	5000	0.043173062	0.040252099	0.079582884	0.050868728	0.05715237	0.051049048	0.035185182	0.038368095	0.052505318	0.046975196	0.074408833	0.048189385	0.049803709	0.045020777	0.030344398	0.034910937	0.04713862	0.044084139	0.108694953	0.064730602	0.06564132	0.046387661	0.080433687	0.051480107	0.034164432	0.036872863	0.063115583	0.057459643	0.038885267	0.041798915
scaffold_148	1137594	1216057	1176825.5	1179701	5000	0.050240084	0.045508138	0.085044755	0.053760304	0.06410405	0.052448729	0.039954661	0.041527217	0.057714866	0.051364741	0.082505624	0.052480891	0.059643801	0.047908659	0.037144669	0.039345046	0.054572388	0.049206721	0.1167127	0.068355011	0.072195041	0.049560752	0.083879471	0.053973992	0.042971521	0.03828021	0.071452647	0.061542257	0.044551263	0.045794164
scaffold_148	1216059	1344610	1280334.5	1293155	5000	0.068045659	0.05956477	0.113593507	0.066374728	0.085682467	0.08402171	0.059392437	0.058394648	0.077784242	0.065498896	0.1095494	0.06481801	0.077451798	0.079655711	0.053095566	0.054937703	0.073709162	0.064059542	0.15777148	0.100118728	0.106703932	0.068446774	0.114121937	0.066546374	0.049777508	0.061609816	0.095246144	0.093512681	0.065496185	0.064378192
scaffold_148	1344613	1452301	1398457	1367604	5000	0.057119607	0.050181819	0.096237968	0.05670817	0.08297566	0.082138777	0.048764484	0.047880277	0.063675699	0.053963336	0.092617462	0.055631783	0.073951051	0.076016047	0.043454365	0.044859476	0.060102723	0.052795916	0.150519376	0.097551278	0.080969265	0.053755368	0.095988914	0.056351351	0.048648847	0.05706884	0.089220214	0.090246883	0.052560582	0.052329254
scaffold_148	1452301	1556501	1504401	1511901	5000	0.073576914	0.062580063	0.114943187	0.066285037	0.103645234	0.093045214	0.059683754	0.058578312	0.082793764	0.068532309	0.110267727	0.064068768	0.092961802	0.08380454	0.05414853	0.054357021	0.077043245	0.06517537	0.175252917	0.103828747	0.102244605	0.064933366	0.11392455	0.066288177	0.061653708	0.061216342	0.110037243	0.10185558	0.06384479	0.062303496
scaffold_148	1556502	1651193	1603847.5	1599255	5000	0.057514384	0.050231972	0.102506756	0.059667528	0.078264464	0.078980322	0.046819461	0.047686122	0.065588033	0.055591951	0.099723072	0.059176397	0.069325337	0.070040096	0.042344917	0.043989625	0.061705996	0.053630823	0.151044623	0.09722986	0.089144442	0.05842001	0.102986217	0.060742991	0.045703756	0.055728578	0.084872504	0.085007113	0.050756706	0.051439587
scaffold_148	1651195	1733157	1692176	1702006	5000	0.072199615	0.061848744	0.110893095	0.063996126	0.094726653	0.084415027	0.058377412	0.056936945	0.080472448	0.066789948	0.108621492	0.06312303	0.088189348	0.080218158	0.05369389	0.054568648	0.076794094	0.065442761	0.166176395	0.10039171	0.098661926	0.062775359	0.10909952	0.06272382	0.061135903	0.062161942	0.102167011	0.094391485	0.063060667	0.061486066
scaffold_148	1733160	1776091	1754625.5	1758737	5000	0.055215167	0.048715432	0.093561249	0.057198424	0.065266102	0.061347249	0.043836265	0.044444198	0.062570805	0.053783993	0.088396079	0.054880924	0.056530714	0.054706684	0.03845495	0.040841079	0.057528096	0.051097772	0.120027763	0.073629718	0.078336896	0.052203945	0.089481195	0.057167342	0.036729117	0.040559203	0.068556574	0.066099406	0.045810722	0.046956436
scaffold_148	1776098	1831526	1803812	1805380	5000	0.078693982	0.066726006	0.114371952	0.069698442	0.090204634	0.082554141	0.065295184	0.063777166	0.084789808	0.071125543	0.111057911	0.068316263	0.080516026	0.074294147	0.059660275	0.059352049	0.082148633	0.06955773	0.145216958	0.089910139	0.100578208	0.067731172	0.11051419	0.071547213	0.053673506	0.056916753	0.095600416	0.087832028	0.06933027	0.067340048
scaffold_148	1831528	1890176	1860852	1848233	5000	0.074152364	0.064781932	0.115079492	0.068422173	0.085923937	0.087850807	0.056779442	0.057849117	0.083346716	0.070790973	0.110464523	0.06558766	0.07899665	0.081628288	0.052455704	0.054308033	0.079150482	0.067989019	0.157565149	0.100234169	0.096294925	0.063405253	0.115219149	0.067869592	0.045837949	0.053731615	0.095442659	0.096859729	0.062575778	0.063075544
scaffold_79	83	143068	71575.5	76495	5000	0.028627242	0.0445306	0.105745194	0.094909923	0.054743476	0.037855622	0.023479374	0.027699408	0.059318521	0.068693429	0.106089315	0.097978946	0.053513743	0.062359334	0.024102933	0.042792744	0.059904267	0.073465638	0.188507951	0.14533537	0.109955621	0.101630592	0.123164823	0.094670247	0.040740104	0.023181581	0.112214745	0.105915117	0.057996695	0.072311301
scaffold_79	143079	346199	244639	269396	5000	0.031508793	0.050940486	0.118603559	0.10579674	0.060748734	0.037885231	0.022663461	0.030353981	0.065201569	0.07334809	0.120539478	0.113075258	0.057606868	0.060580777	0.022573531	0.042973699	0.065963876	0.080845206	0.192960285	0.146485762	0.11425356	0.109896518	0.127986714	0.100148517	0.041940428	0.020034065	0.113903519	0.101455056	0.057454737	0.072519172
scaffold_79	346265	504858	425561.5	446335	5000	0.036243669	0.049761816	0.124000265	0.097307426	0.05998054	0.038576104	0.025696627	0.03020274	0.070180283	0.074180749	0.124546988	0.101535281	0.057552111	0.061097697	0.024876991	0.042005076	0.069425391	0.078856912	0.195112393	0.139236546	0.116902689	0.100099563	0.140422594	0.094340747	0.039968532	0.021472319	0.115932149	0.104288312	0.060159232	0.072166648
scaffold_79	504860	656542	580701	596453	5000	0.030540885	0.042396808	0.110595355	0.094613687	0.06062539	0.034104365	0.022909608	0.025323233	0.060135939	0.066948226	0.108832311	0.09462727	0.057304697	0.059879412	0.022206512	0.037856408	0.058866815	0.070072884	0.192640756	0.143126016	0.105381372	0.096765524	0.12543039	0.093357903	0.043352897	0.020702838	0.115048829	0.104813615	0.052405456	0.065247625
scaffold_79	656545	779639	718092	707572	5000	0.047921385	0.052024836	0.142493699	0.111010252	0.098399065	0.025279642	0.035090384	0.028577095	0.086007286	0.07733529	0.141142259	0.114831054	0.097637288	0.056860696	0.034566722	0.050828208	0.084515321	0.085218597	0.212109312	0.134731034	0.131518012	0.113962225	0.157039306	0.107171341	0.079528238	0.021148345	0.146621123	0.093557295	0.072914298	0.078326479
scaffold_79	779642	919454	849548	844710	5000	0.048677905	0.053237721	0.145022903	0.106268849	0.085827097	0.037286582	0.039453602	0.035191822	0.088828496	0.079093596	0.142312611	0.109962652	0.07990003	0.061939221	0.036370603	0.050258894	0.08562495	0.085991461	0.220799374	0.143234047	0.137816138	0.110384844	0.160865166	0.103118231	0.063196234	0.029075217	0.141007589	0.104525314	0.077384003	0.079901577
scaffold_79	919462	1080977	1000219.5	985465	5000	0.03722478	0.045956113	0.122390479	0.102017089	0.078145603	0.032493466	0.028442483	0.03007486	0.071323387	0.070197824	0.121381324	0.105067191	0.076165393	0.055587181	0.027151351	0.041170364	0.069922067	0.074521169	0.200928695	0.140414421	0.11438417	0.103947047	0.141243408	0.101344909	0.062907913	0.021400497	0.127875517	0.096356267	0.062083754	0.069126489
scaffold_79	1081022	1252245	1166633.5	1152358	5000	0.045961118	0.057126613	0.157054593	0.133844792	0.084879312	0.03490289	0.034609059	0.032793107	0.088328436	0.089632895	0.158872323	0.138138697	0.083489708	0.066357269	0.035298442	0.054626872	0.088676523	0.096747721	0.229851097	0.165823427	0.156671623	0.143759335	0.174747565	0.12453228	0.064024371	0.022502784	0.144863956	0.113545849	0.080465209	0.09196879
scaffold_79	1252245	1445640	1348942.5	1366159	5000	0.05105189	0.05779685	0.164427282	0.131101098	0.091804759	0.038408665	0.04045453	0.035331703	0.09701179	0.092225639	0.163623229	0.135681257	0.085856732	0.069642387	0.038523684	0.056281494	0.095007471	0.098477447	0.242971694	0.166453044	0.163620128	0.143508501	0.173389518	0.117068913	0.065961197	0.028522902	0.156168545	0.119522473	0.088466387	0.097044127
scaffold_79	1445642	1556149	1500895.5	1495354	5000	0.052486344	0.052269156	0.161498075	0.124037873	0.105094584	0.048117635	0.042717091	0.046229763	0.102615174	0.093125095	0.158444947	0.128408485	0.093428505	0.034097484	0.034586589	0.037558625	0.096625744	0.094263583	0.219940036	0.138550746	0.150654533	0.129311305	0.175938972	0.115255252	0.080294299	0.022795671	0.15522366	0.102059725	0.087381737	0.093137134
scaffold_294	83	118193	59138	49703	5000	0.041557318	0.046780988	0.116600549	0.06798263	0.061246354	0.051854371	0.034970703	0.041261943	0.069529255	0.059325405	0.111563635	0.069388661	0.051416566	0.05292242	0.029623344	0.042235974	0.064282715	0.060366896	0.173175038	0.09600983	0.10519107	0.067532326	0.123712206	0.067496886	0.039406628	0.041900988	0.098450874	0.081932328	0.057927219	0.057156189
scaffold_294	118193	219612	168902.5	169627	5000	0.077093482	0.061268463	0.173921374	0.082194945	0.105634898	0.074429711	0.068308612	0.062380869	0.115559523	0.081275104	0.170481386	0.085483485	0.085080179	0.06048874	0.056157173	0.057466328	0.106905729	0.082120657	0.242480627	0.115989997	0.164671887	0.08947458	0.179895549	0.08125896	0.067151694	0.062847986	0.148790089	0.111513414	0.09877176	0.085187668
scaffold_294	219614	320059	269836.5	276080	5000	0.055717966	0.046725679	0.136575646	0.074240729	0.073592299	0.053415935	0.044822608	0.043033335	0.082305546	0.061357094	0.131271549	0.073308867	0.063264171	0.053701107	0.038867584	0.042133686	0.075582996	0.060262194	0.188200681	0.100708324	0.122315678	0.074561917	0.145564411	0.073545622	0.044602787	0.042840734	0.107164932	0.082700436	0.065390201	0.058351719
scaffold_294	320059	374164	347111.5	342651	5000	0.075403566	0.054297529	0.147472792	0.074086111	0.086071435	0.061114959	0.063715009	0.05518746	0.103104603	0.069222081	0.141623519	0.073169084	0.075204667	0.056693713	0.05597542	0.052684811	0.096040256	0.068086924	0.184925312	0.098570448	0.132986581	0.075589705	0.159199589	0.078601198	0.05751606	0.052131319	0.117250648	0.088255064	0.084760213	0.069859992
scaffold_104	621	60543	30582	32888	5000	0.066638927	0.044792136	0.169627294	0.044769406	0.097729548	0.053184042	0.072532625	0.051976073	0.115075501	0.058890339	0.157178093	0.044377336	0.070208625	0.039503243	0.053850543	0.048680195	0.099125489	0.058344964	0.239500954	0.047599632	0.163076908	0.044183938	0.178576046	0.044795725	0.079635454	0.061530579	0.151430641	0.078191105	0.106610273	0.062475543
scaffold_104	60543	115933	88238	85664	5000	0.052036937	0.037046786	0.141616451	0.040084418	0.095975316	0.048453184	0.057774369	0.043883074	NaN	NA	0.133249487	0.043016714	0.06830008	0.030501567	0.041107148	0.040558286	0.077810868	0.050094642	0.222395345	0.04605618	0.134151025	0.042682298	0.149713102	0.043925784	0.080844263	0.054652782	0.136027494	0.069402924	0.081927654	0.053118212
scaffold_104	115934	222117	169025.5	161823	5000	0.064788564	0.04588951	0.157385333	0.043405137	0.098513785	0.057296108	0.068416505	0.052418092	0.113714256	0.05865322	0.143535464	0.03929619	0.067578662	0.049106584	0.050658917	0.050372073	0.096955717	0.057719945	0.234923957	0.046732558	0.143734494	0.042878507	0.162080305	0.040242463	0.074326821	0.068576711	0.154419777	0.083767693	0.099409954	0.06087972
scaffold_104	222118	319129	270623.5	284761	5000	0.085766628	0.062340489	0.185865072	0.064997708	0.096424093	0.052135463	0.082044199	0.058472893	0.111469676	0.070727553	0.185947909	0.050262346	0.077156769	0.060517174	0.06193703	0.057555904	0.122196227	0.069924352	0.240869609	0.056538782	0.184857092	0.049920668	0.180780249	0.062008883	0.076041655	0.064002162	0.152527379	0.082371754	0.117726723	0.06762913
scaffold_104	319129	442886	381007.5	373911	5000	0.067963424	0.063568477	0.202419291	0.055137898	0.112243086	0.080982834	0.076537232	0.070758781	0.129680315	0.076690109	0.192295894	0.05721142	0.07077607	0.07029541	0.055361604	0.070053656	0.111626097	0.079523969	0.30650822	0.065464684	0.193996644	0.056072464	0.20682821	0.04544181	0.083901155	0.090400876	0.184757441	0.111429046	0.117865108	0.081392889
scaffold_104	442890	538906	490898	491633	5000	0.058016223	0.052904494	0.166756098	0.045753888	0.09981861	0.068901826	0.064970869	0.060740401	0.10758202	0.063113551	0.157845983	0.048757581	0.06460063	0.060444993	0.047732392	0.060772131	0.092961888	0.065515419	0.264021361	0.056643256	0.162381995	0.049782654	0.179900553	0.04282228	0.076465702	0.081360214	0.158887054	0.093915468	0.098243314	0.068532855
scaffold_104	538906	643667	591286.5	588812	5000	0.048823439	0.044849805	0.15310431	0.043366463	0.095317452	0.074992712	0.055557546	0.052489438	0.099327071	0.062046614	0.140815528	0.043318011	0.055189362	0.059978577	0.038519455	0.04937685	0.084017301	0.061736193	0.271966827	0.059349408	0.146611573	0.045885791	0.16005081	0.039939884	0.066128026	0.084445946	0.165273946	0.108227026	0.090029556	0.065107913
scaffold_104	643668	733465	688566.5	693436	5000	0.054676199	0.049423306	0.159651637	0.043323916	0.099097902	0.074989421	0.063838192	0.059024932	0.105751903	0.064312133	0.148141716	0.043343255	0.059895149	0.059353654	0.045214017	0.055697279	0.090727677	0.065510812	0.267985906	0.058487585	0.156132817	0.047465937	0.168889127	0.040685671	0.072052758	0.08607619	0.165855323	0.104850379	0.099001718	0.070015821
scaffold_44	1725	123964	62844.5	88875	5000	0.042097171	0.044562641	0.136307512	0.069104088	0.065762819	0.048299373	0.035314125	0.037309267	0.090414084	0.058695406	0.135424905	0.071554593	0.06206513	0.064396146	0.034398759	0.044912897	0.088708684	0.061055773	0.222580612	0.107165351	0.130228924	0.069541746	0.158833527	0.063409622	0.047750762	0.05040693	0.158933107	0.097202502	0.084760581	0.060209498
scaffold_44	123998	198944	161471	166667	5000	0.047651815	0.043189022	0.125306178	0.064086615	0.082628074	0.042580239	0.038943147	0.037565807	0.094754383	0.062013189	0.125674649	0.066261779	0.082040339	0.052414869	0.037724343	0.04186928	0.093054445	0.063555699	0.210560532	0.088869346	0.118287026	0.06555658	0.157417637	0.071643504	0.066539587	0.037898398	0.158405991	0.087528061	0.085881231	0.062025206
scaffold_44	198947	360867	279907	290519	5000	0.059123894	0.057387374	0.169165605	0.083591845	0.085003443	0.061459179	0.052725415	0.057854605	0.130131275	0.082433062	0.1664076	0.08507819	0.075592841	0.068291477	0.048042232	0.061100179	0.126634749	0.084794465	0.251960608	0.117680101	0.16461672	0.088817065	0.192911574	0.071287594	0.061416831	0.067410653	0.194742988	0.116848025	0.122681991	0.087548482
scaffold_44	360869	531251	446060	434942	5000	0.066503847	0.056900074	0.178583384	0.082400758	0.097103649	0.054378927	0.055473532	0.053905178	0.131158969	0.073631829	0.176277326	0.082638679	0.090975903	0.068461803	0.052186902	0.06031951	0.128106057	0.075982513	0.273975712	0.11504639	0.176178875	0.087238149	0.19801931	0.070827127	0.069625316	0.06546072	0.197611346	0.103230766	0.121795364	0.078490909
scaffold_44	531282	669225	600253.5	613048	5000	0.046618261	0.045282576	0.141840417	0.070051989	0.075525235	0.054693567	0.039358474	0.040156941	0.102351281	0.065061065	0.140268487	0.071263647	0.069281435	0.07038194	0.037055353	0.045867785	0.099961344	0.067097995	0.258110618	0.12091463	0.136250492	0.072339734	0.160786482	0.060117669	0.051862179	0.06116428	0.187864417	0.114461806	0.094284413	0.066630797
scaffold_44	669225	833941	751583	745611	5000	0.057469543	0.046921193	0.154827721	0.07378209	0.096587883	0.04298933	0.049469093	0.043257572	0.118412274	0.067741397	0.150694687	0.07312585	0.092111232	0.056729719	0.047031858	0.050468223	0.114904805	0.068593655	0.239526016	0.099498354	0.147083861	0.075971172	0.177324031	0.062910012	0.077555579	0.050558999	0.188541208	0.092096	0.109720814	0.069760276
scaffold_44	833947	946307	890127	886882	5000	0.066181097	0.053507205	0.185822412	0.089603189	0.094287599	0.047883642	0.058419264	0.056090821	0.134299838	0.080150226	0.18034868	0.089146501	0.093166091	0.058425461	0.058995392	0.06369859	0.13116278	0.08032065	0.261163721	0.111906963	0.184943667	0.093921072	0.208279925	0.078682205	0.074758294	0.063120791	0.189343727	0.101977952	0.131336413	0.086840137
scaffold_44	946309	1069176	1007742.5	995876	5000	0.058842233	0.050776144	0.173891284	0.08216305	0.084331682	0.043152352	0.050234408	0.050283573	0.124257391	0.073221574	0.172547354	0.084347338	0.079798573	0.056228297	0.047087621	0.056656161	0.121238012	0.075426312	0.240805347	0.102699164	0.166534687	0.085785098	0.193963026	0.071971876	0.065472926	0.0566192	0.175584001	0.094861521	0.113456629	0.077163304
scaffold_44	1069177	1141781	1105479	1107858	5000	0.057233152	0.052803541	0.161156784	0.075922497	0.073887543	0.055396122	0.049234402	0.052319705	0.123238398	0.076853478	0.157745055	0.076829987	0.065635798	0.059716285	0.044501064	0.052351971	0.119159789	0.07760752	0.225298143	0.103861902	0.154879799	0.080189106	0.194370524	0.07139372	0.051733104	0.055967914	0.171240721	0.10622201	0.113114334	0.079885565
scaffold_44	1141784	1207140	1174462	1174045	5000	0.052644173	0.056196295	0.166776817	0.082682216	0.074084439	0.059009335	0.044970851	0.051411229	0.119585577	0.078414167	0.163786161	0.084633784	0.065630174	0.064534085	0.040318143	0.054634299	0.11654116	0.080977437	0.240605442	0.111835221	0.159401623	0.086286612	0.19654559	0.074596973	0.053514582	0.05549285	0.172835415	0.10728222	0.110468658	0.081207911
scaffold_56	280	136054	68167	99055	5000	0.061933254	0.045902347	0.106071899	0.050116916	0.094093202	0.069690568	0.064658178	0.048543561	0.081916223	0.053539127	0.093328223	0.050175164	0.060659988	0.060381991	0.04940342	0.046540722	0.067329399	0.052920913	0.153334926	0.080528571	0.096646243	0.053203826	0.106453848	0.052404027	0.065883614	0.067032477	0.101736258	0.086117811	0.070057855	0.05466089
scaffold_56	136057	257240	196648.5	180188	5000	0.078916176	0.056727427	0.134825685	0.056736551	0.127214637	0.101242182	0.085356334	0.060566099	0.104125947	0.063397693	0.11706694	0.059155938	0.074289788	0.082661281	0.061598473	0.058433587	0.083760528	0.064893264	0.202159485	0.108810691	0.124431804	0.061617415	0.129318697	0.0588174	0.082273813	0.094311866	0.132933084	0.119929406	0.090316915	0.067992779
scaffold_56	257252	334280	295766	291930	5000	0.069133848	0.051358527	0.125171838	0.055220632	0.108613322	0.086601061	0.075258693	0.054585381	0.092525685	0.058720232	0.110193684	0.05818665	0.063695122	0.071982955	0.054248617	0.052385976	0.074527339	0.059057741	0.185512505	0.101374339	0.116681093	0.06017095	0.120770262	0.057002449	0.06838192	0.078507167	0.115915586	0.104137255	0.08109924	0.06260896
scaffold_56	334285	419116	376700.5	372287	5000	0.065542091	0.050083037	0.12294137	0.057783342	0.091541273	0.072553411	0.070004145	0.05322668	0.091218865	0.060189506	0.105688254	0.056999312	0.055557981	0.060896488	0.050847466	0.049747512	0.072998507	0.058687952	0.161121183	0.086103293	0.110744422	0.059316876	0.119559963	0.059039283	0.062954572	0.070740825	0.102329807	0.090276831	0.077837469	0.061703598
scaffold_56	419133	492769	455951	467233	5000	0.087042189	0.055867819	0.141705108	0.059605907	0.114414084	0.075545208	0.08889617	0.056828356	0.110093185	0.066657329	0.128298665	0.059907326	0.082638041	0.067255004	0.069426249	0.053638143	0.093813297	0.066756616	0.17824191	0.085545758	0.129692737	0.059960681	0.12670593	0.06410865	0.087235224	0.07358387	0.122302126	0.096833938	0.095389663	0.066946249
scaffold_56	492769	626107	559438	552503	5000	0.075039621	0.053203379	0.123314571	0.051587694	0.141348337	0.106647082	0.08077359	0.057665203	0.099811523	0.059235887	0.108777421	0.054737986	0.084911295	0.083622261	0.057310795	0.053972088	0.07994113	0.059967984	0.218187619	0.115639911	0.112863264	0.056223346	0.118873304	0.05280202	0.093987198	0.098329754	0.144173624	0.123857208	0.084935442	0.063367685
scaffold_56	626109	730379	678244	670277	5000	0.055514195	0.041954274	0.107753949	0.048046358	0.106241243	0.080975211	0.058838612	0.044000696	0.078393254	0.050545322	0.09492707	0.050013463	0.063807367	0.067088399	0.041276484	0.040880279	0.062232345	0.049923774	0.179838132	0.094150414	0.097966956	0.050571113	0.107449037	0.049270917	0.069048195	0.074516302	0.116568333	0.100276023	0.065138743	0.051307
scaffold_56	730382	858106	794244	819252	5000	0.074925408	0.05344163	0.126965478	0.05579075	0.126828701	0.092277509	0.078800323	0.057335768	0.099690581	0.062307436	0.111505233	0.055624858	0.081962416	0.073956721	0.057680645	0.053419955	0.081352102	0.061237858	0.200157822	0.10072751	0.115152422	0.057934003	0.125538412	0.055710234	0.08619079	0.084306476	0.13700081	0.111745917	0.08468315	0.064109673
scaffold_56	858111	970444	914277.5	919961	5000	0.089954568	0.061304842	0.147248638	0.06403719	0.11837811	0.083217976	0.096649836	0.063702192	0.113149602	0.070243922	0.130283859	0.064132475	0.08166056	0.068995018	0.074436097	0.059526254	0.093511293	0.068689741	0.190351784	0.094429316	0.138583812	0.066178709	0.140607126	0.06343942	0.088835586	0.074672837	0.123290726	0.097735758	0.099738392	0.070831556
scaffold_56	970445	1097405	1033925	1052637	5000	0.072531941	0.05299564	0.127113182	0.057705726	0.111185831	0.074723446	0.087411363	0.059409026	0.091715657	0.059112605	0.114870888	0.059400309	0.074742717	0.062022004	0.067628143	0.057349536	0.075906543	0.059354772	0.175753636	0.08803689	0.128708126	0.063053576	0.12107555	0.058094505	0.079837175	0.074294315	0.114447569	0.089578914	0.090489947	0.066102798
scaffold_103	26	50476	25251	32460	5000	0.083077783	0.045181792	0.109171969	0.053683842	0.109875091	0.067434034	0.077059117	0.043515632	0.097188184	0.050293046	0.094581481	0.052331278	0.080523428	0.05763325	0.061516546	0.039697057	0.081267469	0.047601973	0.122645228	0.079073457	0.089643931	0.052063789	0.103013446	0.054097538	0.067868892	0.052460261	0.105428107	0.073360523	0.075406596	0.046446851
scaffold_103	50476	141444	95960	103613	5000	0.088338277	0.04765203	0.108536945	0.052164059	0.118502392	0.072069357	0.081760869	0.04653139	0.100567123	0.052014105	0.096051572	0.052127916	0.08710144	0.064474551	0.066998757	0.044243643	0.0870126	0.051092917	0.130534283	0.088613521	0.090642118	0.052049805	0.099194321	0.052508436	0.070845149	0.057754737	0.113531816	0.081247446	0.08128033	0.050710603
scaffold_103	141445	179479	160462	160172	5000	0.065872499	0.042531897	0.084834343	0.044532132	0.079213212	0.046717828	0.051818138	0.032354289	0.067540897	0.037768447	0.085700081	0.052605813	0.059862224	0.04642689	0.048041195	0.039742775	0.066702996	0.045972904	0.1084429	0.068734175	0.070761779	0.044475656	0.079500483	0.04525812	0.046694474	0.042290871	0.079819894	0.055214605	0.05343855	0.037191078
scaffold_103	179479	221819	200649	202959	5000	0.072256395	0.041041156	0.096510333	0.049102247	0.093217547	0.051616757	0.069098896	0.04138336	0.087003711	0.047129498	0.083311419	0.048474979	0.067728427	0.045962148	0.055312754	0.039431844	0.074290499	0.046617069	0.105977044	0.064740891	0.082453309	0.050643194	0.08907949	0.048975804	0.058428511	0.046750129	0.093802239	0.06219035	0.071871911	0.048047974
scaffold_103	221823	315095	268459	269531	5000	0.087857491	0.047577967	0.116823767	0.054323486	0.125421582	0.075350472	0.087910554	0.051212142	0.104556947	0.052379843	0.100284076	0.056394519	0.0870812	0.06679854	0.068304192	0.050510136	0.087054876	0.053641348	0.141684756	0.093394318	0.102642375	0.062051303	0.109666767	0.055839083	0.077401345	0.068188091	0.121257543	0.087025935	0.087708216	0.057598731
scaffold_103	315146	411800	363473	369676	5000	0.084339294	0.046322306	0.10809989	0.050706356	0.135517988	0.085333439	0.081770219	0.048193405	0.101298719	0.050037807	0.092963736	0.052758404	0.095195359	0.078128182	0.062461441	0.047491636	0.084775104	0.051330047	0.152017721	0.104515922	0.089312142	0.05469602	0.103240572	0.052423054	0.075641808	0.07165055	0.134296127	0.098869687	0.081739389	0.053587415
scaffold_103	411815	505996	458905.5	459909	5000	0.06397857	0.035922836	0.084503242	0.041423276	0.120901789	0.074674109	0.059831798	0.036383436	0.07754375	0.039601025	0.069489439	0.040451076	0.082473149	0.066227724	0.044329325	0.034420209	0.062568166	0.038326016	0.13223119	0.089972844	0.066755475	0.041800062	0.078996855	0.040525743	0.068340816	0.064029238	0.11612892	0.084485085	0.058918409	0.039187967
scaffold_103	506002	572164	539083	538106	5000	0.066468162	0.037722568	0.087430662	0.042717891	0.106921428	0.065307592	0.061688366	0.03857198	0.079335812	0.040843712	0.073108579	0.042793299	0.073385725	0.059375093	0.046545552	0.037424984	0.064731195	0.04036521	0.11998432	0.08092986	0.067565125	0.043274015	0.083400752	0.043404146	0.059781157	0.056249566	0.101885394	0.073224331	0.059835369	0.041189775
scaffold_103	572169	644932	608550.5	620015	5000	0.043029904	0.025790278	0.061344431	0.031739495	0.071890216	0.044280109	0.040768579	0.02616768	0.053173994	0.029689265	0.051579796	0.031176436	0.049506683	0.039673861	0.030605841	0.024488794	0.043061026	0.028414011	0.084553325	0.056640885	0.048996445	0.0315107	0.059244026	0.032699146	0.041716638	0.039455678	0.070521135	0.051590048	0.040562399	0.028965292
scaffold_103	644939	697643	671291	672283	5000	0.053822962	0.031788931	0.073701407	0.038346986	0.080925491	0.04614138	0.048944742	0.030500963	0.066299324	0.036434055	0.062663914	0.037740225	0.058998032	0.042187469	0.037549716	0.029126103	0.055312857	0.035673614	0.089239663	0.055586274	0.056764508	0.036106462	0.071695456	0.03977169	0.048049241	0.039814848	0.081546708	0.054625762	0.050485173	0.034683647
scaffold_103	697665	761885	729775	723689	5000	0.047297818	0.028189474	0.066115779	0.034920282	0.075281687	0.047208922	0.042878334	0.027713214	0.05822787	0.032215255	0.056098903	0.034360683	0.051106153	0.041056286	0.031955303	0.025744783	0.047482684	0.030931504	0.087160185	0.0604416	0.051829001	0.033966875	0.062877078	0.035859877	0.042381382	0.039806607	0.073974596	0.054115175	0.043337778	0.030670067
scaffold_531	116	146952	73534	73548	5000	0.038511529	0.054591951	0.082097609	0.094504463	0.05971505	0.051469148	0.026948328	0.037733866	0.04707907	0.0675864	0.083783161	0.095771537	0.063839972	0.067553171	0.030363414	0.047892982	0.049696966	0.071649636	0.12897734	0.136381537	0.073924162	0.092333456	0.089567235	0.099978646	0.043241731	0.022043421	0.076845918	0.088592485	0.038304923	0.06247849
scaffold_615	212	113192	56702	64964	5000	0.041667899	0.055572647	0.085797572	0.096418081	0.0659573	0.047058194	0.028345807	0.037568375	0.047975933	0.062971528	0.088000057	0.098100345	0.070043827	0.06170861	0.031028318	0.047090022	0.050637729	0.068126656	0.13005432	0.12380912	0.0742175	0.090834777	0.089143278	0.097566636	0.051836566	0.021344179	0.079421224	0.076550825	0.037298871	0.055116616
scaffold_64	132	234278	117205	58567	5000	0.035560418	0.061163712	0.092370692	0.097000798	0.063960533	0.035187171	0.022741052	0.029994257	0.046010061	0.061846078	0.095653266	0.105497276	0.066492131	0.075837595	0.025852958	0.056124366	0.049246629	0.077212	0.148572306	0.129443514	0.084710281	0.097658137	0.094203944	0.093915535	0.049405495	0.016938253	0.083866813	0.077614878	0.037004305	0.058409258
scaffold_64	234286	383112	308699	313273	5000	0.046162757	0.06379465	0.11434149	0.110271405	0.099216285	0.036154802	0.032680639	0.034481249	0.062262506	0.071390044	0.116728661	0.117184872	0.099802928	0.070175905	0.034991641	0.062483377	0.064159798	0.084427217	0.18743837	0.124726589	0.107623616	0.114407829	0.119834059	0.107209242	0.081318449	0.018256384	0.122753213	0.077998869	0.051845118	0.070436032
scaffold_64	383132	600628	491880	485798	5000	0.041575375	0.062207505	0.111408199	0.102436563	0.071764824	0.034364545	0.029375531	0.03126287	0.055912303	0.068024829	0.113883498	0.110884861	0.074111829	0.075089944	0.032465712	0.061598892	0.058510355	0.082578348	0.167705887	0.126967548	0.10478228	0.106782307	0.112612718	0.099180933	0.057068882	0.019365114	0.094836548	0.083274324	0.04736833	0.068344567
scaffold_64	600756	877330	739043	754353	5000	0.046293032	0.064196882	0.108157694	0.098675371	0.073852484	0.036504248	0.030983455	0.030881649	0.060404287	0.066144807	0.111483781	0.107980462	0.07360235	0.081968723	0.033603307	0.05993843	0.063852029	0.083575187	0.168753284	0.125419298	0.098332732	0.100927496	0.116128609	0.100406683	0.053214589	0.025196082	0.098483933	0.082927995	0.048717639	0.063683376
scaffold_39	70	77920	38995	46788	5000	0.047272018	0.035687082	0.081303632	0.041031884	0.068141064	0.049623858	0.045323887	0.036976127	0.057097365	0.039844528	0.076769452	0.041744682	0.047062831	0.042353564	0.039658729	0.037720405	0.052290046	0.041279783	0.120012484	0.061321832	0.075619646	0.041984365	0.081776603	0.042139814	0.048349778	0.050627347	0.077509657	0.062550962	0.051161773	0.042147949
scaffold_39	77922	163568	120745	124562	5000	0.054012137	0.040630078	0.093477436	0.043524836	0.09407799	0.065877415	0.055372002	0.041086451	0.070831207	0.046013708	0.082694665	0.044739594	0.062396351	0.059492823	0.041811008	0.040932486	0.059077189	0.047069407	0.14986297	0.074142559	0.086238949	0.045644008	0.094244411	0.046153363	0.062931238	0.060724018	0.102628701	0.08211709	0.061310229	0.048241539
scaffold_39	163569	258468	211018.5	219130	5000	0.053461358	0.041843916	0.103170889	0.047692937	0.090625024	0.068271693	0.055735514	0.043165977	0.077234097	0.051458429	0.086565922	0.047140001	0.054938434	0.057730251	0.040063101	0.040901012	0.061158804	0.050073309	0.15074922	0.078794457	0.08962355	0.048399364	0.103214288	0.051129316	0.058623994	0.063703471	0.101169722	0.085771823	0.063483152	0.05113092
scaffold_39	258500	331128	294814	296141	5000	0.040417659	0.031022446	0.074648905	0.036896277	0.074484625	0.051256622	0.045899818	0.035963999	0.056411286	0.038965442	0.065730303	0.036257307	0.048802138	0.042671684	0.033085956	0.033036339	0.045649487	0.03741447	0.119053903	0.05949812	0.070687357	0.039366863	0.076550029	0.040263581	0.055367286	0.052098364	0.081300404	0.064316858	0.051223762	0.041655079
scaffold_39	331128	405174	368151	375627	5000	0.095421349	0.061139242	0.134391818	0.062939224	0.106164041	0.071491483	0.086658217	0.061320268	0.106823911	0.068049444	0.130992346	0.063436165	0.081538761	0.066311109	0.080758242	0.061437682	0.10177691	0.069632499	0.159573535	0.07847816	0.117780657	0.06340629	0.135037361	0.067160655	0.079091159	0.071167357	0.115449358	0.088502974	0.09245784	0.06971083
scaffold_39	405175	456456	430815.5	434042	5000	0.060448453	0.043888085	0.095479484	0.047266712	0.080665524	0.054243541	0.056551837	0.041930663	0.072094757	0.049192084	0.091154027	0.048573165	0.062575164	0.04786443	0.051125314	0.043332439	0.06752757	0.051802314	0.133162207	0.0661655	0.086054715	0.047725187	0.09431853	0.050686127	0.060156486	0.053446969	0.092956092	0.071945435	0.062793841	0.048720368
scaffold_39	456457	593711	525084	539986	5000	0.094416541	0.059946607	0.132647525	0.057542288	0.129692707	0.08368659	0.088158784	0.05902439	0.108230368	0.064873822	0.125069198	0.06057176	0.083006196	0.070119208	0.074620392	0.059405484	0.099338941	0.069573306	0.181170241	0.085262663	0.117905579	0.059380832	0.132195983	0.062341644	0.09235296	0.07854431	0.136666139	0.101664497	0.092641891	0.066660283
scaffold_39	593714	684521	639117.5	641386	5000	0.095591683	0.07150325	0.114374758	0.05288741	0.098961556	0.07566307	0.071499311	0.053242451	0.09294173	0.060737741	0.131017259	0.075920594	0.065673284	0.065450953	0.07305272	0.0662417	0.10073632	0.08174889	0.150571022	0.079618199	0.096954943	0.052810637	0.113258373	0.056292833	0.066014708	0.06920053	0.105134546	0.09216808	0.076743561	0.060942374
scaffold_39	684562	802336	743449	765442	5000	0.061119797	0.044170778	0.099998815	0.047617022	0.080303849	0.059002966	0.058293608	0.044054873	0.073886493	0.049556921	0.095276896	0.050081566	0.052393943	0.052087754	0.049437408	0.045004685	0.066608692	0.052016471	0.137480347	0.071925813	0.090919065	0.048985002	0.100209838	0.049129835	0.057245711	0.058013732	0.088690023	0.075339907	0.063744105	0.050567421
scaffold_39	802337	904262	853299.5	846808	5000	0.060517314	0.04507471	0.106245797	0.048765419	0.107403298	0.076025632	0.062023555	0.046025688	0.082673137	0.053634021	0.095164564	0.049483348	0.068900573	0.060640763	0.04574589	0.042841489	0.068033282	0.053245277	0.170622212	0.085498304	0.095916202	0.048768703	0.106581012	0.048851397	0.074381783	0.069075797	0.118887186	0.094765168	0.06997941	0.053993811
scaffold_39	904262	996886	950574	939191	5000	0.059877836	0.045762056	0.11271768	0.053417131	0.084827791	0.064651914	0.065257663	0.049465661	0.083184771	0.054662648	0.095819927	0.05272212	0.051155507	0.05138119	0.046953178	0.04621332	0.065631035	0.052617479	0.140699348	0.074025726	0.101884917	0.055359546	0.111290801	0.055310361	0.059907794	0.063318965	0.092530126	0.078880754	0.071026896	0.056250046
scaffold_39	996887	1063738	1030312.5	1026098	5000	0.0348554	0.027641151	0.074169892	0.037808291	0.058257544	0.045431273	0.037120169	0.029626605	0.051079728	0.036524999	0.064766095	0.036349418	0.035591349	0.036841746	0.0272118	0.026855196	0.041424123	0.034614229	0.109031571	0.059391606	0.066334164	0.037070908	0.074517957	0.039496111	0.039676933	0.043112936	0.069593894	0.06032231	0.043616283	0.035691799
scaffold_39	1063739	1115930	1089834.5	1099128	5000	0.037106277	0.030215451	0.07873781	0.039898333	0.058821165	0.047008046	0.040896657	0.033722618	0.054527099	0.039345131	0.067840884	0.038303353	0.035734136	0.038805168	0.029508184	0.030666186	0.043338202	0.036882557	0.109488346	0.058814766	0.070503262	0.040001962	0.079782004	0.042045751	0.041758588	0.046817574	0.069393429	0.061788837	0.047042554	0.039659706
scaffold_39	1115930	1203466	1159698	1158856	5000	0.032610135	0.026245262	0.067918988	0.034540341	0.054261743	0.039880942	0.038114923	0.030858438	0.047996438	0.034352071	0.058029416	0.032660811	0.033489631	0.031647277	0.027359641	0.02773793	0.037631584	0.032100706	0.097143959	0.050113791	0.062382487	0.035870001	0.069962055	0.037765294	0.039561537	0.0385366	0.062073015	0.051639533	0.043065162	0.03594236
scaffold_444	134	106075	53104.5	58639	5000	0.044398704	0.04962424	0.092725261	0.069665596	0.083659339	0.044792679	0.031564998	0.036927948	0.068950919	0.065862387	0.09074881	0.069293629	0.081138712	0.04380639	0.03102926	0.039185798	0.068164283	0.065841333	0.151144121	0.089218873	0.080867139	0.065907256	0.109860507	0.076191649	0.064957864	0.016425714	0.116944172	0.07649927	0.055712995	0.058977198
scaffold_346	124	96907	48515.5	50660	5000	0.053813066	0.051288173	0.129647243	0.071341695	0.078661889	0.0631187	0.053506357	0.054259076	0.093503319	0.065427824	0.118978769	0.075034727	0.051004118	0.057334851	0.037586895	0.0521355	0.08052363	0.067187415	0.179430318	0.102246095	0.119244446	0.07612873	0.139480411	0.068693897	0.05074375	0.066910646	0.122214384	0.093265551	0.080724094	0.068834889
scaffold_346	97011	202134	149572.5	171774	5000	0.048433547	0.045414518	0.114493498	0.060363236	0.084363454	0.058294287	0.047223673	0.048684551	0.079901913	0.054504869	0.101983632	0.060837532	0.056484447	0.05176493	0.034298595	0.046548438	0.067103684	0.053818483	0.176724604	0.087556193	0.105991398	0.065095329	0.123584066	0.059228416	0.053925428	0.059530621	0.118318742	0.079629519	0.067448472	0.057891429
scaffold_346	202138	277072	239605	239729	5000	0.050353609	0.046963199	0.113730337	0.065844432	0.085968929	0.049891332	0.051132038	0.049030597	0.081223921	0.056733904	0.103058698	0.067176952	0.066174386	0.047012814	0.037054939	0.047762943	0.068098281	0.056011781	0.160001061	0.085799368	0.106876506	0.06998019	0.123999467	0.068444356	0.06651386	0.048734268	0.112794209	0.068995817	0.069871193	0.058848635
scaffold_191	863	48757	24810	34532	5000	0.06784174	0.037725608	0.083954233	0.042519003	0.086326487	0.042930405	0.063322641	0.036939303	0.07824096	0.042373953	0.075053282	0.042006804	0.069714352	0.040899551	0.053861574	0.035909262	0.068844795	0.042113287	0.094278442	0.050155161	0.071694128	0.042408388	0.077412534	0.04381347	0.06230962	0.039210999	0.086363259	0.049543026	0.064692419	0.041911268
scaffold_191	48757	124175	86466	63800	5000	0.092610446	0.0493598	0.121485102	0.06000679	0.121534929	0.0683219	0.087795553	0.049330116	0.109209037	0.055612671	0.108026227	0.059447685	0.090055458	0.060225345	0.070034223	0.046490725	0.092614683	0.054123439	0.149629086	0.091345909	0.102344489	0.058732122	0.109373223	0.059774696	0.079255525	0.058165486	0.121969589	0.079526075	0.087659259	0.054088928
scaffold_191	124176	198632	161404	169065	5000	0.080076613	0.044770266	0.102758119	0.050013676	0.12337074	0.077144948	0.075046162	0.045904903	0.095338003	0.048611049	0.085631523	0.049568483	0.085522414	0.06921735	0.057842867	0.043674203	0.078427157	0.047321275	0.134155155	0.092903685	0.080915392	0.050608553	0.098728456	0.051023386	0.071910306	0.070248115	0.119778022	0.086486018	0.073465128	0.048510399
scaffold_191	198647	269125	233886	238750	5000	0.098948471	0.052273234	0.127073902	0.058737225	0.131808376	0.079230956	0.091808191	0.052623979	0.117513313	0.057045319	0.10659269	0.059693883	0.092370672	0.07030644	0.070618821	0.049897478	0.097377881	0.057071777	0.140749108	0.09413281	0.100439827	0.061102104	0.122015256	0.061580602	0.076352091	0.066383823	0.127448558	0.089627283	0.090334877	0.057933384
scaffold_191	269127	340764	304945.5	312001	5000	0.083262512	0.046717787	0.103626933	0.050174528	0.111065121	0.069476804	0.078006571	0.046570317	0.098303199	0.049757758	0.086621866	0.050395907	0.080363243	0.062756212	0.062656021	0.04537652	0.083052359	0.050283456	0.111775809	0.074862013	0.080857884	0.050525474	0.098259225	0.053197751	0.068210493	0.059163702	0.107068659	0.07616775	0.077173431	0.050081149
scaffold_191	340774	384929	362851.5	370503	5000	0.069665519	0.039593582	0.088360778	0.044915738	0.08604567	0.053202134	0.06644623	0.039438708	0.080566065	0.044560923	0.077532759	0.044234269	0.064213112	0.047760276	0.055362042	0.037204514	0.069124669	0.042786701	0.09560435	0.06228259	0.073282614	0.043519811	0.080189137	0.045499121	0.054493449	0.0443743	0.085588665	0.059473738	0.065669849	0.04249387
scaffold_191	384935	461294	423114.5	407475	5000	0.086290302	0.047358417	0.111640188	0.053854421	0.108181928	0.062350439	0.078559254	0.044181484	0.099877212	0.050510104	0.098012282	0.053950866	0.082763647	0.058739147	0.064481421	0.042346422	0.086268345	0.050233265	0.122266596	0.075612155	0.090992406	0.051374257	0.103422487	0.054268273	0.067677628	0.04941961	0.106959644	0.070626388	0.078112656	0.047318774
scaffold_191	461295	507065	484180	481355	5000	0.094341972	0.053118511	0.113676503	0.060711933	0.109042427	0.062087474	0.090321996	0.05116087	0.107638455	0.059826694	0.102786375	0.059612925	0.085217638	0.055461999	0.077374661	0.048306991	0.094948917	0.057876411	0.125641274	0.075666101	0.099075933	0.057504439	0.103401703	0.06407865	0.07498393	0.05151805	0.111046087	0.071634005	0.091698054	0.056619036
scaffold_191	507067	585487	546277	547668	5000	0.108794342	0.054487972	0.122828621	0.058091405	0.14307157	0.083866779	0.103403707	0.053740617	0.121126597	0.057893565	0.115615301	0.059895958	0.107156007	0.075359442	0.086876397	0.05207087	0.10855394	0.058833259	0.158743008	0.099816354	0.110226849	0.060201088	0.115698343	0.06034256	0.093953895	0.070715758	0.140872652	0.094495843	0.102744285	0.05827144
scaffold_191	585501	631187	608344	609100	5000	0.058588822	0.033443176	0.075819801	0.039937793	0.08417052	0.048253638	0.055024351	0.032539267	0.069842511	0.038433704	0.065111526	0.038387508	0.060290928	0.042042367	0.044303788	0.030125307	0.058918668	0.036345158	0.093968645	0.060407013	0.060942806	0.037429386	0.071960362	0.040592616	0.051397026	0.038474077	0.084655686	0.056537846	0.055370619	0.035624465
scaffold_217	81	81787	40934	46062	5000	0.073950497	0.036213938	0.121561469	0.02896707	0.099713582	0.041521835	0.063244732	0.036785344	0.097287224	0.039054445	0.109415641	0.028958782	0.075246002	0.04595348	0.050961094	0.038718855	0.086273146	0.04034942	0.159041814	0.018786486	0.098549716	0.029236184	0.124308535	0.030918112	0.059972042	0.050333253	0.121572014	0.051503987	0.074241787	0.039467781
scaffold_217	81796	117115	99455.5	98619	5000	0.06658166	0.033578574	0.11610113	0.028877166	0.085329772	0.040199471	0.055243997	0.033149369	0.086157053	0.035834637	0.106157881	0.027913956	0.066521165	0.041358647	0.045671898	0.033189529	0.078196166	0.036635226	0.153368742	0.016726009	0.096306242	0.029316985	0.122854532	0.033282296	0.047565613	0.040118964	0.106908054	0.046067005	0.065341071	0.034563746
scaffold_217	117115	208024	162569.5	170010	5000	0.079032854	0.04243939	0.126813059	0.03309091	0.11848821	0.061143669	0.070088325	0.044860198	0.103986013	0.041700252	0.109439977	0.037419975	0.082344253	0.068481505	0.054213986	0.046996906	0.087519224	0.043959171	0.164415655	0.031437943	0.099573627	0.040767468	0.131712426	0.033958418	0.057826168	0.07123772	0.134076783	0.064911359	0.078785475	0.046739831
scaffold_217	208025	279964	243994.5	241889	5000	0.068055362	0.03605904	0.110815627	0.028414803	0.11234314	0.054948055	0.058678235	0.036577083	0.090242124	0.035875547	0.098152478	0.030355718	0.077556813	0.061788244	0.044848736	0.037705263	0.076876706	0.037384916	0.172827708	0.026967611	0.088439381	0.031709484	0.114990725	0.027927052	0.054128132	0.062177848	0.132050827	0.061622901	0.067669308	0.038102246
scaffold_217	279970	389760	334865	322614	5000	0.076753528	0.040403303	0.125967926	0.028876835	0.125173469	0.063098581	0.066545503	0.041519184	0.103174889	0.040699686	0.110605119	0.030400265	0.086521853	0.070088561	0.049851923	0.042607297	0.087030648	0.042318041	0.191040707	0.026987896	0.101242098	0.032698887	0.130738618	0.028949809	0.059359645	0.071272166	0.146774037	0.070030392	0.077133595	0.04388567
scaffold_217	389763	460518	425140.5	428365	5000	0.072071897	0.036908385	0.11433722	0.032627809	0.097822089	0.048620072	0.063009941	0.036672867	0.09500202	0.038871426	0.098152121	0.034624225	0.070590812	0.05044776	0.05016732	0.037085174	0.081411332	0.039429771	0.130976991	0.022986501	0.087854052	0.032820307	0.118931196	0.036228285	0.05166373	0.050902415	0.112164325	0.052612448	0.072657798	0.038820001
scaffold_217	460568	514408	487488	483624	5000	0.091214062	0.045101866	0.14773775	0.035218266	0.112619182	0.055828927	0.07972579	0.045048839	0.11681826	0.045489895	0.133466813	0.036674925	0.08326538	0.061791517	0.064935732	0.046472407	0.101282455	0.047108443	0.193517507	0.028787173	0.122744383	0.038301242	0.147811778	0.037449029	0.059654687	0.059499335	0.132618966	0.063775415	0.090233572	0.047732331
scaffold_450	71	161686	80878.5	86131	5000	0.055459933	0.054755071	0.126624085	0.09424784	0.082877452	0.042845594	0.0379443	0.040135185	0.091235622	0.082125138	0.125212679	0.097062165	0.078943705	0.050023563	0.036826082	0.047644557	0.089703963	0.084697438	0.167879976	0.10320127	0.102931199	0.091313416	0.136131584	0.093635524	0.055854004	0.021126718	0.123520046	0.09000266	0.069871006	0.077179468
scaffold_457	192	163423	81807.5	78891	5000	0.038134244	0.045776472	0.093787824	0.078414693	0.052020865	0.045992136	0.026205151	0.033280266	0.061904542	0.064436644	0.092464203	0.078889089	0.049299054	0.055467612	0.025264487	0.037964945	0.060568054	0.06649284	0.13498398	0.108848648	0.083298198	0.076999033	0.106801999	0.080803475	0.028523208	0.023585641	0.091025907	0.091082938	0.050064585	0.061768178
scaffold_47	297	201952	101124.5	105310	5000	0.051090215	0.062834608	0.120278118	0.103010116	0.092280644	0.050497695	0.040877404	0.041652714	0.067735263	0.067251599	0.117808752	0.110985988	0.085500692	0.075812485	0.038697908	0.058648197	0.065485774	0.076975261	0.189875723	0.136595652	0.109273532	0.107160112	0.125794256	0.104530263	0.063405454	0.030928401	0.115453786	0.084892765	0.056018969	0.064696214
scaffold_47	201952	414112	308032	317881	5000	0.041827702	0.064652179	0.099177354	0.098195554	0.08694805	0.040331827	0.030436225	0.036788404	0.054515794	0.066752568	0.100927565	0.106226471	0.086752525	0.07570674	0.031559671	0.060570416	0.056083032	0.080253522	0.176307216	0.124248527	0.092807407	0.101710701	0.104045275	0.09860737	0.067050758	0.02239832	0.109241234	0.079206406	0.045453186	0.063758876
scaffold_47	414120	541314	477717	462756	5000	0.040731763	0.065852466	0.107871711	0.114761677	0.070738069	0.039243146	0.029761842	0.033739222	0.052870845	0.06356372	0.110344658	0.122107718	0.072177231	0.074045844	0.033186995	0.063926532	0.055412518	0.079666114	0.162855995	0.138136858	0.102234203	0.116450129	0.115052473	0.114251506	0.057209011	0.019257988	0.091600288	0.075325598	0.045382837	0.060203681
scaffold_47	541327	706279	623803	619966	5000	0.053241672	0.065633417	0.119956386	0.103373693	0.107053406	0.043835143	0.04182782	0.043218502	0.071447068	0.072849856	0.118828481	0.11023359	0.10446772	0.069040761	0.040012142	0.060812864	0.06938993	0.082367781	0.188721553	0.122454306	0.109489014	0.105246494	0.127044771	0.104431773	0.084829776	0.023519669	0.12739593	0.07818061	0.058800783	0.068885921
scaffold_47	706279	916101	811190	790119	5000	0.043910069	0.068756318	0.100773074	0.10213127	0.079872364	0.043467086	0.032522765	0.036568701	0.057525091	0.068708377	0.104031128	0.113337109	0.078190929	0.077493198	0.033826956	0.064563256	0.059484619	0.085143976	0.163307638	0.129887598	0.095197285	0.104939419	0.109334356	0.104357967	0.05867648	0.026229518	0.103302776	0.082767679	0.049735841	0.06721895
scaffold_47	916107	1088980	1002543.5	1013541	5000	0.043071714	0.067818178	0.104405245	0.105568272	0.077739263	0.038504543	0.028854648	0.032341917	0.054876901	0.065834974	0.106806357	0.114516402	0.07925742	0.080054582	0.032355558	0.063583531	0.05808793	0.083021161	0.169263019	0.136096675	0.094660518	0.104756067	0.112392026	0.106829185	0.058180007	0.021309171	0.098494203	0.080177985	0.044634856	0.063305276
scaffold_131	195	81365	40780	25910	5000	0.068650563	0.074470819	0.104889037	0.058311348	0.06943408	0.04325045	0.050062153	0.047829905	0.075140994	0.056337094	0.1241603	0.068445935	0.054301511	0.066959237	0.05566692	0.06988629	0.08521075	0.073472417	0.13667136	0.039638473	0.086331371	0.036368535	0.101200106	0.034165046	0.052177886	0.042966728	0.08726189	0.048344438	0.058996612	0.040526296
scaffold_131	81367	149001	115184	119335	5000	0.077862291	0.066647477	0.13711926	0.050564665	0.090154504	0.048820317	0.066235889	0.054508116	0.095626197	0.058182574	0.141334832	0.058164245	0.068346705	0.057534809	0.066427062	0.068479214	0.094441841	0.070648974	0.182023242	0.046996933	0.117126021	0.044200487	0.145640037	0.046222696	0.073427013	0.054626931	0.110301456	0.056827818	0.077321254	0.054388282
scaffold_131	149014	205176	177095	181750	5000	0.058180943	0.066043655	0.09095803	0.040419817	0.063606522	0.040085364	0.047114879	0.045052934	0.064142446	0.044587977	0.105206101	0.065353939	0.046698053	0.062596062	0.055711503	0.073174456	0.07731065	0.07167551	0.139673515	0.042314253	0.083895684	0.040432214	0.097008969	0.038494456	0.053709581	0.056070466	0.093460412	0.059167348	0.057856787	0.04506163
scaffold_131	205179	261055	233117	236171	5000	0.072221675	0.078506921	0.117564318	0.053639021	0.067572559	0.045017826	0.053355752	0.046199819	0.077474757	0.052584653	0.143174839	0.076234809	0.053150294	0.071588707	0.06429166	0.079143209	0.095075037	0.082004584	0.15371743	0.048609554	0.107124297	0.040650085	0.118042069	0.040935855	0.051755815	0.044446765	0.095503625	0.056508807	0.06504414	0.042840614
scaffold_131	261066	316099	288582.5	286542	5000	0.070881084	0.078976822	0.108198535	0.050439891	0.067611474	0.051141948	0.051995801	0.046889119	0.074585748	0.051761271	0.123357418	0.073783061	0.050733828	0.079258741	0.060894616	0.083502315	0.090960762	0.084897842	0.14646432	0.046445304	0.091333081	0.038760573	0.105956387	0.038522829	0.04580452	0.051961467	0.089815291	0.061227541	0.06210113	0.045030916
scaffold_131	316100	371389	343744.5	341561	5000	0.063535435	0.073814036	0.099467289	0.060819338	0.065731736	0.04750033	0.053660441	0.049863742	0.073757843	0.057938299	0.115575116	0.06964608	0.046870154	0.067156695	0.054872803	0.071483187	0.084566743	0.074998257	0.136117714	0.04321007	0.088618167	0.036719481	0.094358813	0.03734222	0.05051744	0.049639439	0.093556847	0.059596724	0.064308921	0.043849662
scaffold_131	371397	431441	401419	403641	5000	0.070920575	0.075263544	0.101236586	0.037098848	0.066645248	0.043438979	0.044574703	0.034619803	0.06632351	0.041591817	0.130675	0.069254253	0.05541114	0.074925337	0.060067615	0.076249606	0.089313922	0.078291659	0.157632241	0.043680371	0.090745192	0.033978081	0.103772189	0.034461225	0.051980343	0.04814834	0.095270075	0.060545419	0.056725875	0.039108345
scaffold_131	431464	552531	491997.5	492992	5000	0.065934803	0.064401458	0.128978704	0.047409758	0.093056667	0.066009759	0.055769859	0.047898992	0.088965059	0.053296817	0.146379508	0.062334223	0.064886886	0.072570007	0.051768262	0.064195452	0.096668349	0.072734126	0.226781782	0.065125348	0.120507596	0.0453555	0.141172735	0.044474706	0.073631001	0.069569674	0.140398888	0.087014501	0.08018159	0.054113114
scaffold_131	552551	689237	620894	614934	5000	0.060504109	0.054188718	0.158035609	0.051548067	0.116101235	0.088343519	0.076690223	0.061141264	0.113738846	0.06669042	0.142642649	0.049144624	0.06453689	0.069552356	0.051719777	0.057031133	0.093968087	0.066765514	0.293309409	0.081521156	0.162415201	0.04972145	0.1617131	0.042737162	0.091127027	0.09444205	0.185418841	0.119383082	0.10973817	0.069825578
scaffold_131	689238	886370	787804	785948	5000	0.054919199	0.04971086	0.15786032	0.053133779	0.10215326	0.07216426	0.066384485	0.053995238	0.102812676	0.062052222	0.143945086	0.051695442	0.062202512	0.059616873	0.046819294	0.05185257	0.086501912	0.061715026	0.269491512	0.074607472	0.151841855	0.049532474	0.163191676	0.045707061	0.082265625	0.079020613	0.162177867	0.099766508	0.096277612	0.062408581
scaffold_389	201	195151	97676	129182	5000	0.041875198	0.040341839	0.11268203	0.062280276	0.079757758	0.053795976	0.041083415	0.04077979	0.072195282	0.051448736	0.102494909	0.064484638	0.055098879	0.054613362	0.030104102	0.042596667	0.062350744	0.053508709	0.183576358	0.096582099	0.102901341	0.064730517	0.122318743	0.060433928	0.052792414	0.060344496	0.118133745	0.083357634	0.061810458	0.054265676
scaffold_90	2253	115134	58693.5	55614	5000	0.029083328	0.024044742	0.090752237	0.02884245	0.050827234	0.033488538	0.030147793	0.025079951	0.052512706	0.031005381	0.084812344	0.028343915	0.034875643	0.034566032	0.023271494	0.025847844	0.04569318	0.031308609	0.148103089	0.034108342	0.086251145	0.028511842	0.099744859	0.029700287	0.037176555	0.040761667	0.085570142	0.051378291	0.046354228	0.031709916
scaffold_90	115154	182803	148978.5	147535	5000	0.047833442	0.035410945	0.131555439	0.038938253	0.0728744	0.039157964	0.04959737	0.038440688	0.082980341	0.047599039	0.121505472	0.037692633	0.054136438	0.034814571	0.037861071	0.036696466	0.071760073	0.046653354	0.19169274	0.041637498	0.123081162	0.040466476	0.141513477	0.041531405	0.058645456	0.044133407	0.111766109	0.060781642	0.07368521	0.049097321
scaffold_90	182804	302616	242710	268941	5000	0.034319772	0.026384284	0.097270741	0.028703241	0.064645542	0.032769461	0.036911565	0.028443037	0.061707113	0.034560724	0.088752231	0.028739839	0.046728762	0.034640417	0.02794122	0.028941722	0.052850575	0.034877273	0.153125246	0.031467486	0.091453999	0.02953972	0.106290103	0.030524645	0.049015381	0.041471128	0.099416422	0.049620964	0.055153712	0.035974767
scaffold_90	302616	425471	364043.5	387433	5000	0.039797279	0.031116784	0.11009937	0.032772215	0.06933289	0.042694032	0.042859495	0.034085086	0.071133563	0.041946837	0.103098525	0.032248519	0.049334734	0.040224195	0.033382477	0.033051714	0.062425374	0.041247234	0.183947785	0.040641456	0.104529813	0.033134048	0.119054535	0.033144336	0.053909197	0.049940688	0.113471658	0.066129632	0.065301448	0.043284998
scaffold_90	425471	512835	469153	465214	5000	0.05843347	0.04411161	0.148897006	0.042002842	0.089239111	0.054767077	0.062698246	0.049363355	0.103937142	0.05650502	0.13605099	0.041905761	0.062115421	0.048232069	0.047006455	0.048219364	0.0893564	0.056399347	0.212214581	0.047425347	0.143282359	0.045665636	0.162288036	0.046032676	0.070251138	0.061746715	0.140532224	0.078980004	0.094351913	0.060137174
scaffold_90	512840	585603	549221.5	547208	5000	0.07474141	0.053958702	0.143445535	0.055132485	0.102125372	0.063559162	0.08026639	0.062738529	0.122654562	0.062495233	0.118497205	0.051503147	0.072571314	0.057960711	0.06106407	0.061569867	0.103222249	0.061746358	0.133487525	0.03490389	0.127766398	0.067118151	0.149620036	0.065434781	0.079493152	0.076141872	0.139867354	0.075346083	0.108982317	0.070255694
scaffold_90	585603	660263	622933	617705	5000	0.050329301	0.043223053	0.143303871	0.040772138	0.077582492	0.058798489	0.053890041	0.047097707	0.091823152	0.055039632	0.134902276	0.041906012	0.049879924	0.055969035	0.040771011	0.046293129	0.080153643	0.056130847	0.218039944	0.050079558	0.135945808	0.04278424	0.148275151	0.042335321	0.056104795	0.066122164	0.129934822	0.085150876	0.083060957	0.057802637
scaffold_90	660271	751882	706076.5	702099	5000	0.060435762	0.055557258	0.160319741	0.047205853	0.097832389	0.075997418	0.066071028	0.060702667	0.113590262	0.066083871	0.146646647	0.047292104	0.058898426	0.064572473	0.046324298	0.058535242	0.096693969	0.06753584	0.254105142	0.057431909	0.150442171	0.048573841	0.166755321	0.044907045	0.070171921	0.082101945	0.161131953	0.101747413	0.100699034	0.069103812
scaffold_90	751887	842159	797023	804962	5000	0.050242475	0.038005765	0.137368804	0.037999967	0.085450234	0.048428682	0.052309208	0.041534822	0.08864039	0.048844042	0.130662966	0.037234545	0.061078284	0.044501166	0.040450502	0.041199217	0.078748991	0.049818177	0.224276359	0.046412879	0.131778972	0.038108854	0.130139425	0.04191731	0.066340985	0.054269873	0.134075181	0.073544973	0.08064762	0.051280045
scaffold_502	251	134256	67253.5	70856	5000	0.033026588	0.049571433	0.088218017	0.102294356	0.061743713	0.047658976	0.02231939	0.032542229	0.043898131	0.065169757	0.090367177	0.104394014	0.06552702	0.06114286	0.024508046	0.041077007	0.046328283	0.069644725	0.140864349	0.138705931	0.079864493	0.10025167	0.087609144	0.098805434	0.046113337	0.020783476	0.080709307	0.089412261	0.035887641	0.060636124
scaffold_358	398	126992	63695	53168	5000	0.053554397	0.052348504	0.127804467	0.067848185	0.088270105	0.067935868	0.044042814	0.04483019	0.080293759	0.061924801	0.126333552	0.071722559	0.073218059	0.065599973	0.039365453	0.048485367	0.077061451	0.06634795	0.214917319	0.108908903	0.117507137	0.070660066	0.14019818	0.067912924	0.0526469	0.054486654	0.131591962	0.104206213	0.068088831	0.062488888
scaffold_358	126994	204835	165914.5	169732	5000	0.056157357	0.052498128	0.142304557	0.075915855	0.080708084	0.067243421	0.049173414	0.051230618	0.088480797	0.069332695	0.136422213	0.076898926	0.065435047	0.063318412	0.041677949	0.050548653	0.081681744	0.069605682	0.21579892	0.113366927	0.13341987	0.079527431	0.153339155	0.075335224	0.049596683	0.057202477	0.126508333	0.10611306	0.076613685	0.071102147
scaffold_358	204840	289291	247065.5	253121	5000	0.048107339	0.046197952	0.119294264	0.064673826	0.077961158	0.048523006	0.03887318	0.040352939	0.072427572	0.056467631	0.114240817	0.06497816	0.067974018	0.04640712	0.034068669	0.041026183	0.067613849	0.056974606	0.170376997	0.081831734	0.106756174	0.063704566	0.129669317	0.064911681	0.057050152	0.034231965	0.108054713	0.07293605	0.05878767	0.053210166
scaffold_143	1522	67687	34604.5	39180	5000	0.073402086	0.036011967	0.107585184	0.037896555	0.109012054	0.049408928	0.06340202	0.034331996	0.085860153	0.039826235	0.100561004	0.036851246	0.088930092	0.047049352	0.055682855	0.033528506	0.078527483	0.039031933	0.150199677	0.044851157	0.090043325	0.034445898	0.107301476	0.040808936	0.064022942	0.045445863	0.114741002	0.05465586	0.069034468	0.037447904
scaffold_143	67687	130341	99014	103224	5000	0.055856764	0.026846873	0.078340087	0.026858022	0.089066274	0.044867642	0.046387101	0.026382805	0.064641699	0.028673025	0.069719167	0.026337251	0.068804446	0.041617946	0.038335712	0.025296988	0.056757879	0.027842036	0.111605781	0.036119301	0.059966272	0.02541747	0.076369239	0.02774515	0.043187618	0.039763971	0.090154698	0.047919943	0.047109661	0.027360298
scaffold_143	130343	181439	155891	152143	5000	0.06634321	0.031535815	0.091459414	0.030695211	0.08817319	0.040398538	0.053561268	0.028374188	0.071581439	0.031620631	0.087562833	0.031065165	0.072017625	0.040236299	0.046195603	0.027575345	0.065176521	0.031565201	0.128058082	0.038337526	0.074477652	0.028156089	0.08114205	0.031557116	0.048139932	0.031545134	0.087804766	0.043958088	0.052756492	0.028672531
scaffold_143	181446	267005	224225.5	235233	5000	0.07427477	0.034728175	0.096952458	0.031332153	0.097466779	0.049690576	0.05845198	0.032020274	0.082555395	0.036505629	0.087556474	0.032129855	0.081570805	0.050136726	0.051019121	0.032105919	0.074918909	0.036612049	0.124906861	0.039354008	0.074054929	0.030402007	0.090564127	0.033556504	0.048324868	0.040942436	0.098072144	0.052639848	0.059098169	0.034000163
scaffold_143	267006	345490	306248	287774	5000	0.070110095	0.034113879	0.097546853	0.033089417	0.114082185	0.058993691	0.056049897	0.032602007	0.080963289	0.036473621	0.088084874	0.031563981	0.091092132	0.056249478	0.046644269	0.031409156	0.070648276	0.035244803	0.155543074	0.048813829	0.075513034	0.03058515	0.093960695	0.033472369	0.056122591	0.047164973	0.116754698	0.062136014	0.057417468	0.034074206
scaffold_143	345492	415223	380357.5	380475	5000	0.063181628	0.03165008	0.090202535	0.030097927	0.093270429	0.047715778	0.050195631	0.030171978	0.074661184	0.033557836	0.07891804	0.030106431	0.071128018	0.047876527	0.039677501	0.029378369	0.064005267	0.033428596	0.123320661	0.040138556	0.066883292	0.028475699	0.085279435	0.032180494	0.041439437	0.040802462	0.094455638	0.051878393	0.051663756	0.032478061
scaffold_143	415223	457524	436373.5	441287	5000	0.074623933	0.036873864	0.08354725	0.029301815	0.084364986	0.040399302	0.053171275	0.030213787	0.073174302	0.033650913	0.08874871	0.034567697	0.077592845	0.045029821	0.05477476	0.034932445	0.076708558	0.038794458	0.114113908	0.035766529	0.067730859	0.02688556	0.078423011	0.02971921	0.044299022	0.030331013	0.087098937	0.044869338	0.054265496	0.032046718
scaffold_143	457542	486769	472155.5	471877	5000	0.066327256	0.034500827	0.074825434	0.025256402	0.068822926	0.03469776	0.044670192	0.026126192	0.060514046	0.028091077	0.087000902	0.034979962	0.066465818	0.039928053	0.051173942	0.034596106	0.068016231	0.035666815	0.09965979	0.030139202	0.063933373	0.025153894	0.072625949	0.02713309	0.037410524	0.031882696	0.073169308	0.038248915	0.047841066	0.028454211
scaffold_143	486769	551821	519295	522199	5000	0.059535659	0.02892765	0.076426151	0.025734048	0.081731342	0.036047742	0.045631374	0.026231791	0.063643609	0.029857064	0.078209455	0.027943006	0.070047531	0.03673626	0.042153998	0.027991858	0.061448989	0.031730976	0.108489124	0.03066099	0.059310879	0.024287738	0.071757857	0.025193438	0.043121983	0.031682236	0.085779079	0.041430706	0.04745888	0.028884085
scaffold_143	551824	616796	584310	576830	5000	0.062203591	0.030790569	0.090997706	0.029512752	0.082743097	0.041373425	0.05006625	0.029340643	0.072061475	0.031810095	0.081684911	0.029189133	0.064199569	0.040938281	0.04047039	0.028980399	0.062267023	0.031727788	0.116488487	0.037722644	0.07224404	0.030006447	0.086018897	0.029959925	0.037310288	0.033998799	0.081785617	0.043037622	0.051262276	0.031017689
scaffold_302	93	126216	63154.5	46330	5000	0.075462055	0.066703055	0.163042921	0.112713134	0.098849699	0.046044364	0.053960608	0.055608254	0.108373069	0.090721989	0.149633708	0.094150512	0.0963479	0.058571459	0.057418186	0.06443133	0.099595276	0.081311956	0.194533578	0.106861476	0.146160559	0.114984773	0.170779164	0.103698284	0.075521029	0.038223252	0.137331973	0.088276517	0.09105908	0.089371598
scaffold_302	126217	210758	168487.5	170185	5000	0.061111304	0.048488841	0.140098274	0.074121244	0.088378114	0.058886752	0.051996087	0.047014195	0.093696535	0.067568954	0.13272727	0.072761425	0.075178421	0.053956142	0.043728316	0.04433573	0.085740721	0.066507815	0.205817794	0.106944672	0.128197568	0.074999126	0.147647335	0.073132163	0.06080123	0.049516325	0.128503741	0.094363488	0.07763048	0.067122432
scaffold_325	166	57557	28861.5	28751	5000	0.073383164	0.04170401	0.14558496	0.042256837	0.079276648	0.040925234	0.060672791	0.040793637	0.09060583	0.047998151	0.1207311	0.037609158	0.079864223	0.050003242	0.053161449	0.038431359	0.084449059	0.045566257	0.184021943	0.037550625	0.111504729	0.036248451	0.147173627	0.044035904	0.061821118	0.048804994	0.097297053	0.055083759	0.070241224	0.044615856
scaffold_325	57570	122429	89999.5	74854	5000	0.085302749	0.041246172	0.135078909	0.030950432	0.10870365	0.048372908	0.074689199	0.039141305	0.106580398	0.041465036	0.120966832	0.03242933	0.08291183	0.054516641	0.060575304	0.041800096	0.092999956	0.043202565	0.171977391	0.022193703	0.111048145	0.030992723	0.133051419	0.032421244	0.061260996	0.050107263	0.125957665	0.054299088	0.083294416	0.041862562
scaffold_325	122429	184352	153390.5	157978	5000	0.076884811	0.037017663	0.117266331	0.031576809	0.103425856	0.040835504	0.065432644	0.035617347	0.091952277	0.036901679	0.109220883	0.031965986	0.083636428	0.045255608	0.055450608	0.036979777	0.08310062	0.038288351	0.163218736	0.022056389	0.098464069	0.030197112	0.117408578	0.032148967	0.065566954	0.043340032	0.117072472	0.044823928	0.072234286	0.037010424
scaffold_325	184352	254062	219207	219304	5000	0.071552502	0.036600564	0.122184816	0.028284191	0.105087121	0.048741052	0.062130732	0.036031546	0.095555896	0.03834904	0.108924004	0.030268589	0.077668284	0.054492403	0.049806772	0.037559122	0.082840283	0.039977466	0.174645801	0.02459623	0.100982866	0.028890104	0.125271451	0.029777449	0.057197521	0.054363913	0.126947789	0.059392069	0.073702866	0.039776867
scaffold_325	254062	328866	291464	282172	5000	0.087873239	0.039685366	0.132217177	0.030061334	0.113117374	0.04413452	0.076105143	0.040313254	0.108938384	0.039522221	0.119226722	0.030580341	0.090062896	0.048834344	0.061880169	0.041894211	0.095425167	0.041412093	0.165808551	0.021308638	0.108238373	0.031688012	0.129981195	0.033060527	0.069478675	0.047206462	0.124688477	0.047886724	0.083954294	0.042434476
scaffold_325	328869	443264	386066.5	377243	5000	0.074343298	0.037571637	0.127259956	0.02566622	0.1041276	0.050635093	0.065631127	0.037326814	0.101261165	0.038391708	0.115198103	0.028305064	0.074701476	0.055750488	0.049817644	0.038944144	0.086922609	0.041008049	0.181691729	0.022516019	0.110904761	0.027303374	0.126807567	0.027135758	0.053710646	0.053056977	0.127390299	0.059528362	0.078781109	0.041541798
scaffold_257	347	121234	60790.5	44495	5000	0.055330147	0.019219303	0.067979439	0.017280848	0.075593663	0.023182392	0.039378518	0.021125082	0.063170533	0.017704691	0.063688871	0.019220701	0.065662292	0.026609973	0.03467089	0.021857739	0.058324546	0.019293019	0.092159755	0.020666531	0.048588121	0.02085611	0.067471622	0.016288452	0.030483909	0.033147752	0.081549023	0.021632148	0.042385064	0.021360781
scaffold_257	121260	272050	196655	192905	5000	0.062285756	0.021888432	0.081426313	0.020936735	0.075942822	0.026332131	0.042930442	0.023626723	0.07308563	0.020420251	0.075075241	0.021172169	0.066697969	0.030201765	0.037940771	0.023556334	0.067155816	0.021453478	0.101451869	0.025006812	0.056351918	0.022886949	0.080608224	0.019383179	0.029309196	0.034274925	0.086515013	0.025317571	0.048641388	0.023442566
scaffold_257	272052	414143	343097.5	360001	5000	0.065941252	0.021581996	0.084343091	0.019235902	0.087805337	0.026914257	0.047227628	0.024268975	0.075316086	0.019261837	0.079425607	0.020705395	0.077255247	0.031090391	0.041756219	0.024415102	0.069811625	0.020914662	0.1085823	0.023126426	0.061804731	0.023374089	0.084372876	0.01792636	0.035210801	0.038148717	0.095304063	0.023436837	0.051654107	0.023687247
scaffold_89	729	181475	91102	68853	5000	0.066521303	0.059244845	0.183647728	0.052076415	0.115213388	0.08448908	0.075000776	0.066086722	0.124849821	0.074911152	0.174946229	0.052841517	0.069453518	0.066209905	0.051963289	0.061705379	0.108540553	0.077509715	0.29372395	0.066806186	0.181072622	0.054362545	0.192396972	0.046498007	0.080194975	0.090003088	0.186482051	0.115617329	0.116831601	0.080564221
scaffold_89	181482	344202	262842	277643	5000	0.05623407	0.053079124	0.168392811	0.04560661	0.10574606	0.080445921	0.061687465	0.056223536	0.105387289	0.063048826	0.163471225	0.050107293	0.062015067	0.066604086	0.04391704	0.054291114	0.091993023	0.065968864	0.289540775	0.065145071	0.162910165	0.049215703	0.178334474	0.042322561	0.073537575	0.083272265	0.17190508	0.106618185	0.096924568	0.067305962
scaffold_89	344236	474379	409307.5	420130	5000	0.068359517	0.053078272	0.171054599	0.043087937	0.108141369	0.063284119	0.07448661	0.059625563	0.120654778	0.063566946	0.157593331	0.043658258	0.074856132	0.050323096	0.052951125	0.056768728	0.102697148	0.064387603	0.245337671	0.045811765	0.160838302	0.04565293	0.182104622	0.044045345	0.083069852	0.068962726	0.161224256	0.084826052	0.108570223	0.068312506
scaffold_89	474379	558663	516521	511531	5000	0.059339858	0.053188038	0.177957356	0.048967445	0.091835709	0.064848867	0.064684487	0.058681525	0.112628553	0.067158469	0.167808485	0.050243373	0.063666082	0.055894016	0.047779337	0.057613698	0.09792159	0.068588732	0.25837815	0.057848805	0.169782444	0.050684557	0.187510615	0.047058499	0.072465246	0.071333631	0.152775371	0.091018132	0.101536539	0.07033472
scaffold_89	558664	692171	625417.5	611739	5000	0.068377466	0.059498544	0.180563612	0.048701471	0.113087847	0.079419628	0.074751983	0.064680784	0.124645464	0.070060966	0.171638725	0.052037129	0.069659941	0.066540826	0.05192187	0.062010347	0.107542652	0.073551258	0.285532385	0.06411302	0.174873759	0.051224629	0.190249613	0.045697825	0.080402423	0.083648772	0.180272541	0.107390562	0.112298132	0.074778183
scaffold_89	692173	745699	718936	718388	5000	0.063317787	0.054487578	0.156649469	0.050366389	0.082151804	0.061561097	0.067091571	0.058833791	0.10931401	0.064242909	0.139049103	0.045750344	0.053989266	0.057440863	0.049789179	0.054624439	0.091408728	0.06059468	0.212983485	0.051330614	0.140115558	0.046297684	0.162344954	0.046506244	0.060945675	0.069504598	0.134457254	0.084472853	0.09530925	0.063350603
scaffold_89	745699	827522	786610.5	776218	5000	0.063289018	0.052692709	0.162134835	0.056034166	0.104920818	0.068021631	0.065929687	0.057281551	0.111973322	0.064725322	0.142125783	0.039077079	0.065699522	0.057694824	0.045670956	0.049350569	0.090384714	0.056260425	0.245268785	0.053443944	0.143386147	0.042218653	0.166251908	0.040296802	0.071998364	0.073120022	0.156494873	0.086353812	0.092872533	0.05982945
scaffold_342	167	138522	69344.5	91399	5000	0.073103713	0.056885967	0.164313156	0.077090633	0.10228644	0.066090503	0.063719328	0.056771685	0.109928276	0.073717424	0.159539164	0.080102468	0.085675213	0.056163166	0.0525913	0.052296284	0.101108106	0.074226313	0.230148137	0.107020174	0.155068622	0.083542276	0.175224162	0.077095856	0.068753989	0.050975767	0.146144227	0.101118724	0.091955945	0.075706412
scaffold_342	138522	224873	181697.5	187228	5000	0.063994359	0.054921579	0.149318807	0.075516682	0.105822954	0.054953755	0.052524648	0.05013134	0.093935294	0.068559923	0.143268803	0.076259116	0.094103281	0.053318962	0.045380494	0.04970391	0.087044615	0.069131481	0.213703616	0.09324359	0.135222607	0.077637346	0.154940239	0.075675318	0.07732993	0.042038784	0.138387879	0.081549542	0.077016065	0.067710446
scaffold_342	224876	284531	254703.5	257224	5000	0.037826464	0.038636652	0.105153512	0.060251994	0.063269354	0.047225323	0.033027783	0.036765699	0.061265702	0.052263855	0.100521808	0.060261685	0.054366048	0.045518729	0.028476124	0.037067181	0.05645976	0.052159407	0.165639567	0.083641375	0.097084765	0.060471041	0.114214223	0.061625106	0.044566125	0.038515148	0.094393809	0.074613945	0.052583109	0.052396426
scaffold_363	227	94903	47565	41279	5000	0.032731617	0.03711937	0.0921433	0.051984126	0.068580108	0.046600464	0.031687298	0.034602892	0.057602702	0.04607262	0.084670141	0.053430864	0.047937092	0.04347333	0.023125406	0.035279664	0.049372829	0.047319369	0.157458678	0.082052214	0.082155544	0.051491773	0.103794157	0.056287926	0.045854777	0.04461423	0.099043714	0.070022847	0.048025183	0.044957234
scaffold_363	94904	256191	175547.5	148671	5000	0.049785457	0.049406814	0.136920352	0.075361833	0.079108709	0.054412696	0.050421434	0.05278214	0.089169023	0.06478786	0.12739615	0.078992989	0.055648377	0.055315291	0.036414295	0.05302214	0.07635412	0.066699347	0.190877643	0.100625087	0.135107174	0.083790614	0.146682211	0.073482096	0.054422493	0.057220594	0.120101279	0.085519859	0.077457769	0.069802446
scaffold_312	103	90700	45401.5	34565	5000	0.089908633	0.053517844	0.119279202	0.032444992	0.093405938	0.043912007	0.058830426	0.037258783	0.09715736	0.042239264	0.123830534	0.041967294	0.082015157	0.063240275	0.063752913	0.053070263	0.104475868	0.059689362	0.166535841	0.019077622	0.085411554	0.025747551	0.140655118	0.035051142	0.050235952	0.053051497	0.095932899	0.046519211	0.070450829	0.043801978
scaffold_312	90716	305879	198297.5	135974	5000	0.070713507	0.035228924	0.118837384	0.027012518	0.110734216	0.044746947	0.064111335	0.034598546	0.090240858	0.034299443	0.111291665	0.029328729	0.087724489	0.053553656	0.052327722	0.038166871	0.080718372	0.037065896	0.184110959	0.023517645	0.106626122	0.02565238	0.120126348	0.026828135	0.062376384	0.052242293	0.130998435	0.050928669	0.075773506	0.0373696
scaffold_312	305881	381556	343718.5	344094	5000	0.06003866	0.031104043	0.106990972	0.028037396	0.081855448	0.03733462	0.050632877	0.03032382	0.079311565	0.034402815	0.099842866	0.028182507	0.065165477	0.041390294	0.042826841	0.031673041	0.071329199	0.035692603	0.146974341	0.018878851	0.089547882	0.028093148	0.11068303	0.031432584	0.049577231	0.042990269	0.099950646	0.046193263	0.061322057	0.034735596
scaffold_312	381568	460647	421107.5	429814	5000	0.106028665	0.069255605	0.099728402	0.028901223	0.079243547	0.038333421	0.052754532	0.034748718	0.077318135	0.035252668	0.142506454	0.061520124	0.091246489	0.069359211	0.078812128	0.063788791	0.117171092	0.070098415	0.131494202	0.0202847	0.0822943	0.026875912	0.093980324	0.025049255	0.048544808	0.04102825	0.096067623	0.043939552	0.062538024	0.035597147
scaffold_312	460647	519836	490241.5	495551	5000	0.033325656	0.019200469	0.063080183	0.01886913	0.061540536	0.029973532	0.02924974	0.019484132	0.046656576	0.022530833	0.055110238	0.016642478	0.044559711	0.029832908	0.022254362	0.018451905	0.03944386	0.021176534	0.103569696	0.01249004	0.051947999	0.01712359	0.064266937	0.01907832	0.032366744	0.030103735	0.071569895	0.032042195	0.035540726	0.021515995
scaffold_398	149	141292	70720.5	64239	5000	0.050941655	0.062836445	0.116970097	0.089043287	0.087075615	0.052067935	0.034501018	0.043680472	0.078754682	0.077807085	0.117314171	0.093442004	0.08570973	0.064356558	0.03474029	0.053930388	0.078715513	0.083031458	0.180718647	0.11001235	0.103643512	0.089228342	0.130934817	0.089908937	0.061808544	0.022366033	0.128622892	0.095593875	0.063677899	0.074013993
scaffold_53	101	116540	58320.5	59863	5000	0.030314785	0.041563761	0.122097722	0.105766032	0.054425894	0.030722695	0.023601138	0.026467447	0.066103686	0.074514404	0.120291461	0.106492376	0.054226357	0.052815769	0.023267184	0.037918493	0.064810882	0.077473419	0.173430613	0.139325444	0.115375323	0.107641456	0.144663698	0.109121862	0.038824259	0.019988899	0.102003797	0.099008768	0.05887245	0.07431193
scaffold_53	116540	229551	173045.5	173719	5000	0.037461572	0.044555852	0.13942587	0.114677051	0.075618021	0.023305824	0.028311939	0.024044339	0.079060768	0.081715018	0.138392975	0.117220992	0.075126951	0.058670283	0.028355842	0.042430453	0.078318513	0.088068784	0.211962316	0.143955946	0.130790139	0.116214271	0.155467127	0.112838714	0.060024323	0.0198345	0.130425927	0.107426455	0.06933322	0.08179091
scaffold_53	229553	422003	325778	303212	5000	0.033778419	0.042769184	0.126009682	0.104793928	0.066072232	0.031131088	0.024204239	0.024596328	0.066753384	0.068588714	0.12396043	0.105850014	0.063337884	0.060893812	0.023710063	0.039459066	0.065513444	0.072749875	0.206724722	0.146997938	0.118971294	0.107736143	0.137094534	0.097485184	0.045517417	0.022199081	0.121135046	0.103592351	0.056909555	0.067927859
scaffold_53	422022	684208	553115	507869	5000	0.035058995	0.04598862	0.115008242	0.089920206	0.076112798	0.036691594	0.026786839	0.031919121	0.067053047	0.065371773	0.112242669	0.092395646	0.071426074	0.050824937	0.024696727	0.038945713	0.065179597	0.071162011	0.173607108	0.116937079	0.103952481	0.088542707	0.140801984	0.094794033	0.060104365	0.018897772	0.12101139	0.076520221	0.056755021	0.064040475
scaffold_53	684208	812483	748345.5	758140	5000	0.036712925	0.05338388	0.114750407	0.102548919	0.057876144	0.035401089	0.025883001	0.032754743	0.066064984	0.074724722	0.130365591	0.116489919	0.053785383	0.06082582	0.026345904	0.046536169	0.073663434	0.08647564	0.180091209	0.140005583	0.11546795	0.107385932	0.134892322	0.104084664	0.040846993	0.019447324	0.11003518	0.100938025	0.060635155	0.074690025
scaffold_53	812483	1018841	915662	886374	5000	0.032011809	0.039206223	0.107405578	0.094669104	0.060027597	0.026685506	0.020212667	0.017838817	0.058116623	0.066251142	0.117782074	0.104105828	0.060801592	0.062509491	0.024277918	0.038053649	0.065831729	0.075680215	0.19910733	0.151452772	0.102945785	0.097814693	0.122459706	0.091342391	0.040586314	0.02584985	0.120001114	0.110070909	0.05213249	0.066232128
scaffold_53	1020939	1151007	1085973	1059223	5000	0.048451404	0.047989743	0.095129601	0.092391457	0.040847194	0.014387322	0.015435761	0.014424513	0.048293265	0.062384217	0.153142581	0.123738042	0.066240677	0.055639291	0.041298496	0.048250523	0.09448979	0.098480697	0.155102177	0.131020388	0.091791524	0.090693206	0.104214926	0.08589943	0.030530108	0.014622098	0.088441042	0.090845749	0.043884084	0.060559362
scaffold_53	1151013	1287325	1219169	1199945	5000	0.03160815	0.041259669	0.093419838	0.08714261	0.047750549	0.015153324	0.017189321	0.012862757	0.05279346	0.060162521	0.116785375	0.106080835	0.051376565	0.054972592	0.023541785	0.040905506	0.068145646	0.077883174	0.162816498	0.129643781	0.092353823	0.08948095	0.110363602	0.085608242	0.035477115	0.015417277	0.099410836	0.092781137	0.049523645	0.061719463
scaffold_53	1287326	1453754	1370540	1380510	5000	0.047005486	0.047534976	0.144953618	0.110428166	0.091700611	0.024718481	0.036271378	0.026656564	0.089010848	0.078573469	0.143921035	0.113817604	0.091533815	0.059562306	0.036401955	0.047794081	0.087920905	0.084917128	0.222566743	0.141415498	0.137688491	0.115709722	0.161623205	0.106436133	0.075612967	0.022976769	0.150765769	0.103289573	0.078846622	0.08024047
scaffold_455	135	72509	36322	45104	5000	0.09331333	0.044734916	0.146775805	0.033308916	0.127402688	0.059938579	0.080002116	0.044221996	0.118813218	0.043636949	0.132244603	0.035371149	0.096004578	0.068126203	0.064805753	0.046749728	0.103603522	0.046311002	0.209762943	0.027819891	0.121514005	0.035124229	0.146294089	0.036703573	0.067614351	0.06397834	0.151505364	0.066424017	0.090872182	0.046087233
scaffold_455	72513	144968	108740.5	109338	5000	0.080194738	0.041973081	0.129860918	0.030133681	0.120759997	0.060169886	0.072350349	0.042215932	0.10512517	0.040029707	0.114324713	0.03194487	0.085458584	0.067205712	0.055494945	0.044878602	0.08905054	0.042615909	0.191683954	0.025679378	0.111972322	0.031561126	0.128915335	0.029286581	0.05696589	0.063640279	0.140323353	0.064108327	0.083276912	0.043848817
scaffold_455	144968	242697	193832.5	169462	5000	0.077135909	0.040972146	0.128040546	0.03208281	0.100704161	0.052711476	0.06798604	0.040871421	0.100826885	0.040315597	0.114036358	0.033680102	0.071765594	0.056206198	0.053024104	0.041589669	0.085931502	0.041526067	0.168240584	0.026367885	0.108161097	0.033753557	0.131740941	0.032061318	0.048558508	0.052753501	0.117852714	0.055255799	0.077663303	0.0420595
scaffold_455	242697	346297	294497	316679	5000	0.058498737	0.030768807	0.1069007	0.026784616	0.088607805	0.045007317	0.049867135	0.031176896	0.079043727	0.033117943	0.096518804	0.025808295	0.063200114	0.047334252	0.039392225	0.031375843	0.068291956	0.03334695	0.155072385	0.017893197	0.089573656	0.027342514	0.109362993	0.026482031	0.04479463	0.050880631	0.109502464	0.052444263	0.059639137	0.033643183
scaffold_455	346298	419836	383067	390259	5000	0.055841958	0.029718845	0.093747804	0.025718744	0.091991084	0.042355701	0.049224078	0.030552243	0.074124403	0.031216356	0.083867639	0.025102893	0.067771523	0.04924346	0.039431495	0.03160915	0.063907826	0.031638245	0.154331352	0.018865678	0.080297157	0.025889397	0.096784759	0.02459266	0.050026965	0.051425082	0.109854869	0.049664907	0.057788987	0.032722303
scaffold_455	419843	493080	456461.5	456881	5000	0.062570781	0.032008713	0.108696001	0.027077931	0.074535738	0.035527818	0.0526232	0.030839545	0.078936022	0.033604321	0.100655625	0.028529648	0.057959906	0.039259425	0.043898751	0.031369358	0.070702839	0.034550939	0.137118549	0.016565655	0.091491181	0.0256323	0.109724704	0.030323288	0.041473661	0.038975518	0.089438633	0.040857462	0.060779041	0.033467934
scaffold_478	159	146079	73119	67319	5000	0.053332727	0.041038273	0.118327883	0.081498141	0.100069006	0.039456331	0.040582016	0.038593797	0.084888694	0.068174054	0.117313671	0.08326611	0.094001451	0.027790947	0.035948125	0.033109764	0.081667152	0.068352074	0.177608175	0.097940372	0.104022877	0.082229718	0.131600969	0.081874067	0.078563006	0.027017924	0.138575826	0.080804321	0.069213054	0.067120213
scaffold_287	149	43064	21606.5	24796	5000	0.095820837	0.054768802	0.116774392	0.043283923	0.085537723	0.0450332	0.061971532	0.043892237	0.091596726	0.047387099	0.126157363	0.047589241	0.078233533	0.055093805	0.070404764	0.0508811	0.106086415	0.053920889	0.1336254	0.024108788	0.086395429	0.030402658	0.120484423	0.031648725	0.044265333	0.039891003	0.096494669	0.046428848	0.069078576	0.037898148
scaffold_287	43065	99490	71277.5	80015	5000	0.100563814	0.055144657	0.117860324	0.040228958	0.08550282	0.04280411	0.061275267	0.043179485	0.087860683	0.045704656	0.133137423	0.049562273	0.082075444	0.060675404	0.073557715	0.054013882	0.105165178	0.059510697	0.138474258	0.02225333	0.085873395	0.032158227	0.121254678	0.032282921	0.045333731	0.04404329	0.079768634	0.04054468	0.057420378	0.038150457
scaffold_287	99491	183250	141370.5	147212	5000	0.097579638	0.054402004	0.110538723	0.042966852	0.098974193	0.047185568	0.064105472	0.045449811	0.090100342	0.049741893	0.121197938	0.047509277	0.094242858	0.055549257	0.0699929	0.049052846	0.096893667	0.055638479	0.152001549	0.022863092	0.079123786	0.025056799	0.111413557	0.033792443	0.058045471	0.040427684	0.080515486	0.041879079	0.056019157	0.034794155
scaffold_287	183259	223898	203578.5	201780	5000	0.084459084	0.041205803	0.129711042	0.037349027	0.104850106	0.044833593	0.072199299	0.040653275	0.105854714	0.04217753	0.114316769	0.038995298	0.08265792	0.049828772	0.059072754	0.042341461	0.091574637	0.043544112	0.146790331	0.024015001	0.103384841	0.036561893	0.124544229	0.046457509	0.063318519	0.049670584	0.1159539	0.04846259	0.079544583	0.042930454
scaffold_287	223900	293351	258625.5	256845	5000	0.052398283	0.027273416	0.095366203	0.022708898	0.079402911	0.035890252	0.045442948	0.026179015	0.068463654	0.028972562	0.089744093	0.024095595	0.06091432	0.038665613	0.037876622	0.027232224	0.060892622	0.030297502	0.139377727	0.015883842	0.083909649	0.022219523	0.095580332	0.02684104	0.046002756	0.038765177	0.09519402	0.043218982	0.053994117	0.029583192
scaffold_287	293384	378968	336176	340903	5000	0.057464822	0.030405734	0.096164378	0.023175384	0.111972444	0.053959182	0.049733141	0.030669631	0.079216102	0.031930879	0.084952806	0.023916974	0.076867361	0.061260609	0.037550096	0.031312714	0.067199593	0.033084019	0.180465174	0.025263032	0.079521147	0.025746543	0.099614665	0.024867705	0.053808591	0.062575922	0.133817169	0.061648699	0.059632357	0.033386211
scaffold_287	378968	462338	420653	424992	5000	0.054400897	0.028704724	0.093188409	0.01953954	0.112151448	0.053956299	0.048171231	0.029214446	0.073421415	0.02891324	0.0851642	0.021905755	0.075307293	0.059372164	0.036585755	0.030915262	0.063264058	0.031052486	0.185484192	0.017309007	0.079955281	0.021227934	0.09233409	0.021870276	0.053514639	0.062316154	0.1335731	0.062432023	0.057871062	0.031799538
scaffold_297	294	160787	80540.5	97448	5000	0.057329036	0.05495539	0.143980491	0.074840623	0.096493303	0.074815402	0.049776809	0.051424487	0.093673989	0.07188427	0.13784884	0.076465776	0.077748408	0.06585564	0.04067322	0.04953621	0.085478505	0.072299138	0.231490362	0.118824618	0.136959429	0.081227873	0.151416625	0.071743868	0.056853679	0.056231106	0.143913388	0.112068055	0.080237301	0.074695595
scaffold_297	160795	283719	222257	209412	5000	0.06156508	0.05470449	0.154841921	0.082850995	0.107025139	0.080310421	0.056050414	0.057163523	0.098012424	0.074769692	0.150419069	0.0844475	0.08565337	0.065580279	0.044616302	0.049444713	0.089104363	0.073225517	0.255275339	0.131094999	0.154203939	0.091939923	0.164802786	0.078512755	0.064493482	0.066274398	0.155415675	0.120168096	0.086811431	0.079197446
scaffold_472	175	133814	66994.5	85232	5000	0.045382484	0.049642638	0.103166511	0.073307714	0.088680564	0.04098042	0.031595639	0.033801547	0.071791813	0.067434035	0.102346301	0.075508044	0.089444217	0.050396751	0.031717991	0.042339796	0.071960923	0.070610503	0.166026479	0.088878207	0.091633999	0.070156309	0.120628589	0.079652227	0.069806813	0.017615585	0.123611284	0.081928326	0.059131364	0.063682678
scaffold_345	3048	160155	81601.5	116353	5000	0.047656458	0.049353213	0.128477595	0.07458202	0.079182003	0.059386508	0.04938706	0.052563349	0.085229954	0.063431102	0.116682498	0.077400907	0.052704447	0.052786709	0.033824645	0.050585556	0.071588009	0.064112281	0.174800821	0.098605499	0.120130396	0.079503406	0.139167612	0.071481032	0.051746303	0.059294727	0.116664246	0.08561534	0.074136833	0.066833336
scaffold_345	160172	260940	210556	202070	5000	0.047787232	0.04791904	0.1241854	0.069963961	0.084551222	0.057880732	0.046834287	0.049704831	0.084859522	0.064176496	0.111244274	0.070290436	0.059620509	0.053796049	0.033149222	0.048792677	0.072404402	0.064623253	0.179364834	0.094765953	0.112567566	0.071990852	0.135883772	0.07003805	0.059109468	0.061915655	0.124615184	0.090578577	0.071374655	0.065755139
scaffold_233	151	147637	73894	68119	5000	0.040256693	0.048498578	0.126309916	0.082956312	0.070044481	0.03615301	0.033513725	0.033910991	0.056528331	0.063303956	0.12405473	0.087241811	0.069503619	0.055134629	0.03315423	0.045763089	0.0556663	0.069990853	0.162540554	0.09480414	0.117730685	0.081945422	0.128325093	0.093911694	0.05619902	0.029470722	0.090550792	0.079962476	0.049368931	0.063242017
scaffold_233	147638	349214	248426	292330	5000	0.052181366	0.0524883	0.162615394	0.108568441	0.085716822	0.047216049	0.045040014	0.044263181	0.072481049	0.074822887	0.160205992	0.108741232	0.081422824	0.056606092	0.042026313	0.050205605	0.070041146	0.078114683	0.237296546	0.137974958	0.15737116	0.111769432	0.167748308	0.110208752	0.067529227	0.043676881	0.111374608	0.09276584	0.063860917	0.075207839
scaffold_319	101	89806	44953.5	42092	5000	0.069630729	0.055703973	0.143442248	0.077693649	0.088301687	0.068927427	0.049853961	0.052686744	0.091989413	0.071983521	0.16148629	0.086681723	0.07358911	0.063800732	0.050819956	0.054004478	0.101083272	0.078746696	0.218401641	0.113709344	0.133735432	0.081480399	0.152590859	0.075420799	0.055936263	0.061427304	0.135079374	0.108055397	0.079188197	0.074231686
scaffold_319	89817	163668	126742.5	121498	5000	0.066153914	0.055045351	0.140407948	0.076118326	0.082470913	0.058534192	0.048168081	0.048805238	0.089720987	0.069506716	0.153190961	0.082851108	0.069050522	0.057804492	0.046393319	0.050475422	0.093842822	0.074815586	0.201185166	0.105569064	0.129817419	0.078920632	0.147607046	0.073503555	0.053699233	0.048483133	0.124176403	0.094396768	0.075643231	0.069971209
scaffold_319	163676	244570	204123	199825	5000	0.077300103	0.058413341	0.157560691	0.083384399	0.092120897	0.06162009	0.057855884	0.05433031	0.099224244	0.070824984	0.165216298	0.087316097	0.079456281	0.059323372	0.057450891	0.05640514	0.101341718	0.073829137	0.209905088	0.10864616	0.140140077	0.085316099	0.157972385	0.079934237	0.060630782	0.057967416	0.128655041	0.091855001	0.080787599	0.070097186
scaffold_4	121	53790	26955.5	33744	5000	0.070297588	0.061374814	0.109604786	0.066054871	0.078897919	0.077974598	0.058495229	0.05939809	0.076729209	0.065596084	0.104992847	0.064123077	0.069668811	0.070456474	0.052640411	0.054930201	0.071877632	0.062834359	0.140429677	0.08891454	0.09763092	0.065476169	0.102473955	0.064832608	0.046232862	0.056559568	0.082197922	0.081815352	0.060359734	0.061187269
scaffold_4	53791	107094	80442.5	81310	5000	0.058443324	0.051989384	0.092160681	0.056409825	0.069556785	0.068685304	0.047263186	0.048752733	0.066672855	0.05733752	0.087984823	0.054482679	0.059220063	0.060075967	0.041978652	0.044790293	0.061963486	0.054823683	0.119047121	0.074548284	0.078071935	0.052304488	0.090005688	0.056525428	0.036257907	0.046766099	0.074749734	0.073424065	0.050915437	0.052048592
scaffold_4	107094	151682	129388	127670	5000	0.050586274	0.046404633	0.080721435	0.051233124	0.059638559	0.061550521	0.040394381	0.043128625	0.058237985	0.051351158	0.076549235	0.049293587	0.052741991	0.055901038	0.036099389	0.040182457	0.053954352	0.049079158	0.102502623	0.065329952	0.066571779	0.045917498	0.079448578	0.051008988	0.031624847	0.043069554	0.064295546	0.065799437	0.043129475	0.045672853
scaffold_4	151683	220842	186262.5	192915	5000	0.03299424	0.031239827	0.062908888	0.040521295	0.048469208	0.04577693	0.026992603	0.030335594	0.040131311	0.03721005	0.059121472	0.038377336	0.04366518	0.041647956	0.024577209	0.028448663	0.03724628	0.035389885	0.096461889	0.059436294	0.054450722	0.039241824	0.061525422	0.041192959	0.028819256	0.034773166	0.056176033	0.053743362	0.031802376	0.035404641
scaffold_4	220847	304878	262862.5	237404	5000	0.077121231	0.065943376	0.110685592	0.065280193	0.091923739	0.072722144	0.057369739	0.056932298	0.077782322	0.065452671	0.116363438	0.068462315	0.08435544	0.070302329	0.059681723	0.060091398	0.08304199	0.069988769	0.158016349	0.086722582	0.099534607	0.064492896	0.108471419	0.064891276	0.060670522	0.053179958	0.102089258	0.082651167	0.062992381	0.061712181
scaffold_4	304878	400680	352779	367119	5000	0.078151692	0.067786806	0.125267874	0.073300176	0.094339465	0.098041649	0.062326075	0.063816497	0.088094037	0.074318291	0.121868934	0.071486393	0.086746295	0.092500959	0.05834956	0.060585431	0.084331265	0.071566688	0.172857832	0.112237013	0.110058447	0.072107297	0.12201626	0.072009395	0.052180044	0.062834141	0.104200199	0.10762815	0.068867254	0.069422411
scaffold_4	400688	453924	427306	435675	5000	0.071336278	0.062486886	0.105901709	0.064857591	0.080921846	0.079374134	0.056170178	0.057830704	0.079270445	0.06775005	0.102563824	0.063483936	0.074676768	0.073509815	0.052436501	0.05521596	0.075629875	0.065904311	0.136100619	0.085891459	0.090685418	0.061457731	0.103314891	0.065282165	0.048105952	0.057342545	0.088768673	0.086791977	0.061257793	0.062641762
scaffold_4	453942	493802	473872	471634	5000	0.059847881	0.055065022	0.090312194	0.059573074	0.069272973	0.071503328	0.046487605	0.049164754	0.065848357	0.059464888	0.0881803	0.0580511	0.065291261	0.068854123	0.043133585	0.046888728	0.063338751	0.057775234	0.111976783	0.072700443	0.074778576	0.051184971	0.088476005	0.060657671	0.039609157	0.05055477	0.077034668	0.080297469	0.050160259	0.052596385
scaffold_4	493802	565170	529486	533603	5000	0.052008875	0.048141183	0.082345861	0.052572886	0.065716628	0.062939733	0.041299208	0.043998448	0.059216562	0.053087728	0.080050925	0.051592193	0.060348592	0.057992356	0.038780837	0.04203454	0.056500347	0.051166321	0.112614589	0.069528645	0.070547019	0.048303006	0.08071437	0.053216669	0.03860517	0.043370575	0.072981493	0.070900237	0.046234435	0.048570557
scaffold_4	565175	664106	614640.5	602179	5000	0.08902804	0.073404578	0.11702632	0.070281274	0.096937902	0.086865799	0.065613918	0.062390615	0.091257571	0.074258877	0.118904734	0.072736241	0.095768444	0.08726249	0.068051429	0.065249224	0.09295635	0.076849419	0.14375922	0.083727365	0.098385029	0.063510045	0.104835271	0.069516116	0.059601892	0.061704373	0.102549584	0.090599363	0.06850726	0.065069275
scaffold_4	664106	762315	713210.5	704099	5000	0.088814614	0.073746037	0.141862231	0.082228037	0.096669631	0.087082448	0.071058876	0.067778321	0.097641996	0.080082384	0.139508351	0.08068187	0.091021194	0.083010738	0.065220398	0.063348856	0.095017443	0.078422939	0.169860488	0.102435473	0.123788683	0.07938143	0.13433043	0.081707094	0.061821889	0.060635387	0.105300158	0.096321207	0.0771467	0.073350887
scaffold_4	762316	868498	815407	843123	5000	0.055582051	0.052125352	0.079161357	0.050520173	0.063266854	0.055067517	0.037489635	0.039549733	0.055571402	0.050817698	0.086919142	0.057563979	0.060719555	0.059411397	0.043504016	0.04840879	0.060969227	0.057571095	0.111991694	0.066026939	0.064389089	0.04498691	0.08740177	0.05606976	0.040378163	0.038300693	0.063169959	0.056306852	0.039559488	0.042374975
scaffold_4	868501	935692	902096.5	895066	5000	0.048381249	0.043273731	0.076768623	0.049801217	0.063748912	0.053615951	0.037011131	0.036787474	0.052033089	0.045858908	0.078356862	0.050883494	0.057727202	0.049960551	0.036141874	0.037158952	0.053084513	0.047077146	0.105480333	0.060618702	0.062523621	0.042768947	0.076955289	0.051115963	0.039966927	0.040502615	0.06872204	0.059620645	0.040067651	0.040241038
scaffold_4	935695	994671	965183	963000	5000	0.050942686	0.044788084	0.083229514	0.050483845	0.071795994	0.070569935	0.039600266	0.040160294	0.056907978	0.04869992	0.080496151	0.049005434	0.064874987	0.066015576	0.036279462	0.037816131	0.054036517	0.047091602	0.127299108	0.080353795	0.069916181	0.046510313	0.084339533	0.050824336	0.038535738	0.047919145	0.077744721	0.076718435	0.042678693	0.043069643
scaffold_4	994674	1037994	1016334	1013936	5000	0.048956655	0.044395734	0.081980841	0.050448028	0.062519257	0.059561663	0.039250802	0.041808764	0.056166357	0.048868774	0.078119858	0.048935417	0.055851015	0.053485828	0.035293682	0.038954448	0.052477365	0.046890793	0.113001078	0.070889613	0.068882838	0.046988576	0.082671732	0.050838253	0.035929467	0.042640621	0.069392624	0.066411461	0.042991092	0.044671408
scaffold_4	1037994	1082335	1060164.5	1060026	5000	0.055049066	0.050260826	0.098924629	0.060119387	0.06407772	0.064014222	0.041997609	0.045871396	0.063747567	0.056386794	0.094718375	0.058162827	0.05663066	0.056989324	0.036768038	0.041275987	0.058708767	0.05314051	0.124078528	0.077432505	0.08189533	0.055073683	0.093801307	0.059680694	0.033895043	0.042873077	0.069690191	0.069865774	0.045835044	0.049081735
scaffold_4	1082347	1141987	1112167	1109249	5000	0.083181207	0.069950407	0.136948923	0.078770852	0.095327194	0.092409043	0.072374648	0.07032737	0.094399237	0.077598437	0.131002306	0.076299137	0.084765851	0.081714252	0.065447116	0.063589933	0.088078016	0.073901139	0.169975417	0.106891777	0.122433239	0.078916069	0.129457226	0.076872515	0.058537396	0.059192133	0.101913534	0.100459022	0.077140421	0.074829196
scaffold_4	1141988	1212506	1177247	1177339	5000	0.032443941	0.030794676	0.059235976	0.037691239	0.052407062	0.054371952	0.026339742	0.029434947	0.038856748	0.035626405	0.055382461	0.035807613	0.045639785	0.048040287	0.022808427	0.027215496	0.035302574	0.033728284	0.101799784	0.066108238	0.049652373	0.034855116	0.059299913	0.038219884	0.028505192	0.039627419	0.057181067	0.060817791	0.029560691	0.033078971
scaffold_4	1212507	1286677	1249592	1256449	5000	0.069344812	0.060789568	0.114006909	0.067393951	0.082694598	0.075226099	0.053519186	0.053873824	0.078515712	0.06697841	0.10813443	0.06521153	0.075677813	0.07053399	0.048269974	0.050600754	0.073475647	0.064792899	0.140045071	0.086133205	0.093811069	0.06204865	0.111826559	0.067553579	0.04795765	0.047715271	0.087921633	0.082810344	0.057470494	0.058653616
scaffold_4	1286685	1379191	1332938	1335840	5000	0.060272522	0.053403122	0.099657229	0.058969287	0.079462711	0.074587768	0.049911533	0.051704506	0.069447709	0.059034573	0.093376776	0.056663921	0.068455262	0.065498951	0.044248506	0.048126012	0.06342752	0.05590506	0.140479678	0.085484496	0.086070222	0.057357988	0.086197213	0.056550687	0.04805583	0.057595315	0.085005108	0.080815576	0.053464118	0.054916562
scaffold_4	1379197	1453990	1416593.5	1419823	5000	0.040971973	0.036945637	0.069368564	0.042534584	0.066364185	0.067783772	0.031689857	0.033463551	0.047392417	0.041328625	0.064905597	0.040207408	0.057943558	0.061820458	0.027627159	0.030965818	0.043435431	0.039300115	0.121236447	0.07825121	0.056045536	0.038510886	0.067089035	0.041688778	0.033711759	0.045046389	0.071704442	0.074887923	0.034373233	0.036254577
scaffold_4	1454028	1532348	1493188	1504132	5000	0.038557305	0.035787055	0.073322273	0.044843645	0.053303696	0.05141579	0.029477311	0.031796581	0.045721679	0.041104583	0.071271689	0.044376619	0.047243089	0.046624928	0.02579333	0.028854724	0.042281384	0.039142427	0.104880561	0.065605483	0.062815752	0.042464938	0.074063569	0.045899673	0.028958318	0.032605523	0.058883627	0.057751259	0.033114568	0.035831662
scaffold_4	1532350	1662363	1597356.5	1564973	5000	0.046866734	0.041352223	0.079725694	0.047084004	0.072225799	0.06528597	0.03914828	0.040227172	0.053972388	0.046325229	0.077148052	0.046205324	0.064816491	0.057725802	0.035158221	0.037545062	0.0503051	0.044290376	0.130361873	0.080663957	0.070196362	0.0460475	0.08075882	0.047835459	0.043039679	0.047817903	0.077368578	0.071535132	0.042600289	0.043671632
scaffold_4	1662366	1757829	1710097.5	1707139	5000	0.058614211	0.050775217	0.091788768	0.054180883	0.088936519	0.087722668	0.046563199	0.048000174	0.06508168	0.054845907	0.088535755	0.053410764	0.079020732	0.079791111	0.041742873	0.044714409	0.061157761	0.053337609	0.155077447	0.099394899	0.078885428	0.053686536	0.093204138	0.055216519	0.047721065	0.055947586	0.092126369	0.092602528	0.049265607	0.051591737
scaffold_4	1757830	1911487	1834658.5	1830770	5000	0.065261909	0.056755243	0.108201797	0.063487412	0.097674149	0.098315105	0.053046335	0.054016533	0.074918388	0.063023908	0.10149113	0.060477398	0.08702825	0.089467254	0.046761384	0.049551992	0.068689699	0.059607342	0.179929486	0.116747023	0.096714652	0.063807843	0.106133792	0.061879889	0.051841451	0.065397176	0.104477698	0.107769918	0.05751283	0.058939185
scaffold_4	1911553	2030226	1970889.5	1990393	5000	0.059281708	0.051037705	0.096221962	0.055980818	0.091099299	0.083480068	0.046423918	0.047473578	0.068607141	0.056733531	0.091561423	0.054459399	0.079910425	0.073988049	0.041193211	0.04402191	0.063703827	0.054324117	0.151293179	0.091852464	0.078939816	0.052701107	0.096999948	0.057230459	0.052335136	0.05609797	0.098535215	0.0898001	0.050901537	0.051451155
scaffold_185	85	84090	42087.5	46856	5000	0.02660506	0.024710358	0.091373426	0.02879891	0.053812632	0.039657589	0.028989064	0.02676625	0.050815957	0.031026526	0.0859575	0.029178563	0.034344214	0.033840167	0.021659027	0.026091564	0.04366232	0.03124279	0.165039926	0.036870166	0.08725924	0.030074479	0.100128515	0.029685388	0.039164943	0.042912819	0.09157299	0.057293491	0.04572947	0.032114814
scaffold_185	84091	149136	116613.5	122846	5000	0.04361541	0.04098706	0.134647021	0.039530243	0.073040038	0.059836762	0.048782324	0.046782739	0.084055005	0.054053956	0.125625107	0.039931779	0.042438901	0.046954575	0.035354251	0.04457446	0.07223192	0.054061207	0.206306594	0.0488212	0.126164554	0.041055066	0.141413824	0.039257706	0.051817462	0.065898214	0.122653483	0.082764099	0.076480099	0.056885248
scaffold_185	149138	247483	198310.5	197852	5000	0.055500087	0.046526199	0.150201513	0.041638651	0.091862893	0.064721141	0.05919682	0.051116108	0.10392271	0.060223785	0.139425553	0.042352169	0.056693924	0.055841978	0.043009384	0.050207395	0.089054626	0.061229674	0.240753605	0.05190818	0.141964071	0.043480556	0.15764034	0.040865132	0.064835927	0.072908327	0.1535395	0.095108078	0.092137212	0.063043978
scaffold_185	247497	312407	279952	286068	5000	0.03408204	0.030452814	0.110368619	0.034034715	0.062398086	0.043571799	0.037196879	0.034966999	0.06552287	0.041691269	0.102219185	0.033092017	0.043052087	0.039538333	0.028661771	0.034418074	0.057205376	0.041369646	0.182068388	0.039539153	0.103134171	0.034412461	0.120424909	0.03594489	0.049318839	0.051431237	0.107135598	0.065058835	0.059992852	0.043928676
scaffold_185	312415	362590	337502.5	338459	5000	0.051231125	0.036085168	0.148345645	0.044790139	0.08061596	0.043320989	0.054657095	0.043304828	0.090723934	0.052462792	0.137904605	0.043589168	0.060770057	0.036586217	0.042655876	0.041916842	0.078793254	0.051274371	0.217735486	0.046226476	0.141028086	0.04764987	0.15250197	0.050795451	0.060200814	0.053310382	0.127166663	0.069683023	0.08178566	0.055793882
scaffold_185	362600	500631	431615.5	432425	5000	0.050489566	0.041211345	0.135427476	0.040289505	0.091262228	0.064136798	0.059180598	0.04909952	0.088278456	0.049755442	0.126456862	0.039322545	0.059654143	0.06088465	0.042814605	0.046438704	0.077731813	0.050487261	0.248106234	0.053466913	0.138137506	0.045090746	0.140518167	0.037475374	0.072854006	0.075547926	0.151231496	0.088668898	0.087086278	0.056287075
scaffold_185	500638	630550	565594	584022	5000	0.054776933	0.046512945	0.142595602	0.040528128	0.087101214	0.058492127	0.060208165	0.052533791	0.097336516	0.054433191	0.129979177	0.041902096	0.056068379	0.050073278	0.043224634	0.051262111	0.082447669	0.054735847	0.212805512	0.046556473	0.139440021	0.045401311	0.150379054	0.038754316	0.062992394	0.068385304	0.136571045	0.078817975	0.089160604	0.059979668
scaffold_185	630753	717829	674291	672313	5000	0.059993777	0.050238096	0.1612854	0.044072917	0.09284364	0.061019894	0.064227277	0.053978481	0.107978527	0.060152217	0.149579573	0.045360207	0.061697657	0.050624361	0.044569405	0.050615176	0.091941694	0.060905984	0.232850392	0.051054518	0.154944067	0.046948311	0.167100445	0.043069339	0.068312403	0.063868822	0.145874192	0.08346903	0.096080759	0.063385526
scaffold_185	717837	821460	769648.5	772899	5000	0.051488369	0.044592236	0.134480561	0.042118712	0.079867014	0.054043611	0.055269722	0.047886807	0.093807038	0.054199198	0.122789396	0.04170607	0.052936954	0.047572779	0.040981111	0.047668664	0.080970334	0.054772088	0.194999364	0.047019483	0.124187309	0.043646642	0.152410672	0.045782405	0.060485882	0.057704254	0.127695731	0.075375792	0.08443772	0.057034974
scaffold_394	170	108910	54540	53984	5000	0.047900508	0.048874359	0.134426012	0.075921477	0.078166996	0.058867067	0.047690521	0.049511725	0.085156156	0.061639848	0.126185513	0.07955593	0.053627676	0.059917614	0.035937382	0.052704266	0.07411923	0.064226198	0.19400321	0.110672079	0.125356383	0.079723041	0.143079969	0.069661318	0.05282143	0.065237626	0.122315797	0.091208832	0.074405128	0.065063253
scaffold_394	108915	204311	156613	166289	5000	0.034538373	0.041129164	0.089698773	0.054602578	0.052487267	0.038214248	0.028958551	0.033075287	0.054066938	0.045341807	0.095843857	0.066129498	0.040855756	0.047934239	0.025701401	0.04152692	0.055063529	0.054807755	0.133292464	0.07759274	0.080897436	0.055182112	0.098133925	0.05550234	0.038364559	0.04213154	0.082095526	0.064837266	0.047091021	0.046438897
scaffold_226	153	61490	30821.5	33041	5000	0.077595808	0.039515976	0.123948116	0.028658984	0.115015196	0.055947252	0.069211118	0.040502687	0.099374171	0.039136194	0.115124515	0.029051588	0.083114858	0.062734367	0.054992686	0.043472601	0.087284231	0.041446446	0.188681482	0.024589973	0.103565654	0.029041812	0.129054021	0.0309888	0.057227439	0.060913223	0.13290637	0.06165809	0.079886389	0.042556477
scaffold_226	61498	125996	93747	94960	5000	0.090116374	0.044901957	0.141088998	0.031373747	0.122885588	0.059832903	0.08013067	0.04691036	0.116392891	0.0436017	0.125448094	0.034324452	0.086622888	0.066076019	0.06166192	0.048546219	0.099002411	0.046178472	0.192738749	0.027593984	0.117415068	0.038224885	0.142543582	0.032727417	0.062037827	0.064985125	0.140739032	0.064995852	0.089668926	0.048884683
scaffold_226	126051	175925	150988	160027	5000	0.062256762	0.032179814	0.112820019	0.029189621	0.086003359	0.03958409	0.05535938	0.033232564	0.083218094	0.035662674	0.09991536	0.028538765	0.064277716	0.041729873	0.04446879	0.033570616	0.071492913	0.035163167	0.147529175	0.018696526	0.093452485	0.031209835	0.110319727	0.033609664	0.051815576	0.046440714	0.103174479	0.045615789	0.064640324	0.036554784
scaffold_226	175925	218468	197196.5	194117	5000	0.064680226	0.031264012	0.105499164	0.027622236	0.088523696	0.036278896	0.056417414	0.032405386	0.079770094	0.034149079	0.098387173	0.026655202	0.071227292	0.039326559	0.047024802	0.032424159	0.071528503	0.03406398	0.144820221	0.015671046	0.092450478	0.028393923	0.099199726	0.030171008	0.055809141	0.040406925	0.104187649	0.042690763	0.063391576	0.034363008
scaffold_226	218470	397614	308042	314204	5000	0.078432541	0.035815579	0.142002702	0.03233015	0.139734655	0.053644188	0.065386455	0.038544597	0.120923825	0.051142587	0.133560945	0.028082228	0.103086981	0.057835764	0.051778316	0.038608311	0.097464904	0.050370656	0.250521463	0.022919341	0.113758429	0.025217021	0.174907587	0.072630559	0.07859125	0.068878488	0.125951664	0.074370792	0.078819877	0.054237529
scaffold_163	97	78730	39413.5	38929	5000	0.081391147	0.037135365	0.112459982	0.036091985	0.109074856	0.055622673	0.067079182	0.036108889	0.092139305	0.038468961	0.101541335	0.035309283	0.088236016	0.055488806	0.05678385	0.035661129	0.082170117	0.038441032	0.139850689	0.04704521	0.08580844	0.035347072	0.105213428	0.037261032	0.054678096	0.048433432	0.111613278	0.059122113	0.068002094	0.037720109
scaffold_163	78730	167024	122877	120439	5000	0.08249758	0.038575444	0.108861627	0.03211126	0.124124399	0.066620894	0.065595151	0.037207934	0.094323246	0.039024488	0.099575438	0.033524739	0.091549141	0.064860993	0.052431207	0.03675658	0.082308832	0.039979254	0.164212768	0.05412679	0.084028438	0.032820827	0.099423544	0.035369632	0.051581102	0.056370995	0.123238006	0.070838346	0.065955493	0.038794504
scaffold_163	167048	279577	223312.5	238099	5000	0.07888063	0.037073822	0.109840098	0.032484437	0.13708446	0.072143528	0.063262708	0.035021607	0.08990869	0.036538764	0.101077924	0.033376358	0.106314685	0.071891961	0.051926571	0.035157163	0.079306489	0.037797435	0.189821675	0.062122481	0.087478476	0.032673603	0.104269984	0.032302035	0.060866897	0.061147251	0.137001032	0.07489738	0.063584528	0.035904643
scaffold_163	279579	350650	315114.5	320951	5000	0.074838069	0.035913292	0.106140259	0.033719538	0.101204921	0.052953561	0.063575981	0.035309631	0.087166459	0.037723718	0.096259053	0.033967017	0.078328768	0.052598449	0.052567697	0.034988889	0.076179184	0.03724485	0.142283883	0.048119258	0.085185286	0.03347496	0.103095831	0.034671612	0.047202755	0.045860975	0.104269152	0.057238693	0.064923031	0.03710809
scaffold_163	350755	393471	372113	371552	5000	0.059093775	0.028253323	0.088016693	0.028999461	0.084769021	0.04100957	0.049576486	0.027456702	0.067727256	0.030603734	0.081284213	0.028467987	0.066283369	0.039901771	0.041833856	0.027224842	0.060827661	0.030696732	0.124613842	0.039095104	0.071814797	0.028143206	0.083177555	0.029745404	0.043156947	0.037851191	0.087414392	0.046884792	0.051210254	0.030046157
scaffold_163	393471	444128	418799.5	413500	5000	0.066985808	0.031674671	0.096708338	0.031594672	0.101678229	0.049211346	0.054961015	0.030754083	0.079541051	0.034413133	0.086687199	0.030428134	0.079236805	0.047290527	0.045865284	0.03006405	0.069732083	0.0338301	0.130711493	0.038868374	0.07363224	0.028966394	0.088920792	0.032544842	0.050550112	0.042672098	0.103193641	0.052643054	0.05776799	0.033012069
scaffold_163	444130	510220	477175	469935	5000	0.090501641	0.041854093	0.127972316	0.039079188	0.103996646	0.053457078	0.073667319	0.039593928	0.104976009	0.044145705	0.116271196	0.038485507	0.080897189	0.050473647	0.059861945	0.037701037	0.09252634	0.043952415	0.148962742	0.046725541	0.106262029	0.037553884	0.121744634	0.038222681	0.047459526	0.041787981	0.108089632	0.057609781	0.076750367	0.041951116
scaffold_163	510222	572328	541275	539507	5000	0.073982931	0.034682088	0.097877027	0.033694573	0.090875732	0.048717416	0.060215609	0.032285014	0.084323242	0.038044334	0.088292631	0.032945117	0.071752202	0.04676095	0.050880132	0.031123432	0.074532534	0.036827304	0.119568667	0.040326679	0.073842685	0.030063997	0.092387685	0.035802316	0.045298936	0.04050171	0.09250909	0.052101679	0.06066054	0.034251025
scaffold_163	572329	632722	602525.5	614216	5000	0.069468657	0.033346564	0.095296615	0.030594204	0.096868197	0.052426622	0.054788508	0.032307287	0.080060831	0.035442125	0.085294961	0.029498335	0.077980965	0.051872924	0.045655542	0.03133394	0.069528576	0.03439155	0.135985056	0.043637384	0.072255619	0.029642354	0.090790372	0.03071405	0.044101979	0.042911705	0.099644486	0.055939773	0.054975099	0.033184454
scaffold_190	276	117363	58819.5	50300	5000	0.053578372	0.018861698	0.069045746	0.017544254	0.074959481	0.023570367	0.037901637	0.02056954	0.063096634	0.016841571	0.064045714	0.018490089	0.065229013	0.028311204	0.033527516	0.021175248	0.058472496	0.01830307	0.093467542	0.021034083	0.050022062	0.021159992	0.069876134	0.016281533	0.02799052	0.033179921	0.08366432	0.022076483	0.043035037	0.020477648
scaffold_190	117363	197687	157525	154534	5000	0.062162412	0.021040859	0.073887899	0.018770343	0.08770616	0.02915086	0.045074233	0.023923725	0.071166859	0.020019998	0.068261468	0.01988024	0.077753048	0.032295054	0.039890689	0.023750014	0.065440379	0.020699991	0.097406663	0.020642521	0.051564712	0.023054806	0.074068245	0.017633346	0.035180321	0.038964581	0.094721048	0.024355846	0.04871526	0.023472196
scaffold_190	197691	239148	218419.5	220660	5000	0.086625232	0.027735462	0.100481035	0.025178703	0.104488382	0.030910252	0.064798028	0.031288697	0.096253043	0.027218046	0.095124015	0.026185549	0.094846025	0.033405994	0.060937434	0.031673685	0.091381135	0.027545596	0.121130409	0.028396557	0.075499195	0.028567335	0.096701534	0.027744361	0.054298259	0.042051158	0.115805112	0.028510467	0.070769248	0.030914628
scaffold_190	239159	330902	285030.5	286719	5000	0.066355312	0.022068887	0.083964838	0.021290907	0.077842358	0.026725154	0.046224089	0.023852371	0.075791146	0.019916125	0.078097814	0.021533745	0.068843902	0.029846051	0.041077291	0.024050139	0.069780413	0.021014507	0.101976643	0.022949639	0.060476266	0.023120385	0.08211342	0.019264837	0.029618985	0.033515405	0.086783095	0.023213813	0.050947545	0.023079204
scaffold_190	330903	421486	376194.5	384444	5000	0.071906376	0.024153583	0.085532969	0.022738451	0.080558881	0.029003854	0.05174644	0.027590891	0.081741037	0.022433235	0.079225042	0.023051132	0.069693236	0.031089589	0.045627156	0.027600572	0.075023587	0.023152745	0.099454097	0.023886362	0.06128748	0.026542495	0.083835821	0.02188119	0.032439292	0.038159018	0.089252587	0.026227419	0.055543153	0.026938507
scaffold_190	421486	489092	455289	458272	5000	0.058860053	0.020548096	0.076246549	0.020182444	0.069968702	0.023566759	0.041469987	0.021782728	0.068767904	0.019970372	0.070853718	0.021352805	0.060486709	0.026600086	0.036775948	0.022299211	0.063785253	0.021076971	0.087995841	0.020308983	0.053206774	0.022641632	0.077101859	0.019592299	0.026144857	0.031936731	0.08042038	0.022864362	0.046701203	0.021895638
scaffold_190	489094	552518	520806	511139	5000	0.065465121	0.022307787	0.079582147	0.020391101	0.081163626	0.027273975	0.047137552	0.025170296	0.075310936	0.020935024	0.075300986	0.022256152	0.070985665	0.030026669	0.041966761	0.025388	0.070094784	0.022227501	0.094943411	0.020560851	0.053478744	0.024330814	0.078207182	0.020015402	0.032039769	0.038629962	0.089703379	0.024267812	0.051232092	0.024393014
scaffold_201	1299	78889	40094	50993	5000	0.074808025	0.025722369	0.095654895	0.024259976	0.08675892	0.026457238	0.053465765	0.027274842	0.087418208	0.024069469	0.088801135	0.026171946	0.074301564	0.0296607	0.046063543	0.02806363	0.079784742	0.025761208	0.104636927	0.02428487	0.06649374	0.02756325	0.094808289	0.024407402	0.0365092	0.035785315	0.094161642	0.024342573	0.057462544	0.027076233
scaffold_201	78889	149202	114045.5	112361	5000	0.064248648	0.019481943	0.07907626	0.019189692	0.072959688	0.020112653	0.04822514	0.020757689	0.071753265	0.019250941	0.075956385	0.019434525	0.065724774	0.022586081	0.043406522	0.021603567	0.068746292	0.019572834	0.090562713	0.019182799	0.059112697	0.020139692	0.077016894	0.020107644	0.036404968	0.02604956	0.077677388	0.017692515	0.052520961	0.020648349
scaffold_201	149292	192781	171036.5	171211	5000	0.063283607	0.020718466	0.083201743	0.020736003	0.072966884	0.022970254	0.047293016	0.023007741	0.074127857	0.020461839	0.077830579	0.02131517	0.061708457	0.024806645	0.041098699	0.023561287	0.068477219	0.021000356	0.096392674	0.022542528	0.063315878	0.022797907	0.077824521	0.021985751	0.032906423	0.033344632	0.083064541	0.022007121	0.053345656	0.022877434
scaffold_201	192781	242961	217871	215814	5000	0.092123557	0.027941086	0.118131649	0.028033309	0.105685178	0.029989567	0.066800452	0.030455306	0.102550467	0.026530413	0.115331448	0.028473189	0.092961026	0.033248573	0.061654176	0.032106875	0.098161675	0.027377232	0.153399829	0.029889898	0.089107777	0.031457181	0.114285703	0.03207831	0.055564551	0.037874147	0.119524873	0.030122797	0.073858342	0.0310473
scaffold_201	242964	332808	287886	300031	5000	0.077684904	0.024526698	0.095948495	0.023967459	0.090765862	0.027720764	0.055142184	0.027252031	0.087022259	0.022823539	0.091565963	0.025596716	0.080708854	0.032180246	0.050218636	0.028121916	0.082282742	0.024663712	0.114008094	0.026500771	0.067847158	0.027929903	0.094337107	0.022310817	0.039335114	0.038560062	0.098317823	0.026382914	0.059174686	0.027293978
scaffold_201	332809	408304	370556.5	371115	5000	0.079796432	0.024847519	0.09660727	0.022798451	0.097291899	0.029316241	0.058685504	0.027698254	0.090794437	0.023481483	0.087780648	0.023628967	0.085013487	0.033914675	0.051427922	0.028261434	0.082699694	0.024405239	0.113395436	0.024224045	0.068428765	0.025909295	0.093405084	0.022726221	0.040171327	0.041062545	0.103422023	0.025644236	0.062264291	0.027323693
scaffold_201	408306	484731	446518.5	458420	5000	0.067874905	0.021999978	0.090889466	0.021238559	0.082737167	0.025930498	0.050745542	0.024465692	0.080325779	0.021107059	0.08368853	0.021324185	0.069365303	0.029082869	0.043502506	0.024644562	0.072634181	0.021824484	0.110420138	0.023161494	0.067533466	0.022792464	0.088958744	0.02087793	0.033426654	0.036339211	0.091547515	0.023920915	0.055673402	0.024398187
scaffold_201	484732	525900	505316	506703	5000	0.089562057	0.029918108	0.106082006	0.027499493	0.115521608	0.032818533	0.065563	0.028543121	0.100967198	0.028468544	0.100738804	0.029727962	0.101902518	0.037733974	0.060533226	0.030414066	0.094941213	0.030570145	0.136504704	0.031171969	0.077509319	0.030428374	0.101655559	0.033753031	0.055496257	0.03998314	0.125207459	0.03131359	0.07144268	0.029621706
scaffold_445	837	98488	49662.5	56563	5000	0.043315875	0.040753815	0.105986863	0.079441138	0.069395417	0.043260524	0.032824464	0.032576228	0.073968139	0.069239445	0.108366433	0.080743455	0.066746822	0.045547331	0.031860773	0.034393769	0.073784566	0.070408648	0.16962723	0.115790379	0.097268424	0.079121333	0.117672325	0.081704327	0.04550564	0.027631506	0.120082149	0.099875532	0.063384826	0.067251295
scaffold_445	98495	174148	136321.5	129560	5000	0.044747831	0.047752998	0.109007063	0.087909381	0.0618292	0.039531779	0.031254356	0.032098409	0.076873007	0.076909899	0.109705779	0.090480497	0.062368423	0.053246648	0.032534442	0.04328303	0.077312241	0.079797979	0.155098851	0.118484369	0.099336844	0.088943474	0.13217258	0.097171769	0.042693712	0.020639286	0.109858049	0.102301465	0.066427787	0.077235962
scaffold_504	254	159635	79944.5	72248	5000	0.037130115	0.060508123	0.091674933	0.108269788	0.055058026	0.041165083	0.021544536	0.029502982	0.046025277	0.06712091	0.099269472	0.115669073	0.064184562	0.079132197	0.028660464	0.053592325	0.054583763	0.081914863	0.150415067	0.153646701	0.086520138	0.109120908	0.094270215	0.103850399	0.041107302	0.022761946	0.083313027	0.09792241	0.039476314	0.063894635
scaffold_280	164	178757	89460.5	84316	5000	0.056334191	0.05643606	0.140123806	0.071746202	0.08641219	0.06814999	0.047222975	0.052946236	0.089973322	0.070466403	0.133159487	0.073043937	0.068650049	0.056819998	0.037547551	0.047567788	0.081620022	0.069537296	0.2034735	0.101088388	0.129350059	0.073364147	0.144564249	0.069377532	0.052185833	0.051657296	0.12384711	0.095506949	0.073261998	0.068446241
scaffold_280	178762	340072	259417	242896	5000	0.077686497	0.063748228	0.161852189	0.081059376	0.108839335	0.06827901	0.06663321	0.061323966	0.10900931	0.077422944	0.160406139	0.084766369	0.09370004	0.066710343	0.057181268	0.064576328	0.103651088	0.0806782	0.223831992	0.11091103	0.161578993	0.093717006	0.173279122	0.082530871	0.071313552	0.05708516	0.144459267	0.101760072	0.09623527	0.084392958
scaffold_178	129	68160	34144.5	40811	5000	0.056665789	0.018821908	0.073711981	0.018415542	0.072188798	0.020698601	0.043721687	0.021883894	0.065477557	0.018393795	0.069734961	0.018563777	0.063624758	0.023118597	0.038845691	0.022232675	0.060769741	0.019144087	0.091286505	0.0190123	0.05824045	0.022094593	0.075004349	0.018420744	0.034121889	0.02997785	0.079216448	0.018630809	0.047664136	0.021943889
scaffold_178	68191	178556	123373.5	106586	5000	0.080377365	0.024755298	0.101278016	0.023890598	0.099177476	0.028594285	0.060075483	0.02805608	0.091324226	0.024320395	0.095169362	0.024217462	0.086945082	0.033207604	0.053356108	0.02875308	0.084946469	0.025179119	0.125568853	0.024818387	0.076417727	0.028567299	0.099455206	0.023686732	0.043129726	0.040698111	0.107419009	0.027880506	0.065184503	0.029161441
scaffold_178	178557	226545	202551	210130	5000	0.085129883	0.027800341	0.110824309	0.026039136	0.093839728	0.02974049	0.061918496	0.029796988	0.096506217	0.024862926	0.105525761	0.028046212	0.081987312	0.033419149	0.055688434	0.030869746	0.091169405	0.027729755	0.12550594	0.026141405	0.08285563	0.028393793	0.113300959	0.026128782	0.040302094	0.04171988	0.106156703	0.028070047	0.067931852	0.029330569
scaffold_178	226551	277978	252264.5	255802	5000	0.055272555	0.018841981	0.072771711	0.018522682	0.071881	0.02205414	0.042449698	0.020385345	0.064440692	0.018736399	0.068525117	0.019114439	0.062887639	0.02573788	0.038025721	0.021116675	0.05980746	0.019418915	0.095026996	0.017778058	0.055735595	0.019814694	0.068549951	0.019348466	0.030875655	0.032024714	0.079354909	0.021968294	0.047127621	0.021378394
scaffold_178	277984	377368	327676	316034	5000	0.101158669	0.045232466	0.118005476	0.066873163	0.048328275	0.032482228	0.063997643	0.047586889	0.060206304	0.053927463	0.110426984	0.041659615	0.09460304	0.042803417	0.054555533	0.031293171	0.106206956	0.045467406	0.115921757	0.060707561	0.078130905	0.040315356	0.117566904	0.066114989	0.050439206	0.052591562	0.059806927	0.040313546	0.071325423	0.047270247
scaffold_178	377368	482669	430018.5	451841	5000	0.115961005	0.042723806	0.105641354	0.045045042	0.074048276	0.03799164	0.072176119	0.052809708	0.083291076	0.050952103	0.120543103	0.036412056	0.119572826	0.048495621	0.0638247	0.035219121	0.122497043	0.042620869	0.115412962	0.040492239	0.082375927	0.044675714	0.111650915	0.046151325	0.062034183	0.06380583	0.082846217	0.040164835	0.076333736	0.054061013
scaffold_178	482673	536167	509420	513508	5000	0.080371283	0.025619425	0.101016377	0.024887924	0.089115721	0.028521819	0.058434478	0.028894151	0.094886478	0.025276492	0.095310732	0.025425142	0.078590525	0.032485906	0.053561057	0.029962085	0.090138222	0.026219576	0.113646552	0.025477393	0.072765285	0.027009712	0.095063372	0.031216005	0.039431026	0.04118295	0.104240762	0.028008524	0.066356609	0.027875801
scaffold_178	536167	616274	576220.5	572250	5000	0.138781736	0.042947986	0.114887425	0.032034326	0.119694439	0.033880196	0.082855773	0.035398011	0.118484895	0.031259797	0.135990016	0.044107445	0.130782201	0.042149354	0.108916332	0.046203848	0.140718419	0.043397869	0.092586095	0.02196105	0.07327708	0.03841738	0.104336786	0.040985876	0.069093719	0.043896908	0.112220424	0.039294448	0.082839688	0.03795488
scaffold_42	101	90825	45463	31571	5000	0.077605449	0.054722398	0.130024692	0.059333887	0.102277744	0.056609886	0.0794462	0.05565653	0.099534113	0.063928555	0.116821277	0.059287233	0.074817005	0.046649263	0.060590153	0.051482996	0.08195785	0.062522131	0.15473581	0.065766986	0.115232446	0.059324373	0.128923171	0.062486198	0.077396802	0.053539864	0.110411155	0.070340467	0.083347832	0.062600848
scaffold_42	90834	163990	127412	137904	5000	0.052908671	0.041225053	0.096735409	0.046593287	0.077808307	0.054777515	0.061384588	0.046053664	0.073185578	0.04890281	0.08323033	0.046063279	0.050143483	0.046536022	0.045111721	0.043304351	0.058331867	0.047280513	0.124188735	0.059875907	0.090378538	0.04876507	0.095434401	0.049606867	0.056221625	0.055131633	0.086508917	0.067605941	0.066549809	0.051668775
scaffold_42	163996	277434	220715	215200	5000	0.068541485	0.051121123	0.099362056	0.047868182	0.096694897	0.073754299	0.059358054	0.047171822	0.078773324	0.053004445	0.094464621	0.050549973	0.062102931	0.061528168	0.050074951	0.049172703	0.074539564	0.059718099	0.1453904	0.076316861	0.08484614	0.047665226	0.100226207	0.049890027	0.065225136	0.069158477	0.105407686	0.088976057	0.065260474	0.052973958
scaffold_42	277435	379652	328543.5	343534	5000	0.047569177	0.036468129	0.090711613	0.044228288	0.068343919	0.041175022	0.046460481	0.036344568	0.065481857	0.044642205	0.083325738	0.045134406	0.048887025	0.036005585	0.036311355	0.035334946	0.056157396	0.045074482	0.118135864	0.056655745	0.080872364	0.043826513	0.092471977	0.047335587	0.050978787	0.040888241	0.079056836	0.056568364	0.054370095	0.043955242
scaffold_42	379652	463945	421798.5	397854	5000	0.066086756	0.050053306	0.114226809	0.051839334	0.107951889	0.077893043	0.07047504	0.052143617	0.090126836	0.058001258	0.098117464	0.050808444	0.06743107	0.063940556	0.051740411	0.049211246	0.072077314	0.057206957	0.169737756	0.084071019	0.101710102	0.052833707	0.110817142	0.054034868	0.07700693	0.073079554	0.118326039	0.095705334	0.075976839	0.058194895
scaffold_42	463945	587829	525887	527136	5000	0.085919146	0.05745005	0.131719072	0.056044119	0.135555291	0.095171919	0.089042776	0.059378724	0.107958956	0.063960493	0.118486572	0.059834117	0.087005142	0.077976611	0.067679128	0.057139789	0.0910594	0.066746653	0.201390994	0.102421716	0.121793982	0.060605512	0.13125151	0.059704756	0.092088442	0.090078782	0.141593814	0.116272781	0.09366919	0.067470359
scaffold_42	587846	677538	632692	637371	5000	0.076345193	0.055345345	0.103472778	0.054701807	0.086718048	0.054568865	0.095325531	0.065690065	0.087786473	0.063572349	0.109887915	0.060335154	0.069020758	0.055749433	0.074579496	0.059399486	0.082671172	0.064793454	0.133452095	0.063468715	0.123118271	0.064751748	0.105737791	0.063355095	0.081972486	0.065568125	0.096597976	0.07381438	0.100601772	0.073148583
scaffold_42	677538	822560	750049	702235	5000	0.069641397	0.047357989	0.114561569	0.052566615	0.102399485	0.059023066	0.076631424	0.051628822	0.08960254	0.056454299	0.099533749	0.051094007	0.074433544	0.048192512	0.060616519	0.049213706	0.073967959	0.054909001	0.156822704	0.069218585	0.107516152	0.054047001	0.109025032	0.054428604	0.079403406	0.061668262	0.108643303	0.075042918	0.081051729	0.058180352
scaffold_42	822577	936101	879339	876692	5000	0.065832494	0.050033243	0.119722746	0.05249254	0.112834604	0.085173899	0.069426264	0.052256755	0.08839126	0.055614373	0.105368311	0.055617008	0.066104629	0.066485907	0.048722096	0.048946788	0.070891879	0.056451638	0.185408166	0.095400549	0.108545567	0.056302989	0.118693444	0.053983051	0.074245315	0.077170435	0.118927475	0.100667065	0.074721082	0.058517706
scaffold_42	936101	1024490	980295.5	1006297	5000	0.076221952	0.056274204	0.128465468	0.057632188	0.105367316	0.080759439	0.079602723	0.058550718	0.101146197	0.06450501	0.112475476	0.058149106	0.065313763	0.067539756	0.058557254	0.055484622	0.082625445	0.064830489	0.167584664	0.088948866	0.116495587	0.060037	0.12220793	0.058935803	0.071419382	0.074253192	0.11383445	0.097775959	0.085737434	0.066465387
scaffold_42	1024490	1089508	1056999	1050668	5000	0.070322186	0.051985134	0.121112708	0.055311863	0.108591591	0.078145307	0.073527464	0.054217086	0.093125921	0.059935688	0.106731724	0.056556315	0.069283048	0.064729308	0.052778978	0.049373815	0.074771683	0.058238979	0.179104462	0.089017662	0.109374204	0.056302474	0.117226518	0.057222438	0.07440061	0.067860483	0.117499926	0.095594183	0.078143099	0.060311722
scaffold_42	1089508	1162861	1126184.5	1122176	5000	0.075423629	0.053761809	0.132450773	0.057072458	0.113101066	0.0854178	0.076143741	0.054830174	0.100667768	0.06290526	0.118445612	0.059555366	0.069427214	0.069293597	0.056083348	0.051719213	0.081911278	0.062941366	0.195331739	0.101437509	0.114791502	0.057321013	0.127898783	0.058309558	0.075066134	0.080179033	0.123766809	0.106469206	0.082298074	0.062782661
scaffold_466	200	108037	54118.5	52463	5000	0.051183864	0.053681705	0.123630564	0.092281133	0.072310487	0.033943019	0.034072063	0.03063588	0.080503018	0.072700872	0.125537809	0.09575457	0.076441078	0.064595292	0.038050778	0.051101275	0.082757511	0.079365916	0.168851529	0.112721466	0.113171073	0.094661975	0.141184579	0.09515522	0.052485556	0.024286662	0.118612332	0.092950086	0.068307508	0.073033501
scaffold_62	155	114251	57203	44892	5000	0.039476504	0.030935822	0.077018635	0.037670403	0.067475159	0.050921657	0.044464604	0.036268456	0.056944911	0.040056672	0.065912518	0.036079904	0.042828134	0.041827616	0.031929801	0.032784037	0.045378922	0.037974799	0.116863467	0.06084893	0.070250892	0.039866692	0.078034192	0.039710595	0.048461733	0.051450215	0.078157609	0.06740107	0.050098585	0.042062131
scaffold_62	114255	317931	216093	142670	5000	0.051484422	0.038083167	0.107987307	0.053607537	0.104312728	0.052948761	0.06119235	0.046101447	0.073885064	0.051115601	0.096024755	0.051949914	0.078531904	0.044284382	0.045736264	0.041692729	0.059894594	0.048152303	0.166793088	0.075038614	0.103911311	0.055880744	0.107625961	0.054005487	0.07697812	0.053401323	0.111943736	0.07207656	0.068827748	0.054850694
scaffold_62	317952	411720	364836	362806	5000	0.055071008	0.039624281	0.106396957	0.049422973	0.086989478	0.052905154	0.059713923	0.045206536	0.077331748	0.050722931	0.093686393	0.047842894	0.059999285	0.041544836	0.044416527	0.041337283	0.062841684	0.04841308	0.144804421	0.065647283	0.099543277	0.051194551	0.103608338	0.050421904	0.066973066	0.054616298	0.098437615	0.068515068	0.067044988	0.052273267
scaffold_62	411765	463313	437539	441323	5000	0.054502047	0.039145769	0.104196771	0.05022876	0.078568759	0.051255755	0.057594854	0.042240601	0.071186905	0.047611575	0.093313235	0.048810152	0.056362097	0.04480844	0.045027777	0.038553896	0.058390659	0.044557377	0.137652709	0.070141633	0.095726217	0.05002926	0.103307292	0.053250889	0.059635233	0.05337921	0.087211689	0.065955738	0.061929829	0.047753062
scaffold_62	463322	512579	487950.5	486771	5000	0.052467325	0.040297286	0.093782345	0.047317931	0.071633467	0.055129967	0.056664536	0.043428453	0.072085644	0.049878576	0.08014457	0.044735602	0.044695307	0.043785304	0.042221442	0.038879108	0.05810268	0.047164334	0.118172476	0.06201911	0.082666674	0.045236694	0.092264695	0.050585194	0.051152844	0.053349117	0.081041438	0.069631486	0.062167181	0.0496173
scaffold_62	512587	579760	546173.5	545048	5000	0.045706689	0.03536025	0.088907306	0.043067773	0.082696737	0.066198775	0.048231423	0.03727201	0.064635828	0.043600558	0.074876489	0.040884355	0.048473973	0.053270306	0.033673788	0.03350235	0.050971888	0.041276853	0.139985096	0.076025124	0.076752893	0.041446776	0.090094259	0.044569791	0.053643466	0.061439798	0.091325277	0.082250584	0.053206777	0.04278081
scaffold_62	579764	652900	616332	612689	5000	0.056122061	0.043112309	0.106113049	0.049776043	0.096738266	0.07525345	0.060817016	0.046913555	0.079231786	0.052556467	0.092904755	0.049873082	0.054645917	0.053137592	0.043451161	0.042796511	0.063188952	0.05077137	0.17069725	0.088164438	0.096622409	0.050307566	0.10564835	0.050569546	0.065283817	0.071170863	0.108752352	0.09232722	0.066893069	0.05276048
scaffold_62	652904	766348	709626	699403	5000	0.060973473	0.047460776	0.110663095	0.052119803	0.094743685	0.068322611	0.067441347	0.050920377	0.088034951	0.057484088	0.093176096	0.052856955	0.053488824	0.047323181	0.045793424	0.046378222	0.068446938	0.057206169	0.148925967	0.074889569	0.097383093	0.052268883	0.108485328	0.054604506	0.063813733	0.064393508	0.105836198	0.085772721	0.074550128	0.058972861
scaffold_62	766357	865334	815845.5	823545	5000	0.0879814	0.060051842	0.149889294	0.06370055	0.126877861	0.094832302	0.092805264	0.064155444	0.114561889	0.069254279	0.134364386	0.066635636	0.079007213	0.074097686	0.06786797	0.059299341	0.093174111	0.069130801	0.201172582	0.106481275	0.137797366	0.068261965	0.138643036	0.06539031	0.084062536	0.086934565	0.134558931	0.114539411	0.097921915	0.072872647
scaffold_62	865334	981133	923233.5	935641	5000	0.059522539	0.045413469	0.121000747	0.054720274	0.098769152	0.071493647	0.067091329	0.049874227	0.083675698	0.055498085	0.104117539	0.054493313	0.060727716	0.055951277	0.045594411	0.043790128	0.063762383	0.051442705	0.174116176	0.087557049	0.113030903	0.058156196	0.118562267	0.055900398	0.065983613	0.062562354	0.106738508	0.086105928	0.070913329	0.05556241
scaffold_62	981154	1048987	1015070.5	1029091	5000	0.064367935	0.046990859	0.122881173	0.057128101	0.084771561	0.060046337	0.068465519	0.048683191	0.086435279	0.057246236	0.106642696	0.055515608	0.0569755	0.050774509	0.051772005	0.044840444	0.070301043	0.055384194	0.152037375	0.078068389	0.108864882	0.056148533	0.123183374	0.059819668	0.063864677	0.057689892	0.094362928	0.076657649	0.073488044	0.055708096
scaffold_382	224	116818	58521	71413	5000	0.040815885	0.051245131	0.137605011	0.098897465	0.065586792	0.05106206	0.036249968	0.045045046	0.057851923	0.06871279	0.134929832	0.099271205	0.058847819	0.048342571	0.031636572	0.04053612	0.05335621	0.066399691	0.199702834	0.126735933	0.130432762	0.097198465	0.139721415	0.098855276	0.054629925	0.032526912	0.085156893	0.082629725	0.048714661	0.061593682
scaffold_382	116818	246832	181825	175125	5000	0.026964585	0.041853652	0.131642491	0.097008441	0.047565066	0.030363142	0.022718598	0.027641392	0.041801002	0.056439963	0.133416214	0.100508911	0.048239441	0.050851459	0.023195416	0.04041546	0.041837068	0.06233716	0.189937015	0.128916242	0.131886906	0.100372504	0.133019575	0.096495797	0.044873897	0.027422321	0.070184522	0.078819625	0.037829952	0.055326637
scaffold_110	97	62431	31264	33618	5000	0.058656292	0.046064112	0.161354581	0.044747362	0.093019293	0.050943371	0.06152149	0.049218493	0.105771528	0.059407352	0.150384991	0.044098815	0.069164674	0.046902725	0.045722503	0.048147407	0.091721334	0.060241119	0.229108521	0.047800157	0.152348095	0.046334224	0.170108241	0.047186298	0.074808847	0.054560927	0.14131269	0.075126731	0.093857249	0.061942419
scaffold_110	62438	160100	111269	123223	5000	0.059979812	0.055045195	0.167640693	0.047122447	0.101673326	0.074172829	0.06732158	0.059738893	0.110219267	0.065224349	0.157881846	0.050666415	0.061277908	0.061169513	0.047244473	0.057885727	0.095200978	0.067786345	0.266998074	0.061494305	0.165398709	0.050791995	0.177554854	0.043344164	0.071734807	0.075607361	0.163126185	0.101336514	0.102305026	0.070200069
scaffold_110	160136	257796	208966	209927	5000	0.069651304	0.057691783	0.16995376	0.043845333	0.118160099	0.076668834	0.074925448	0.061369155	0.125197332	0.066889652	0.155122452	0.046204414	0.076104958	0.070532494	0.055383981	0.063213215	0.108731077	0.070663648	0.256387268	0.056284157	0.159976251	0.050080776	0.181522724	0.043816537	0.086450819	0.088871618	0.185590166	0.104329776	0.113801115	0.072731534
scaffold_110	257798	350379	304088.5	316158	5000	0.053306203	0.041205591	0.142092049	0.037746873	0.091745089	0.052103889	0.054818626	0.044592545	0.096966757	0.053177844	0.130198607	0.037425669	0.066457857	0.0483664	0.041801824	0.044706991	0.084195473	0.053388719	0.218048846	0.043477801	0.129730011	0.038331089	0.149831314	0.039466876	0.070633699	0.060518805	0.144631607	0.076466687	0.085021045	0.054858166
scaffold_110	350379	419306	384842.5	381943	5000	0.060934387	0.042106521	0.137642468	0.037782771	0.085271579	0.04553732	0.05961726	0.045691709	0.095013705	0.050782915	0.134223508	0.039306125	0.068389421	0.046899466	0.050267252	0.047333687	0.088803259	0.05376229	0.196727369	0.038028103	0.12624508	0.041028145	0.139447635	0.040539722	0.069018213	0.05622925	0.127264861	0.06996519	0.084683294	0.054426752
scaffold_110	419324	558477	488900.5	483862	5000	0.047804178	0.036090019	0.136332066	0.034502376	0.121600504	0.075179512	0.053030764	0.041306061	0.088855755	0.046316828	0.126944898	0.033152037	0.073269327	0.062431178	0.037849882	0.039347341	0.075588398	0.046261899	0.30426069	0.058571603	0.131282754	0.034373959	0.140158897	0.030307683	0.078828508	0.08702423	0.19373077	0.102688298	0.081642221	0.049691028
scaffold_110	558477	653177	605827	610515	5000	0.050163655	0.044861993	0.149678376	0.044461235	0.089947544	0.063298754	0.057115882	0.051848221	0.096859379	0.059283618	0.139925305	0.04498539	0.057228303	0.057706326	0.042192594	0.052981586	0.084095913	0.061001034	0.256240104	0.05610832	0.150297644	0.048032287	0.163423489	0.042627336	0.066904187	0.072890242	0.153577009	0.094534232	0.092891129	0.066379124
scaffold_110	653186	726700	689943	698772	5000	0.041865907	0.036707256	0.119382349	0.036451378	0.072094927	0.042945942	0.044412299	0.037683361	0.07660321	0.046017947	0.111582823	0.037318496	0.051236966	0.039547429	0.033147309	0.038765093	0.066297527	0.047585672	0.180341726	0.039162215	0.114940186	0.036941352	0.132664664	0.03910554	0.056974879	0.049070787	0.11240071	0.0644544	0.069038659	0.048306168
scaffold_9	79	65997	33038	30105	5000	0.044811419	0.045672777	0.119305684	0.057093846	0.063324332	0.065280706	0.044848805	0.048630337	0.070961133	0.061833242	0.113381282	0.055591996	0.051365107	0.061333436	0.038895844	0.04697576	0.065302304	0.060898277	0.193992221	0.090533361	0.112848163	0.056483338	0.130779959	0.059983344	0.051071589	0.070013987	0.103273197	0.102473991	0.065210733	0.06257223
[truncated: 2,273 more rows]
