# Supplementary material for: Variation among 532 genomes unveils the origin and evolutionary history of a global insect herbivore
Source: Nat Commun. 2020 May 8;11:2321. doi: 10.1038/s41467-020-16178-9 (PMC7211002; doi:10.1038/s41467-020-16178-9)
Supplement: Supplementary file 4 — Source Data [file 41467_2020_16178_MOESM4_ESM.zip › Source_data/Source_data/SourceDataMainuscript/Fig_3a_SMC_data_of_five_lineages.csv]

label	Generation	Effective population size	plot_type	plot_num
OC	0	504.3628833	path	0
OC	1000	504.3628833	path	0
OC	1084.939586	1473.200445	path	0
OC	1177.093904	3894.18455	path	0
OC	1277.075773	9206.51153	path	0
OC	1385.55006	19239.13206	path	0
OC	1503.238107	35121.70335	path	0
OC	1630.922529	55354.54738	path	0
OC	1769.452413	74440.03947	path	0
OC	1919.748968	84415.72622	path	0
OC	2082.811649	78278.12326	path	0
OC	2259.724807	58781.36738	path	0
OC	2451.664896	38060.95558	path	0
OC	2659.908296	22664.76624	path	0
OC	2885.839805	13238.69522	path	0
OC	3130.961842	8090.071065	path	0
OC	3396.904443	5516.49885	path	0
OC	3685.436098	4476.819659	path	0
OC	3998.475513	4401.874312	path	0
OC	4338.104366	4490.555304	path	0
OC	4706.581153	4651.063011	path	0
OC	5106.356206	4876.762726	path	0
OC	5540.087985	5161.497533	path	0
OC	6010.660763	5498.218364	path	0
OC	6521.203797	5877.706178	path	0
OC	7075.112145	6287.39659	path	0
OC	7676.069238	6722.364819	path	0
OC	8328.071378	7279.160915	path	0
OC	9035.454309	7984.393132	path	0
OC	9802.922054	8837.989158	path	0
OC	10635.57819	9834.801215	path	0
OC	11538.95979	10960.43744	path	0
OC	12519.07426	12186.80826	path	0
OC	13582.43924	13467.94917	path	0
OC	14736.12599	14740.97466	path	0
OC	15987.80643	16067.49088	path	0
OC	17345.80408	17495.23043	path	0
OC	18819.14949	19017.46438	path	0
OC	20417.64025	20623.3158	path	0
OC	22151.90615	22297.12687	path	0
OC	24033.47988	24017.92295	path	0
OC	26074.8737	25759.04248	path	0
OC	28289.66266	27488.01049	path	0
OC	30692.57489	29198.16852	path	0
OC	33299.58948	30908.60306	path	0
OC	36128.04281	32623.57841	path	0
OC	39196.74379	34350.19893	path	0
OC	42526.09896	36098.51592	path	0
OC	46138.24818	37881.64747	path	0
OC	50057.21186	39715.93375	path	0
OC	54309.05069	41621.15182	path	0
OC	58922.03895	43598.73374	path	0
OC	63926.85252	45616.39638	path	0
OC	69356.77287	47675.19184	path	0
OC	75247.90842	49778.01174	path	0
OC	81639.43457	51928.46758	path	0
OC	88573.85431	54130.94079	path	0
OC	96097.28079	56390.63622	path	0
OC	104259.744	58713.64031	path	0
OC	113115.5234	61078.49427	path	0
OC	122723.5091	63391.37402	path	0
OC	133147.5931	65684.75702	path	0
OC	144457.0945	68012.4449	path	0
OC	156727.2202	70436.58647	path	0
OC	170039.5654	73028.28581	path	0
OC	184482.6556	75868.86236	path	0
OC	200152.5359	79051.92763	path	0
OC	217153.4093	82707.65086	path	0
OC	235598.3299	87091.99448	path	0
OC	255609.9544	92199.15929	path	0
OC	277321.358	97948.01181	path	0
OC	300876.9192	104228.8614	path	0
OC	326433.28	110893.9445	path	0
OC	354160.3876	117749.4548	path	0
OC	384242.6241	124550.3575	path	0
OC	416880.0334	130995.9848	path	0
OC	452289.6506	136770.9272	path	0
OC	490706.9461	142006.7117	path	0
OC	532387.3907	147008.9698	path	0
OC	577608.155	152138.5563	path	0
OC	626669.9523	157810.4835	path	0
OC	679899.0384	164503.1142	path	0
OC	737649.3809	172780.4978	path	0
OC	800305.0136	183332.1088	path	0
OC	868282.5898	202310.539	path	0
OC	942034.1531	235504.1698	path	0
OC	1022050.144	283796.4862	path	0
OC	1108862.659	347433.7019	path	0
OC	1203048.994	424054.414	path	0
OC	1305235.477	506388.8626	path	0
OC	1416101.637	580614.4141	path	0
OC	1536384.724	627279.0595	path	0
OC	1666884.605	631093.2628	path	0
OC	1808469.093	609400.4183	path	0
OC	1962079.708	568311.2213	path	0
OC	2128737.945	511887.9251	path	0
OC	2309552.064	445348.0969	path	0
OC	2505724.459	374275.3881	path	0
OC	2718559.656	303865.0718	path	0
OC	2949472.987	238341.1502	path	0
OC	3200000	180624.6032	path	0
SEA	0	83116.38898	path	1
SEA	1000	83116.38898	path	1
SEA	1084.939586	89150.28747	path	1
SEA	1177.093904	94010.56337	path	1
SEA	1277.075773	97695.31947	path	1
SEA	1385.55006	100285.7953	path	1
SEA	1503.238107	101929.2949	path	1
SEA	1630.922529	102820.0753	path	1
SEA	1769.452413	103181.416	path	1
SEA	1919.748968	103251.1951	path	1
SEA	2082.811649	93563.66535	path	1
SEA	2259.724807	65500.23385	path	1
SEA	2451.664896	38129.28725	path	1
SEA	2659.908296	19998.62112	path	1
SEA	2885.839805	10240.29017	path	1
SEA	3130.961842	5546.776081	path	1
SEA	3396.904443	3443.741007	path	1
SEA	3685.436098	2655.382707	path	1
SEA	3998.475513	2628.333992	path	1
SEA	4338.104366	2858.761146	path	1
SEA	4706.581153	3292.557756	path	1
SEA	5106.356206	3940.556147	path	1
SEA	5540.087985	4809.064486	path	1
SEA	6010.660763	5872.90559	path	1
SEA	6521.203797	7042.79669	path	1
SEA	7075.112145	8138.5563	path	1
SEA	7676.069238	8934.167081	path	1
SEA	8328.071378	9602.021156	path	1
SEA	9035.454309	10220.56241	path	1
SEA	9802.922054	10802.82996	path	1
SEA	10635.57819	11368.36362	path	1
SEA	11538.95979	11942.716	path	1
SEA	12519.07426	12557.4092	path	1
SEA	13582.43924	13250.60915	path	1
SEA	14736.12599	14065.69761	path	1
SEA	15987.80643	14947.44182	path	1
SEA	17345.80408	15870.93288	path	1
SEA	18819.14949	16860.26551	path	1
SEA	20417.64025	17945.2337	path	1
SEA	22151.90615	19162.53516	path	1
SEA	24033.47988	20557.59622	path	1
SEA	26074.8737	22187.25639	path	1
SEA	28289.66266	24123.65859	path	1
SEA	30692.57489	26596.7149	path	1
SEA	33299.58948	29816.37347	path	1
SEA	36128.04281	33845.16122	path	1
SEA	39196.74379	38737.02377	path	1
SEA	42526.09896	44516.06389	path	1
SEA	46138.24818	51149.46049	path	1
SEA	50057.21186	58515.65892	path	1
SEA	54309.05069	66371.68353	path	1
SEA	58922.03895	74688.79482	path	1
SEA	63926.85252	84014.38607	path	1
SEA	69356.77287	94408.63071	path	1
SEA	75247.90842	105887.7969	path	1
SEA	81639.43457	118432.975	path	1
SEA	88573.85431	131980.028	path	1
SEA	96097.28079	146409.4078	path	1
SEA	104259.744	161536.7279	path	1
SEA	113115.5234	177039.8855	path	1
SEA	122723.5091	192540.7395	path	1
SEA	133147.5931	208215.0245	path	1
SEA	144457.0945	224404.2398	path	1
SEA	156727.2202	241585.7243	path	1
SEA	170039.5654	260390.0252	path	1
SEA	184482.6556	281631.9599	path	1
SEA	200152.5359	306362.5671	path	1
SEA	217153.4093	335937.8276	path	1
SEA	235598.3299	371523.4355	path	1
SEA	255609.9544	413693.853	path	1
SEA	277321.358	462948.3512	path	1
SEA	300876.9192	519686.8246	path	1
SEA	326433.28	584119.4039	path	1
SEA	354160.3876	656156.436	path	1
SEA	384242.6241	735282.2069	path	1
SEA	416880.0334	820383.996	path	1
SEA	452289.6506	909404.3792	path	1
SEA	490706.9461	1003155.727	path	1
SEA	532387.3907	1104216.269	path	1
SEA	577608.155	1216234.758	path	1
SEA	626669.9523	1344191.606	path	1
SEA	679899.0384	1494818.493	path	1
SEA	737649.3809	1677267.28	path	1
SEA	800305.0136	1904170.709	path	1
SEA	868282.5898	2243454.03	path	1
SEA	942034.1531	2770956.802	path	1
SEA	1022050.144	3519060.776	path	1
SEA	1108862.659	4507039.426	path	1
SEA	1203048.994	5709612.97	path	1
SEA	1305235.477	7017070.711	path	1
SEA	1416101.637	8205821.225	path	1
SEA	1536384.724	8955470.558	path	1
SEA	1666884.605	8957568.729	path	1
SEA	1808469.093	8192207.583	path	1
SEA	1962079.708	6891565.355	path	1
SEA	2128737.945	5363484.708	path	1
SEA	2309552.064	3884137.154	path	1
SEA	2505724.459	2632488.699	path	1
SEA	2718559.656	1679457.537	path	1
SEA	2949472.987	1014397.568	path	1
SEA	3200000	583431.8532	path	1
A-E	0	24566.71982	path	2
A-E	1000	24566.71982	path	2
A-E	1084.939586	80460.39409	path	2
A-E	1177.093904	212157.736	path	2
A-E	1277.075773	458904.7597	path	2
A-E	1385.55006	829694.9839	path	2
A-E	1503.238107	1277590.925	path	2
A-E	1630.922529	1707213.605	path	2
A-E	1769.452413	2017213.367	path	2
A-E	1919.748968	2147479.273	path	2
A-E	2082.811649	1740683.746	path	2
A-E	2259.724807	809122.9387	path	2
A-E	2451.664896	253036.1243	path	2
A-E	2659.908296	63253.47738	path	2
A-E	2885.839805	15016.91224	path	2
A-E	3130.961842	4022.830455	path	2
A-E	3396.904443	1444.768145	path	2
A-E	3685.436098	826.4953589	path	2
A-E	3998.475513	805.2435232	path	2
A-E	4338.104366	942.6194119	path	2
A-E	4706.581153	1226.883554	path	2
A-E	5106.356206	1711.784439	path	2
A-E	5540.087985	2468.280444	path	2
A-E	6010.660763	3546.178285	path	2
A-E	6521.203797	4894.04774	path	2
A-E	7075.112145	6255.158872	path	2
A-E	7676.069238	7209.77457	path	2
A-E	8328.071378	8019.544059	path	2
A-E	9035.454309	8801.216871	path	2
A-E	9802.922054	9552.13422	path	2
A-E	10635.57819	10275.9588	path	2
A-E	11538.95979	10982.67503	path	2
A-E	12519.07426	11688.46145	path	2
A-E	13582.43924	12415.65386	path	2
A-E	14736.12599	13190.87926	path	2
A-E	15987.80643	13971.76001	path	2
A-E	17345.80408	14734.56929	path	2
A-E	18819.14949	15488.86541	path	2
A-E	20417.64025	16247.42253	path	2
A-E	22151.90615	17026.24692	path	2
A-E	24033.47988	17844.72419	path	2
A-E	26074.8737	18725.95986	path	2
A-E	28289.66266	19697.38375	path	2
A-E	30692.57489	20770.28463	path	2
A-E	33299.58948	21933.08923	path	2
A-E	36128.04281	23181.15809	path	2
A-E	39196.74379	24507.721	path	2
A-E	42526.09896	25903.45608	path	2
A-E	46138.24818	27356.08803	path	2
A-E	50057.21186	28850.03065	path	2
A-E	54309.05069	30366.10441	path	2
A-E	58922.03895	31884.47889	path	2
A-E	63926.85252	33407.18663	path	2
A-E	69356.77287	34949.79533	path	2
A-E	75247.90842	36531.55446	path	2
A-E	81639.43457	38175.53026	path	2
A-E	88573.85431	39908.92618	path	2
A-E	96097.28079	41763.57556	path	2
A-E	104259.744	43776.65757	path	2
A-E	113115.5234	45966.13873	path	2
A-E	122723.5091	48267.7865	path	2
A-E	133147.5931	50701.96362	path	2
A-E	144457.0945	53304.94259	path	2
A-E	156727.2202	56119.36556	path	2
A-E	170039.5654	59195.38713	path	2
A-E	184482.6556	62592.18108	path	2
A-E	200152.5359	66379.91326	path	2
A-E	217153.4093	70660.86394	path	2
A-E	235598.3299	75671.9204	path	2
A-E	255609.9544	81468.62547	path	2
A-E	277321.358	88050.87628	path	2
A-E	300876.9192	95400.9007	path	2
A-E	326433.28	103474.8024	path	2
A-E	354160.3876	112193.5562	path	2
A-E	384242.6241	121433.9827	path	2
A-E	416880.0334	131036.3531	path	2
A-E	452289.6506	141335.4528	path	2
A-E	490706.9461	152540.1836	path	2
A-E	532387.3907	164624.8023	path	2
A-E	577608.155	177536.6974	path	2
A-E	626669.9523	191190.7572	path	2
A-E	679899.0384	205463.9124	path	2
A-E	737649.3809	220190.2757	path	2
A-E	800305.0136	235157.4393	path	2
A-E	868282.5898	251733.245	path	2
A-E	942034.1531	271034.3747	path	2
A-E	1022050.144	292304.3267	path	2
A-E	1108862.659	314483.8154	path	2
A-E	1203048.994	336154.2931	path	2
A-E	1305235.477	355534.2546	path	2
A-E	1416101.637	370554.2361	path	2
A-E	1536384.724	379031.0415	path	2
A-E	1666884.605	379612.8015	path	2
A-E	1808469.093	375196.2881	path	2
A-E	1962079.708	366455.1091	path	2
A-E	2128737.945	353621.8089	path	2
A-E	2309552.064	337073.6185	path	2
A-E	2505724.459	317314.1179	path	2
A-E	2718559.656	294947.2731	path	2
A-E	2949472.987	270645.732	path	2
A-E	3200000	245115.7602	path	2
NA	0	35245.7202	path	3
NA	1000	35245.7202	path	3
NA	1084.939586	142590.2456	path	3
NA	1177.093904	450749.1374	path	3
NA	1277.075773	1135285.337	path	3
NA	1385.55006	2323076.803	path	3
NA	1503.238107	3937983.578	path	3
NA	1630.922529	5638965.063	path	3
NA	1769.452413	6955101.233	path	3
NA	1919.748968	7534413.197	path	3
NA	2082.811649	5944347.113	path	3
NA	2259.724807	2501215.69	path	3
NA	2451.664896	672507.496	path	3
NA	2659.908296	140389.1563	path	3
NA	2885.839805	27647.24717	path	3
NA	3130.961842	6240.847484	path	3
NA	3396.904443	1962.004655	path	3
NA	3685.436098	1043.789046	path	3
NA	3998.475513	1010.665852	path	3
NA	4338.104366	1188.381309	path	3
NA	4706.581153	1556.695897	path	3
NA	5106.356206	2185.568941	path	3
NA	5540.087985	3164.105921	path	3
NA	6010.660763	4544.397402	path	3
NA	6521.203797	6229.502883	path	3
NA	7075.112145	7841.430382	path	3
NA	7676.069238	8814.515995	path	3
NA	8328.071378	9530.655335	path	3
NA	9035.454309	10163.98113	path	3
NA	9802.922054	10729.97522	path	3
NA	10635.57819	11253.93393	path	3
NA	11538.95979	11769.49334	path	3
NA	12519.07426	12317.87886	path	3
NA	13582.43924	12948.39188	path	3
NA	14736.12599	13717.80427	path	3
NA	15987.80643	14589.11194	path	3
NA	17345.80408	15532.13625	path	3
NA	18819.14949	16554.42268	path	3
NA	20417.64025	17664.43835	path	3
NA	22151.90615	18871.69918	path	3
NA	24033.47988	20186.91655	path	3
NA	26074.8737	21622.16681	path	3
NA	28289.66266	23191.08806	path	3
NA	30692.57489	25001.52721	path	3
NA	33299.58948	27136.39138	path	3
NA	36128.04281	29563.40947	path	3
NA	39196.74379	32229.27498	path	3
NA	42526.09896	35052.32835	path	3
NA	46138.24818	37916.67532	path	3
NA	50057.21186	40669.36544	path	3
NA	54309.05069	43122.60972	path	3
NA	58922.03895	45209.21957	path	3
NA	63926.85252	47137.06936	path	3
NA	69356.77287	48940.35551	path	3
NA	75247.90842	50655.05838	path	3
NA	81639.43457	52325.31636	path	3
NA	88573.85431	54002.81905	path	3
NA	96097.28079	55746.64172	path	3
NA	104259.744	57623.66565	path	3
NA	113115.5234	59652.3554	path	3
NA	122723.5091	61663.36708	path	3
NA	133147.5931	63675.30069	path	3
NA	144457.0945	65736.58955	path	3
NA	156727.2202	67902.22311	path	3
NA	170039.5654	70234.37826	path	3
NA	184482.6556	72803.57079	path	3
NA	200152.5359	75690.44753	path	3
NA	217153.4093	78992.54886	path	3
NA	235598.3299	82820.99405	path	3
NA	255609.9544	87200.1876	path	3
NA	277321.358	92139.02261	path	3
NA	300876.9192	97643.98967	path	3
NA	326433.28	103716.9403	path	3
NA	354160.3876	110352.6265	path	3
NA	384242.6241	117536.0201	path	3
NA	416880.0334	125261.1562	path	3
NA	452289.6506	134172.207	path	3
NA	490706.9461	144521.7648	path	3
NA	532387.3907	156182.7662	path	3
NA	577608.155	168953.3246	path	3
NA	626669.9523	182531.8968	path	3
NA	679899.0384	196496.0392	path	3
NA	737649.3809	210288.9535	path	3
NA	800305.0136	223219.1266	path	3
NA	868282.5898	235664.563	path	3
NA	942034.1531	248414.6321	path	3
NA	1022050.144	261310.2482	path	3
NA	1108862.659	274162.7556	path	3
NA	1203048.994	286754.0639	path	3
NA	1305235.477	298838.249	path	3
NA	1416101.637	310144.888	path	3
NA	1536384.724	320384.34	path	3
NA	1666884.605	329453.203	path	3
NA	1808469.093	338284.5215	path	3
NA	1962079.708	346914.6774	path	3
NA	2128737.945	355179.1883	path	3
NA	2309552.064	362901.5032	path	3
NA	2505724.459	369895.0993	path	3
NA	2718559.656	375966.4347	path	3
NA	2949472.987	380918.7843	path	3
NA	3200000	384556.9431	path	3
SA	0	688.7881787	path	4
SA	1000	688.7881787	path	4
SA	1084.939586	751.1868165	path	4
SA	1177.093904	820.9535674	path	4
SA	1277.075773	899.0260665	path	4
SA	1385.55006	986.4696173	path	4
SA	1503.238107	1084.495045	path	4
SA	1630.922529	1194.479075	path	4
SA	1769.452413	1317.987601	path	4
SA	1919.748968	1456.802221	path	4
SA	2082.811649	1624.486222	path	4
SA	2259.724807	1845.652556	path	4
SA	2451.664896	2118.79948	path	4
SA	2659.908296	2436.159504	path	4
SA	2885.839805	2780.785527	path	4
SA	3130.961842	3123.526117	path	4
SA	3396.904443	3422.225483	path	4
SA	3685.436098	3625.16595	path	4
SA	3998.475513	3708.273755	path	4
SA	4338.104366	3762.032976	path	4
SA	4706.581153	3802.118192	path	4
SA	5106.356206	3833.444199	path	4
SA	5540.087985	3861.192995	path	4
SA	6010.660763	3890.729315	path	4
SA	6521.203797	3927.588521	path	4
SA	7075.112145	3977.541478	path	4
SA	7676.069238	4048.343917	path	4
SA	8328.071378	4157.952442	path	4
SA	9035.454309	4307.240516	path	4
SA	9802.922054	4493.19286	path	4
SA	10635.57819	4712.660676	path	4
SA	11538.95979	4961.937592	path	4
SA	12519.07426	5236.357442	path	4
SA	13582.43924	5529.921598	path	4
SA	14736.12599	5835.973516	path	4
SA	15987.80643	6179.976344	path	4
SA	17345.80408	6576.685935	path	4
SA	18819.14949	7025.966583	path	4
SA	20417.64025	7526.891231	path	4
SA	22151.90615	8077.32729	path	4
SA	24033.47988	8673.494314	path	4
SA	26074.8737	9309.50928	path	4
SA	28289.66266	9976.94671	path	4
SA	30692.57489	10675.82614	path	4
SA	33299.58948	11417.91178	path	4
SA	36128.04281	12211.53705	path	4
SA	39196.74379	13066.80903	path	4
SA	42526.09896	13995.91921	path	4
SA	46138.24818	15013.53936	path	4
SA	50057.21186	16137.32817	path	4
SA	54309.05069	17388.58189	path	4
SA	58922.03895	18799.0536	path	4
SA	63926.85252	20399.94162	path	4
SA	69356.77287	22201.68528	path	4
SA	75247.90842	24212.40134	path	4
SA	81639.43457	26437.20359	path	4
SA	88573.85431	28876.84364	path	4
SA	96097.28079	31526.17677	path	4
SA	104259.744	34372.49805	path	4
SA	113115.5234	37382.88708	path	4
SA	122723.5091	40516.40837	path	4
SA	133147.5931	43823.45029	path	4
SA	144457.0945	47380.97631	path	4
SA	156727.2202	51289.39049	path	4
SA	170039.5654	55677.72088	path	4
SA	184482.6556	60711.36868	path	4
SA	200152.5359	66603.5756	path	4
SA	217153.4093	73728.75396	path	4
SA	235598.3299	83236.38827	path	4
SA	255609.9544	95477.18172	path	4
SA	277321.358	110485.1591	path	4
SA	300876.9192	128066.1195	path	4
SA	326433.28	147638.1063	path	4
SA	354160.3876	168075.5545	path	4
SA	384242.6241	187611.9381	path	4
SA	416880.0334	203943.1351	path	4
SA	452289.6506	217116.8381	path	4
SA	490706.9461	228239.4049	path	4
SA	532387.3907	238053.0337	path	4
SA	577608.155	247523.2826	path	4
SA	626669.9523	257804.7411	path	4
SA	679899.0384	270253.62	path	4
SA	737649.3809	286504.3259	path	4
SA	800305.0136	308633.879	path	4
SA	868282.5898	353638.2267	path	4
SA	942034.1531	440751.1818	path	4
SA	1022050.144	580467.2727	path	4
SA	1108862.659	784771.5702	path	4
SA	1203048.994	1058086.933	path	4
SA	1305235.477	1382112.214	path	4
SA	1416101.637	1699184.042	path	4
SA	1536384.724	1910046.743	path	4
SA	1666884.605	1904597.133	path	4
SA	1808469.093	1648645.285	path	4
SA	1962079.708	1249672.575	path	4
SA	2128737.945	839247.4397	path	4
SA	2309552.064	505229.1952	path	4
SA	2505724.459	275848.9508	path	4
SA	2718559.656	138203.3513	path	4
SA	2949472.987	64285.05337	path	4
SA	3200000	28088.30263	path	4
