# Supplementary material for: Variation among 532 genomes unveils the origin and evolutionary history of a global insect herbivore
Source: Nat Commun. 2020 May 8;11:2321. doi: 10.1038/s41467-020-16178-9 (PMC7211002; doi:10.1038/s41467-020-16178-9)
Supplement: Supplementary file 4 — Source Data [file 41467_2020_16178_MOESM4_ESM.zip › Source_data/Source_data/SourceDataSupplementary/Supplementary Figure 10-14. EigenGWAS/EigenGWAS.eigenval]

65.7882
10.5213
8.7183
8.0211
6.2000
5.7724
4.7287
4.4614
4.3039
4.0367
3.6485
3.5041
3.0020
2.8378
2.7496
2.6221
2.5539
2.4974
2.3801
2.3020
2.2864
2.2329
2.1996
2.1802
2.1585
2.1203
2.1045
2.0707
2.0662
2.0320
2.0120
1.9981
1.9689
1.9585
1.9528
1.9290
1.9101
1.9044
1.9000
1.8852
1.8762
1.8695
1.8601
1.8505
1.8394
1.8221
1.8173
1.8028
1.7942
1.7796
1.7734
1.7696
1.7592
1.7546
1.7447
1.7410
1.7324
1.7224
1.7177
1.7105
1.7021
1.6971
1.6919
1.6864
1.6823
1.6685
1.6660
1.6632
1.6480
1.6413
1.6330
1.6281
1.6247
1.6173
1.6111
1.6083
1.6007
1.5967
1.5860
1.5846
1.5702
1.5650
1.5596
1.5561
1.5517
1.5476
1.5395
1.5303
1.5295
1.5283
1.5211
1.5113
1.5047
1.5021
1.4991
1.4921
1.4875
1.4858
1.4812
1.4741
1.4724
1.4686
1.4653
1.4621
1.4617
1.4525
1.4502
1.4452
1.4424
1.4391
1.4336
1.4313
1.4308
1.4271
1.4247
1.4228
1.4214
1.4192
1.4179
1.4102
1.4095
1.4076
1.4071
1.4037
1.4009
1.3999
1.3988
1.3928
1.3911
1.3902
1.3889
1.3856
1.3828
1.3807
1.3797
1.3786
1.3767
1.3738
1.3728
1.3722
1.3688
1.3672
1.3637
1.3631
1.3594
1.3579
1.3568
1.3555
1.3536
1.3494
1.3481
1.3476
1.3451
1.3425
1.3399
1.3387
1.3372
1.3353
1.3321
1.3315
1.3298
1.3280
1.3246
1.3239
1.3204
1.3202
1.3190
1.3175
1.3156
1.3150
1.3134
1.3121
1.3106
1.3077
1.3077
1.3060
1.3041
1.3036
1.3021
1.2996
1.2974
1.2959
1.2943
1.2920
1.2911
1.2899
1.2879
1.2851
1.2838
1.2821
1.2802
1.2792
1.2789
1.2776
1.2755
1.2742
1.2731
1.2708
1.2701
1.2678
1.2659
1.2646
1.2624
1.2614
1.2597
1.2586
1.2560
1.2551
1.2544
1.2526
1.2504
1.2496
1.2490
1.2464
1.2459
1.2449
1.2434
1.2397
1.2389
1.2378
1.2368
1.2342
1.2336
1.2311
1.2302
1.2291
1.2281
1.2250
1.2242
1.2216
1.2213
1.2200
1.2183
1.2166
1.2158
1.2142
1.2134
1.2116
1.2112
1.2099
1.2091
1.2068
1.2053
1.2042
1.2035
1.2008
1.2007
1.1977
1.1969
1.1947
1.1944
1.1914
1.1894
1.1870
1.1859
1.1847
1.1838
1.1834
1.1810
1.1799
1.1798
1.1792
1.1766
1.1735
1.1719
1.1716
1.1704
1.1683
1.1662
1.1656
1.1646
1.1636
1.1616
1.1608
1.1599
1.1583
1.1573
1.1571
1.1545
1.1534
1.1523
1.1503
1.1498
1.1476
1.1444
1.1431
1.1410
1.1406
1.1396
1.1377
1.1349
1.1339
1.1320
1.1301
1.1296
1.1277
1.1264
1.1244
1.1235
1.1216
1.1203
1.1191
1.1173
1.1158
1.1136
1.1127
1.1116
1.1092
1.1083
1.1063
1.1049
1.1030
1.1005
1.0998
1.0987
1.0964
1.0953
1.0941
1.0934
1.0921
1.0911
1.0887
1.0872
1.0870
1.0811
1.0796
1.0785
1.0772
1.0766
1.0757
1.0736
1.0728
1.0702
1.0694
1.0653
1.0633
1.0628
1.0610
1.0598
1.0574
1.0566
1.0540
1.0535
1.0504
1.0496
1.0488
1.0461
1.0455
1.0430
1.0414
1.0403
1.0378
1.0369
1.0350
1.0344
1.0334
1.0317
1.0296
1.0278
1.0254
1.0244
1.0205
1.0198
1.0164
1.0159
1.0128
1.0105
1.0090
1.0074
1.0041
1.0020
1.0011
0.9994
0.9990
0.9943
0.9935
0.9913
0.9908
0.9882
0.9860
0.9828
0.9813
0.9794
0.9772
0.9731
0.9710
0.9697
0.9685
0.9645
0.9641
0.9599
0.9589
0.9575
0.9552
0.9519
0.9514
0.9480
0.9451
0.9437
0.9420
0.9404
0.9366
0.9327
0.9317
0.9283
0.9259
0.9233
0.9228
0.9206
0.9196
0.9150
0.9123
0.9105
0.9089
0.9048
0.9032
0.8993
0.8987
0.8948
0.8937
0.8908
0.8896
0.8865
0.8838
0.8823
0.8784
0.8747
0.8744
0.8723
0.8691
0.8661
0.8642
0.8600
0.8567
0.8542
0.8511
0.8484
0.8454
0.8420
0.8413
0.8396
0.8366
0.8351
0.8321
0.8299
0.8273
0.8262
0.8247
0.8210
0.8157
0.8146
0.8133
0.8069
0.8064
0.8034
0.7986
0.7974
0.7930
0.7896
0.7871
0.7838
0.7830
0.7782
0.7771
0.7739
0.7717
0.7694
0.7676
0.7619
0.7603
0.7550
0.7538
0.7501
0.7460
0.7444
0.7407
0.7388
0.7365
0.7351
0.7346
0.7320
0.7290
0.7257
0.7244
0.7198
0.7180
0.7174
0.7138
0.7128
0.7092
0.7060
0.7049
0.7006
0.6993
0.6973
0.6940
0.6887
0.6828
0.6806
0.6724
0.6632
0.6600
0.6575
0.6469
0.6401
0.6306
0.6254
0.6131
0.6069
0.6037
0.5949
0.5915
0.5770
0.5736
0.5474
0.5421
0.5348
0.5294
0.5277
0.5236
0.5187
0.4924
0.4723
0.4695
0.4668
0.4550
0.4293
0.4250
0.4057
0.3873
0.3080
-0.0504
