# Supplementary material for: Variation among 532 genomes unveils the origin and evolutionary history of a global insect herbivore
Source: Nat Commun. 2020 May 8;11:2321. doi: 10.1038/s41467-020-16178-9 (PMC7211002; doi:10.1038/s41467-020-16178-9)
Supplement: Supplementary file 4 — Source Data [file 41467_2020_16178_MOESM4_ESM.zip › Source_data/Source_data/SourceDataSupplementary/Supplementary Figure 10-14. EigenGWAS/EigenGWAS.eigenvec]

NA_M_11	NA_M_11	0.0140	-0.0044	0.0026	0.0471	0.0196
NA_M_12	NA_M_12	0.0172	0.0013	0.0115	0.0196	0.0064
NA_M_5	NA_M_5	0.0186	0.0144	0.0564	0.0289	0.0260
NA_M_6	NA_M_6	0.0181	0.0144	0.0433	0.0250	0.0208
NA_M_8	NA_M_8	0.0181	0.0111	0.0492	0.0187	0.0163
POP10_AF_3	POP10_AF_3	0.0143	-0.0012	-0.0141	-0.0040	-0.0016
POP10_AF_4	POP10_AF_4	0.0137	-0.0085	-0.0233	0.0113	0.0073
POP10_AF_5	POP10_AF_5	0.0143	-0.0094	-0.0275	0.0098	0.0057
POP10_AF_7	POP10_AF_7	0.0142	-0.0081	-0.0235	0.0142	0.0016
POP10_AF_8	POP10_AF_8	0.0134	-0.0035	-0.0184	0.0098	-0.0027
POP10_AS_10	POP10_AS_10	-0.0359	0.0256	-0.0601	-0.0248	0.0298
POP10_AS_2	POP10_AS_2	-0.0489	0.0139	-0.0842	0.0146	0.0433
POP10_AS_2-2	POP10_AS_2-2	-0.0484	0.0107	-0.0793	0.0179	0.0420
POP10_AS_2-3	POP10_AS_2-3	-0.0355	0.0280	-0.0577	-0.0251	0.0269
POP10_AS_4	POP10_AS_4	-0.0467	0.0201	-0.0674	-0.0022	0.0298
POP10_NA_1	POP10_NA_1	0.0155	0.0047	0.0414	0.0645	0.0372
POP10_NA_10	POP10_NA_10	0.0168	0.0069	0.0469	0.0605	0.0322
POP10_NA_12	POP10_NA_12	0.0192	0.0185	0.0703	0.0288	0.0301
POP10_NA_8	POP10_NA_8	0.0162	-0.0023	0.0162	0.0457	0.0133
POP10_NA_9	POP10_NA_9	0.0207	0.0210	0.0711	-0.0045	0.0125
POP10_OC_23	POP10_OC_23	-0.1433	0.0406	0.0201	-0.0054	-0.0096
POP10_OC_24	POP10_OC_24	-0.1401	0.0244	0.0156	-0.0017	0.0045
POP10_OC_26	POP10_OC_26	-0.1292	0.0408	0.0228	-0.0134	-0.0058
POP10_OC_5	POP10_OC_5	-0.1518	0.0295	0.0151	0.0026	-0.0061
POP10_OC_6	POP10_OC_6	-0.1381	0.0394	0.0181	-0.0135	-0.0075
POP10_SA_10	POP10_SA_10	0.0189	0.0184	0.0292	-0.0806	-0.0346
POP10_SA_11	POP10_SA_11	0.0190	0.0179	0.0281	-0.0826	-0.0314
POP10_SA_2	POP10_SA_2	0.0193	0.0168	0.0294	-0.0788	-0.0278
POP10_SA_4	POP10_SA_4	0.0196	0.0207	0.0327	-0.0808	-0.0197
POP10_SA_5	POP10_SA_5	0.0194	0.0173	0.0326	-0.0660	-0.0267
POP11_AF_2	POP11_AF_2	0.0153	-0.0028	-0.0244	-0.0122	-0.0008
POP11_AF_4	POP11_AF_4	0.0125	-0.0103	-0.0278	0.0204	0.0061
POP11_AF_5	POP11_AF_5	0.0123	-0.0106	-0.0339	0.0204	0.0049
POP11_AF_7	POP11_AF_7	0.0143	-0.0020	-0.0161	-0.0017	-7.288E-005
POP11_AF_9	POP11_AF_9	0.0144	-0.0069	-0.0229	0.0154	0.0038
POP11_AS_11	POP11_AS_11	0.0118	-0.0042	-0.0327	0.0041	0.0072
POP11_AS_3	POP11_AS_3	0.0111	-0.0035	-0.0280	-0.0033	0.0020
POP11_AS_6	POP11_AS_6	0.0169	0.0105	0.0021	-0.0320	-0.0013
POP11_AS_7	POP11_AS_7	0.0098	-0.0132	-0.0507	0.0112	0.0112
POP11_AS_9	POP11_AS_9	0.0102	0.0054	-0.0251	-0.0224	-0.0019
POP11_EU_1	POP11_EU_1	0.0171	0.0046	-0.0008	-0.0236	-0.0012
POP11_EU_2	POP11_EU_2	0.0157	-0.0057	-0.0181	0.0082	0.0019
POP11_EU_7	POP11_EU_7	0.0130	-0.0012	-0.0175	-0.0032	0.0020
POP11_EU_7-2	POP11_EU_7-2	0.0162	0.0066	-0.0028	-0.0231	0.0012
POP11_EU_9	POP11_EU_9	0.0137	-0.0064	-0.0315	0.0103	0.0071
POP11_SA_1	POP11_SA_1	0.0154	0.0085	0.0019	-0.0175	0.0019
POP11_SA_3	POP11_SA_3	0.0143	-0.0040	-0.0113	0.0174	0.0122
POP11_SA_4	POP11_SA_4	0.0137	0.0071	-0.0038	-0.0152	0.0021
POP11_SA_7	POP11_SA_7	0.0139	-0.0027	-0.0111	0.0099	0.0050
POP11_SA_8	POP11_SA_8	0.0156	-0.0026	-0.0063	0.0041	0.0123
POP12_AF_15	POP12_AF_15	0.0127	-0.0091	-0.0335	0.0171	0.0014
POP12_AF_19	POP12_AF_19	0.0128	-0.0061	-0.0294	0.0150	0.0014
POP12_AF_2	POP12_AF_2	0.0178	0.0113	0.0044	-0.0376	-0.0009
POP12_AF_24a	POP12_AF_24a	0.0147	0.0029	-0.0157	-0.0138	-0.0003
POP12_AF_7	POP12_AF_7	0.0153	-0.0021	-0.0245	-9.911E-005	0.0017
POP12_AS_1a	POP12_AS_1a	-0.0125	0.0145	-0.0478	-0.0261	0.0249
POP12_AS_3a	POP12_AS_3a	-0.0059	0.0129	-0.0234	-0.0520	0.0027
POP12_AS_7a	POP12_AS_7a	-0.0137	0.0074	-0.0629	-0.0060	0.0246
POP12_AS_8a	POP12_AS_8a	-0.0036	0.0084	-0.0335	-0.0100	0.0104
POP12_AS_9	POP12_AS_9	-0.0074	0.0045	-0.0461	-0.0074	0.0210
POP12_EU_10	POP12_EU_10	0.0131	-0.0028	-0.0248	0.0062	-0.0029
POP12_EU_2	POP12_EU_2	0.0161	0.0062	-0.0019	-0.0307	-0.0065
POP12_EU_8	POP12_EU_8	0.0118	-0.0147	-0.0404	0.0197	0.0075
POP12_NA_1	POP12_NA_1	0.0185	0.0121	0.0769	0.0627	0.0315
POP12_NA_2	POP12_NA_2	0.0217	0.0270	0.0680	-0.0361	0.0053
POP12_NA_3	POP12_NA_3	0.0212	0.0197	0.0504	-0.0296	-8.111E-005
POP12_NA_4	POP12_NA_4	0.0216	0.0247	0.0567	-0.0533	-0.0051
POP12_NA_5	POP12_NA_5	0.0205	0.0216	0.0553	-0.0173	0.0005
POP12_SA_1	POP12_SA_1	0.0141	-0.0056	-0.0124	0.0304	0.0151
POP12_SA_2	POP12_SA_2	0.0211	0.0242	0.0380	-0.1033	-0.0301
POP12_SA_3	POP12_SA_3	0.0146	-0.0023	-0.0082	0.0274	0.0126
POP12_SA_7	POP12_SA_7	0.0124	-0.0087	-0.0141	0.0319	0.0049
POP13_AF_1	POP13_AF_1	0.0158	0.0018	-0.0045	-0.0186	0.0030
POP13_AF_2	POP13_AF_2	0.0165	-0.0004	-0.0181	-0.0038	0.0032
POP13_AF_4	POP13_AF_4	0.0156	-0.0009	-0.0187	-0.0033	0.0092
POP13_AF_6	POP13_AF_6	0.0128	-0.0045	-0.0295	0.0031	0.0027
POP13_AF_7	POP13_AF_7	0.0151	0.0004	-0.0183	-0.0147	0.0059
POP13_AS_1	POP13_AS_1	-0.0227	-0.0027	-0.0828	0.0189	0.0321
POP13_AS_10	POP13_AS_10	-0.0242	-0.0033	-0.0660	0.0196	0.0272
POP13_AS_2	POP13_AS_2	-0.0243	-0.0010	-0.0808	0.0209	0.0291
POP13_AS_6	POP13_AS_6	-0.0245	-0.0074	-0.0760	0.0194	0.0295
POP13_AS_7	POP13_AS_7	-0.0196	0.0016	-0.0730	0.0024	0.0307
POP13_EU_2	POP13_EU_2	0.0146	-0.0004	-0.0169	-0.0030	-0.0056
POP13_EU_5	POP13_EU_5	0.0136	-0.0074	-0.0232	0.0106	0.0061
POP13_EU_6	POP13_EU_6	0.0154	-0.0019	-0.0179	-0.0064	0.0082
POP13_NA_1	POP13_NA_1	0.0182	0.0121	0.0468	0.0275	0.0064
POP13_NA_2	POP13_NA_2	0.0179	0.0088	0.0622	0.0693	0.0286
POP13_NA_5	POP13_NA_5	0.0189	0.0125	0.0535	0.0148	0.0085
POP13_NA_6	POP13_NA_6	0.0181	0.0135	0.0402	0.0028	-0.0037
POP13_NA_7	POP13_NA_7	0.0216	0.0229	0.0612	-0.0230	0.0073
POP14_AF_10	POP14_AF_10	0.0138	-0.0077	-0.0251	0.0172	0.0007
POP14_AF_3	POP14_AF_3	0.0124	-0.0094	-0.0294	0.0178	-0.0018
POP14_AF_6	POP14_AF_6	0.0161	-0.0024	-0.0105	-0.0103	-0.0021
POP14_AF_8	POP14_AF_8	0.0169	0.0086	0.0029	-0.0301	-0.0061
POP14_AF_9	POP14_AF_9	0.0146	-0.0027	-0.0189	-0.0062	0.0041
POP14_AS_13	POP14_AS_13	0.0140	-0.0015	-0.0216	-0.0061	0.0030
POP14_AS_2	POP14_AS_2	0.0178	0.0074	-0.0010	-0.0325	-0.0046
POP14_AS_3	POP14_AS_3	0.0165	0.0062	-0.0029	-0.0254	-0.0027
POP14_AS_5	POP14_AS_5	0.0150	3.423E-005	-0.0120	-0.0153	-0.0015
POP14_AS_6	POP14_AS_6	0.0170	0.0064	-0.0007	-0.0428	-0.0031
POP14_EU_2	POP14_EU_2	0.0140	-0.0128	-0.0345	0.0121	0.0029
POP14_EU_2-2	POP14_EU_2-2	0.0136	-0.0104	-0.0291	0.0036	0.0040
POP14_EU_3	POP14_EU_3	0.0138	-0.0031	-0.0176	-0.0277	-0.0128
POP14_EU_4	POP14_EU_4	0.0131	-0.0119	-0.0348	0.0240	0.0094
POP14_EU_9	POP14_EU_9	0.0118	-0.0146	-0.0345	0.0203	0.0003
POP14_NA_1	POP14_NA_1	0.0155	-0.0022	0.0142	0.0435	0.0048
POP14_NA_12	POP14_NA_12	0.0138	-0.0034	0.0057	0.0511	0.0047
POP14_NA_13	POP14_NA_13	0.0190	0.0175	0.0521	0.0160	0.0127
POP14_NA_15	POP14_NA_15	0.0152	0.0034	0.0125	0.0229	0.0032
POP14_NA_2	POP14_NA_2	0.0195	0.0144	0.0389	0.0065	0.0084
POP15_AF_10	POP15_AF_10	0.0144	0.0033	-0.0201	-0.0220	0.0076
POP15_AF_2	POP15_AF_2	0.0132	-0.0115	-0.0357	0.0099	0.0052
POP15_AF_3	POP15_AF_3	0.0154	-0.0030	-0.0203	-0.0062	0.0053
POP15_AF_5	POP15_AF_5	0.0130	-0.0173	-0.0367	0.0151	0.0034
POP15_AF_6	POP15_AF_6	0.0136	-0.0151	-0.0420	0.0093	0.0066
POP15_AS_1	POP15_AS_1	0.0138	-0.0055	-0.0201	-0.0034	-0.0002
POP15_AS_2	POP15_AS_2	0.0140	0.0043	-0.0183	-0.0211	0.0018
POP15_AS_3	POP15_AS_3	0.0127	-0.0042	-0.0269	-0.0007	-0.0004
POP15_AS_4	POP15_AS_4	0.0128	-0.0073	-0.0351	0.0196	0.0066
POP15_AS_6	POP15_AS_6	0.0116	-0.0107	-0.0366	0.0208	0.0015
POP15_EU_2	POP15_EU_2	0.0182	0.0101	0.0060	-0.0470	-0.0084
POP15_EU_5	POP15_EU_5	0.0125	-0.0156	-0.0318	0.0165	0.0060
POP15_EU_6	POP15_EU_6	0.0151	-0.0050	-0.0228	0.0094	0.0044
POP15_EU_7	POP15_EU_7	0.0134	-0.0082	-0.0259	0.0114	-0.0010
POP15_NA_2	POP15_NA_2	0.0208	0.0174	0.0756	0.0327	0.0295
POP15_NA_3	POP15_NA_3	0.0178	0.0100	0.0722	0.0728	0.0367
POP15_NA_4	POP15_NA_4	0.0181	0.0059	0.0745	0.0832	0.0388
POP15_NA_5	POP15_NA_5	0.0189	0.0143	0.1011	0.0939	0.0557
POP15_NA_6	POP15_NA_6	0.0173	0.0147	0.1003	0.1158	0.0572
POP16_AF_1	POP16_AF_1	0.0116	-0.0092	-0.0308	0.0132	0.0042
POP16_AF_4	POP16_AF_4	0.0114	-0.0113	-0.0424	0.0161	0.0103
POP16_AF_5	POP16_AF_5	0.0125	-0.0038	-0.0268	-0.0022	0.0016
POP16_AF_6	POP16_AF_6	0.0146	-0.0029	-0.0193	-0.0073	-0.0004
POP16_AF_7	POP16_AF_7	0.0131	-0.0004	-0.0302	-0.0054	-0.0006
POP16_AS_2	POP16_AS_2	0.0156	0.0046	-0.0074	-0.0238	-0.0022
POP16_AS_4	POP16_AS_4	0.0129	-0.0126	-0.0278	0.0190	0.0036
POP16_AS_5	POP16_AS_5	0.0193	0.0143	0.0204	-0.0579	-0.0131
POP16_AS_5-2	POP16_AS_5-2	0.0186	0.0166	0.0192	-0.0568	-0.0093
POP16_AS_6	POP16_AS_6	0.0147	-0.0025	-0.0233	0.0080	0.0020
POP16_EU_1	POP16_EU_1	0.0142	-0.0034	-0.0220	0.0078	0.0035
POP16_EU_2	POP16_EU_2	0.0158	0.0046	-0.0044	-0.0130	-0.0011
POP16_EU_31	POP16_EU_31	0.0149	-0.0050	-0.0181	0.0042	-0.0010
POP16_EU_9	POP16_EU_9	0.0164	-0.0018	-0.0141	-0.0065	0.0028
POP17_AS_1	POP17_AS_1	0.0123	-0.0144	-0.0312	0.0240	-0.0046
POP17_AS_1-2	POP17_AS_1-2	0.0172	0.0029	-0.0021	-0.0203	0.0016
POP17_NA_1	POP17_NA_1	0.0201	0.0186	0.0923	0.0609	0.0378
POP17_NA_3	POP17_NA_3	0.0178	0.0084	0.0739	0.0861	0.0437
POP17_NA_4	POP17_NA_4	0.0161	0.0071	0.0695	0.0951	0.0329
POP17_NA_5	POP17_NA_5	0.0197	0.0153	0.0690	0.0402	0.0252
POP17_NA_6	POP17_NA_6	0.0156	0.0015	0.0258	0.0619	0.0248
POP18_AS_1	POP18_AS_1	0.0134	-0.0088	-0.0234	0.0104	-0.0074
POP18_AS_11	POP18_AS_11	0.0152	-0.0081	-0.0201	0.0083	-0.0027
POP18_AS_5	POP18_AS_5	0.0137	-0.0046	-0.0201	-0.0006	-0.0037
POP18_AS_6	POP18_AS_6	0.0125	-0.0185	-0.0355	0.0183	0.0032
POP18_AS_7	POP18_AS_7	0.0127	-0.0130	-0.0299	0.0180	-0.0054
POP18_NA_1	POP18_NA_1	0.0211	0.0272	0.0909	0.0025	0.0179
POP18_NA_21	POP18_NA_21	0.0209	0.0256	0.0963	0.0614	0.0458
POP18_NA_22	POP18_NA_22	0.0203	0.0191	0.0970	0.0690	0.0453
POP18_NA_23	POP18_NA_23	0.0201	0.0218	0.1113	0.0933	0.0568
POP18_NA_4	POP18_NA_4	0.0219	0.0275	0.0917	-0.0002	0.0240
POP19_AS_3	POP19_AS_3	0.0162	0.0051	-0.0021	-0.0287	-0.0040
POP19_AS_5	POP19_AS_5	0.0167	-0.0025	-0.0089	-0.0124	-0.0029
POP19_AS_6	POP19_AS_6	0.0158	-0.0018	-0.0139	-0.0029	0.0018
POP19_NA_1	POP19_NA_1	0.0188	0.0122	0.0613	0.0517	0.0124
POP19_NA_10	POP19_NA_10	0.0168	0.0086	0.0531	0.0732	0.0214
POP19_NA_11	POP19_NA_11	0.0173	0.0091	0.0523	0.0553	0.0196
POP19_NA_5	POP19_NA_5	0.0198	0.0189	0.0972	0.0860	0.0387
POP19_NA_9	POP19_NA_9	0.0177	0.0122	0.0387	0.0156	0.0032
POP1_AF_4	POP1_AF_4	0.0107	-0.0250	-0.0501	0.0341	0.0035
POP1_AF_5	POP1_AF_5	0.0114	-0.0193	-0.0476	0.0332	0.0015
POP1_AF_6	POP1_AF_6	0.0111	-0.0184	-0.0485	0.0314	-0.0008
POP1_AF_7	POP1_AF_7	0.0115	-0.0187	-0.0477	0.0318	-0.0022
POP1_AF_8	POP1_AF_8	0.0106	-0.0197	-0.0532	0.0350	0.0035
POP1_AS_2	POP1_AS_2	0.0106	-0.0065	-0.0480	0.0007	0.0085
POP1_AS_3	POP1_AS_3	0.0088	-0.0075	-0.0428	0.0139	0.0062
POP1_AS_4-3	POP1_AS_4-3	-0.0526	0.0098	-0.0693	0.0081	0.0372
POP1_AS_4-4	POP1_AS_4-4	0.0126	0.0039	-0.0372	-0.0217	0.0123
POP1_AS_4-5	POP1_AS_4-5	0.0095	-0.0003	-0.0441	-0.0100	0.0142
POP1_AS_7	POP1_AS_7	0.0111	-0.0044	-0.0409	-0.0073	0.0126
POP1_AS_9	POP1_AS_9	0.0105	0.0010	-0.0450	-0.0115	0.0162
POP1_EU_1	POP1_EU_1	0.0114	-0.0130	-0.0319	0.0197	9.093E-005
POP1_EU_4	POP1_EU_4	0.0148	-0.0073	-0.0239	0.0130	-0.0005
POP1_EU_4-2	POP1_EU_4-2	0.0139	-0.0085	-0.0225	0.0104	-0.0015
POP1_EU_7	POP1_EU_7	0.0124	-0.0125	-0.0303	0.0188	0.0021
POP1_EU_7-2	POP1_EU_7-2	0.0149	-0.0062	-0.0183	0.0071	0.0043
POP1_NA_22	POP1_NA_22	0.0196	0.0189	0.0784	0.0458	0.0341
POP1_NA_4	POP1_NA_4	0.0214	0.0243	0.0620	-0.0244	0.0103
POP1_SA_1	POP1_SA_1	0.0137	-0.0013	-0.0232	-0.0376	-0.0214
POP1_SA_4	POP1_SA_4	0.0127	-0.0136	-0.0325	-0.0277	-0.0250
POP1_SA_6	POP1_SA_6	0.0123	-0.0151	-0.0309	-0.0183	-0.0256
POP1_SA_7	POP1_SA_7	0.0134	-0.0100	-0.0347	-0.0260	-0.0243
POP1_SA_9	POP1_SA_9	0.0126	-0.0089	-0.0309	-0.0236	-0.0262
POP20_AF_1	POP20_AF_1	0.0142	-0.0047	-0.0169	0.0004	0.0022
POP20_AF_3	POP20_AF_3	0.0130	-0.0066	-0.0212	0.0149	0.0061
POP20_AF_4	POP20_AF_4	0.0162	0.0020	-0.0036	-0.0191	-0.0056
POP20_AF_5	POP20_AF_5	0.0137	-0.0060	-0.0252	0.0130	0.0032
POP20_AF_9	POP20_AF_9	0.0130	-0.0125	-0.0285	0.0144	0.0037
POP20_AS_2	POP20_AS_2	0.0138	-0.0082	-0.0304	0.0120	0.0108
POP20_AS_3	POP20_AS_3	0.0142	-0.0065	-0.0239	0.0074	0.0045
POP20_AS_4	POP20_AS_4	0.0133	-0.0111	-0.0319	0.0224	0.0052
POP20_AS_5	POP20_AS_5	0.0181	0.0118	0.0092	-0.0492	-0.0058
POP20_NA_1	POP20_NA_1	0.0201	0.0226	0.0936	0.0498	0.0350
POP20_NA_25	POP20_NA_25	0.0204	0.0212	0.0892	0.0451	0.0269
POP20_NA_3	POP20_NA_3	0.0209	0.0194	0.0964	0.0552	0.0386
POP20_NA_5	POP20_NA_5	0.0208	0.0256	0.0868	0.0340	0.0333
POP21_AS_2	POP21_AS_2	-0.0236	-0.1354	0.0032	-0.0081	0.0075
POP21_AS_3	POP21_AS_3	0.0107	-0.0291	-0.0545	0.0296	-0.0037
POP21_AS_4	POP21_AS_4	-0.0149	-0.1126	0.0064	-0.0167	-0.0002
POP21_AS_5	POP21_AS_5	-0.0254	-0.1576	0.0045	-0.0092	0.0115
POP21_AS_6	POP21_AS_6	-0.0629	-0.2520	0.0531	-0.0328	0.0037
POP22_AS_1	POP22_AS_1	0.0112	-0.0519	-0.0595	0.0361	0.0088
POP22_AS_2	POP22_AS_2	0.0109	-0.0534	-0.0581	0.0360	0.0067
POP22_AS_6	POP22_AS_6	0.0127	-0.0452	-0.0477	0.0206	0.0030
POP22_AS_7	POP22_AS_7	0.0117	-0.0508	-0.0510	0.0240	0.0019
POP22_AS_8	POP22_AS_8	0.0110	-0.0475	-0.0535	0.0249	6.259E-005
POP22_NA_10	POP22_NA_10	0.0180	0.0040	0.0096	0.0258	0.0038
POP22_NA_12	POP22_NA_12	0.0214	0.0243	0.1070	0.0495	0.0362
POP22_NA_3	POP22_NA_3	0.0170	0.0088	0.0375	0.0385	0.0100
POP22_NA_4	POP22_NA_4	0.0126	-0.0053	0.0185	0.0653	0.0080
POP23A_NA_1	POP23A_NA_1	0.0196	0.0196	0.0443	-0.0148	-0.0025
POP23A_NA_10	POP23A_NA_10	0.0201	0.0186	0.0619	-0.0077	0.0101
POP23A_NA_3	POP23A_NA_3	0.0200	0.0180	0.0561	0.0031	0.0133
POP23A_NA_4	POP23A_NA_4	0.0207	0.0221	0.0631	-0.0222	0.0035
POP23A_NA_6-2	POP23A_NA_6-2	0.0162	0.0066	0.0497	0.0609	0.0257
POP23C_NA_1	POP23C_NA_1	0.0201	0.0211	0.0482	-0.0111	0.0044
POP23C_NA_10	POP23C_NA_10	0.0176	0.0133	0.0830	0.0782	0.0391
POP23C_NA_5	POP23C_NA_5	0.0191	0.0144	0.0477	0.0225	0.0010
POP23C_NA_6	POP23C_NA_6	0.0183	0.0135	0.0514	0.0255	0.0159
POP23C_NA_8	POP23C_NA_8	0.0197	0.0229	0.0490	-0.0067	0.0099
POP23_AS_13	POP23_AS_13	-0.0902	-0.3820	0.1097	-0.0593	0.0105
POP23_AS_2	POP23_AS_2	-0.0792	-0.3860	0.1012	-0.0557	0.0137
POP23_AS_2-2	POP23_AS_2-2	-0.0781	-0.3561	0.1068	-0.0662	0.0096
POP23_AS_5	POP23_AS_5	-0.0815	-0.3837	0.1073	-0.0603	0.0179
POP23_AS_6	POP23_AS_6	-0.0908	-0.3979	0.1067	-0.0577	0.0153
POP24_AS_1	POP24_AS_1	0.0155	0.0059	-0.0121	-0.0205	0.0009
POP24_AS_13	POP24_AS_13	0.0135	-0.0064	-0.0354	0.0018	0.0009
POP24_AS_2	POP24_AS_2	0.0108	-0.0060	-0.0402	-0.0034	0.0068
POP24_AS_3	POP24_AS_3	0.0138	0.0045	-0.0201	-0.0148	0.0049
POP24_AS_4	POP24_AS_4	0.0111	-0.0150	-0.0477	0.0160	0.0153
POP24_NA_1	POP24_NA_1	0.0183	0.0141	0.0824	0.0839	0.0432
POP24_NA_10	POP24_NA_10	0.0185	0.0136	0.0646	0.0501	0.0219
POP24_NA_2	POP24_NA_2	0.0178	0.0140	0.0854	0.0902	0.0430
POP24_NA_3	POP24_NA_3	0.0187	0.0168	0.0314	-0.0233	-0.0038
POP24_NA_5	POP24_NA_5	0.0183	0.0171	0.0573	0.0206	0.0114
POP25_AS_1	POP25_AS_1	0.0132	-0.0055	-0.0389	-0.0098	0.0113
POP25_AS_2	POP25_AS_2	0.0150	0.0075	-0.0285	-0.0331	0.0078
POP25_AS_3	POP25_AS_3	0.0164	0.0042	-0.0202	-0.0341	0.0078
POP25_AS_4	POP25_AS_4	0.0142	0.0012	-0.0360	-0.0213	0.0106
POP25_AS_5	POP25_AS_5	0.0102	-0.0046	-0.0577	0.0094	0.0105
POP26_AS_3	POP26_AS_3	0.0140	-0.0036	-0.0223	-0.0047	0.0109
POP26_AS_4	POP26_AS_4	0.0066	-0.0154	-0.0772	0.0285	0.0088
POP26_AS_5	POP26_AS_5	0.0152	0.0012	-0.0397	-0.0151	0.0100
POP26_AS_6	POP26_AS_6	0.0063	-0.0115	-0.0669	0.0156	0.0055
POP26_NA_1	POP26_NA_1	0.0184	0.0169	0.0663	0.0564	0.0175
POP26_NA_2	POP26_NA_2	0.0184	0.0208	0.0805	0.0518	0.0311
POP26_NA_3	POP26_NA_3	0.0211	0.0249	0.0592	-0.0277	-0.0009
POP26_NA_4	POP26_NA_4	0.0205	0.0255	0.0793	0.0131	0.0168
POP26_NA_5	POP26_NA_5	0.0188	0.0038	0.0490	0.0644	-0.1473
POP27_AS_1	POP27_AS_1	0.0071	-0.0082	-0.0594	0.0139	0.0156
POP27_AS_3	POP27_AS_3	0.0074	-0.0114	-0.0648	0.0168	0.0131
POP27_AS_5	POP27_AS_5	0.0087	-0.0089	-0.0686	0.0138	0.0194
POP27_AS_6	POP27_AS_6	0.0078	-0.0122	-0.0649	0.0153	0.0201
POP27_NA_2	POP27_NA_2	0.0181	0.0084	0.0230	0.0162	0.0086
POP27_NA_3	POP27_NA_3	0.0178	0.0089	0.0311	0.0142	0.0059
POP27_NA_4	POP27_NA_4	0.0154	-0.0050	0.0266	0.0636	0.0256
POP27_NA_5	POP27_NA_5	0.0201	0.0187	0.0666	0.0330	0.0212
POP27_NA_6	POP27_NA_6	0.0196	0.0167	0.0496	0.0034	0.0119
POP28_AS_1	POP28_AS_1	0.0112	-0.0121	-0.0311	0.0075	-0.0039
POP28_AS_2	POP28_AS_2	0.0144	-0.0062	-0.0239	0.0032	0.0029
POP28_AS_3	POP28_AS_3	0.0127	-0.0138	-0.0385	0.0162	0.0076
POP28_AS_4	POP28_AS_4	0.0103	-0.0138	-0.0456	0.0204	0.0101
POP28_AS_5	POP28_AS_5	0.0115	-0.0104	-0.0429	0.0147	0.0036
POP28_NA_2	POP28_NA_2	0.0159	0.0023	-0.0036	0.0167	0.0012
POP28_NA_4	POP28_NA_4	0.0131	-0.0030	-0.0104	0.0158	0.0005
POP28_NA_8	POP28_NA_8	0.0145	-0.0025	-0.0055	0.0368	0.0128
POP29_AS_1	POP29_AS_1	0.0175	0.0118	0.0080	-0.0434	-0.0069
POP29_AS_2	POP29_AS_2	0.0106	-0.0104	-0.0311	0.0147	-0.0040
POP29_AS_3	POP29_AS_3	0.0129	-0.0116	-0.0306	0.0122	0.0016
POP29_AS_4	POP29_AS_4	0.0140	-0.0085	-0.0282	0.0126	0.0085
POP29_AS_5	POP29_AS_5	0.0120	-0.0144	-0.0378	0.0133	0.0028
POP2_AF_2	POP2_AF_2	0.0160	-0.0023	-0.0128	-0.0041	0.0033
POP2_AF_3	POP2_AF_3	0.0118	-0.0092	-0.0345	0.0173	0.0018
POP2_AF_7	POP2_AF_7	0.0123	-0.0092	-0.0219	0.0096	0.0027
POP2_AF_8	POP2_AF_8	0.0145	0.0005	-0.0138	0.0027	-0.0003
POP2_AF_9	POP2_AF_9	0.0132	-0.0098	-0.0324	0.0185	-0.0017
POP2_AS_1	POP2_AS_1	0.0111	-0.0022	-0.0432	-0.0038	0.0023
POP2_AS_11	POP2_AS_11	0.0157	0.0047	-0.0153	-0.0275	0.0059
POP2_AS_36	POP2_AS_36	0.0128	0.0106	-0.0205	-0.0346	0.0028
POP2_AS_4	POP2_AS_4	0.0090	-0.0073	-0.0507	0.0064	0.0043
POP2_AS_5	POP2_AS_5	0.0081	-0.0187	-0.0653	0.0182	0.0116
POP2_EU_21	POP2_EU_21	0.0149	-0.0021	-0.0200	0.0003	0.0044
POP2_EU_22	POP2_EU_22	0.0175	0.0058	0.0021	-0.0411	-0.0107
POP2_EU_24	POP2_EU_24	0.0180	0.0084	0.0046	-0.0377	-0.0067
POP2_EU_26	POP2_EU_26	0.0178	0.0102	0.0068	-0.0474	-0.0100
POP2_EU_3	POP2_EU_3	0.0171	0.0065	0.0041	-0.0410	-0.0141
POP2_NA_26	POP2_NA_26	0.0180	0.0145	0.0535	0.0350	0.0089
POP2_OC_1	POP2_OC_1	-0.1332	0.0451	0.0163	-0.0220	-0.0068
POP2_OC_4	POP2_OC_4	-0.1521	0.0255	0.0168	0.0047	-0.0038
POP2_OC_5	POP2_OC_5	-0.1441	0.0381	0.0052	0.0060	-0.0016
POP2_OC_6	POP2_OC_6	-0.1434	0.0342	0.0186	-0.0030	-0.0052
POP2_OC_8	POP2_OC_8	-0.1241	0.0408	0.0198	-0.0181	-0.0050
POP2_SA_12	POP2_SA_12	0.0213	0.0222	0.0377	-0.1070	-0.0326
POP2_SA_2	POP2_SA_2	0.0220	0.0287	0.0425	-0.1046	-0.0253
POP2_SA_24	POP2_SA_24	0.0212	0.0257	0.0390	-0.1066	-0.0342
POP2_SA_25	POP2_SA_25	0.0214	0.0263	0.0419	-0.1032	-0.0284
POP2_SA_7	POP2_SA_7	0.0210	0.0275	0.0381	-0.0974	-0.0274
POP30_AS_1	POP30_AS_1	0.0133	-0.0105	-0.0255	0.0270	0.0117
POP30_AS_3	POP30_AS_3	0.0105	-0.0131	-0.0427	0.0225	0.0145
POP30_AS_5	POP30_AS_5	0.0153	-0.0041	-0.0182	0.0028	0.0053
POP30_AS_6	POP30_AS_6	0.0167	0.0052	-0.0027	-0.0264	-0.0002
POP31_AS_1	POP31_AS_1	0.0138	-0.0082	-0.0377	0.0037	0.0127
POP31_AS_3	POP31_AS_3	0.0152	-0.0043	-0.0298	-0.0019	0.0061
POP31_AS_5	POP31_AS_5	0.0132	-0.0083	-0.0378	0.0076	0.0174
POP31_AS_7	POP31_AS_7	0.0141	-0.0099	-0.0355	0.0059	0.0071
POP31_AS_8	POP31_AS_8	0.0133	-0.0042	-0.0358	-0.0031	0.0066
POP32_AS_1	POP32_AS_1	0.0154	0.0026	-0.0119	-0.0120	-0.0037
POP32_AS_3	POP32_AS_3	0.0138	-0.0044	-0.0200	0.0036	-0.0067
POP32_AS_4	POP32_AS_4	0.0128	-0.0087	-0.0395	0.0171	0.0112
POP32_AS_5	POP32_AS_5	0.0146	-0.0038	-0.0201	-0.0016	0.0006
POP33_AS_2	POP33_AS_2	0.0181	0.0108	0.0013	-0.0351	0.0002
POP33_AS_4	POP33_AS_4	0.0186	0.0177	0.0142	-0.0587	-0.0060
POP33_AS_6	POP33_AS_6	0.0171	0.0118	-0.0010	-0.0364	-4.241E-005
POP34_AS_1	POP34_AS_1	0.0132	-0.0089	-0.0297	0.0116	0.0047
POP34_AS_3	POP34_AS_3	0.0113	-0.0099	-0.0279	0.0109	-0.0018
POP34_AS_5	POP34_AS_5	0.0125	-0.0143	-0.0351	0.0246	0.0087
POP34_AS_6	POP34_AS_6	0.0156	0.0004	-0.0166	-0.0123	-0.0016
POP34_AS_7	POP34_AS_7	0.0155	0.0016	-0.0092	-0.0130	-0.0005
POP35_AS_1	POP35_AS_1	0.0144	-0.0074	-0.0222	-0.0002	0.0026
POP35_AS_2	POP35_AS_2	0.0143	-0.0056	-0.0250	-0.0025	0.0020
POP35_AS_3	POP35_AS_3	0.0133	-0.0050	-0.0297	0.0052	0.0068
POP35_AS_5	POP35_AS_5	0.0120	-0.0065	-0.0251	0.0013	-0.0026
POP35_AS_6	POP35_AS_6	0.0137	-0.0021	-0.0214	-0.0056	-0.0026
POP36_AS_1	POP36_AS_1	0.0145	-0.0045	-0.0288	-0.0023	0.0022
POP36_AS_2	POP36_AS_2	0.0181	0.0128	0.0025	-0.0386	-0.0063
POP36_AS_3	POP36_AS_3	0.0143	-0.0090	-0.0275	0.0088	0.0023
POP36_AS_4	POP36_AS_4	0.0143	-0.0110	-0.0289	0.0118	0.0044
POP36_AS_5	POP36_AS_5	0.0158	0.0037	-0.0090	-0.0178	0.0034
POP37_AS_1	POP37_AS_1	0.0168	0.0091	-0.0045	-0.0326	0.0013
POP37_AS_2	POP37_AS_2	0.0146	0.0032	-0.0180	-0.0201	-0.0005
POP37_AS_3	POP37_AS_3	0.0161	-0.0004	-0.0052	-0.0079	-0.0018
POP37_AS_4	POP37_AS_4	0.0170	0.0010	-0.0088	-0.0300	-0.0070
POP37_AS_6	POP37_AS_6	0.0136	-0.0035	-0.0233	-0.0115	-0.0011
POP38_AS_1	POP38_AS_1	0.0169	0.0098	0.0059	-0.0380	-0.0045
POP38_AS_2	POP38_AS_2	0.0168	0.0042	-0.0035	-0.0178	0.0024
POP38_AS_4	POP38_AS_4	0.0130	-0.0043	-0.0256	0.0077	0.0040
POP38_AS_5	POP38_AS_5	0.0159	-0.0047	-0.0118	-0.0034	-0.0044
POP38_AS_6	POP38_AS_6	0.0156	-0.0061	-0.0177	-0.0050	0.0076
POP39_AS_1	POP39_AS_1	0.0151	-0.0056	-0.0321	-0.0057	0.0044
POP39_AS_4	POP39_AS_4	0.0146	0.0031	-0.0145	-0.0155	-0.0004
POP39_AS_4-2	POP39_AS_4-2	0.0172	0.0130	0.0043	-0.0412	-0.0044
POP39_AS_7	POP39_AS_7	0.0172	0.0108	-0.0032	-0.0366	-0.0014
POP39_AS_8	POP39_AS_8	0.0142	-0.0085	-0.0245	0.0047	0.0043
POP3_AF_1	POP3_AF_1	0.0123	-0.0115	-0.0331	0.0175	-0.0001
POP3_AF_1-2	POP3_AF_1-2	0.0145	-0.0081	-0.0274	0.0116	0.0031
POP3_AF_10	POP3_AF_10	0.0146	-0.0090	-0.0273	0.0079	0.0040
POP3_AF_4	POP3_AF_4	0.0161	0.0036	-0.0041	-0.0090	-0.0026
POP3_AF_9	POP3_AF_9	0.0126	-0.0131	-0.0274	0.0168	0.0026
POP3_AS_1	POP3_AS_1	-0.0469	0.0257	-0.0624	-0.0046	0.0254
POP3_AS_2	POP3_AS_2	-0.0319	0.0239	-0.0563	-0.0191	0.0247
POP3_AS_2-2	POP3_AS_2-2	-0.0283	0.0269	-0.0502	-0.0204	0.0271
POP3_AS_3	POP3_AS_3	-0.0425	0.0116	-0.0851	0.0168	0.0406
POP3_AS_5	POP3_AS_5	-0.0410	0.0218	-0.0724	0.0040	0.0462
POP3_NA_1	POP3_NA_1	0.0141	-0.0162	0.0104	0.1240	-0.3773
POP3_NA_3	POP3_NA_3	0.0126	-0.0181	0.0057	0.1314	-0.3948
POP3_NA_4	POP3_NA_4	0.0128	-0.0166	0.0058	0.1394	-0.3982
POP3_NA_6	POP3_NA_6	0.0123	-0.0203	0.0034	0.1567	-0.4229
POP3_NA_7	POP3_NA_7	0.0122	-0.0219	0.0011	0.1504	-0.4083
POP3_OC_1	POP3_OC_1	-0.1514	0.0359	0.0261	-0.0084	-0.0114
POP3_OC_10	POP3_OC_10	-0.1564	0.0301	0.0117	0.0041	0.0011
POP3_OC_4	POP3_OC_4	-0.1462	0.0339	0.0087	0.0143	-0.0012
POP3_OC_7	POP3_OC_7	-0.1534	0.0311	0.0080	0.0115	-0.0073
POP3_OC_8	POP3_OC_8	-0.1520	0.0340	0.0173	-0.0054	-0.0154
POP3_SA_3	POP3_SA_3	0.0209	0.0227	0.0389	-0.1027	-0.0323
POP3_SA_4	POP3_SA_4	0.0204	0.0225	0.0387	-0.0984	-0.0321
POP3_SA_5	POP3_SA_5	0.0215	0.0260	0.0438	-0.1075	-0.0312
POP3_SA_7	POP3_SA_7	0.0210	0.0248	0.0415	-0.1039	-0.0295
POP3_SA_8	POP3_SA_8	0.0210	0.0254	0.0417	-0.1075	-0.0348
POP40_AS_2	POP40_AS_2	0.0168	0.0069	0.0019	-0.0383	-0.0036
POP40_AS_3	POP40_AS_3	0.0126	-0.0031	-0.0246	-0.0047	0.0001
POP40_AS_3-2	POP40_AS_3-2	0.0171	0.0071	-0.0011	-0.0320	0.0005
POP40_AS_4	POP40_AS_4	0.0169	0.0093	0.0063	-0.0411	7.174E-005
POP40_AS_5	POP40_AS_5	0.0167	-0.0009	-0.0083	-0.0120	0.0022
POP41_AS_1	POP41_AS_1	0.0104	-0.0018	-0.0627	-0.0189	0.0020
POP41_AS_2	POP41_AS_2	0.0107	-0.0034	-0.0621	-0.0200	-0.0013
POP41_AS_3	POP41_AS_3	0.0114	-0.0040	-0.0420	-0.0165	-0.0043
POP41_AS_4	POP41_AS_4	0.0107	-0.0029	-0.0573	-0.0207	-0.0040
POP41_AS_5	POP41_AS_5	0.0095	-0.0058	-0.0667	-0.0132	-0.0021
POP42_AS_3	POP42_AS_3	0.0152	0.0010	-0.0087	-0.0168	-0.0025
POP42_AS_5	POP42_AS_5	0.0148	-0.0069	-0.0229	0.0121	0.0031
POP42_AS_7	POP42_AS_7	0.0133	-0.0086	-0.0344	0.0209	0.0040
POP4_AF_1	POP4_AF_1	0.0126	-0.0066	-0.0253	0.0082	0.0014
POP4_AF_2	POP4_AF_2	0.0153	-0.0031	-0.0151	0.0087	0.0061
POP4_AF_4-2	POP4_AF_4-2	0.0187	0.0144	0.0175	-0.0598	-0.0101
POP4_AF_4-3	POP4_AF_4-3	0.0150	-0.0028	-0.0088	-0.0165	-0.0043
POP4_AF_5	POP4_AF_5	0.0179	0.0090	0.0023	-0.0249	0.0002
POP4_AF_7	POP4_AF_7	0.0188	0.0140	0.0159	-0.0498	-0.0142
POP4_AS_1	POP4_AS_1	-0.0732	0.0303	-0.0493	-0.0070	0.0312
POP4_AS_3	POP4_AS_3	-0.0885	0.0207	-0.0689	0.0209	0.0302
POP4_AS_6	POP4_AS_6	-0.0856	0.0356	-0.0590	-0.0086	0.0319
POP4_AS_7	POP4_AS_7	-0.0495	0.0437	-0.0314	-0.0426	0.0271
POP4_AS_8	POP4_AS_8	-0.0717	0.0334	-0.0630	-0.0129	0.0362
POP4_EU_1	POP4_EU_1	0.0151	-0.0081	-0.0161	0.0051	-0.0013
POP4_EU_3	POP4_EU_3	0.0155	-0.0058	-0.0146	0.0079	0.0021
POP4_EU_4	POP4_EU_4	0.0174	0.0072	0.0006	-0.0256	0.0008
POP4_EU_5	POP4_EU_5	0.0173	0.0053	-0.0006	-0.0123	-0.0010
POP4_EU_6	POP4_EU_6	0.0124	-0.0102	-0.0271	0.0159	0.0056
POP4_NA_1	POP4_NA_1	0.0183	0.0138	0.1089	0.1069	0.0587
POP4_NA_21	POP4_NA_21	0.0205	0.0229	0.0664	-0.0094	0.0031
POP4_NA_22	POP4_NA_22	0.0217	0.0244	0.0722	-0.0139	0.0102
POP4_NA_5	POP4_NA_5	0.0173	0.0108	0.0675	0.0822	0.0318
POP4_NA_6	POP4_NA_6	0.0213	0.0272	0.1003	0.0441	0.0336
POP4_OC_22	POP4_OC_22	-0.1380	0.0185	0.0215	0.0034	0.0007
POP4_OC_23	POP4_OC_23	-0.1149	0.0476	0.0197	-0.0445	-0.0078
POP4_OC_24	POP4_OC_24	-0.1477	0.0355	0.0279	-0.0149	-0.0114
POP4_OC_25	POP4_OC_25	-0.1216	0.0503	0.0182	-0.0410	-0.0023
POP4_OC_9	POP4_OC_9	-0.1516	0.0332	0.0125	0.0069	-1.801E-005
POP4_SA_11	POP4_SA_11	0.0216	0.0249	0.0411	-0.1041	-0.0282
POP4_SA_29	POP4_SA_29	0.0210	0.0236	0.0411	-0.1078	-0.0366
POP4_SA_37	POP4_SA_37	0.0215	0.0260	0.0406	-0.1074	-0.0336
POP4_SA_39	POP4_SA_39	0.0210	0.0240	0.0392	-0.1111	-0.0382
POP4_SA_42	POP4_SA_42	0.0202	0.0219	0.0380	-0.1028	-0.0368
POP5_AS_2	POP5_AS_2	-0.0855	0.0212	-0.0700	0.0185	0.0319
POP5_AS_3	POP5_AS_3	-0.0565	0.0219	-0.0637	0.0053	0.0418
POP5_AS_5	POP5_AS_5	-0.0769	0.0246	-0.0679	0.0174	0.0299
POP5_AS_8	POP5_AS_8	-0.0856	0.0153	-0.0661	0.0157	0.0327
POP5_AS_9	POP5_AS_9	-0.0711	0.0249	-0.0614	0.0069	0.0408
POP5_NA_4	POP5_NA_4	0.0220	0.0252	0.0960	0.0287	0.0292
POP5_NA_5	POP5_NA_5	0.0177	0.0125	0.0463	0.0364	0.0114
POP5_NA_6	POP5_NA_6	0.0168	0.0057	0.0554	0.0752	0.0229
POP5_NA_7	POP5_NA_7	0.0203	0.0234	0.0587	-0.0201	0.0085
POP5_NA_8	POP5_NA_8	0.0186	0.0139	0.0545	0.0271	0.0143
POP5_OC_1	POP5_OC_1	-0.1714	0.0393	0.0270	0.0229	-0.0225
POP5_OC_12	POP5_OC_12	-0.1767	0.0435	0.0316	0.0195	-0.0263
POP5_OC_2	POP5_OC_2	-0.1718	0.0451	0.0294	0.0178	-0.0308
POP5_OC_5	POP5_OC_5	-0.1602	0.0327	0.0249	0.0112	-0.0163
POP5_OC_9	POP5_OC_9	-0.1747	0.0473	0.0344	0.0158	-0.0313
POP5_SA_3	POP5_SA_3	0.0210	0.0219	0.0397	-0.1065	-0.0405
POP5_SA_5	POP5_SA_5	0.0207	0.0230	0.0371	-0.1083	-0.0405
POP5_SA_6	POP5_SA_6	0.0208	0.0241	0.0372	-0.1049	-0.0342
POP5_SA_6-2	POP5_SA_6-2	0.0197	0.0166	0.0325	-0.0891	-0.0410
POP5_SA_8	POP5_SA_8	0.0215	0.0254	0.0424	-0.1137	-0.0372
POP6_EU_2	POP6_EU_2	0.0156	-0.0035	-0.0083	-0.0066	-0.0034
POP6_EU_3	POP6_EU_3	0.0115	-0.0110	-0.0402	0.0200	0.0018
POP6_EU_4	POP6_EU_4	0.0121	-0.0103	-0.0287	0.0191	-0.0030
POP6_EU_7	POP6_EU_7	0.0118	-0.0107	-0.0292	0.0211	-0.0042
POP6_NA_1	POP6_NA_1	0.0200	0.0206	0.0585	-0.0153	0.0099
POP6_NA_11	POP6_NA_11	0.0167	0.0096	0.0792	0.0921	0.0419
POP6_NA_12	POP6_NA_12	0.0205	0.0211	0.1010	0.0673	0.0467
POP6_NA_5	POP6_NA_5	0.0188	0.0172	0.0915	0.0835	0.0333
POP6_NA_6	POP6_NA_6	0.0201	0.0221	0.0834	0.0364	0.0282
POP6_SA_1	POP6_SA_1	0.0212	0.0238	0.0420	-0.1133	-0.0406
POP6_SA_11	POP6_SA_11	0.0215	0.0265	0.0409	-0.1111	-0.0312
POP6_SA_4	POP6_SA_4	0.0219	0.0263	0.0428	-0.0979	-0.0259
POP6_SA_6	POP6_SA_6	0.0211	0.0238	0.0397	-0.1078	-0.0319
POP6_SA_9	POP6_SA_9	0.0208	0.0219	0.0370	-0.1175	-0.0393
POP7_AF_1	POP7_AF_1	0.0149	0.0001	-0.0104	-0.0129	0.0023
POP7_AF_6	POP7_AF_6	0.0129	-0.0142	-0.0291	0.0156	0.0066
POP7_AF_7	POP7_AF_7	0.0125	-0.0117	-0.0367	0.0111	0.0093
POP7_AF_8	POP7_AF_8	0.0114	-0.0085	-0.0288	0.0088	-0.0010
POP7_AF_9	POP7_AF_9	0.0138	-0.0035	-0.0281	-0.0077	0.0101
POP7_AS_1	POP7_AS_1	0.0132	-0.0100	-0.0332	0.0120	0.0061
POP7_AS_22	POP7_AS_22	0.0131	-0.0107	-0.0307	0.0154	0.0073
POP7_AS_25	POP7_AS_25	0.0139	-0.0109	-0.0283	0.0125	0.0040
POP7_AS_3	POP7_AS_3	0.0116	-0.0145	-0.0446	0.0212	0.0010
POP7_AS_4	POP7_AS_4	0.0102	-0.0118	-0.0441	0.0189	0.0131
POP7_EU_3	POP7_EU_3	0.0154	-0.0056	-0.0202	0.0078	0.0081
POP7_EU_4	POP7_EU_4	0.0144	-0.0065	-0.0147	0.0049	0.0044
POP7_EU_6	POP7_EU_6	0.0142	-0.0118	-0.0235	0.0185	0.0095
POP7_EU_8	POP7_EU_8	0.0151	0.0092	0.0019	-0.0472	-0.0107
POP7_EU_9	POP7_EU_9	0.0135	-0.0057	-0.0206	-0.0019	0.0030
POP7_NA_1	POP7_NA_1	0.0161	0.0029	-0.0059	-0.0062	0.0060
POP7_NA_1-2	POP7_NA_1-2	0.0130	-0.0118	-0.0348	0.0273	0.0066
POP7_NA_21	POP7_NA_21	0.0141	-0.0099	-0.0338	0.0198	0.0104
POP7_NA_3	POP7_NA_3	0.0128	-0.0102	-0.0360	0.0316	0.0139
POP7_NA_7	POP7_NA_7	0.0148	-0.0035	-0.0223	0.0193	0.0057
POP7_OC_21	POP7_OC_21	-0.1354	0.0230	0.0088	-0.0005	0.0064
POP7_OC_22	POP7_OC_22	-0.1525	0.0368	0.0146	0.0087	0.0007
POP7_OC_5	POP7_OC_5	-0.1104	0.0352	0.0246	-0.0568	-0.0253
POP7_OC_6	POP7_OC_6	-0.1498	0.0288	0.0125	0.0149	-0.0060
POP7_OC_7	POP7_OC_7	-0.1515	0.0256	0.0184	0.0062	-0.0019
POP7_SA_11	POP7_SA_11	0.0201	0.0200	0.0361	-0.1088	-0.0396
POP7_SA_32	POP7_SA_32	0.0219	0.0280	0.0442	-0.1077	-0.0300
POP7_SA_34	POP7_SA_34	0.0215	0.0259	0.0405	-0.1085	-0.0279
POP7_SA_36	POP7_SA_36	0.0214	0.0269	0.0428	-0.1051	-0.0261
POP7_SA_9	POP7_SA_9	0.0215	0.0278	0.0401	-0.1132	-0.0399
POP8_AF_10	POP8_AF_10	0.0115	-0.0126	-0.0339	0.0207	-0.0010
POP8_AF_2	POP8_AF_2	0.0132	-0.0069	-0.0299	0.0147	0.0021
POP8_AF_3	POP8_AF_3	0.0143	-0.0069	-0.0281	0.0102	0.0082
POP8_AF_7	POP8_AF_7	0.0119	-0.0057	-0.0265	0.0054	0.0003
POP8_AF_9	POP8_AF_9	0.0137	-0.0119	-0.0275	0.0090	0.0059
POP8_AS_2	POP8_AS_2	-0.0308	0.0409	0.0378	-0.0843	-0.0105
POP8_AS_4	POP8_AS_4	0.0136	-0.0094	-0.0322	0.0163	0.0065
POP8_AS_5	POP8_AS_5	0.0114	-0.0162	-0.0392	0.0278	0.0011
POP8_AS_6	POP8_AS_6	0.0148	0.0002	-0.0173	-0.0116	0.0031
POP8_AS_9	POP8_AS_9	0.0144	-0.0056	-0.0197	-0.0015	0.0018
POP8_EU_1	POP8_EU_1	0.0122	-0.0107	-0.0315	0.0188	0.0043
POP8_EU_2	POP8_EU_2	0.0145	-0.0081	-0.0259	0.0111	0.0084
POP8_EU_3	POP8_EU_3	0.0156	0.0021	-0.0137	-0.0094	0.0035
POP8_EU_5	POP8_EU_5	0.0146	-0.0073	-0.0256	0.0060	-0.0004
POP8_EU_8	POP8_EU_8	0.0124	-0.0086	-0.0258	0.0172	0.0023
POP8_NA_11	POP8_NA_11	0.0173	0.0104	0.0451	0.0306	0.0170
POP8_NA_2	POP8_NA_2	0.0178	0.0101	0.0404	0.0250	0.0206
POP8_NA_3	POP8_NA_3	0.0173	0.0103	0.0389	0.0373	0.0222
POP8_NA_4	POP8_NA_4	0.0159	0.0025	0.0282	0.0528	0.0187
POP8_NA_7	POP8_NA_7	0.0152	0.0020	0.0146	0.0362	0.0085
POP8_OC_11	POP8_OC_11	-0.1634	0.0497	0.0330	0.0012	-0.0305
POP8_OC_2	POP8_OC_2	-0.1698	0.0421	0.0372	0.0156	-0.0305
POP8_OC_3	POP8_OC_3	-0.1664	0.0477	0.0334	0.0130	-0.0281
POP8_OC_4	POP8_OC_4	-0.1734	0.0508	0.0298	0.0212	-0.0296
POP8_SA_1	POP8_SA_1	0.0199	0.0219	0.0372	-0.1044	-0.0391
POP9_AF_2	POP9_AF_2	0.0119	-0.0113	-0.0352	0.0183	0.0041
POP9_AF_3	POP9_AF_3	0.0155	-0.0028	-0.0134	0.0072	0.0031
POP9_AF_4	POP9_AF_4	0.0121	-0.0126	-0.0328	0.0245	0.0025
POP9_AF_7	POP9_AF_7	0.0142	-0.0058	-0.0171	0.0098	0.0039
POP9_AF_8	POP9_AF_8	0.0172	0.0019	0.0010	-0.0194	-0.0065
POP9_AS_1	POP9_AS_1	0.0139	-0.0101	-0.0319	0.0020	0.0041
POP9_AS_2	POP9_AS_2	0.0103	-0.0143	-0.0551	0.0233	0.0127
POP9_AS_21	POP9_AS_21	0.0129	-0.0072	-0.0310	0.0140	0.0094
POP9_AS_3	POP9_AS_3	0.0101	-0.0089	-0.0414	0.0112	0.0005
POP9_EU_2	POP9_EU_2	0.0134	-0.0019	-0.0223	0.0075	0.0053
POP9_EU_6	POP9_EU_6	0.0120	-0.0096	-0.0315	0.0209	-0.0058
POP9_EU_8	POP9_EU_8	0.0158	-0.0039	-0.0127	-0.0024	-0.0025
POP9_NA_10	POP9_NA_10	0.0166	0.0087	0.0604	0.0691	0.0259
POP9_NA_11	POP9_NA_11	0.0182	0.0186	0.1048	0.0947	0.0525
POP9_NA_3	POP9_NA_3	0.0168	0.0076	0.0444	0.0594	0.0222
POP9_NA_6	POP9_NA_6	0.0200	0.0199	0.1037	0.0656	0.0374
POP9_NA_9	POP9_NA_9	0.0206	0.0198	0.0753	0.0180	0.0193
POP9_SA_1	POP9_SA_1	0.0212	0.0229	0.0386	-0.1009	-0.0326
POP9_SA_2	POP9_SA_2	0.0208	0.0246	0.0390	-0.1058	-0.0333
POP9_SA_3	POP9_SA_3	0.0218	0.0261	0.0413	-0.1049	-0.0298
POP9_SA_3-2	POP9_SA_3-2	0.0197	0.0177	0.0340	-0.1007	-0.0430
POP9_SA_7	POP9_SA_7	0.0190	0.0150	0.0298	-0.0884	-0.0421
