# Supplementary material for: Variation among 532 genomes unveils the origin and evolutionary history of a global insect herbivore
Source: Nat Commun. 2020 May 8;11:2321. doi: 10.1038/s41467-020-16178-9 (PMC7211002; doi:10.1038/s41467-020-16178-9)
Supplement: Supplementary file 4 — Source Data [file 41467_2020_16178_MOESM4_ESM.zip › Source_data/Source_data/SourceDataSupplementary/Supplementary Figure 10-14. EigenGWAS/Global_PCA1.egwas]

SNP	CHR	BP	RefAllele	AltAllele	freq	Beta	SE	Chi	P	PGC	n1	freq1	n2	freq2	Fst
.	scaffold_51	107861	T	C	0.0647	0.0011	0.0044	0.0585	0.8089	0.9461	73	0.0753	437	0.0629	0.0006
.	scaffold_51	112077	T	C	0.0612	0.0016	0.0046	0.1189	0.7303	0.9232	75	0.0667	440	0.0602	0.0002
.	scaffold_51	112978	T	A	0.0552	0.0004	0.0046	0.0063	0.9365	0.9822	73	0.0753	434	0.0518	0.0026
.	scaffold_51	113125	T	A	0.1053	-0.0214	0.0036	35.5947	2.43E-009	0.0952	75	0.2400	433	0.0820	0.0667
.	scaffold_51	113762	A	G	0.0725	0.0025	0.0043	0.3299	0.5657	0.8724	74	0.0676	436	0.0734	0.0001
.	scaffold_51	115259	A	G	0.0943	0.0012	0.0039	0.0916	0.7622	0.9326	74	0.0946	435	0.0943	3.40E-007
.	scaffold_51	116090	A	C	0.0571	-3.19E-005	0.0049	4.21E-005	0.9948	0.9986	75	0.0800	433	0.0531	0.0034
.	scaffold_51	116561	A	G	0.0667	0.0021	0.0044	0.2328	0.6295	0.8927	75	0.0733	442	0.0656	0.0002
.	scaffold_51	118153	T	A	0.0542	0.0002	0.0050	0.0012	0.9723	0.9923	75	0.0800	432	0.0498	0.0045
.	scaffold_51	120001	C	T	0.0573	-0.0329	0.0043	57.4421	3.49E-014	0.0340	73	0.1849	433	0.0358	0.1016
.	scaffold_51	120050	T	A	0.0520	0.0078	0.0048	2.6466	0.1038	0.6491	75	0.0133	444	0.0586	0.0103
.	scaffold_51	121000	T	C	0.0553	0.0006	0.0045	0.0157	0.9002	0.9720	75	0.0733	449	0.0523	0.0021
.	scaffold_51	121067	G	C	0.1054	-0.0100	0.0036	7.8279	0.0051	0.4339	75	0.1400	447	0.0996	0.0043
.	scaffold_51	121069	A	C	0.0707	0.0032	0.0043	0.5626	0.4532	0.8338	75	0.0733	448	0.0703	3.41E-005
.	scaffold_51	121294	A	T	0.0808	-0.0027	0.0040	0.4769	0.4898	0.8468	74	0.1149	446	0.0751	0.0052
.	scaffold_51	145991	G	C	0.0661	-0.0559	0.0039	207.3697	4.56E-047	5.64E-005	73	0.2808	434	0.0300	0.2514
.	scaffold_51	160681	C	T	0.0543	0.0120	0.0052	5.4143	0.0200	0.5152	75	0.0067	441	0.0624	0.0150
.	scaffold_51	160888	T	C	0.0725	-0.0357	0.0038	86.1324	1.50E-020	0.0094	73	0.2603	444	0.0417	0.1723
.	scaffold_51	169052	G	T	0.0922	0.0038	0.0039	0.9423	0.3317	0.7860	74	0.0541	436	0.0986	0.0059
.	scaffold_51	169867	A	G	0.0517	-0.0637	0.0041	246.1426	1.59E-055	1.15E-005	73	0.2945	440	0.0114	0.3995
.	scaffold_51	170377	C	T	0.0723	-0.0453	0.0038	145.9022	1.21E-033	0.0007	73	0.3425	439	0.0273	0.3622
.	scaffold_51	170421	A	C	0.0582	-0.0520	0.0042	150.5772	1.15E-034	0.0006	74	0.3041	433	0.0162	0.3771
.	scaffold_51	173640	T	C	0.0621	-0.0120	0.0048	6.1340	0.0133	0.4885	75	0.1000	440	0.0557	0.0084
.	scaffold_51	174572	G	A	0.1238	-0.0013	0.0034	0.1511	0.6975	0.9134	74	0.1554	439	0.1185	0.0031
.	scaffold_51	180169	A	G	0.0599	-0.0223	0.0043	26.6583	2.43E-007	0.1487	74	0.1622	435	0.0425	0.0631
.	scaffold_51	184872	T	C	0.0619	0.0062	0.0045	1.8870	0.1695	0.7008	72	0.0486	437	0.0641	0.0010
.	scaffold_51	185758	A	C	0.0534	0.0042	0.0048	0.7892	0.3743	0.8038	74	0.0676	432	0.0509	0.0014
.	scaffold_51	185965	T	C	0.0602	0.0046	0.0043	1.1362	0.2865	0.7656	74	0.0676	433	0.0589	0.0003
.	scaffold_51	186434	G	A	0.1726	-0.0254	0.0027	88.4809	4.57E-021	0.0085	75	0.4467	432	0.1250	0.1827
.	scaffold_51	189624	T	G	0.0596	0.0099	0.0046	4.6394	0.0312	0.5469	75	0.0067	437	0.0686	0.0171
.	scaffold_51	189640	T	C	0.0649	0.0060	0.0044	1.8140	0.1780	0.7064	75	0.0600	441	0.0658	0.0001
.	scaffold_51	231447	C	T	0.0535	-0.0180	0.0050	12.8707	0.0003	0.3157	74	0.1622	440	0.0352	0.0784
.	scaffold_51	231501	A	G	0.0874	-0.0596	0.0025	585.6443	1.96E-129	1.30E-011	73	0.5068	436	0.0172	0.7383
.	scaffold_51	231933	G	A	0.1087	-0.0308	0.0032	92.4398	6.18E-022	0.0072	73	0.3219	433	0.0727	0.1582
.	scaffold_51	234073	T	C	0.0667	0.0009	0.0044	0.0430	0.8358	0.9538	75	0.1000	442	0.0611	0.0060
.	scaffold_51	240228	T	A	0.0578	-0.0692	0.0036	372.8364	3.99E-083	6.66E-008	75	0.3333	444	0.0113	0.4709
.	scaffold_51	240247	G	C	0.0521	-0.0527	0.0053	97.3171	5.26E-023	0.0058	75	0.1933	434	0.0276	0.1398
.	scaffold_51	241222	T	C	0.0572	0.0057	0.0045	1.5977	0.2062	0.7237	75	0.0467	441	0.0590	0.0007
.	scaffold_51	241759	T	C	0.0507	0.0057	0.0049	1.3383	0.2473	0.7463	74	0.0405	439	0.0524	0.0007
.	scaffold_51	242526	C	T	0.0553	0.0052	0.0049	1.1469	0.2842	0.7645	74	0.0541	432	0.0556	1.08E-005
.	scaffold_51	245452	A	G	0.0804	0.0059	0.0040	2.2133	0.1368	0.6774	71	0.0704	445	0.0820	0.0004
.	scaffold_51	245468	G	A	0.1047	0.0045	0.0037	1.4649	0.2262	0.7350	75	0.1067	436	0.1044	1.42E-005
.	scaffold_51	245668	T	A	0.0631	-0.0043	0.0047	0.8307	0.3621	0.7988	74	0.0811	441	0.0601	0.0018
.	scaffold_51	251109	T	C	0.0505	0.0054	0.0052	1.0547	0.3044	0.7739	75	0.0467	440	0.0511	0.0001
.	scaffold_51	257697	A	G	0.0586	-0.0396	0.0046	74.0247	6.89E-018	0.0161	74	0.1892	438	0.0365	0.1045
.	scaffold_51	257757	A	G	0.1014	-0.0207	0.0036	32.9357	9.53E-009	0.1085	74	0.2095	434	0.0829	0.0437
.	scaffold_51	257775	G	A	0.0673	0.0070	0.0044	2.5644	0.1093	0.6543	75	0.0333	438	0.0731	0.0063
.	scaffold_51	257850	G	A	0.1364	-0.0200	0.0032	39.2277	3.77E-010	0.0798	74	0.2838	432	0.1111	0.0632
.	scaffold_51	257892	A	T	0.0623	0.0068	0.0045	2.3154	0.1281	0.6704	74	0.0338	432	0.0671	0.0048
.	scaffold_51	258884	A	G	0.0610	0.0076	0.0043	3.1033	0.0781	0.6222	73	0.0137	435	0.0690	0.0131
.	scaffold_51	258893	A	G	0.0503	-0.0219	0.0047	21.9623	2.78E-006	0.1900	72	0.1458	445	0.0348	0.0618
.	scaffold_51	259167	A	G	0.0643	-0.0458	0.0042	118.7475	1.06E-027	0.0023	75	0.2467	446	0.0336	0.1859
.	scaffold_51	260458	A	G	0.0545	-0.0201	0.0049	17.1140	3.52E-005	0.2473	75	0.1000	439	0.0467	0.0137
.	scaffold_51	262993	A	G	0.0840	0.0044	0.0039	1.2712	0.2595	0.7525	75	0.0733	443	0.0858	0.0005
.	scaffold_51	265117	T	C	0.0623	0.0044	0.0044	1.0201	0.3125	0.7776	74	0.0608	440	0.0625	1.20E-005
.	scaffold_51	265189	A	G	0.1795	-0.0026	0.0030	0.7398	0.3897	0.8099	73	0.2329	434	0.1705	0.0065
.	scaffold_51	265225	T	C	0.1017	-0.0268	0.0034	60.5907	7.11E-015	0.0295	74	0.2635	442	0.0747	0.0959
.	scaffold_51	268145	T	A	0.0618	-0.0135	0.0045	9.0261	0.0027	0.4008	75	0.1067	435	0.0540	0.0120
.	scaffold_51	269120	T	G	0.0556	0.0058	0.0046	1.6126	0.2041	0.7225	75	0.0533	438	0.0559	3.22E-005
.	scaffold_51	271364	T	A	0.0874	0.0002	0.0041	0.0034	0.9537	0.9870	74	0.1216	435	0.0816	0.0050
.	scaffold_51	275087	A	G	0.0641	0.0048	0.0043	1.2295	0.2675	0.7565	75	0.0467	448	0.0670	0.0017
.	scaffold_51	282561	T	C	0.0653	0.0038	0.0046	0.6596	0.4167	0.8203	72	0.0625	449	0.0657	4.00E-005
.	scaffold_51	290389	C	T	0.0563	0.0035	0.0048	0.5308	0.4663	0.8385	74	0.0473	441	0.0578	0.0005
.	scaffold_51	303587	T	C	0.1771	0.0062	0.0029	4.4007	0.0359	0.5574	75	0.1267	436	0.1858	0.0060
.	scaffold_51	306008	C	T	0.0577	-0.0377	0.0044	73.4962	9.00E-018	0.0165	75	0.2067	445	0.0326	0.1376
.	scaffold_51	310066	G	A	0.0581	0.0023	0.0048	0.2394	0.6246	0.8912	75	0.0400	450	0.0611	0.0020
.	scaffold_51	338816	G	A	0.0519	-0.0558	0.0040	199.0556	2.97E-045	7.95E-005	70	0.2857	441	0.0147	0.3531
.	scaffold_51	343238	G	A	0.0648	0.0090	0.0044	4.2729	0.0387	0.5632	75	0.0067	434	0.0749	0.0193
.	scaffold_51	360649	C	T	0.0559	-0.0034	0.0048	0.4970	0.4808	0.8437	73	0.0753	446	0.0527	0.0024
.	scaffold_51	362261	G	C	0.0551	0.0036	0.0050	0.5430	0.4612	0.8367	75	0.0267	442	0.0600	0.0053
.	scaffold_51	366458	C	T	0.0541	-0.0318	0.0049	41.7828	1.02E-010	0.0706	73	0.1986	435	0.0299	0.1369
.	scaffold_51	367011	T	C	0.0562	-0.0269	0.0051	28.2260	1.08E-007	0.1373	74	0.1622	433	0.0381	0.0723
.	scaffold_51	367502	G	A	0.0545	0.0021	0.0049	0.1871	0.6654	0.9037	75	0.0400	448	0.0569	0.0014
.	scaffold_51	370313	T	C	0.0856	0.0038	0.0039	0.9566	0.3280	0.7844	74	0.0743	440	0.0875	0.0005
.	scaffold_51	371636	G	A	0.0688	0.0037	0.0043	0.7212	0.3958	0.8123	75	0.0467	448	0.0725	0.0026
.	scaffold_51	371646	C	A	0.1202	-0.0066	0.0035	3.5478	0.0596	0.5983	75	0.1533	445	0.1146	0.0035
.	scaffold_51	371903	A	T	0.0601	0.0037	0.0044	0.7240	0.3948	0.8119	74	0.0541	442	0.0611	0.0002
.	scaffold_51	372618	T	A	0.0631	-0.0003	0.0046	0.0048	0.9450	0.9846	73	0.0685	442	0.0622	0.0002
.	scaffold_51	373247	A	G	0.0524	0.0011	0.0048	0.0484	0.8259	0.9510	73	0.0411	433	0.0543	0.0009
.	scaffold_51	375164	G	C	0.0568	0.0030	0.0048	0.4049	0.5246	0.8588	74	0.0473	437	0.0584	0.0006
.	scaffold_51	385607	T	C	0.0712	-0.0494	0.0035	199.2618	2.68E-045	7.88E-005	74	0.2838	446	0.0359	0.2270
.	scaffold_51	388721	A	G	0.0525	0.0034	0.0050	0.4674	0.4942	0.8484	75	0.0267	439	0.0569	0.0046
.	scaffold_51	393338	G	A	0.0838	0.0022	0.0039	0.3236	0.5695	0.8736	75	0.0933	444	0.0822	0.0004
.	scaffold_51	393374	T	C	0.0603	0.0016	0.0046	0.1226	0.7263	0.9220	75	0.0533	439	0.0615	0.0003
.	scaffold_51	394356	A	G	0.0531	-0.0821	0.0035	552.2428	3.61E-122	4.95E-011	73	0.3493	435	0.0034	0.5850
.	scaffold_51	396158	G	A	0.0697	-0.0103	0.0043	5.6987	0.0170	0.5044	74	0.0946	435	0.0655	0.0032
.	scaffold_51	397837	G	A	0.0613	0.0026	0.0048	0.2922	0.5888	0.8798	72	0.0417	434	0.0645	0.0022
.	scaffold_51	398396	G	A	0.0580	0.0015	0.0047	0.1027	0.7486	0.9286	73	0.0479	436	0.0596	0.0006
.	scaffold_51	399006	G	C	0.0545	0.0002	0.0051	9.66E-004	0.9752	0.9931	75	0.0467	439	0.0558	0.0004
.	scaffold_51	408317	T	C	0.0669	0.0035	0.0044	0.6483	0.4207	0.8218	75	0.0333	441	0.0726	0.0061
.	scaffold_51	408635	G	T	0.0600	0.0005	0.0046	0.0108	0.9173	0.9768	75	0.0400	433	0.0635	0.0025
.	scaffold_51	408671	A	G	0.0776	0.0024	0.0041	0.3363	0.5620	0.8712	75	0.0467	434	0.0829	0.0046
.	scaffold_51	412635	G	A	0.0630	-0.0445	0.0043	107.2053	3.57E-025	0.0038	75	0.2533	449	0.0312	0.2051
.	scaffold_51	412694	G	T	0.0663	0.0023	0.0044	0.2622	0.6086	0.8861	75	0.0400	445	0.0708	0.0038
.	scaffold_51	413065	T	C	0.0706	0.0049	0.0043	1.2777	0.2583	0.7519	75	0.0267	442	0.0781	0.0100
.	scaffold_51	413212	T	A	0.0518	-0.0318	0.0051	38.8325	4.62E-010	0.0814	74	0.1486	438	0.0354	0.0646
.	scaffold_51	413696	T	G	0.0769	0.0032	0.0040	0.6249	0.4292	0.8250	74	0.0608	433	0.0797	0.0012
.	scaffold_51	414937	G	A	0.0720	0.0038	0.0043	0.8071	0.3690	0.8016	75	0.0400	432	0.0775	0.0053
.	scaffold_51	418043	C	G	0.0819	-0.0484	0.0032	227.7079	1.67E-051	2.44E-005	73	0.4589	440	0.0193	0.6275
.	scaffold_51	419068	T	C	0.0549	-0.0191	0.0051	14.1497	0.0002	0.2928	73	0.1096	437	0.0458	0.0193
.	scaffold_51	528858	G	T	0.0727	-0.0034	0.0046	0.5293	0.4669	0.8388	74	0.0878	435	0.0701	0.0012
.	scaffold_51	530096	T	C	0.1257	-0.0361	0.0028	162.3992	3.00E-037	0.0004	72	0.4306	437	0.0755	0.2785
.	scaffold_51	530143	G	A	0.0640	0.0103	0.0045	5.1946	0.0227	0.5238	75	0.0067	441	0.0737	0.0186
.	scaffold_51	530144	G	C	0.0522	0.0101	0.0049	4.2065	0.0403	0.5662	75	0.0067	442	0.0600	0.0142
.	scaffold_51	531831	A	G	0.0535	-0.0556	0.0043	166.0669	4.74E-038	0.0003	74	0.2568	449	0.0200	0.2686
.	scaffold_51	534962	A	G	0.0503	-0.0818	0.0034	564.2793	8.70E-125	3.06E-011	73	0.3219	434	0.0046	0.5196
.	scaffold_51	537376	G	T	0.0543	0.0031	0.0049	0.4051	0.5244	0.8587	75	0.0467	431	0.0557	0.0004
.	scaffold_51	538343	A	G	0.0623	-0.0565	0.0038	220.7030	5.62E-050	3.25E-005	74	0.2973	448	0.0234	0.3126
.	scaffold_51	538349	T	G	0.0782	-0.0425	0.0037	134.9315	3.03E-031	0.0012	75	0.2800	443	0.0440	0.1913
.	scaffold_51	539794	G	A	0.0538	-0.0433	0.0044	95.3814	1.40E-022	0.0063	73	0.2260	447	0.0257	0.1901
.	scaffold_51	539899	A	G	0.0552	-0.0779	0.0034	521.2070	2.04E-115	1.71E-010	73	0.3425	452	0.0088	0.5106
.	scaffold_51	540123	G	A	0.0944	-0.0641	0.0024	726.4849	4.59E-160	4.75E-014	74	0.5405	445	0.0202	0.7742
.	scaffold_51	540184	C	T	0.0529	-0.0778	0.0038	425.4941	1.37E-094	7.97E-009	72	0.3125	438	0.0103	0.4418
.	scaffold_51	540391	C	G	0.0569	-0.0463	0.0044	109.1822	1.32E-025	0.0035	73	0.2603	437	0.0229	0.2578
.	scaffold_51	540392	C	A	0.0562	-0.0464	0.0044	110.8818	5.58E-026	0.0032	73	0.2603	443	0.0226	0.2588
.	scaffold_51	540728	A	T	0.0505	-0.0606	0.0038	251.1328	1.30E-056	9.33E-006	66	0.2955	449	0.0145	0.3680
.	scaffold_51	659716	T	C	0.2317	-0.0023	0.0034	0.4583	0.4984	0.8498	75	0.2600	443	0.2269	0.0015
.	scaffold_51	659803	G	A	0.0845	-0.0097	0.0046	4.4478	0.0349	0.5553	74	0.1419	441	0.0748	0.0143
.	scaffold_51	687877	T	A	0.0778	-0.0507	0.0036	203.9143	2.59E-046	6.50E-005	73	0.3630	435	0.0299	0.3809
.	scaffold_51	876659	G	A	0.0507	-0.0341	0.0050	46.3913	9.68E-012	0.0568	72	0.1806	441	0.0295	0.1145
.	scaffold_51	876871	T	C	0.0748	0.0018	0.0043	0.1764	0.6745	0.9065	73	0.0753	442	0.0747	1.64E-006
.	scaffold_51	877075	T	A	0.0816	-0.0251	0.0040	39.0837	4.06E-010	0.0804	74	0.1959	441	0.0624	0.0586
.	scaffold_51	877106	T	C	0.0551	-0.0418	0.0047	80.6704	2.38E-019	0.0120	74	0.1959	434	0.0311	0.1299
.	scaffold_51	878584	A	G	0.0791	-0.0354	0.0040	78.8287	6.04E-019	0.0130	74	0.2365	432	0.0521	0.1166
.	scaffold_51	882503	A	G	0.0601	-0.0782	0.0028	788.2930	1.67E-173	4.00E-015	75	0.3867	441	0.0045	0.6425
.	scaffold_51	883717	G	T	0.0819	0.0080	0.0043	3.5256	0.0604	0.5995	75	0.0333	438	0.0902	0.0107
.	scaffold_51	883751	G	A	0.0870	-0.0086	0.0041	4.3131	0.0378	0.5614	75	0.1467	448	0.0770	0.0150
.	scaffold_51	883890	G	A	0.0610	-0.0112	0.0049	5.1567	0.0232	0.5254	75	0.1067	433	0.0531	0.0126
.	scaffold_51	884057	A	G	0.0590	-0.0010	0.0051	0.0384	0.8446	0.9563	75	0.0467	450	0.0611	0.0009
.	scaffold_51	884095	A	G	0.0559	0.0061	0.0049	1.5409	0.2145	0.7285	75	0.0333	444	0.0597	0.0033
.	scaffold_51	884180	G	A	0.0546	-0.0718	0.0035	419.0522	3.47E-093	1.03E-008	74	0.3311	457	0.0098	0.4794
.	scaffold_51	884211	C	G	0.0878	-0.0174	0.0040	19.0772	1.26E-005	0.2219	75	0.1933	432	0.0694	0.0483
.	scaffold_51	884288	C	T	0.0568	-0.0280	0.0047	34.8778	3.51E-009	0.0986	75	0.1667	436	0.0378	0.0776
.	scaffold_51	884384	A	G	0.0858	0.0101	0.0040	6.3209	0.0119	0.4820	75	0.0200	432	0.0972	0.0192
.	scaffold_51	884563	A	T	0.0603	-0.0620	0.0036	300.8271	1.92E-067	1.23E-006	75	0.3200	456	0.0175	0.3919
.	scaffold_51	884681	G	A	0.1012	-0.0486	0.0029	273.1634	2.05E-061	3.79E-006	74	0.4459	445	0.0438	0.4348
.	scaffold_51	884693	A	G	0.0969	-0.0202	0.0038	27.8417	1.32E-007	0.1400	75	0.2467	436	0.0711	0.0882
.	scaffold_51	884705	C	T	0.0791	-0.0103	0.0042	6.1192	0.0134	0.4890	74	0.1689	438	0.0639	0.0374
.	scaffold_51	884771	C	T	0.0942	-0.0416	0.0034	153.5688	2.55E-035	0.0005	75	0.3533	440	0.0500	0.2684
.	scaffold_51	884819	T	C	0.0942	-0.0524	0.0030	310.5895	1.44E-069	8.27E-007	72	0.4375	443	0.0384	0.4491
.	scaffold_51	888085	C	T	0.0503	-0.0260	0.0051	25.8370	3.71E-007	0.1551	72	0.1458	435	0.0345	0.0633
.	scaffold_51	892981	A	G	0.0553	-0.0671	0.0037	328.9689	1.42E-073	3.92E-007	75	0.3267	449	0.0100	0.4704
.	scaffold_51	893164	G	C	0.0854	0.0077	0.0038	4.1281	0.0422	0.5699	75	0.0200	446	0.0964	0.0184
.	scaffold_51	893167	C	T	0.0751	0.0036	0.0043	0.7315	0.3924	0.8110	75	0.0600	444	0.0777	0.0011
.	scaffold_51	1012411	G	A	0.0819	-0.0678	0.0025	738.0503	1.40E-162	3.02E-014	73	0.4863	434	0.0138	0.7322
.	scaffold_51	1030349	C	T	0.0522	-0.0414	0.0050	68.8979	9.27E-017	0.0203	73	0.1849	444	0.0304	0.1170
.	scaffold_51	1036584	G	A	0.0720	-0.0162	0.0042	14.5742	0.0001	0.2857	72	0.1875	435	0.0529	0.0661
.	scaffold_51	1038459	C	G	0.0572	-0.0319	0.0045	51.3018	7.92E-013	0.0452	71	0.2042	445	0.0337	0.1280
.	scaffold_51	1045757	C	T	0.0523	0.0084	0.0049	2.9277	0.0871	0.6323	73	0.0137	434	0.0588	0.0101
.	scaffold_51	1051504	C	G	0.0740	-0.0286	0.0041	49.6910	1.80E-012	0.0487	74	0.2365	433	0.0462	0.1318
.	scaffold_51	1051527	C	G	0.0645	-0.0348	0.0042	67.2529	2.13E-016	0.0218	75	0.2133	437	0.0389	0.1262
.	scaffold_51	1053426	G	A	0.0552	0.0086	0.0050	3.0117	0.0827	0.6274	75	0.0133	432	0.0625	0.0117
.	scaffold_51	1087401	T	A	0.0526	-0.0096	0.0050	3.7557	0.0526	0.5878	75	0.0733	438	0.0491	0.0029
.	scaffold_51	1091143	T	A	0.0548	0.0096	0.0051	3.4864	0.0619	0.6015	75	0.0133	436	0.0619	0.0114
.	scaffold_51	1093547	G	C	0.1156	-0.0189	0.0033	33.7669	6.21E-009	0.1041	73	0.2192	433	0.0982	0.0354
.	scaffold_51	1159069	C	T	0.0521	-0.0571	0.0044	165.7356	5.60E-038	0.0003	75	0.2200	443	0.0237	0.1931
.	scaffold_51	1174210	T	C	0.0504	0.0002	0.0053	0.0014	0.9706	0.9918	75	0.0400	431	0.0522	0.0008
.	scaffold_51	1207359	A	G	0.0572	-0.0764	0.0031	591.1357	1.25E-130	1.05E-011	72	0.3681	435	0.0057	0.5932
.	scaffold_51	1258341	T	C	0.0621	-0.0385	0.0042	82.8468	7.90E-020	0.0109	70	0.2214	437	0.0366	0.1395
.	scaffold_51	1266307	A	G	0.0536	-0.0486	0.0042	132.9339	8.30E-031	0.0013	75	0.2200	447	0.0257	0.1830
.	scaffold_51	1266747	T	A	0.0501	-0.0739	0.0036	411.6514	1.41E-091	1.39E-008	75	0.2933	444	0.0090	0.4200
.	scaffold_51	1285387	G	A	0.0543	-0.0104	0.0051	4.1361	0.0420	0.5695	74	0.0878	432	0.0486	0.0075
.	scaffold_51	1379655	A	T	0.0767	-0.0504	0.0036	194.8369	2.48E-044	9.47E-005	70	0.3571	445	0.0326	0.3494
.	scaffold_51	1380204	C	T	0.2534	-0.0241	0.0028	76.4689	2.00E-018	0.0145	74	0.5338	437	0.2059	0.1407
.	scaffold_51	1380269	T	C	0.1302	-0.0028	0.0036	0.5983	0.4392	0.8287	74	0.1351	433	0.1293	7.42E-005
.	scaffold_51	1380382	T	C	0.0537	-0.0664	0.0040	277.4150	2.43E-062	3.19E-006	70	0.2571	451	0.0222	0.2525
.	scaffold_51	1380769	A	C	0.0547	-0.0128	0.0057	5.0469	0.0247	0.5298	75	0.0800	446	0.0504	0.0042
.	scaffold_51	1381377	T	C	0.1198	-0.0396	0.0033	141.0636	1.38E-032	0.0009	75	0.4000	455	0.0736	0.2454
.	scaffold_51	1381394	C	T	0.1118	0.0115	0.0038	9.3011	0.0023	0.3937	75	0.0267	444	0.1261	0.0246
.	scaffold_51	1381410	G	T	0.1943	0.0067	0.0031	4.7210	0.0298	0.5434	75	0.1400	432	0.2037	0.0065
.	scaffold_51	1430367	T	G	0.0531	-0.0408	0.0051	63.1991	1.78E-015	0.0262	74	0.1824	444	0.0315	0.1109
.	scaffold_51	1430872	G	T	0.0734	-0.0049	0.0047	1.0958	0.2952	0.7697	74	0.0946	437	0.0698	0.0022
.	scaffold_51	1430970	A	T	0.0545	-0.0754	0.0042	325.2819	9.05E-073	4.56E-007	74	0.3108	440	0.0114	0.4291
.	scaffold_51	1431809	G	C	0.0533	0.0051	0.0055	0.8543	0.3553	0.7960	74	0.0473	451	0.0543	0.0002
.	scaffold_51	1441740	G	C	0.0979	-0.0313	0.0037	71.1276	2.99E-017	0.0183	70	0.2357	451	0.0765	0.0668
.	scaffold_51	1441821	A	G	0.2799	-0.0071	0.0026	7.1222	0.0076	0.4554	71	0.3099	447	0.2752	0.0014
.	scaffold_51	1441940	T	A	0.1236	-0.0272	0.0037	54.8879	1.27E-013	0.0383	74	0.2432	452	0.1040	0.0433
.	scaffold_51	1441965	C	T	0.1042	-0.0308	0.0037	71.1656	2.93E-017	0.0183	75	0.2467	448	0.0804	0.0728
.	scaffold_51	1442289	C	T	0.0621	0.0077	0.0050	2.2970	0.1296	0.6717	75	0.0333	456	0.0669	0.0047
.	scaffold_51	1442533	C	A	0.0943	-0.0271	0.0043	40.6007	1.87E-010	0.0747	75	0.1933	434	0.0772	0.0397
.	scaffold_51	1442538	T	A	0.0890	-0.0296	0.0043	46.5819	8.79E-012	0.0563	75	0.1933	436	0.0711	0.0461
.	scaffold_51	1443122	C	T	0.0590	0.0054	0.0051	1.1232	0.2892	0.7669	73	0.0342	452	0.0631	0.0036
.	scaffold_51	1443191	A	G	0.0636	0.0050	0.0048	1.0598	0.3033	0.7734	74	0.0405	445	0.0674	0.0030
.	scaffold_51	1443203	A	G	0.0800	0.0052	0.0044	1.4043	0.2360	0.7403	75	0.0467	450	0.0856	0.0050
.	scaffold_51	1443205	G	A	0.0811	0.0053	0.0044	1.4889	0.2224	0.7329	75	0.0467	449	0.0869	0.0053
.	scaffold_51	1443381	G	A	0.0699	0.0120	0.0045	6.9897	0.0082	0.4597	72	0.00E000	450	0.0811	0.0241
.	scaffold_51	1443408	T	A	0.0875	0.0048	0.0038	1.5622	0.2113	0.7267	68	0.0662	446	0.0908	0.0017
.	scaffold_51	1443724	A	G	0.1497	0.0026	0.0030	0.7507	0.3862	0.8085	74	0.2230	437	0.1373	0.0143
.	scaffold_51	1443733	G	A	0.0651	0.0092	0.0047	3.7405	0.0531	0.5886	74	0.0203	448	0.0725	0.0109
.	scaffold_51	1443920	C	T	0.0547	0.0109	0.0052	4.3968	0.0360	0.5576	73	0.0068	448	0.0625	0.0144
.	scaffold_51	1443993	A	G	0.0556	0.0065	0.0054	1.4491	0.2287	0.7364	75	0.0333	447	0.0593	0.0032
.	scaffold_51	1444130	A	G	0.0558	0.0040	0.0054	0.5393	0.4627	0.8373	75	0.0467	445	0.0573	0.0005
.	scaffold_51	1444171	G	C	0.1160	-0.0472	0.0031	236.6207	1.90E-053	1.69E-005	75	0.4000	438	0.0674	0.2694
.	scaffold_51	1444481	C	G	0.0574	0.0111	0.0048	5.4240	0.0199	0.5148	75	0.00E000	448	0.0670	0.0204
.	scaffold_51	1445498	T	G	0.0781	0.0094	0.0044	4.5535	0.0329	0.5506	75	0.0267	450	0.0867	0.0122
.	scaffold_51	1446336	T	G	0.2329	-0.0230	0.0026	78.9531	5.67E-019	0.0130	73	0.4589	440	0.1955	0.0948
.	scaffold_51	1446414	A	G	0.1718	-0.0322	0.0028	132.1140	1.25E-030	0.0013	75	0.4267	440	0.1284	0.1555
.	scaffold_51	1446657	A	G	0.1375	-0.0345	0.0030	134.9837	2.95E-031	0.0012	73	0.3767	436	0.0975	0.1615
.	scaffold_51	1447811	T	A	0.1128	0.0083	0.0040	4.2254	0.0398	0.5654	74	0.1081	449	0.1136	7.28E-005
.	scaffold_51	1447814	C	G	0.1128	0.0081	0.0040	4.0979	0.0429	0.5713	74	0.1081	449	0.1136	7.28E-005
.	scaffold_51	1447843	C	T	0.0649	0.0020	0.0048	0.1737	0.6769	0.9072	74	0.1149	450	0.0567	0.0135
.	scaffold_51	1447884	C	G	0.3029	-0.0190	0.0025	55.5492	9.10E-014	0.0371	75	0.5867	445	0.2551	0.1286
.	scaffold_51	1447903	G	A	0.3879	0.0026	0.0028	0.8380	0.3600	0.7979	75	0.3400	438	0.3961	0.0033
.	scaffold_51	1447988	A	G	0.1159	0.0061	0.0038	2.5820	0.1081	0.6531	75	0.1400	447	0.1119	0.0019
.	scaffold_51	1461317	G	T	0.0963	-0.0384	0.0035	122.3773	1.70E-028	0.0020	73	0.3082	441	0.0612	0.1708
.	scaffold_51	1461417	T	G	0.0963	-0.0023	0.0037	0.3899	0.5324	0.8614	73	0.1164	436	0.0929	0.0016
.	scaffold_51	1461433	T	C	0.0609	0.0070	0.0046	2.3055	0.1289	0.6711	74	0.0338	435	0.0655	0.0044
.	scaffold_51	1461525	C	T	0.0981	-0.0036	0.0037	0.9306	0.3347	0.7873	75	0.1400	445	0.0910	0.0067
.	scaffold_51	1476807	T	C	0.0851	0.0059	0.0041	2.1378	0.1437	0.6826	75	0.0800	436	0.0860	0.0001
.	scaffold_51	1477534	C	T	0.0675	0.0057	0.0043	1.7830	0.1818	0.7088	74	0.0608	437	0.0686	0.0002
.	scaffold_51	1477544	C	A	0.0614	0.0025	0.0045	0.3166	0.5737	0.8750	75	0.0600	438	0.0616	1.17E-005
.	scaffold_51	1477641	T	A	0.1367	-0.0081	0.0033	5.9666	0.0146	0.4945	72	0.2222	440	0.1227	0.0203
.	scaffold_51	1477732	C	G	0.1070	4.63E-005	0.0035	1.71E-004	0.9896	0.9971	74	0.0743	440	0.1125	0.0038
.	scaffold_51	1477894	G	A	0.0854	0.0019	0.0040	0.2290	0.6323	0.8935	74	0.0878	441	0.0850	2.48E-005
.	scaffold_51	1477897	A	G	0.0544	-0.0027	0.0050	0.2887	0.5911	0.8806	75	0.0800	449	0.0501	0.0043
.	scaffold_51	1478035	G	A	0.0556	0.0029	0.0050	0.3292	0.5661	0.8725	75	0.0667	447	0.0537	0.0008
.	scaffold_51	1478167	A	G	0.0543	-0.0084	0.0048	2.9827	0.0842	0.6291	73	0.1301	433	0.0416	0.0377
.	scaffold_51	1479292	A	G	0.0779	0.0045	0.0043	1.0757	0.2997	0.7718	74	0.0811	433	0.0774	4.79E-005
.	scaffold_51	1479522	C	A	0.1054	-0.0277	0.0035	64.4942	8.66E-016	0.0247	74	0.2905	443	0.0745	0.1214
.	scaffold_51	1480092	T	C	0.0520	-0.0512	0.0043	138.7475	4.44E-032	0.0010	74	0.2095	455	0.0264	0.1637
.	scaffold_51	1480170	A	G	0.1205	0.0076	0.0035	4.6221	0.0316	0.5477	75	0.0533	448	0.1317	0.0142
.	scaffold_51	1480197	T	C	0.1214	0.0074	0.0035	4.5321	0.0333	0.5516	75	0.0600	452	0.1316	0.0117
.	scaffold_51	1480509	C	T	0.0961	-0.0495	0.0032	236.5635	1.95E-053	1.70E-005	73	0.3562	442	0.0532	0.2571
.	scaffold_51	1480566	C	T	0.0703	-0.0157	0.0044	13.0099	0.0003	0.3131	75	0.1200	444	0.0619	0.0127
.	scaffold_51	1480649	T	G	0.1110	0.0060	0.0036	2.8259	0.0928	0.6383	75	0.0800	443	0.1163	0.0033
.	scaffold_51	1482425	T	C	0.0665	-0.0183	0.0043	18.4681	1.73E-005	0.2294	72	0.1806	439	0.0478	0.0687
.	scaffold_51	1482923	A	T	0.0817	-0.0465	0.0034	185.1361	3.25E-042	0.0001	74	0.3041	440	0.0443	0.2216
.	scaffold_51	1499693	T	G	0.0914	0.0045	0.0036	1.5539	0.2126	0.7274	70	0.0714	444	0.0946	0.0015
.	scaffold_51	1531612	A	G	0.0530	-0.0130	0.0049	7.1649	0.0074	0.4541	74	0.1081	445	0.0438	0.0201
.	scaffold_51	1531686	G	C	0.0869	-0.0150	0.0039	14.5735	0.0001	0.2857	74	0.2095	444	0.0664	0.0631
.	scaffold_51	1531689	G	C	0.0902	-0.0143	0.0038	14.1729	0.0002	0.2924	74	0.2230	447	0.0682	0.0711
.	scaffold_51	1535521	A	G	0.0551	-0.0108	0.0049	4.9548	0.0260	0.5336	74	0.0946	434	0.0484	0.0102
.	scaffold_51	1538810	C	A	0.0508	0.0085	0.0052	2.7295	0.0985	0.6440	75	0.0067	437	0.0584	0.0139
.	scaffold_51	1545917	C	G	0.0527	0.0049	0.0050	0.9857	0.3208	0.7813	75	0.0333	447	0.0559	0.0025
.	scaffold_51	1546850	T	A	0.1396	0.0063	0.0032	3.8234	0.0505	0.5845	74	0.1216	438	0.1427	0.0009
.	scaffold_51	1552674	T	C	0.0692	-0.0084	0.0046	3.4342	0.0639	0.6043	75	0.1133	438	0.0616	0.0104
.	scaffold_51	1567920	T	C	0.0547	0.0100	0.0047	4.5363	0.0332	0.5514	75	0.0133	446	0.0617	0.0111
.	scaffold_51	1571839	C	T	0.0934	-0.0559	0.0025	505.9667	4.22E-112	3.16E-010	75	0.5000	439	0.0239	0.6673
.	scaffold_51	1571844	T	G	0.1008	-0.0525	0.0025	454.6536	6.18E-101	2.47E-009	75	0.5000	436	0.0321	0.6050
.	scaffold_51	1571963	T	A	0.0930	0.0018	0.0037	0.2412	0.6233	0.8907	74	0.1486	442	0.0837	0.0123
.	scaffold_51	1572502	G	A	0.0588	0.0089	0.0046	3.7537	0.0527	0.5879	75	0.0200	435	0.0655	0.0094
.	scaffold_51	1572828	C	T	0.0978	0.0035	0.0037	0.8882	0.3460	0.7921	73	0.0822	433	0.1005	0.0009
.	scaffold_51	1572830	C	A	0.0978	0.0034	0.0037	0.8522	0.3559	0.7963	72	0.0833	434	0.1002	0.0008
.	scaffold_51	1573601	A	C	0.0998	-0.0268	0.0033	66.2766	3.50E-016	0.0228	73	0.3219	433	0.0624	0.1852
.	scaffold_51	1579427	A	G	0.0624	0.0107	0.0047	5.2053	0.0225	0.5234	75	0.0067	438	0.0719	0.0182
.	scaffold_51	1579438	T	C	0.0635	0.0103	0.0046	5.0888	0.0241	0.5281	75	0.0067	437	0.0732	0.0186
.	scaffold_51	1579443	C	T	0.0645	0.0103	0.0045	5.1218	0.0236	0.5268	74	0.0068	438	0.0742	0.0187
.	scaffold_51	1579454	T	C	0.0506	-0.0459	0.0048	90.3490	1.78E-021	0.0079	75	0.2000	439	0.0251	0.1588
.	scaffold_51	1581057	G	C	0.0503	0.0012	0.0052	0.0573	0.8109	0.9466	74	0.0473	443	0.0508	6.27E-005
.	scaffold_51	1581092	A	G	0.0575	0.0087	0.0049	3.1624	0.0754	0.6189	75	0.0200	438	0.0639	0.0089
.	scaffold_51	1581126	A	T	0.0799	-0.0117	0.0042	7.7769	0.0053	0.4354	75	0.1467	432	0.0683	0.0211
.	scaffold_51	1581183	C	T	0.0870	-0.0107	0.0041	6.8987	0.0086	0.4626	75	0.1467	431	0.0766	0.0156
.	scaffold_51	1581195	T	A	0.0781	-0.0100	0.0042	5.5368	0.0186	0.5105	75	0.1267	437	0.0698	0.0112
.	scaffold_51	1581203	C	A	0.0928	-0.0089	0.0039	5.1252	0.0236	0.5266	75	0.1467	437	0.0835	0.0118
.	scaffold_51	1581429	T	C	0.1916	-0.0075	0.0029	6.6948	0.0097	0.4693	75	0.2600	439	0.1800	0.0103
.	scaffold_51	1581564	A	T	0.0713	-0.0407	0.0042	93.0612	4.51E-022	0.0070	73	0.2192	439	0.0467	0.1099
.	scaffold_51	1581567	G	A	0.0713	-0.0407	0.0042	93.0867	4.46E-022	0.0070	73	0.2192	439	0.0467	0.1099
.	scaffold_51	1581767	C	T	0.0602	-0.0243	0.0047	27.0226	2.01E-007	0.1460	75	0.1467	440	0.0455	0.0451
.	scaffold_51	1581813	A	G	0.0623	-0.0285	0.0045	39.5576	3.19E-010	0.0786	75	0.1733	439	0.0433	0.0722
.	scaffold_51	1582211	T	G	0.0501	0.0086	0.0051	2.9256	0.0872	0.6324	74	0.0203	445	0.0551	0.0062
.	scaffold_51	1588172	G	A	0.0510	0.0113	0.0053	4.5666	0.0326	0.5501	74	0.00E000	455	0.0593	0.0175
.	scaffold_51	1588618	A	C	0.1208	-0.0072	0.0033	4.5715	0.0325	0.5499	74	0.2095	435	0.1057	0.0252
.	scaffold_51	1590221	G	C	0.2165	-0.0193	0.0026	55.1026	1.14E-013	0.0379	75	0.4933	433	0.1686	0.1565
.	scaffold_51	1590223	G	A	0.2205	-0.0204	0.0026	62.5757	2.66E-015	0.0269	75	0.5067	433	0.1709	0.1651
.	scaffold_51	1590245	A	G	0.1044	0.0105	0.0036	8.3552	0.0038	0.4189	75	0.0133	447	0.1197	0.0298
.	scaffold_51	1590705	A	T	0.0603	-0.0045	0.0047	0.9293	0.3350	0.7875	74	0.0811	432	0.0567	0.0026
.	scaffold_51	1592276	A	T	0.0573	-0.0084	0.0049	2.9303	0.0869	0.6321	75	0.1133	431	0.0476	0.0202
.	scaffold_51	1594332	A	G	0.0787	-0.0484	0.0034	203.7858	2.76E-046	6.54E-005	69	0.3333	439	0.0387	0.2809
.	scaffold_51	1594621	C	T	0.0558	0.0030	0.0052	0.3422	0.5586	0.8700	74	0.0676	437	0.0538	0.0009
.	scaffold_51	1595099	T	C	0.0552	0.0066	0.0048	1.8827	0.1700	0.7012	74	0.0338	433	0.0589	0.0030
.	scaffold_51	1595180	T	C	0.0840	0.0035	0.0040	0.7679	0.3809	0.8064	74	0.0743	438	0.0856	0.0004
.	scaffold_51	1595216	A	T	0.0591	-0.0410	0.0042	96.9403	6.36E-023	0.0059	75	0.2067	433	0.0335	0.1358
.	scaffold_51	1595264	C	T	0.0667	-0.0066	0.0045	2.1321	0.1442	0.6830	75	0.0800	435	0.0644	0.0010
.	scaffold_51	1595528	A	G	0.0685	0.0033	0.0045	0.5365	0.4639	0.8377	75	0.0800	436	0.0665	0.0007
.	scaffold_51	1595564	A	G	0.0581	-0.0354	0.0045	63.0993	2.00E-015	0.0263	75	0.1733	450	0.0389	0.0809
.	scaffold_51	1595585	A	C	0.0553	0.0042	0.0051	0.6930	0.4052	0.8159	75	0.0600	440	0.0545	0.0001
.	scaffold_51	1595588	G	T	0.0797	0.0036	0.0041	0.7989	0.3714	0.8026	75	0.0667	446	0.0818	0.0008
.	scaffold_51	1595603	C	T	0.0568	0.0043	0.0050	0.7317	0.3923	0.8109	74	0.0608	445	0.0562	9.78E-005
.	scaffold_51	1595621	G	A	0.0619	-0.0058	0.0045	1.6631	0.1972	0.7183	75	0.0733	434	0.0599	0.0008
.	scaffold_51	1595696	T	C	0.1375	0.0054	0.0033	2.6296	0.1049	0.6502	75	0.0933	434	0.1452	0.0057
.	scaffold_51	1595702	T	C	0.0530	-0.0256	0.0048	28.4840	9.45E-008	0.1355	75	0.1467	453	0.0375	0.0578
.	scaffold_51	1595735	C	T	0.0885	0.0054	0.0040	1.7908	0.1808	0.7082	74	0.0608	440	0.0932	0.0032
.	scaffold_51	1595789	G	A	0.1002	-0.0018	0.0039	0.2053	0.6505	0.8992	75	0.1267	439	0.0957	0.0027
.	scaffold_51	1595801	T	C	0.0744	0.0059	0.0042	1.9546	0.1621	0.6958	75	0.0400	449	0.0802	0.0057
.	scaffold_51	1595843	C	G	0.0518	0.0103	0.0047	4.8622	0.0275	0.5374	74	0.00E000	447	0.0604	0.0181
.	scaffold_51	1595900	T	C	0.0655	0.0039	0.0049	0.6494	0.4203	0.8217	75	0.0533	452	0.0675	0.0008
.	scaffold_51	1596013	C	T	0.0851	0.0103	0.0040	6.7390	0.0094	0.4678	75	0.0133	442	0.0973	0.0225
.	scaffold_51	1596045	T	A	0.0705	0.0036	0.0046	0.5966	0.4399	0.8290	73	0.0548	438	0.0731	0.0012
.	scaffold_51	1596269	A	T	0.0861	-0.0151	0.0038	15.4677	8.39E-005	0.2714	74	0.2230	443	0.0632	0.0796
.	scaffold_51	1597228	C	G	0.1122	-0.0114	0.0036	9.8990	0.0017	0.3789	75	0.2200	433	0.0935	0.0404
.	scaffold_51	1597363	G	C	0.0620	0.0056	0.0045	1.5290	0.2163	0.7295	75	0.0400	441	0.0658	0.0028
.	scaffold_51	1598693	T	G	0.0504	-0.0559	0.0044	162.8163	2.43E-037	0.0004	68	0.2279	438	0.0228	0.2045
.	scaffold_51	1598696	A	C	0.0562	-0.0424	0.0046	86.4074	1.30E-020	0.0093	75	0.2067	432	0.0301	0.1482
.	scaffold_51	1598737	T	C	0.0533	-0.0470	0.0048	96.8050	6.81E-023	0.0059	74	0.1959	433	0.0289	0.1380
.	scaffold_51	1598765	G	T	0.0802	0.0075	0.0041	3.2827	0.0700	0.6124	75	0.0267	436	0.0894	0.0134
.	scaffold_51	1598837	A	T	0.0870	-0.0280	0.0040	49.0428	2.50E-012	0.0502	75	0.2133	442	0.0656	0.0681
.	scaffold_51	1599576	G	A	0.0566	-0.0143	0.0046	9.5198	0.0020	0.3882	74	0.1081	438	0.0479	0.0168
.	scaffold_51	1600204	C	G	0.0548	-0.0478	0.0048	100.5930	1.01E-023	0.0050	75	0.1933	436	0.0310	0.1275
.	scaffold_51	1600218	C	T	0.0587	-0.0470	0.0044	114.7857	7.79E-027	0.0027	74	0.2162	446	0.0325	0.1492
.	scaffold_51	1600219	T	A	0.0613	0.0070	0.0048	2.0901	0.1483	0.6860	74	0.0270	440	0.0670	0.0069
.	scaffold_51	1600227	G	A	0.0893	0.0054	0.0042	1.6505	0.1989	0.7194	74	0.0811	441	0.0907	0.0003
.	scaffold_51	1611729	G	C	0.0711	0.0058	0.0043	1.8475	0.1741	0.7038	75	0.0400	431	0.0766	0.0051
.	scaffold_51	1611945	C	T	0.0620	0.0050	0.0046	1.1819	0.2770	0.7611	74	0.0541	434	0.0634	0.0004
.	scaffold_51	1613715	A	T	0.0547	-0.0043	0.0047	0.8373	0.3602	0.7980	65	0.0846	447	0.0503	0.0050
.	scaffold_51	1613797	A	G	0.0616	0.0060	0.0045	1.7709	0.1833	0.7098	74	0.0541	437	0.0629	0.0003
.	scaffold_51	1614809	A	G	0.0656	0.0044	0.0045	0.9584	0.3276	0.7842	75	0.0667	436	0.0654	6.91E-006
.	scaffold_51	1713510	A	G	0.1657	-0.0141	0.0033	17.6509	2.65E-005	0.2400	75	0.2800	447	0.1465	0.0317
.	scaffold_51	1713513	G	A	0.1988	-0.0135	0.0033	16.5513	4.74E-005	0.2552	74	0.3243	434	0.1774	0.0337
.	scaffold_51	1722077	T	C	0.0551	-0.0466	0.0044	109.8088	9.59E-026	0.0034	75	0.2000	442	0.0305	0.1367
.	scaffold_51	1722089	C	T	0.0632	-0.0193	0.0044	18.8446	1.42E-005	0.2247	74	0.1757	440	0.0443	0.0718
.	scaffold_51	1722188	T	C	0.0723	-0.0120	0.0042	8.2819	0.0040	0.4209	75	0.1333	444	0.0619	0.0188
.	scaffold_51	1722412	A	G	0.0502	-0.0025	0.0048	0.2648	0.6069	0.8856	75	0.0867	443	0.0440	0.0094
.	scaffold_51	1722443	T	C	0.0702	0.0111	0.0044	6.3517	0.0117	0.4809	75	0.00E000	438	0.0822	0.0258
.	scaffold_51	1722590	C	G	0.0515	-0.0331	0.0048	47.8595	4.58E-012	0.0530	74	0.2095	441	0.0249	0.1717
.	scaffold_51	1723199	T	C	0.0806	0.0028	0.0040	0.4736	0.4913	0.8474	73	0.0479	436	0.0860	0.0048
.	scaffold_51	1723211	G	A	0.0639	-0.0010	0.0046	0.0488	0.8251	0.9507	73	0.0616	436	0.0642	2.73E-005
.	scaffold_51	1723250	G	C	0.0833	-0.0403	0.0036	125.0074	4.50E-029	0.0018	74	0.3378	436	0.0401	0.2878
.	scaffold_51	1741390	A	T	0.0558	-0.0046	0.0058	0.6171	0.4321	0.8261	75	0.0667	454	0.0540	0.0007
.	scaffold_51	1741398	G	T	0.1345	-0.0099	0.0042	5.6603	0.0174	0.5058	75	0.1800	449	0.1269	0.0059
.	scaffold_51	1741404	A	G	0.1324	-0.0093	0.0042	4.9683	0.0258	0.5330	75	0.1733	446	0.1256	0.0049
.	scaffold_51	1741541	G	A	0.0661	-0.0134	0.0054	6.0387	0.0140	0.4919	75	0.1200	447	0.0570	0.0158
.	scaffold_51	1741950	A	G	0.1224	0.0008	0.0042	0.0385	0.8444	0.9562	75	0.1333	448	0.1205	0.0004
.	scaffold_51	1742041	C	T	0.0743	0.0038	0.0049	0.6054	0.4365	0.8277	75	0.0400	450	0.0800	0.0057
.	scaffold_51	1744673	A	G	0.0517	0.0087	0.0046	3.5010	0.0613	0.6008	75	0.00E000	447	0.0604	0.0183
.	scaffold_51	1744676	A	C	0.0553	0.0068	0.0045	2.2939	0.1299	0.6719	75	0.0333	449	0.0590	0.0031
.	scaffold_51	1744888	A	G	0.1842	-0.0255	0.0026	98.6009	2.75E-023	0.0055	75	0.4267	438	0.1427	0.1340
.	scaffold_51	1756493	G	A	0.0891	0.0107	0.0039	7.7338	0.0054	0.4367	75	0.00E000	441	0.1043	0.0333
.	scaffold_51	1757720	T	C	0.0776	-0.0487	0.0036	178.1806	1.07E-040	0.0002	74	0.3311	435	0.0345	0.3054
.	scaffold_51	1757765	T	C	0.0766	-0.0076	0.0041	3.4188	0.0645	0.6051	74	0.1216	442	0.0690	0.0096
.	scaffold_51	1757771	A	G	0.1022	-0.0033	0.0036	0.7955	0.3725	0.8030	73	0.1233	436	0.0986	0.0016
.	scaffold_51	1757789	G	A	0.0727	0.0059	0.0042	1.9578	0.1617	0.6956	74	0.0405	435	0.0782	0.0052
.	scaffold_51	1757993	G	A	0.0760	0.0083	0.0042	3.9998	0.0455	0.5759	74	0.0135	439	0.0866	0.0188
.	scaffold_51	1758026	T	G	0.0514	0.0107	0.0052	4.2355	0.0396	0.5649	75	0.0133	431	0.0580	0.0103
.	scaffold_51	1758056	G	C	0.0703	0.0038	0.0043	0.7866	0.3751	0.8041	75	0.0733	437	0.0698	4.79E-005
.	scaffold_51	1760158	A	G	0.0562	0.0103	0.0047	4.8261	0.0280	0.5390	74	0.00E000	433	0.0658	0.0204
.	scaffold_51	1762694	A	G	0.0506	0.0107	0.0050	4.6566	0.0309	0.5462	71	0.00E000	443	0.0587	0.0171
.	scaffold_51	1763098	C	A	0.0650	-0.0632	0.0031	415.1205	2.49E-092	1.21E-008	69	0.3551	439	0.0194	0.4356
.	scaffold_51	1763132	G	T	0.0502	-0.0231	0.0047	23.8206	1.06E-006	0.1723	75	0.1400	433	0.0346	0.0586
.	scaffold_51	1763393	T	G	0.0611	-0.0046	0.0045	1.0515	0.3052	0.7743	72	0.0833	435	0.0575	0.0028
.	scaffold_51	1763483	A	G	0.0730	0.0088	0.0040	4.7419	0.0294	0.5425	75	0.0067	439	0.0843	0.0222
.	scaffold_51	1763489	T	C	0.0727	-0.0050	0.0044	1.2897	0.2561	0.7508	75	0.1533	434	0.0588	0.0333
.	scaffold_51	1763537	A	G	0.0718	-0.0689	0.0029	568.3787	1.12E-125	2.60E-011	74	0.3851	455	0.0209	0.4789
.	scaffold_51	1763539	C	A	0.0794	-0.0625	0.0029	455.4279	4.20E-101	2.39E-009	74	0.3851	455	0.0297	0.4160
.	scaffold_51	1763627	C	T	0.1307	0.0009	0.0034	0.0643	0.7998	0.9434	75	0.1533	449	0.1269	0.0015
.	scaffold_51	1797875	A	G	0.0560	-0.0350	0.0045	60.6220	6.88E-015	0.0294	74	0.2838	435	0.0172	0.3340
.	scaffold_51	1797929	C	T	0.0600	0.0069	0.0046	2.2622	0.1326	0.6740	73	0.0137	435	0.0678	0.0128
.	scaffold_51	1797974	A	G	0.1027	-0.0400	0.0032	159.6995	1.17E-036	0.0004	71	0.3592	440	0.0614	0.2302
.	scaffold_51	1798004	G	A	0.0512	0.0103	0.0048	4.6454	0.0311	0.5466	73	0.00E000	445	0.0596	0.0177
.	scaffold_51	1810652	G	A	0.1465	-0.0261	0.0030	75.0810	4.03E-018	0.0154	73	0.4247	439	0.1002	0.2058
.	scaffold_51	1810653	T	C	0.0718	-0.0405	0.0040	102.4953	3.85E-024	0.0046	74	0.3041	448	0.0335	0.2672
.	scaffold_51	1811010	C	G	0.0600	0.0069	0.0047	2.2072	0.1374	0.6778	75	0.0333	433	0.0647	0.0044
.	scaffold_51	1812073	C	T	0.0728	0.0058	0.0044	1.6875	0.1939	0.7164	74	0.0541	441	0.0760	0.0017
.	scaffold_51	1812075	C	T	0.0935	0.0085	0.0040	4.6016	0.0319	0.5485	73	0.0342	435	0.1034	0.0139
.	scaffold_51	1830270	T	A	0.0695	-0.0594	0.0035	294.1104	5.59E-066	1.62E-006	73	0.3151	438	0.0285	0.3110
.	scaffold_51	1830303	A	G	0.0506	-0.0136	0.0051	7.2625	0.0070	0.4510	75	0.1133	439	0.0399	0.0280
.	scaffold_51	1830372	C	T	0.1018	-0.0045	0.0036	1.5398	0.2147	0.7286	74	0.1689	432	0.0903	0.0169
.	scaffold_51	1830386	G	T	0.1045	-0.0016	0.0037	0.1742	0.6764	0.9071	73	0.1233	434	0.1014	0.0013
.	scaffold_51	1830393	T	C	0.0716	0.0123	0.0042	8.3972	0.0038	0.4177	75	0.00E000	442	0.0837	0.0262
.	scaffold_51	1830408	A	G	0.1186	0.0082	0.0034	5.6548	0.0174	0.5060	75	0.0600	435	0.1287	0.0113
.	scaffold_51	1830414	T	C	0.0954	0.0085	0.0037	5.1858	0.0228	0.5242	74	0.0405	445	0.1045	0.0116
.	scaffold_51	1831388	T	C	0.0592	-0.0208	0.0044	22.3170	2.31E-006	0.1864	74	0.2297	450	0.0311	0.1719
.	scaffold_51	1835156	C	T	0.0553	-0.0357	0.0044	65.7578	4.56E-016	0.0233	71	0.2465	435	0.0241	0.2282
.	scaffold_51	1837345	C	T	0.0691	-0.0580	0.0035	273.2568	1.96E-061	3.78E-006	75	0.3000	439	0.0296	0.2834
.	scaffold_51	1837361	T	A	0.0639	-0.0626	0.0035	312.4154	5.75E-070	7.68E-007	75	0.3000	434	0.0230	0.3225
.	scaffold_51	1837362	A	C	0.0639	-0.0626	0.0035	312.4154	5.75E-070	7.68E-007	75	0.3000	434	0.0230	0.3225
.	scaffold_51	1837465	A	T	0.0727	-0.0594	0.0033	318.6622	2.50E-071	5.96E-007	74	0.3243	442	0.0305	0.3146
.	scaffold_51	1837490	G	C	0.0500	-0.0221	0.0050	19.6161	9.47E-006	0.2155	75	0.1933	445	0.0258	0.1458
.	scaffold_51	1837790	A	G	0.0657	-0.0619	0.0035	309.4842	2.50E-069	8.65E-007	75	0.2933	435	0.0264	0.2912
.	scaffold_51	1838004	T	A	0.0523	0.0117	0.0049	5.5721	0.0182	0.5091	75	0.00E000	441	0.0612	0.0188
.	scaffold_51	1840349	G	A	0.0516	-0.0291	0.0048	37.1748	1.08E-009	0.0882	75	0.2133	439	0.0239	0.1829
.	scaffold_51	1840869	C	T	0.0759	-0.0206	0.0042	24.3999	7.83E-007	0.1671	75	0.1933	439	0.0558	0.0672
.	scaffold_51	1842405	A	G	0.0571	0.0108	0.0045	5.9171	0.0150	0.4963	75	0.00E000	442	0.0667	0.0205
.	scaffold_51	1842408	A	G	0.1169	-0.0364	0.0031	135.0094	2.92E-031	0.0012	75	0.3667	447	0.0749	0.2029
.	scaffold_51	1842500	T	A	0.1055	-0.0458	0.0030	229.4187	7.06E-052	2.27E-005	72	0.4306	440	0.0523	0.3666
.	scaffold_51	1842942	A	G	0.0639	-0.0116	0.0046	6.3293	0.0119	0.4817	75	0.1267	449	0.0535	0.0220
.	scaffold_51	1842960	T	C	0.2121	-0.0254	0.0025	100.8528	8.81E-024	0.0050	74	0.5338	440	0.1580	0.2084
.	scaffold_51	1845136	G	A	0.0514	0.0091	0.0048	3.6070	0.0575	0.5953	74	0.0203	451	0.0565	0.0065
.	scaffold_51	1845142	A	G	0.1339	0.0133	0.0031	17.9525	2.26E-005	0.2360	74	0.00E000	434	0.1567	0.0527
.	scaffold_51	1845172	C	T	0.1038	0.0092	0.0036	6.6510	0.0099	0.4707	73	0.0205	433	0.1178	0.0251
.	scaffold_51	1845397	A	C	0.0778	-0.0060	0.0041	2.1369	0.1438	0.6827	73	0.1164	435	0.0713	0.0070
.	scaffold_51	1845481	T	C	0.1380	-0.0338	0.0027	151.1191	8.75E-035	0.0006	72	0.4653	439	0.0843	0.2955
.	scaffold_51	1845502	G	A	0.0868	0.0082	0.0040	4.2479	0.0393	0.5643	74	0.0270	433	0.0970	0.0154
.	scaffold_51	1845511	C	T	0.1100	-0.0036	0.0035	1.0291	0.3104	0.7766	75	0.1800	443	0.0982	0.0169
.	scaffold_51	1845580	T	C	0.0528	-0.0183	0.0052	12.3038	0.0005	0.3266	75	0.1533	446	0.0359	0.0680
.	scaffold_51	1846903	G	A	0.0547	-0.0155	0.0049	10.0004	0.0016	0.3765	74	0.1757	438	0.0342	0.0957
.	scaffold_51	1848090	C	T	0.0771	-0.0391	0.0038	104.6625	1.29E-024	0.0042	75	0.2800	437	0.0423	0.1984
.	scaffold_51	1848093	C	T	0.0778	-0.0390	0.0038	103.4831	2.34E-024	0.0044	75	0.2800	433	0.0427	0.1976
.	scaffold_51	1848102	G	T	0.0796	-0.0386	0.0037	106.8573	4.25E-025	0.0038	75	0.2933	434	0.0426	0.2156
.	scaffold_51	1848105	C	T	0.0756	-0.0393	0.0038	106.0255	6.47E-025	0.0040	75	0.2867	434	0.0392	0.2201
.	scaffold_51	1848141	G	T	0.0750	-0.0354	0.0039	83.1447	6.80E-020	0.0108	74	0.2703	433	0.0416	0.1881
.	scaffold_51	1848154	C	T	0.0717	-0.0354	0.0039	81.7326	1.39E-019	0.0115	72	0.2708	437	0.0389	0.1963
.	scaffold_51	1848808	A	G	0.0563	-0.0541	0.0040	184.6561	4.13E-042	0.0001	69	0.2899	437	0.0195	0.3240
.	scaffold_51	1849391	A	G	0.0833	-0.0361	0.0035	106.9099	4.14E-025	0.0038	75	0.3000	447	0.0470	0.2062
.	scaffold_51	1849397	T	C	0.0723	-0.0129	0.0043	9.0284	0.0027	0.4007	75	0.1933	437	0.0515	0.0750
.	scaffold_51	1849400	T	C	0.0527	-0.0221	0.0050	19.4077	1.06E-005	0.2179	75	0.1933	437	0.0286	0.1358
.	scaffold_51	1849496	A	G	0.0561	-0.0223	0.0048	21.2929	3.94E-006	0.1969	75	0.2000	433	0.0312	0.1355
.	scaffold_51	1849682	T	C	0.2191	-0.0070	0.0027	6.8399	0.0089	0.4645	75	0.3267	434	0.2005	0.0234
.	scaffold_51	1849695	G	C	0.0713	-0.0157	0.0044	12.4115	0.0004	0.3245	75	0.1933	451	0.0510	0.0748
.	scaffold_51	1849697	A	G	0.0632	-0.0499	0.0040	158.0348	2.70E-036	0.0004	75	0.2933	455	0.0253	0.2948
.	scaffold_51	1849712	G	A	0.2045	0.0004	0.0028	0.0179	0.8936	0.9702	74	0.2432	432	0.1979	0.0032
.	scaffold_51	1849730	T	C	0.0822	-0.0340	0.0037	82.0666	1.17E-019	0.0113	75	0.2667	454	0.0518	0.1489
.	scaffold_51	1849733	C	T	0.0747	-0.0390	0.0038	102.7619	3.36E-024	0.0046	75	0.2733	454	0.0419	0.1887
.	scaffold_51	1850561	C	T	0.0728	-0.0286	0.0038	55.4797	9.46E-014	0.0372	71	0.2958	437	0.0366	0.2392
.	scaffold_51	1850816	G	A	0.0619	-0.0022	0.0045	0.2314	0.6305	0.8930	75	0.1067	434	0.0541	0.0119
.	scaffold_51	1851343	T	C	0.0812	-0.0008	0.0037	0.0475	0.8275	0.9514	75	0.0867	442	0.0803	0.0001
.	scaffold_51	1851475	T	C	0.0511	-0.0166	0.0051	10.6492	0.0011	0.3614	73	0.0959	436	0.0436	0.0139
.	scaffold_51	1851648	C	T	0.0513	-0.0269	0.0047	32.8639	9.88E-009	0.1089	74	0.2297	452	0.0221	0.2140
.	scaffold_51	1852116	A	T	0.0694	-0.0369	0.0040	84.7443	3.03E-020	0.0100	72	0.3264	454	0.0286	0.3244
.	scaffold_51	1852352	T	C	0.1250	-0.0271	0.0030	79.8092	3.68E-019	0.0125	73	0.4932	439	0.0638	0.4121
.	scaffold_51	1852356	T	C	0.0518	-0.0311	0.0053	34.6371	3.97E-009	0.0998	75	0.1267	437	0.0389	0.0392
.	scaffold_51	1852744	C	T	0.2676	-0.0037	0.0025	2.1086	0.1465	0.6847	75	0.2267	437	0.2746	0.0029
.	scaffold_51	1852776	C	T	0.2667	-0.0037	0.0025	2.2108	0.1370	0.6775	73	0.2260	435	0.2736	0.0028
.	scaffold_51	1863026	T	C	0.0640	0.0110	0.0047	5.4309	0.0198	0.5146	75	0.0067	441	0.0737	0.0186
.	scaffold_51	1866715	A	G	0.0527	0.0092	0.0050	3.3277	0.0681	0.6099	75	0.0067	437	0.0606	0.0146
.	scaffold_51	1870756	T	G	0.0580	0.0088	0.0044	3.9502	0.0469	0.5783	75	0.00E000	442	0.0679	0.0209
.	scaffold_51	1882750	G	A	0.0702	0.0085	0.0043	3.8537	0.0496	0.5830	75	0.0200	438	0.0788	0.0132
.	scaffold_51	1891457	T	A	0.0581	-0.0531	0.0041	169.0019	1.08E-038	0.0003	74	0.2905	434	0.0184	0.3369
.	scaffold_51	1891988	A	G	0.1443	-0.0142	0.0031	20.4157	6.23E-006	0.2063	75	0.2267	431	0.1299	0.0191
.	scaffold_51	1892051	T	C	0.0674	-0.0432	0.0040	116.9928	2.56E-027	0.0025	74	0.2568	453	0.0364	0.1865
.	scaffold_51	1909264	A	G	0.0508	-0.0648	0.0042	235.3323	3.63E-053	1.78E-005	72	0.2847	440	0.0125	0.3716
.	scaffold_51	1915017	T	A	0.0650	-0.0569	0.0037	236.9514	1.61E-053	1.67E-005	72	0.3403	436	0.0195	0.4122
.	scaffold_51	1918168	A	T	0.0582	-0.0412	0.0041	98.9116	2.35E-023	0.0054	73	0.2603	434	0.0242	0.2507
.	scaffold_51	1931289	A	C	0.0520	-0.0089	0.0048	3.4608	0.0628	0.6029	73	0.1370	437	0.0378	0.0490
.	scaffold_51	1931910	A	G	0.0515	-0.0112	0.0050	5.0796	0.0242	0.5285	73	0.1507	442	0.0351	0.0666
.	scaffold_51	1932032	A	C	0.0624	-0.0388	0.0040	92.2219	6.90E-022	0.0072	73	0.2534	440	0.0307	0.2071
.	scaffold_51	1935087	T	A	0.0557	-0.0337	0.0046	54.7977	1.34E-013	0.0384	74	0.2297	447	0.0268	0.1909
.	scaffold_51	1935506	A	C	0.0533	-0.0310	0.0048	42.6121	6.67E-011	0.0679	73	0.1849	434	0.0311	0.1157
.	scaffold_51	1935528	T	G	0.0530	-0.0300	0.0047	40.5813	1.89E-010	0.0748	73	0.1644	446	0.0348	0.0810
.	scaffold_51	1936596	G	C	0.0751	-0.0251	0.0039	41.1920	1.38E-010	0.0727	70	0.2429	436	0.0482	0.1301
.	scaffold_51	1939619	T	C	0.1407	-0.0221	0.0029	57.1862	3.95E-014	0.0344	69	0.3551	439	0.1071	0.1194
.	scaffold_51	1939631	A	G	0.0688	-0.0296	0.0044	45.9067	1.24E-011	0.0581	73	0.1918	436	0.0482	0.0791
.	scaffold_51	1974268	A	G	0.0627	0.0020	0.0043	0.2168	0.6415	0.8964	74	0.0743	436	0.0608	0.0008
.	scaffold_51	1975628	T	C	0.0558	-0.0303	0.0046	43.4650	4.32E-011	0.0652	73	0.2192	438	0.0285	0.1690
.	scaffold_51	1975715	G	A	0.0600	-0.0303	0.0043	49.3800	2.11E-012	0.0494	73	0.2397	444	0.0304	0.1885
.	scaffold_51	1975761	T	C	0.0541	-0.0363	0.0046	60.9239	5.77E-015	0.0290	74	0.2365	434	0.0230	0.2215
.	scaffold_51	1977166	C	T	0.1049	-0.0328	0.0033	96.4124	8.30E-023	0.0060	73	0.3836	442	0.0588	0.2734
.	scaffold_51	1987682	T	G	0.0549	-0.0442	0.0045	97.7575	4.21E-023	0.0057	73	0.2603	446	0.0213	0.2660
.	scaffold_51	1987692	G	C	0.0543	0.0057	0.0046	1.4876	0.2226	0.7330	74	0.0203	432	0.0602	0.0077
.	scaffold_51	1988864	C	T	0.0604	0.0041	0.0044	0.8970	0.3436	0.7911	75	0.0400	438	0.0639	0.0025
.	scaffold_51	1988894	T	G	0.0538	0.0100	0.0048	4.3106	0.0379	0.5615	75	0.0267	436	0.0585	0.0050
.	scaffold_51	1988900	T	A	0.0531	0.0047	0.0050	0.8702	0.3509	0.7942	75	0.0200	433	0.0589	0.0076
.	scaffold_51	2028283	G	A	0.0637	5.83E-005	0.0042	1.90E-004	0.9890	0.9969	72	0.0764	438	0.0616	0.0009
.	scaffold_51	2053181	T	C	0.0578	0.0076	0.0045	2.8114	0.0936	0.6391	73	0.0342	437	0.0618	0.0034
.	scaffold_51	2053672	A	G	0.0578	-0.0410	0.0041	101.6577	5.87E-024	0.0048	73	0.2603	446	0.0247	0.2464
.	scaffold_51	2055161	A	C	0.0771	-0.0027	0.0039	0.4651	0.4953	0.8487	73	0.1370	446	0.0673	0.0165
.	scaffold_51	2056939	A	G	0.0933	-0.0004	0.0036	0.0151	0.9022	0.9726	75	0.1333	450	0.0867	0.0063
.	scaffold_51	2057021	T	G	0.0754	-0.0033	0.0038	0.7443	0.3883	0.8093	74	0.1351	450	0.0656	0.0168
.	scaffold_51	2057597	T	C	0.0720	-0.0036	0.0039	0.8688	0.3513	0.7943	74	0.1351	447	0.0615	0.0198
.	scaffold_51	2060305	C	A	0.0598	-0.0061	0.0045	1.8521	0.1735	0.7035	74	0.1284	436	0.0482	0.0284
.	scaffold_51	2060816	A	T	0.0520	-0.0070	0.0048	2.1249	0.1449	0.6835	74	0.1149	436	0.0413	0.0273
.	scaffold_51	2060817	T	C	0.0524	-0.0070	0.0048	2.0658	0.1506	0.6877	74	0.1149	432	0.0417	0.0270
.	scaffold_51	2062188	A	G	0.0598	-0.0083	0.0049	2.8718	0.0901	0.6355	74	0.0743	444	0.0574	0.0012
.	scaffold_51	2062349	T	C	0.0598	-0.0049	0.0043	1.2930	0.2555	0.7505	75	0.1200	452	0.0498	0.0214
.	scaffold_51	2072568	G	A	0.0699	-0.0625	0.0037	292.1502	1.49E-065	1.75E-006	75	0.3400	433	0.0231	0.3889
.	scaffold_51	2079433	T	A	0.0850	0.0083	0.0038	4.6749	0.0306	0.5454	72	0.0278	434	0.0945	0.0140
.	scaffold_51	2137864	T	A	0.1588	-0.0072	0.0030	5.6570	0.0174	0.5059	75	0.2333	435	0.1460	0.0143
.	scaffold_51	2138398	C	T	0.1375	-0.0096	0.0033	8.7355	0.0031	0.4085	75	0.2600	445	0.1169	0.0427
.	scaffold_51	2268416	G	A	0.0692	-0.0287	0.0042	46.0087	1.18E-011	0.0578	74	0.1959	432	0.0475	0.0855
.	scaffold_51	2270678	T	C	0.0568	-0.0262	0.0048	30.4512	3.42E-008	0.1228	75	0.1600	436	0.0390	0.0685
.	scaffold_51	2275499	T	C	0.1211	0.0066	0.0034	3.7147	0.0539	0.5899	74	0.1216	434	0.1210	1.00E-006
.	scaffold_51	2341443	G	C	0.1223	-0.0398	0.0030	176.9499	1.99E-040	0.0002	74	0.4257	433	0.0704	0.2931
.	scaffold_51	2344271	A	C	0.0576	-0.0569	0.0044	169.3497	9.09E-039	0.0003	74	0.2297	438	0.0285	0.1843
.	scaffold_51	2347059	T	A	0.0564	-0.0203	0.0048	17.9110	2.31E-005	0.2366	75	0.1867	439	0.0342	0.1089
.	scaffold_51	2347836	A	T	0.0637	-0.0481	0.0042	128.9899	6.05E-030	0.0015	74	0.2703	444	0.0293	0.2384
.	scaffold_51	2519086	T	C	0.0528	0.0109	0.0050	4.8414	0.0278	0.5383	74	0.0068	437	0.0606	0.0144
.	scaffold_51	2531502	C	T	0.0646	-0.0096	0.0047	4.2818	0.0385	0.5628	74	0.1081	437	0.0572	0.0106
.	scaffold_17	9859	G	A	0.0592	-0.0593	0.0035	293.2324	8.68E-066	1.67E-006	66	0.3258	441	0.0193	0.3821
.	scaffold_17	9992	A	T	0.0540	-0.0136	0.0051	7.2146	0.0072	0.4525	70	0.1071	439	0.0456	0.0176
.	scaffold_17	16157	A	G	0.0506	-0.0535	0.0038	195.5301	1.75E-044	9.20E-005	65	0.2692	449	0.0189	0.2882
.	scaffold_17	16570	G	A	0.0573	0.0069	0.0047	2.1601	0.1416	0.6810	72	0.0208	434	0.0634	0.0082
.	scaffold_17	29620	C	T	0.0526	0.0101	0.0053	3.6410	0.0564	0.5936	73	0.0205	440	0.0580	0.0069
.	scaffold_17	42568	G	C	0.0602	-0.0626	0.0033	361.6275	1.10E-080	1.05E-007	70	0.3286	445	0.0180	0.4006
.	scaffold_17	42573	C	T	0.0543	-0.0713	0.0033	453.7401	9.78E-101	2.56E-009	72	0.3194	444	0.0113	0.4444
.	scaffold_17	42582	T	C	0.0627	-0.0597	0.0034	314.3654	2.16E-070	7.10E-007	71	0.3169	439	0.0216	0.3553
.	scaffold_17	42603	T	A	0.0549	-0.0689	0.0033	442.0541	3.41E-098	4.10E-009	69	0.3261	441	0.0125	0.4435
.	scaffold_17	54590	T	A	0.0504	-0.0006	0.0058	0.0097	0.9216	0.9780	74	0.0676	432	0.0475	0.0021
.	scaffold_17	59544	T	A	0.0607	0.0015	0.0049	0.0971	0.7553	0.9305	75	0.0400	436	0.0642	0.0026
.	scaffold_17	60462	A	G	0.0507	-0.0761	0.0031	615.4932	6.30E-136	3.96E-012	64	0.4062	449	0.00E000	0.7491
.	scaffold_17	87343	G	T	0.0671	-0.0089	0.0045	3.9579	0.0467	0.5779	71	0.1197	436	0.0585	0.0144
.	scaffold_17	87664	C	T	0.0625	0.0036	0.0047	0.5823	0.4454	0.8310	73	0.0274	439	0.0683	0.0070
.	scaffold_17	108649	T	C	0.0532	-0.0814	0.0026	973.8294	7.73E-214	2.32E-018	65	0.4231	452	0.00E000	0.7813
.	scaffold_17	119559	A	G	0.1075	-0.0153	0.0035	18.6107	1.60E-005	0.2276	69	0.2029	438	0.0925	0.0299
.	scaffold_17	119619	A	G	0.0534	0.0024	0.0048	0.2469	0.6193	0.8895	74	0.0338	450	0.0567	0.0025
.	scaffold_17	121029	G	A	0.0571	-0.0019	0.0051	0.1405	0.7078	0.9165	73	0.0479	435	0.0586	0.0005
.	scaffold_17	121233	A	G	0.0658	0.0096	0.0045	4.5954	0.0321	0.5488	74	0.0068	435	0.0759	0.0193
.	scaffold_17	123577	C	T	0.0636	0.0106	0.0047	5.0395	0.0248	0.5301	74	0.0068	437	0.0732	0.0184
.	scaffold_17	123694	C	T	0.0851	-0.0322	0.0038	70.8280	3.48E-017	0.0186	69	0.2971	442	0.0520	0.1801
.	scaffold_17	124468	A	G	0.0613	-0.0126	0.0046	7.3463	0.0067	0.4484	71	0.1056	435	0.0540	0.0112
.	scaffold_17	124741	T	C	0.0613	-0.0486	0.0039	157.8016	3.03E-036	0.0004	69	0.3116	445	0.0225	0.3377
.	scaffold_17	125476	C	A	0.0716	-0.0015	0.0043	0.1285	0.7200	0.9201	73	0.0685	437	0.0721	4.76E-005
.	scaffold_17	128534	G	T	0.0607	-0.0411	0.0043	92.3304	6.53E-022	0.0072	68	0.2574	443	0.0305	0.2084
.	scaffold_17	128586	G	A	0.0929	-0.0397	0.0032	151.6815	6.60E-035	0.0006	65	0.4000	441	0.0476	0.3300
.	scaffold_17	128886	G	A	0.0719	-0.0173	0.0043	15.8587	6.83E-005	0.2654	71	0.1338	437	0.0618	0.0187
.	scaffold_17	129168	A	G	0.0678	-0.0364	0.0041	78.4472	7.33E-019	0.0132	69	0.2536	440	0.0386	0.1714
.	scaffold_17	129354	T	G	0.0661	-0.0415	0.0037	122.3736	1.70E-028	0.0020	64	0.3203	450	0.0300	0.2975
.	scaffold_17	134343	T	C	0.0534	-0.0625	0.0038	274.2982	1.16E-061	3.62E-006	67	0.3582	448	0.0078	0.5498
.	scaffold_17	140180	A	G	0.0625	-0.0269	0.0041	43.6963	3.84E-011	0.0645	71	0.1620	449	0.0468	0.0534
.	scaffold_17	142809	C	T	0.0608	-0.0210	0.0046	20.5323	5.86E-006	0.2051	70	0.1857	448	0.0413	0.0854
.	scaffold_17	211727	G	A	0.0623	-0.0301	0.0046	42.4795	7.14E-011	0.0683	74	0.1892	432	0.0405	0.0946
.	scaffold_17	227732	G	T	0.0666	-0.0458	0.0041	126.9522	1.69E-029	0.0016	73	0.2877	445	0.0303	0.2579
.	scaffold_17	298992	G	C	0.0747	-0.0720	0.0017	1838.7487	0.00E000	3.45E-033	60	0.6250	449	0.0011	1.1717
.	scaffold_17	306009	G	C	0.0500	0.0098	0.0049	3.9844	0.0459	0.5767	74	0.00E000	436	0.0585	0.0179
.	scaffold_17	481940	C	T	0.0788	-0.0470	0.0033	204.8505	1.62E-046	6.26E-005	66	0.3864	448	0.0335	0.3840
.	scaffold_17	731790	A	C	0.0551	-0.0570	0.0037	239.0780	5.53E-054	1.53E-005	70	0.2571	447	0.0235	0.2454
.	scaffold_17	731811	T	C	0.0626	0.0080	0.0045	3.1663	0.0752	0.6187	74	0.0135	437	0.0709	0.0139
.	scaffold_17	733747	G	A	0.0735	-0.0304	0.0039	61.5601	4.44E-015	0.0282	69	0.2101	441	0.0522	0.0857
.	scaffold_17	735226	G	A	0.0558	-0.0048	0.0049	0.9725	0.3241	0.7827	74	0.0878	437	0.0503	0.0066
.	scaffold_17	735343	T	C	0.0543	-0.0262	0.0051	26.7248	2.35E-007	0.1482	71	0.1549	435	0.0379	0.0643
.	scaffold_17	735586	G	T	0.0512	0.0043	0.0051	0.6970	0.4038	0.8154	73	0.0479	435	0.0517	7.24E-005
.	scaffold_17	736636	G	A	0.0682	0.0071	0.0044	2.6248	0.1052	0.6505	74	0.0203	432	0.0764	0.0124
.	scaffold_17	737770	T	A	0.0720	-0.0067	0.0044	2.3856	0.1225	0.6658	72	0.1250	435	0.0632	0.0139
.	scaffold_17	738238	A	G	0.0522	0.0058	0.0050	1.3856	0.2392	0.7420	72	0.0208	436	0.0573	0.0066
.	scaffold_17	739341	G	C	0.0513	-0.0121	0.0049	6.2067	0.0127	0.4860	71	0.0915	436	0.0447	0.0109
.	scaffold_17	743419	G	A	0.0557	-0.0341	0.0046	54.9609	1.23E-013	0.0381	70	0.1786	442	0.0362	0.0910
.	scaffold_17	746833	A	G	0.0626	0.0055	0.0047	1.3889	0.2386	0.7417	73	0.0411	438	0.0662	0.0026
.	scaffold_17	750818	G	A	0.0501	-0.0067	0.0051	1.7581	0.1849	0.7108	73	0.1096	436	0.0401	0.0249
.	scaffold_17	752646	G	C	0.0716	-0.0245	0.0039	39.0405	4.15E-010	0.0806	71	0.2042	439	0.0501	0.0857
.	scaffold_17	763343	A	T	0.0599	-0.0406	0.0041	97.1787	5.64E-023	0.0058	70	0.2286	439	0.0330	0.1610
.	scaffold_17	764474	G	A	0.0614	0.0072	0.0047	2.3546	0.1249	0.6678	75	0.0267	438	0.0674	0.0072
.	scaffold_17	764644	A	C	0.0535	-0.0393	0.0047	69.8357	5.76E-017	0.0194	71	0.2113	443	0.0282	0.1576
.	scaffold_17	765016	A	T	0.0619	0.0093	0.0050	3.4101	0.0648	0.6055	72	0.0139	437	0.0698	0.0131
.	scaffold_17	767306	A	T	0.0523	0.0052	0.0050	1.0928	0.2958	0.7700	73	0.0274	443	0.0564	0.0041
.	scaffold_17	767479	G	T	0.0570	0.0110	0.0050	4.7986	0.0285	0.5401	74	0.0068	435	0.0655	0.0160
.	scaffold_17	782278	T	C	0.0664	0.0026	0.0044	0.3414	0.5590	0.8702	75	0.0733	437	0.0652	0.0003
.	scaffold_17	782581	A	G	0.0541	-0.0065	0.0049	1.7805	0.1821	0.7090	69	0.0942	439	0.0478	0.0099
.	scaffold_17	783366	A	G	0.0503	0.0032	0.0049	0.4294	0.5123	0.8546	75	0.0333	442	0.0532	0.0020
.	scaffold_17	786567	A	T	0.0512	-0.0087	0.0053	2.6773	0.1018	0.6472	75	0.0600	443	0.0497	0.0005
.	scaffold_17	789318	C	T	0.0750	-0.0228	0.0038	35.5566	2.48E-009	0.0954	69	0.1957	444	0.0563	0.0651
.	scaffold_17	791639	T	C	0.0747	-0.0227	0.0041	31.1473	2.39E-008	0.1186	71	0.2042	451	0.0543	0.0764
.	scaffold_17	796951	C	T	0.0625	-0.0201	0.0050	15.9137	6.63E-005	0.2646	70	0.1214	442	0.0532	0.0188
.	scaffold_17	796956	A	G	0.0568	-0.0225	0.0051	19.2078	1.17E-005	0.2203	70	0.1214	449	0.0468	0.0243
.	scaffold_17	798359	G	A	0.0559	-0.0132	0.0045	8.6490	0.0033	0.4108	68	0.1176	451	0.0466	0.0218
.	scaffold_17	800693	A	T	0.0840	-0.0377	0.0037	102.1739	4.52E-024	0.0047	65	0.2692	441	0.0567	0.1315
.	scaffold_17	800698	A	G	0.0631	0.0120	0.0048	6.2628	0.0123	0.4840	74	0.0068	433	0.0727	0.0184
.	scaffold_17	800878	A	T	0.0640	-0.0485	0.0039	157.2981	3.91E-036	0.0005	66	0.2727	450	0.0333	0.2136
.	scaffold_17	802966	C	T	0.0581	-0.0089	0.0050	3.1450	0.0762	0.6199	70	0.1214	446	0.0482	0.0230
.	scaffold_17	804120	A	T	0.0791	0.0096	0.0040	5.6477	0.0175	0.5063	73	0.0205	433	0.0889	0.0159
.	scaffold_17	809008	G	A	0.0745	-0.0317	0.0039	66.2749	3.51E-016	0.0228	66	0.2576	444	0.0473	0.1445
.	scaffold_17	809233	A	G	0.0509	-0.0156	0.0054	8.4966	0.0036	0.4149	73	0.0685	448	0.0480	0.0021
.	scaffold_17	809269	G	C	0.0579	-0.0123	0.0048	6.4610	0.0110	0.4772	73	0.0753	445	0.0551	0.0018
.	scaffold_17	809953	G	C	0.0646	-0.0187	0.0053	12.5868	0.0004	0.3211	75	0.1200	451	0.0554	0.0169
.	scaffold_17	810030	G	T	0.0965	-0.0285	0.0044	42.6008	6.71E-011	0.0679	72	0.2083	436	0.0780	0.0474
.	scaffold_17	810033	G	T	0.0756	-0.0298	0.0047	40.5997	1.87E-010	0.0747	73	0.1781	443	0.0587	0.0496
.	scaffold_17	810038	T	G	0.0665	-0.0367	0.0052	50.7147	1.07E-012	0.0464	73	0.1712	438	0.0491	0.0588
.	scaffold_17	810244	G	A	0.0577	0.0015	0.0049	0.0913	0.7625	0.9326	74	0.0811	437	0.0538	0.0034
.	scaffold_17	810288	A	C	0.0531	-0.0481	0.0055	77.2965	1.31E-018	0.0139	71	0.1690	437	0.0343	0.0867
.	scaffold_17	810346	A	T	0.0678	-0.0203	0.0049	17.0644	3.61E-005	0.2480	73	0.1301	436	0.0573	0.0206
.	scaffold_17	810368	A	T	0.0712	-0.0214	0.0050	18.3514	1.84E-005	0.2309	74	0.1284	439	0.0615	0.0167
.	scaffold_17	810412	G	A	0.0782	-0.0148	0.0045	10.7977	0.0010	0.3581	71	0.1338	447	0.0694	0.0136
.	scaffold_17	810579	C	T	0.0760	-0.0236	0.0045	27.1126	1.92E-007	0.1453	74	0.1622	452	0.0619	0.0346
.	scaffold_17	810619	A	G	0.0583	-0.0403	0.0053	58.1800	2.40E-014	0.0329	74	0.1689	432	0.0394	0.0764
.	scaffold_17	810679	A	G	0.0561	-0.0388	0.0054	50.9162	9.64E-013	0.0460	75	0.1533	442	0.0396	0.0606
.	scaffold_17	810682	T	A	0.0569	-0.0394	0.0055	51.6442	6.65E-013	0.0444	75	0.1533	443	0.0406	0.0586
.	scaffold_17	810752	G	C	0.0869	-0.0128	0.0043	9.0592	0.0026	0.3999	73	0.1301	445	0.0798	0.0077
.	scaffold_17	810775	G	T	0.0707	-0.0318	0.0053	36.6596	1.41E-009	0.0904	74	0.1554	435	0.0563	0.0371
.	scaffold_17	812190	A	T	0.0556	-0.0203	0.0053	14.9847	0.0001	0.2790	75	0.1267	438	0.0434	0.0330
.	scaffold_17	812867	T	C	0.0752	-0.0273	0.0048	31.9780	1.56E-008	0.1138	75	0.1600	450	0.0611	0.0344
.	scaffold_17	812876	T	C	0.0583	-0.0224	0.0056	16.1757	5.77E-005	0.2607	75	0.1067	448	0.0502	0.0143
.	scaffold_17	812899	G	T	0.1214	-0.0234	0.0036	42.8467	5.92E-011	0.0671	69	0.2681	450	0.0989	0.0619
.	scaffold_17	812914	C	T	0.0675	-0.0358	0.0047	57.7922	2.91E-014	0.0335	74	0.1824	437	0.0481	0.0710
.	scaffold_17	812920	C	T	0.0689	-0.0359	0.0048	55.6089	8.84E-014	0.0370	75	0.1800	433	0.0497	0.0667
.	scaffold_17	814804	A	G	0.0542	-0.0637	0.0036	313.5840	3.20E-070	7.32E-007	67	0.2985	450	0.0178	0.3471
.	scaffold_17	816379	G	A	0.0760	0.0023	0.0043	0.2807	0.5962	0.8822	74	0.0608	439	0.0786	0.0011
.	scaffold_17	816965	C	T	0.0510	-0.0424	0.0046	83.6937	5.15E-020	0.0105	67	0.1866	443	0.0305	0.1149
.	scaffold_17	819506	G	A	0.0718	0.0030	0.0044	0.4576	0.4987	0.8499	73	0.0479	442	0.0758	0.0028
.	scaffold_17	819738	T	G	0.0514	-0.0266	0.0050	28.3404	1.02E-007	0.1365	71	0.1690	435	0.0322	0.0927
.	scaffold_17	819882	T	C	0.0631	0.0086	0.0044	3.7513	0.0528	0.5880	74	0.0135	433	0.0716	0.0142
.	scaffold_17	820396	A	G	0.0787	0.0088	0.0041	4.5608	0.0327	0.5503	73	0.0205	435	0.0885	0.0157
.	scaffold_17	860549	G	A	0.0519	-0.0521	0.0040	165.5391	6.18E-038	0.0003	70	0.2429	450	0.0222	0.2304
.	scaffold_17	864938	G	A	0.0517	-0.0632	0.0041	239.2474	5.08E-054	1.52E-005	71	0.2465	442	0.0204	0.2489
.	scaffold_17	865534	G	A	0.0542	0.0045	0.0049	0.8407	0.3592	0.7976	75	0.0467	442	0.0554	0.0004
.	scaffold_17	872397	G	A	0.0530	-0.0300	0.0049	38.0085	7.04E-010	0.0847	70	0.1714	439	0.0342	0.0890
.	scaffold_17	883518	A	C	0.0661	0.0016	0.0043	0.1408	0.7075	0.9164	68	0.0735	439	0.0649	0.0003
.	scaffold_17	883830	C	T	0.0519	-0.0540	0.0039	191.0771	1.64E-043	0.0001	68	0.2500	452	0.0221	0.2398
.	scaffold_17	891359	A	G	0.0602	-0.0237	0.0044	28.8277	7.91E-008	0.1332	71	0.1408	444	0.0473	0.0368
.	scaffold_17	902650	T	C	0.0643	-0.0650	0.0032	404.8933	4.19E-090	1.83E-008	63	0.3810	450	0.0200	0.4664
.	scaffold_17	902769	T	C	0.0897	-0.0418	0.0032	170.6888	4.64E-039	0.0003	63	0.3730	450	0.0500	0.2754
.	scaffold_17	902930	G	T	0.0741	0.0060	0.0042	2.0318	0.1540	0.6902	75	0.0400	438	0.0799	0.0058
.	scaffold_17	903468	C	T	0.0517	-0.0447	0.0044	102.5581	3.73E-024	0.0046	73	0.2192	449	0.0245	0.1859
.	scaffold_17	909468	C	T	0.0560	-0.0039	0.0050	0.5990	0.4390	0.8286	74	0.0541	435	0.0563	2.42E-005
.	scaffold_17	911318	A	G	0.0550	-0.0517	0.0043	144.0056	3.14E-033	0.0008	67	0.2239	442	0.0294	0.1663
.	scaffold_17	914567	G	A	0.0684	-0.0009	0.0045	0.0360	0.8494	0.9577	73	0.0548	439	0.0706	0.0010
.	scaffold_17	914582	G	A	0.0526	0.0060	0.0050	1.4139	0.2344	0.7395	75	0.0400	438	0.0548	0.0011
.	scaffold_17	915397	T	C	0.0593	0.0054	0.0048	1.2683	0.2601	0.7528	74	0.0338	432	0.0637	0.0040
.	scaffold_17	915443	C	T	0.0524	0.0050	0.0052	0.9181	0.3380	0.7887	73	0.0342	442	0.0554	0.0022
.	scaffold_17	916020	A	G	0.0843	-0.0457	0.0034	181.2926	2.24E-041	0.0002	67	0.3582	443	0.0429	0.2939
.	scaffold_17	916030	A	G	0.0761	-0.0545	0.0034	251.4796	1.09E-056	9.20E-006	65	0.3846	441	0.0306	0.3992
.	scaffold_17	917236	C	T	0.0560	0.0096	0.0047	4.0830	0.0433	0.5720	73	0.0068	436	0.0642	0.0153
.	scaffold_17	918146	T	C	0.0524	-0.0007	0.0049	0.0179	0.8935	0.9701	72	0.0694	443	0.0497	0.0019
.	scaffold_17	919100	A	T	0.0501	-0.0328	0.0050	43.1014	5.20E-011	0.0663	74	0.1351	435	0.0356	0.0517
.	scaffold_17	919340	C	T	0.0781	0.0061	0.0042	2.1657	0.1411	0.6806	75	0.0667	431	0.0800	0.0006
.	scaffold_17	920133	G	A	0.0520	-0.0661	0.0042	252.8668	5.45E-057	8.69E-006	67	0.2761	443	0.0181	0.3085
.	scaffold_17	920466	G	A	0.0652	-0.0088	0.0045	3.8330	0.0503	0.5840	73	0.1164	433	0.0566	0.0145
.	scaffold_17	920484	A	G	0.0515	0.0017	0.0049	0.1251	0.7236	0.9212	75	0.0467	440	0.0523	0.0002
.	scaffold_17	920862	C	T	0.0623	-0.0044	0.0045	0.9393	0.3325	0.7863	73	0.0753	441	0.0601	0.0010
.	scaffold_17	922312	G	A	0.0569	-0.0045	0.0046	0.9669	0.3255	0.7833	71	0.0704	439	0.0547	0.0011
.	scaffold_17	923005	G	A	0.0639	-0.0072	0.0047	2.3170	0.1280	0.6703	71	0.0704	438	0.0628	0.0002
.	scaffold_17	924697	G	C	0.0511	-0.0357	0.0048	54.9572	1.23E-013	0.0381	74	0.1351	435	0.0368	0.0496
.	scaffold_17	924856	A	G	0.0542	0.0110	0.0051	4.6423	0.0312	0.5468	74	0.00E000	433	0.0635	0.0196
.	scaffold_17	930837	T	C	0.0582	0.0003	0.0047	0.0053	0.9420	0.9838	69	0.0507	438	0.0594	0.0003
.	scaffold_17	935582	T	C	0.0600	-0.0006	0.0048	0.0137	0.9069	0.9739	74	0.0541	434	0.0611	0.0002
.	scaffold_17	940375	C	T	0.0662	0.0105	0.0046	5.2475	0.0220	0.5217	75	0.0067	431	0.0766	0.0200
.	scaffold_17	940414	T	C	0.0730	-0.0321	0.0039	69.2914	7.59E-017	0.0199	70	0.2286	444	0.0484	0.1129
.	scaffold_17	940921	C	T	0.0509	-0.0282	0.0047	36.1872	1.79E-009	0.0925	74	0.1284	447	0.0380	0.0412
.	scaffold_17	941666	A	C	0.0523	-0.0131	0.0050	6.9573	0.0083	0.4607	74	0.1014	433	0.0439	0.0166
.	scaffold_17	942426	T	A	0.0505	-0.0649	0.0040	261.1921	8.34E-059	6.19E-006	66	0.2879	449	0.0156	0.3456
.	scaffold_17	942831	T	C	0.0833	-0.0549	0.0029	362.7266	6.34E-081	1.00E-007	67	0.4179	443	0.0327	0.4433
.	scaffold_17	942852	C	T	0.0541	-0.0121	0.0050	5.8707	0.0154	0.4980	74	0.0811	434	0.0495	0.0048
.	scaffold_17	946902	A	G	0.0587	-0.0624	0.0033	357.2706	9.78E-080	1.25E-007	69	0.3333	451	0.0166	0.4181
.	scaffold_17	947673	G	A	0.0582	0.0100	0.0048	4.3296	0.0375	0.5606	74	0.0135	433	0.0658	0.0124
.	scaffold_17	952426	T	C	0.0511	0.0059	0.0052	1.3170	0.2511	0.7482	72	0.0208	437	0.0561	0.0062
.	scaffold_17	956262	A	T	0.0519	0.0101	0.0051	3.9557	0.0467	0.5780	74	0.0068	437	0.0595	0.0140
.	scaffold_17	964024	A	G	0.0504	-0.0329	0.0051	42.4066	7.41E-011	0.0686	72	0.1458	434	0.0346	0.0632
.	scaffold_17	966004	C	T	0.0543	-0.0320	0.0049	43.3472	4.58E-011	0.0656	74	0.1486	432	0.0382	0.0593
.	scaffold_17	966529	A	G	0.0570	-0.0375	0.0042	78.7274	6.36E-019	0.0131	71	0.1901	438	0.0354	0.1070
.	scaffold_17	968583	T	C	0.0599	0.0032	0.0048	0.4346	0.5097	0.8537	74	0.0405	435	0.0632	0.0023
.	scaffold_17	973557	C	T	0.0572	-0.0153	0.0047	10.8014	0.0010	0.3580	71	0.1127	436	0.0482	0.0186
.	scaffold_17	973848	C	T	0.0613	-0.0244	0.0045	29.7657	4.88E-008	0.1270	74	0.1486	440	0.0466	0.0446
.	scaffold_17	974028	T	C	0.0741	0.0009	0.0042	0.0455	0.8312	0.9524	73	0.0479	433	0.0785	0.0034
.	scaffold_17	976714	T	C	0.0515	-0.0664	0.0034	374.8200	1.48E-083	6.14E-008	66	0.3258	449	0.0111	0.4532
.	scaffold_17	977092	G	T	0.0545	-0.0682	0.0033	427.8351	4.25E-095	7.26E-009	67	0.3433	447	0.0112	0.4855
.	scaffold_17	986001	T	C	0.0620	-0.0604	0.0038	247.9123	6.55E-056	1.06E-005	69	0.3116	439	0.0228	0.3367
.	scaffold_17	1026620	A	G	0.0705	-0.0277	0.0042	44.4461	2.61E-011	0.0622	70	0.1857	441	0.0522	0.0644
.	scaffold_17	1026837	T	C	0.0516	-0.0166	0.0051	10.4980	0.0012	0.3648	72	0.1111	442	0.0419	0.0236
.	scaffold_17	1031466	T	C	0.0524	-0.0253	0.0049	26.7118	2.36E-007	0.1483	71	0.1549	444	0.0360	0.0676
.	scaffold_17	1031703	G	A	0.0866	0.0108	0.0041	7.0077	0.0081	0.4591	73	0.0068	435	0.1000	0.0270
.	scaffold_17	1107055	G	T	0.0632	0.0075	0.0047	2.5642	0.1093	0.6543	73	0.0205	433	0.0704	0.0104
.	scaffold_17	1120672	A	G	0.0533	-0.0480	0.0042	131.4820	1.72E-030	0.0013	67	0.2239	440	0.0273	0.1759
.	scaffold_17	1121187	G	T	0.0571	-0.0241	0.0048	25.0428	5.61E-007	0.1616	72	0.1458	445	0.0427	0.0474
.	scaffold_17	1128514	G	T	0.0611	0.0022	0.0048	0.2155	0.6425	0.8967	75	0.0533	432	0.0625	0.0004
.	scaffold_17	1174017	C	G	0.0848	0.0050	0.0041	1.5259	0.2167	0.7297	73	0.0479	434	0.0910	0.0059
.	scaffold_17	1209377	T	G	0.0553	0.0107	0.0048	5.0198	0.0251	0.5309	74	0.0068	432	0.0637	0.0155
.	scaffold_17	1221258	A	T	0.0501	0.0058	0.0048	1.4253	0.2325	0.7385	75	0.0333	434	0.0530	0.0020
.	scaffold_17	1231608	T	A	0.0520	-0.0304	0.0049	39.1654	3.89E-010	0.0801	70	0.1357	440	0.0386	0.0453
.	scaffold_17	1246469	A	T	0.0601	-0.0512	0.0038	182.8587	1.02E-041	0.0002	68	0.2574	448	0.0301	0.2092
.	scaffold_17	1246470	A	G	0.0581	-0.0535	0.0038	195.7508	1.56E-044	9.12E-005	68	0.2574	448	0.0279	0.2200
.	scaffold_17	1323977	T	A	0.0600	0.0104	0.0047	4.8149	0.0282	0.5394	73	0.00E000	435	0.0701	0.0214
.	scaffold_17	1334041	G	A	0.0563	-0.0245	0.0045	30.4163	3.49E-008	0.1230	68	0.1324	438	0.0445	0.0338
.	scaffold_17	1365798	T	A	0.0534	-0.0402	0.0046	76.6250	1.84E-018	0.0144	69	0.1957	437	0.0309	0.1266
.	scaffold_17	1380830	A	T	0.0524	-0.0412	0.0044	89.5721	2.63E-021	0.0081	69	0.2029	437	0.0286	0.1442
.	scaffold_17	1380879	T	C	0.0623	-0.0187	0.0043	18.4689	1.73E-005	0.2294	68	0.1324	438	0.0514	0.0261
.	scaffold_17	1475231	T	C	0.0521	-0.0548	0.0040	187.3946	1.04E-042	0.0001	66	0.2652	443	0.0203	0.2741
.	scaffold_17	1475255	A	G	0.0561	-0.0565	0.0039	215.2869	8.54E-049	4.07E-005	66	0.3106	442	0.0181	0.3653
.	scaffold_17	1475324	A	G	0.0502	-0.0639	0.0042	232.2180	1.73E-052	2.03E-005	69	0.2609	439	0.0171	0.2926
.	scaffold_17	1508671	T	C	0.0516	-0.0814	0.0024	1166.2581	1.16E-255	1.14E-021	63	0.4206	451	0.00E000	0.7783
.	scaffold_17	1509200	G	A	0.0884	-0.0528	0.0027	379.3481	1.52E-084	5.12E-008	65	0.4308	444	0.0383	0.4258
.	scaffold_17	1510457	C	T	0.0608	0.0075	0.0047	2.5408	0.1109	0.6557	74	0.0270	436	0.0665	0.0068
.	scaffold_17	1514610	T	G	0.0583	-0.0776	0.0023	1159.4267	3.54E-254	1.50E-021	63	0.4762	452	0.00E000	0.8876
.	scaffold_17	1514745	C	G	0.0589	-0.0774	0.0024	1084.6926	6.18E-238	2.88E-020	64	0.4766	454	0.00E000	0.8876
.	scaffold_17	1514958	C	G	0.0630	-0.0720	0.0024	924.9070	3.33E-203	1.61E-017	63	0.4841	445	0.0034	0.8508
.	scaffold_17	1515464	A	G	0.0668	-0.0705	0.0024	881.4793	9.19E-194	9.04E-017	64	0.4766	445	0.0079	0.7748
.	scaffold_17	1576964	G	A	0.0765	-0.0622	0.0036	294.8599	3.84E-066	1.57E-006	66	0.4015	444	0.0282	0.4448
.	scaffold_17	1594504	T	C	0.0563	-0.0515	0.0042	152.6177	4.12E-035	0.0006	70	0.2143	436	0.0310	0.1507
.	scaffold_17	1606051	G	A	0.0563	-0.0770	0.0024	1037.2640	1.26E-227	1.88E-019	64	0.4453	451	0.0011	0.8082
.	scaffold_17	1606131	T	A	0.0557	-0.0817	0.0023	1237.2417	4.34E-271	6.91E-023	64	0.4453	448	0.00E000	0.8252
.	scaffold_17	1635299	A	T	0.0522	-0.0236	0.0047	24.9279	5.95E-007	0.1626	70	0.1571	447	0.0358	0.0697
.	scaffold_17	1670853	T	C	0.0632	-0.0237	0.0048	24.4076	7.80E-007	0.1671	71	0.1338	435	0.0517	0.0274
.	scaffold_17	1704691	T	C	0.0505	-0.0059	0.0051	1.3241	0.2499	0.7476	73	0.0685	442	0.0475	0.0022
.	scaffold_17	1704885	A	G	0.0618	-0.0238	0.0045	27.7947	1.35E-007	0.1404	71	0.1479	439	0.0478	0.0414
.	scaffold_17	1705003	C	T	0.0764	-0.0225	0.0043	26.8347	2.22E-007	0.1474	73	0.1712	444	0.0608	0.0419
.	scaffold_17	1705662	T	G	0.0786	-0.0326	0.0041	62.9605	2.22E-015	0.0265	73	0.2260	436	0.0539	0.1005
.	scaffold_166	18392	C	A	0.1052	0.0108	0.0035	9.6109	0.0019	0.3859	73	0.00E000	445	0.1225	0.0386
.	scaffold_166	25415	T	C	0.0522	-0.0564	0.0038	220.8696	5.17E-050	3.23E-005	69	0.2971	439	0.0137	0.3814
.	scaffold_166	42159	A	G	0.0525	-0.0131	0.0048	7.3683	0.0066	0.4478	72	0.0833	442	0.0475	0.0062
.	scaffold_166	63618	C	T	0.0514	0.0038	0.0051	0.5335	0.4651	0.8381	75	0.0667	431	0.0487	0.0017
.	scaffold_166	71793	T	C	0.0685	0.0049	0.0044	1.2158	0.2702	0.7578	74	0.0541	437	0.0709	0.0011
.	scaffold_166	82987	G	A	0.0589	-0.0014	0.0045	0.0947	0.7582	0.9314	74	0.0878	435	0.0540	0.0051
.	scaffold_166	237489	G	A	0.0556	-0.0702	0.0031	516.3455	2.33E-114	2.08E-010	67	0.4254	446	0.00E000	0.7831
.	scaffold_166	320863	T	C	0.0504	-0.0588	0.0037	255.3210	1.59E-057	7.86E-006	66	0.3333	440	0.0080	0.5018
.	scaffold_166	320866	G	C	0.0530	-0.0381	0.0044	75.5545	3.17E-018	0.0151	73	0.2397	436	0.0218	0.2323
.	scaffold_166	325920	G	A	0.0507	-0.0572	0.0042	184.4838	4.51E-042	0.0001	71	0.2746	442	0.0147	0.3349
.	scaffold_166	450557	T	C	0.0615	0.0034	0.0045	0.5765	0.4477	0.8318	75	0.0400	445	0.0652	0.0027
.	scaffold_166	453647	A	G	0.0517	-0.0048	0.0047	1.0270	0.3109	0.7769	74	0.0878	448	0.0458	0.0088
.	scaffold_166	453683	T	C	0.0669	0.0048	0.0042	1.2812	0.2577	0.7516	75	0.0667	433	0.0670	3.82E-007
.	scaffold_166	466642	A	G	0.0697	0.0077	0.0043	3.2442	0.0717	0.6144	74	0.0203	435	0.0782	0.0128
.	scaffold_166	717180	C	T	0.0702	0.0053	0.0042	1.5887	0.2075	0.7245	72	0.0556	434	0.0726	0.0011
.	scaffold_166	897390	G	C	0.0623	-0.0361	0.0041	78.4823	7.20E-019	0.0132	71	0.1972	443	0.0406	0.1000
.	scaffold_166	897410	G	T	0.0769	-0.0358	0.0037	94.1599	2.59E-022	0.0067	72	0.2500	435	0.0483	0.1397
.	scaffold_166	897421	T	C	0.0921	-0.0289	0.0035	68.3618	1.22E-016	0.0208	72	0.2431	444	0.0676	0.0885
.	scaffold_166	900370	T	C	0.0512	-0.0757	0.0031	590.4983	1.72E-130	1.07E-011	70	0.3571	448	0.0033	0.6028
.	scaffold_166	919162	C	T	0.0597	-0.0755	0.0026	852.8538	1.54E-187	2.81E-016	69	0.4493	450	0.00E000	0.8286
.	scaffold_166	1065460	G	A	0.0589	0.0024	0.0049	0.2326	0.6296	0.8927	75	0.0533	451	0.0599	0.0002
.	scaffold_166	1066373	A	G	0.0672	-0.0212	0.0041	26.7001	2.38E-007	0.1484	68	0.1985	438	0.0468	0.0854
.	scaffold_166	1180232	C	T	0.0825	-0.0315	0.0038	68.9612	8.97E-017	0.0202	71	0.3380	438	0.0411	0.2796
.	scaffold_166	1180600	T	C	0.0828	-0.0112	0.0043	6.9236	0.0085	0.4618	74	0.1486	433	0.0716	0.0195
.	scaffold_166	1180609	T	C	0.0558	-0.0534	0.0045	138.4657	5.11E-032	0.0010	71	0.2606	440	0.0227	0.2570
.	scaffold_166	1180807	C	T	0.0827	-0.0093	0.0041	5.0741	0.0243	0.5287	75	0.1400	433	0.0727	0.0150
.	scaffold_166	1180876	A	G	0.0533	0.0050	0.0050	1.0127	0.3143	0.7784	75	0.0800	441	0.0488	0.0048
.	scaffold_166	1181113	G	A	0.0559	0.0056	0.0047	1.4226	0.2330	0.7387	75	0.0200	435	0.0621	0.0084
.	scaffold_166	1208240	A	G	0.0917	-0.0251	0.0040	38.8516	4.57E-010	0.0813	69	0.2101	449	0.0735	0.0518
.	scaffold_166	1210564	G	A	0.0679	-0.0673	0.0043	242.7116	8.92E-055	1.32E-005	72	0.2917	451	0.0322	0.2527
.	scaffold_166	1210566	A	G	0.0681	-0.0664	0.0044	232.5248	1.48E-052	2.00E-005	72	0.2847	449	0.0334	0.2369
.	scaffold_166	1210608	T	C	0.0683	-0.0502	0.0042	140.5183	1.82E-032	0.0009	71	0.2535	449	0.0390	0.1706
.	scaffold_166	1233630	G	A	0.0594	-0.0721	0.0030	587.1677	9.14E-130	1.23E-011	71	0.4085	451	0.0044	0.6868
.	scaffold_166	1233645	G	A	0.0703	-0.0182	0.0041	19.5117	1.00E-005	0.2167	73	0.1644	446	0.0549	0.0443
.	scaffold_166	1233657	G	A	0.0963	0.0058	0.0038	2.3235	0.1274	0.6699	74	0.0878	435	0.0977	0.0003
.	scaffold_166	1233687	G	A	0.0629	0.0049	0.0049	1.0107	0.3147	0.7786	74	0.0405	435	0.0667	0.0029
.	scaffold_46	746868	G	T	0.0885	-0.0460	0.0035	168.6493	1.29E-038	0.0003	67	0.3433	447	0.0503	0.2411
.	scaffold_46	746595	T	C	0.1171	-0.0068	0.0036	3.4495	0.0633	0.6035	74	0.1622	434	0.1094	0.0067
.	scaffold_46	382902	A	G	0.0525	-0.0708	0.0027	666.5349	5.00E-147	5.18E-013	61	0.4262	453	0.0022	0.7557
.	scaffold_46	382582	A	C	0.0545	-0.0702	0.0027	675.5214	5.55E-149	3.62E-013	61	0.4590	453	0.00E000	0.8557
.	scaffold_46	380782	A	C	0.0547	-0.0673	0.0029	520.7571	2.56E-115	1.75E-010	62	0.4113	450	0.0056	0.6778
.	scaffold_46	99508	G	C	0.0678	-0.0055	0.0045	1.4981	0.2210	0.7321	72	0.1319	437	0.0572	0.0215
.	scaffold_50	473494	T	A	0.0563	-0.0738	0.0019	1478.1927	2.00E-323	5.11E-027	55	0.5182	451	0.00E000	0.9788
.	scaffold_50	266198	C	T	0.0539	-0.0681	0.0026	661.1135	7.55E-146	6.43E-013	65	0.4154	454	0.0022	0.7329
.	scaffold_50	265983	T	G	0.0502	-0.0714	0.0030	575.1010	3.85E-127	1.99E-011	67	0.3881	451	0.00E000	0.7114
.	scaffold_70	471486	G	A	0.0681	-0.0250	0.0047	27.8122	1.34E-007	0.1402	72	0.1597	449	0.0535	0.0424
.	scaffold_70	471636	A	G	0.1002	-0.0097	0.0041	5.4814	0.0192	0.5126	73	0.1644	441	0.0896	0.0151
.	scaffold_70	1011361	G	A	0.0505	-0.0362	0.0047	59.3573	1.31E-014	0.0312	69	0.2101	446	0.0258	0.1645
.	scaffold_75	55100	C	T	0.0545	-0.0637	0.0040	255.8151	1.24E-057	7.71E-006	72	0.3194	442	0.0113	0.4441
.	scaffold_75	81493	C	T	0.0513	-0.0752	0.0034	497.3406	3.18E-110	4.46E-010	70	0.3571	437	0.0023	0.6160
.	scaffold_75	84847	C	G	0.0527	-0.0741	0.0027	727.3864	2.92E-160	4.60E-014	63	0.4127	449	0.0022	0.7279
.	scaffold_75	88567	G	T	0.0996	0.0106	0.0037	8.4625	0.0036	0.4159	75	0.0067	432	0.1157	0.0334
.	scaffold_75	92334	C	A	0.0558	-0.0673	0.0036	342.8083	1.38E-076	2.24E-007	73	0.3630	438	0.0046	0.5975
.	scaffold_75	92711	G	A	0.0777	-0.0394	0.0038	109.7056	1.01E-025	0.0034	73	0.2877	442	0.0430	0.2033
.	scaffold_75	92712	C	T	0.0607	-0.0542	0.0038	198.0542	4.92E-045	8.29E-005	71	0.3451	448	0.0156	0.4496
.	scaffold_75	93313	T	C	0.0538	-0.0632	0.0038	272.2906	3.18E-061	3.93E-006	71	0.3521	440	0.0057	0.5640
.	scaffold_75	112512	A	G	0.0747	-0.0702	0.0023	901.5482	3.99E-198	4.08E-017	68	0.5441	441	0.0023	0.9839
.	scaffold_75	125361	T	C	0.0653	-0.0780	0.0023	1175.9400	9.11E-258	7.80E-022	71	0.4577	450	0.0033	0.7969
.	scaffold_75	135400	T	C	0.0866	-0.0652	0.0022	876.9548	8.85E-193	1.08E-016	70	0.5857	438	0.0068	1.0064
.	scaffold_75	135528	A	G	0.0909	-0.0628	0.0021	853.5243	1.10E-187	2.74E-016	71	0.6197	446	0.0067	1.0773
.	scaffold_75	136802	T	A	0.0685	-0.0701	0.0028	627.4849	1.55E-138	2.46E-012	71	0.4859	440	0.0011	0.8814
.	scaffold_75	144632	A	G	0.0518	-0.0771	0.0031	619.9759	6.68E-137	3.31E-012	71	0.3592	450	0.0033	0.6066
.	scaffold_75	146244	T	G	0.1101	-0.0572	0.0022	679.3899	8.00E-150	3.10E-013	74	0.5811	439	0.0308	0.7629
.	scaffold_75	146275	A	T	0.0624	-0.0748	0.0028	691.5417	1.82E-152	1.91E-013	73	0.4178	440	0.0034	0.7167
.	scaffold_75	148292	T	C	0.0614	-0.0710	0.0028	632.0257	1.60E-139	2.05E-012	67	0.4478	446	0.0034	0.7782
.	scaffold_75	148646	A	C	0.0638	-0.0697	0.0032	483.3366	3.54E-107	7.82E-010	72	0.4167	445	0.0067	0.6742
.	scaffold_75	152571	A	T	0.0553	-0.0778	0.0034	531.2302	1.35E-117	1.15E-010	69	0.3696	437	0.0057	0.5965
.	scaffold_75	152602	C	T	0.0525	-0.0763	0.0035	479.6313	2.27E-106	9.07E-010	69	0.3551	445	0.0056	0.5703
.	scaffold_75	172742	T	C	0.0602	-0.0546	0.0034	259.4803	1.97E-058	6.63E-006	67	0.4104	440	0.0068	0.6609
.	scaffold_75	177077	A	T	0.0548	-0.0676	0.0038	314.8218	1.72E-070	6.97E-007	72	0.3889	448	0.0011	0.6925
.	scaffold_75	177405	C	G	0.0503	-0.0827	0.0035	567.9551	1.38E-125	2.64E-011	73	0.3493	434	0.00E000	0.6297
.	scaffold_75	179636	G	A	0.0551	-0.0844	0.0024	1286.5332	8.42E-282	9.86E-024	70	0.4000	438	0.00E000	0.7300
.	scaffold_75	205916	A	G	0.0647	-0.0720	0.0026	760.0983	2.26E-167	1.24E-014	68	0.4632	442	0.0034	0.8075
.	scaffold_75	205929	C	G	0.0624	-0.0735	0.0027	715.8054	9.65E-158	7.28E-014	70	0.4357	443	0.0034	0.7531
.	scaffold_75	208772	C	T	0.0545	-0.0806	0.0030	717.9723	3.26E-158	6.68E-014	71	0.3873	443	0.0011	0.6895
.	scaffold_75	208950	T	A	0.0592	0.0093	0.0047	3.9469	0.0470	0.5785	75	0.0067	432	0.0683	0.0172
.	scaffold_75	211650	A	G	0.0649	-0.0760	0.0025	945.3035	1.23E-207	7.19E-018	70	0.4714	446	0.0011	0.8544
.	scaffold_75	212041	A	G	0.0504	-0.0014	0.0050	0.0757	0.7832	0.9387	74	0.0743	442	0.0464	0.0040
.	scaffold_75	216928	A	G	0.0636	0.0100	0.0047	4.5974	0.0320	0.5487	75	0.0133	436	0.0722	0.0146
.	scaffold_75	223787	C	T	0.1062	0.0059	0.0037	2.6154	0.1058	0.6511	74	0.0608	439	0.1139	0.0073
.	scaffold_75	224160	T	C	0.1329	-0.0042	0.0033	1.5988	0.2061	0.7236	75	0.1733	433	0.1259	0.0049
.	scaffold_75	225553	T	G	0.1208	0.0104	0.0034	9.0893	0.0026	0.3991	74	0.0270	435	0.1368	0.0282
.	scaffold_75	238551	T	G	0.0685	-0.0647	0.0033	386.3481	4.56E-086	3.86E-008	69	0.3768	442	0.0204	0.4652
.	scaffold_75	261048	A	G	0.0591	-0.0388	0.0049	63.0123	2.22E-015	0.0264	71	0.1901	437	0.0378	0.1005
.	scaffold_75	263515	T	A	0.0577	0.0049	0.0048	1.0651	0.3021	0.7729	74	0.0676	437	0.0561	0.0006
.	scaffold_75	275486	C	T	0.0524	-0.0628	0.0042	228.7393	9.93E-052	2.34E-005	72	0.2708	443	0.0169	0.3121
.	scaffold_75	277501	G	A	0.0529	0.0108	0.0052	4.3362	0.0373	0.5603	74	0.0068	436	0.0608	0.0144
.	scaffold_75	277875	A	G	0.0511	-0.0550	0.0044	153.8974	2.16E-035	0.0005	72	0.2292	437	0.0217	0.2156
.	scaffold_75	281040	C	T	0.0514	-0.0705	0.0038	344.3355	6.41E-077	2.11E-007	73	0.3356	452	0.0055	0.5348
.	scaffold_75	281549	A	G	0.0538	0.0044	0.0050	0.7792	0.3774	0.8050	74	0.0473	437	0.0549	0.0003
.	scaffold_75	281776	A	G	0.0739	0.0030	0.0043	0.4934	0.4824	0.8443	74	0.0676	440	0.0750	0.0002
.	scaffold_75	282135	G	A	0.0542	-0.0168	0.0049	11.6306	0.0006	0.3402	71	0.1268	436	0.0424	0.0334
.	scaffold_75	282218	C	T	0.0521	0.0103	0.0049	4.3977	0.0360	0.5575	74	0.0203	444	0.0574	0.0068
.	scaffold_75	282365	G	A	0.0778	-0.0439	0.0037	139.1249	3.67E-032	0.0010	73	0.3082	441	0.0397	0.2449
.	scaffold_75	282757	A	T	0.0539	0.0039	0.0049	0.6250	0.4292	0.8250	75	0.0467	435	0.0552	0.0004
.	scaffold_75	284620	T	C	0.0702	-0.0276	0.0042	42.2272	8.13E-011	0.0692	73	0.1986	433	0.0485	0.0853
.	scaffold_75	285584	C	T	0.0538	-0.0378	0.0045	68.9193	9.17E-017	0.0202	75	0.1933	436	0.0298	0.1315
.	scaffold_75	294710	A	T	0.0986	-0.0449	0.0030	216.7734	4.05E-049	3.83E-005	73	0.3699	444	0.0541	0.2720
.	scaffold_75	294758	A	G	0.0799	0.0105	0.0042	6.3641	0.0116	0.4805	75	0.0200	432	0.0903	0.0169
.	scaffold_75	304199	C	T	0.0620	-0.0142	0.0050	8.1139	0.0044	0.4257	73	0.1096	435	0.0540	0.0131
.	scaffold_75	324113	T	C	0.1058	-0.0172	0.0035	23.6832	1.14E-006	0.1735	74	0.2365	441	0.0839	0.0605
.	scaffold_75	324429	A	T	0.0868	-0.0495	0.0033	225.5509	4.93E-051	2.67E-005	73	0.3767	434	0.0380	0.3568
.	scaffold_75	324882	C	A	0.0717	0.0077	0.0043	3.2443	0.0717	0.6144	74	0.0135	435	0.0816	0.0173
.	scaffold_75	325199	A	G	0.0655	-0.0817	0.0023	1228.7227	3.08E-269	9.68E-023	72	0.4583	455	0.0033	0.7984
.	scaffold_75	325210	A	T	0.0610	-0.0837	0.0023	1274.2192	3.99E-279	1.60E-023	72	0.4444	453	0.00E000	0.8168
.	scaffold_75	325606	G	C	0.0585	-0.0847	0.0025	1176.3394	7.46E-258	7.68E-022	70	0.4214	451	0.0022	0.7417
.	scaffold_75	325803	C	T	0.0735	-0.0754	0.0022	1173.5124	3.07E-257	8.58E-022	71	0.5070	446	0.0045	0.8788
.	scaffold_75	327764	T	C	0.0717	-0.0723	0.0023	999.0059	2.60E-219	8.56E-019	65	0.5538	444	0.0011	1.0224
.	scaffold_75	328759	A	G	0.0769	-0.0703	0.0022	980.7162	2.46E-215	1.77E-018	70	0.5571	450	0.0022	1.0104
.	scaffold_75	330313	T	G	0.0698	-0.0739	0.0024	974.4614	5.64E-214	2.26E-018	68	0.5221	448	0.0011	0.9569
.	scaffold_75	330510	T	G	0.0624	-0.0738	0.0024	919.3832	5.29E-202	2.01E-017	67	0.4851	454	0.00E000	0.9016
.	scaffold_75	330583	C	T	0.0700	-0.0653	0.0025	674.3202	1.01E-148	3.80E-013	69	0.5072	445	0.0022	0.9101
.	scaffold_75	331124	A	G	0.0698	-0.0708	0.0024	896.8207	4.25E-197	4.92E-017	70	0.5143	453	0.0011	0.9406
.	scaffold_75	334299	C	G	0.0750	-0.0715	0.0025	814.1633	3.97E-179	1.33E-015	73	0.5137	447	0.0034	0.9061
.	scaffold_75	334611	A	G	0.0620	-0.0747	0.0026	849.0031	1.06E-186	3.28E-016	67	0.4776	449	0.00E000	0.8861
.	scaffold_75	335212	C	T	0.0614	-0.0753	0.0027	799.1949	7.12E-176	2.66E-015	67	0.4701	446	0.00E000	0.8710
.	scaffold_75	339872	A	T	0.1255	-0.0524	0.0021	606.0601	7.10E-134	5.77E-012	70	0.6643	444	0.0405	0.8341
.	scaffold_75	340338	G	T	0.0534	-0.0654	0.0038	295.1702	3.28E-066	1.55E-006	69	0.3551	446	0.0067	0.5571
.	scaffold_75	344787	T	A	0.0502	0.0101	0.0050	4.1146	0.0425	0.5705	73	0.00E000	435	0.0586	0.0177
.	scaffold_75	349671	A	C	0.0843	-0.0481	0.0035	186.8116	1.40E-042	0.0001	73	0.3288	449	0.0445	0.2518
.	scaffold_75	349680	T	C	0.0660	-0.0271	0.0045	35.9783	2.00E-009	0.0934	74	0.1824	449	0.0468	0.0726
.	scaffold_75	349695	T	C	0.0544	-0.0272	0.0051	27.9721	1.23E-007	0.1391	75	0.1533	449	0.0379	0.0636
.	scaffold_75	351224	A	G	0.0878	-0.0313	0.0036	74.1499	6.46E-018	0.0160	74	0.2973	433	0.0520	0.1874
.	scaffold_75	460467	T	C	0.0507	0.0099	0.0050	3.9774	0.0461	0.5770	75	0.00E000	438	0.0594	0.0183
.	scaffold_75	463439	A	G	0.0588	-0.0233	0.0046	25.2532	5.03E-007	0.1599	72	0.1597	438	0.0422	0.0605
.	scaffold_75	471279	A	G	0.0602	-0.0496	0.0036	189.6415	3.37E-043	0.0001	70	0.3857	437	0.0080	0.6006
.	scaffold_75	512775	C	T	0.0796	-0.0492	0.0030	268.7706	1.86E-060	4.54E-006	69	0.5435	440	0.0068	0.9216
.	scaffold_75	709153	A	G	0.0680	-0.0635	0.0026	595.0480	1.76E-131	8.96E-012	66	0.5227	441	0.00E000	0.9758
.	scaffold_75	709757	C	A	0.0675	-0.0652	0.0025	708.7231	3.35E-156	9.66E-014	66	0.5227	445	0.00E000	0.9763
.	scaffold_75	765113	T	A	0.0768	-0.0654	0.0023	838.3429	2.19E-184	5.01E-016	70	0.5429	438	0.0023	0.9797
.	scaffold_232	28801	A	C	0.0500	0.0077	0.0050	2.3596	0.1245	0.6675	74	0.0338	436	0.0528	0.0019
.	scaffold_232	36945	C	G	0.0544	-0.0247	0.0047	27.5549	1.53E-007	0.1421	71	0.1690	444	0.0360	0.0818
.	scaffold_232	59862	G	C	0.0523	-0.0783	0.0029	708.1472	4.46E-156	9.88E-014	65	0.3923	451	0.0033	0.6719
.	scaffold_232	60294	T	C	0.0553	-0.0714	0.0031	516.7988	1.86E-114	2.05E-010	69	0.4058	455	0.0022	0.7125
.	scaffold_232	63788	C	A	0.0501	-0.0047	0.0051	0.8731	0.3501	0.7938	73	0.0685	436	0.0470	0.0024
.	scaffold_232	64323	C	T	0.0643	-0.0025	0.0046	0.3040	0.5814	0.8774	74	0.0811	439	0.0615	0.0016
.	scaffold_232	64337	A	G	0.0933	0.0067	0.0038	3.0341	0.0815	0.6261	75	0.0800	445	0.0955	0.0007
.	scaffold_232	70299	A	G	0.0632	-0.0262	0.0043	37.0317	1.16E-009	0.0888	72	0.1944	442	0.0419	0.0947
.	scaffold_232	70431	C	G	0.0909	0.0070	0.0039	3.2694	0.0706	0.6131	75	0.0533	431	0.0974	0.0059
.	scaffold_232	71888	T	A	0.0619	-0.0363	0.0047	59.5673	1.18E-014	0.0309	74	0.2162	435	0.0356	0.1396
.	scaffold_232	72129	C	A	0.0618	-0.0386	0.0044	78.7511	6.28E-019	0.0131	73	0.2055	437	0.0378	0.1191
.	scaffold_232	72477	T	C	0.1105	0.0045	0.0036	1.5936	0.2068	0.7240	73	0.1027	434	0.1118	0.0002
.	scaffold_232	96700	A	T	0.0520	-0.0459	0.0048	90.7336	1.46E-021	0.0077	74	0.1892	436	0.0287	0.1298
.	scaffold_232	111199	G	A	0.0513	-0.0638	0.0040	258.7939	2.78E-058	6.82E-006	74	0.2703	433	0.0139	0.3369
.	scaffold_232	123083	A	G	0.0845	0.0072	0.0039	3.4443	0.0635	0.6037	75	0.0400	434	0.0922	0.0088
.	scaffold_232	138455	T	C	0.0560	-0.0374	0.0042	79.8602	3.58E-019	0.0124	71	0.2606	438	0.0228	0.2567
.	scaffold_232	151466	T	C	0.0607	-0.0348	0.0044	63.3840	1.78E-015	0.0260	73	0.2123	446	0.0359	0.1320
.	scaffold_232	157934	A	C	0.2475	-0.0222	0.0024	84.5429	3.35E-020	0.0101	72	0.5417	437	0.1991	0.1530
.	scaffold_232	157940	T	G	0.0515	0.0112	0.0050	4.9621	0.0259	0.5333	74	0.00E000	441	0.0601	0.0182
.	scaffold_232	161198	A	G	0.0521	0.0099	0.0045	4.8077	0.0283	0.5397	75	0.00E000	443	0.0609	0.0186
.	scaffold_232	162140	T	C	0.0624	0.0060	0.0045	1.7288	0.1886	0.7131	75	0.0467	438	0.0651	0.0014
.	scaffold_232	162355	C	T	0.0692	0.0042	0.0046	0.8513	0.3562	0.7964	75	0.0667	438	0.0696	3.41E-005
.	scaffold_232	162400	A	G	0.0525	0.0057	0.0051	1.2431	0.2649	0.7552	75	0.0267	439	0.0569	0.0046
.	scaffold_232	162682	T	C	0.0690	-0.0345	0.0045	59.8664	1.02E-014	0.0305	72	0.2500	435	0.0391	0.1687
.	scaffold_232	171994	G	A	0.0562	-0.0176	0.0050	12.3448	0.0004	0.3258	75	0.1000	432	0.0486	0.0125
.	scaffold_232	173779	C	T	0.0577	-0.0007	0.0046	0.0232	0.8789	0.9660	75	0.0533	436	0.0585	0.0001
.	scaffold_232	177386	T	C	0.0559	-0.0138	0.0047	8.4843	0.0036	0.4153	73	0.1096	437	0.0469	0.0183
.	scaffold_232	202264	T	C	0.0679	-0.0315	0.0042	57.3685	3.60E-014	0.0341	74	0.2432	449	0.0390	0.1602
.	scaffold_232	202385	C	T	0.0654	0.0051	0.0046	1.2558	0.2624	0.7540	75	0.0267	445	0.0719	0.0083
.	scaffold_232	202462	A	G	0.0677	-0.0066	0.0042	2.5331	0.1115	0.6562	75	0.0933	449	0.0635	0.0035
.	scaffold_232	202570	T	G	0.0699	0.0042	0.0044	0.8825	0.3475	0.7928	75	0.0333	433	0.0762	0.0071
.	scaffold_232	202837	T	C	0.0564	-0.0121	0.0046	6.8397	0.0089	0.4645	75	0.1133	448	0.0469	0.0204
.	scaffold_232	218031	A	G	0.0509	0.0094	0.0049	3.6917	0.0547	0.5910	72	0.00E000	439	0.0592	0.0176
.	scaffold_232	219609	T	C	0.0585	0.0011	0.0046	0.0522	0.8192	0.9490	75	0.0800	446	0.0549	0.0028
.	scaffold_232	219829	A	G	0.0516	-0.0135	0.0050	7.3588	0.0067	0.4480	75	0.0733	448	0.0480	0.0032
.	scaffold_232	224328	C	G	0.0740	0.0069	0.0042	2.7681	0.0962	0.6417	73	0.0274	434	0.0818	0.0107
.	scaffold_232	227073	T	C	0.0651	0.0021	0.0041	0.2668	0.6055	0.8851	74	0.0743	433	0.0635	0.0005
.	scaffold_232	229078	T	A	0.0581	0.0091	0.0044	4.3563	0.0369	0.5594	74	0.0068	434	0.0668	0.0164
.	scaffold_232	229282	T	G	0.0593	-0.0235	0.0046	26.1452	3.17E-007	0.1527	74	0.1419	432	0.0451	0.0419
.	scaffold_232	229283	C	G	0.0552	0.0006	0.0048	0.0133	0.9081	0.9742	75	0.1000	432	0.0475	0.0133
.	scaffold_232	229561	T	A	0.0692	0.0021	0.0044	0.2163	0.6418	0.8965	72	0.0972	434	0.0645	0.0041
.	scaffold_232	229757	A	C	0.0646	0.0022	0.0045	0.2428	0.6222	0.8904	72	0.0903	439	0.0604	0.0036
.	scaffold_232	230466	A	T	0.0526	0.0076	0.0048	2.5593	0.1097	0.6546	74	0.0135	449	0.0590	0.0101
.	scaffold_232	233317	G	A	0.0562	0.0039	0.0048	0.6602	0.4165	0.8202	73	0.0548	434	0.0565	1.28E-005
.	scaffold_232	233662	C	T	0.0538	-0.0100	0.0051	3.9167	0.0478	0.5799	74	0.1081	446	0.0448	0.0192
.	scaffold_232	238131	G	C	0.0513	-0.0350	0.0045	59.7138	1.11E-014	0.0307	69	0.1957	438	0.0285	0.1350
.	scaffold_232	241545	C	T	0.0546	0.0020	0.0049	0.1730	0.6775	0.9074	74	0.0676	439	0.0524	0.0011
.	scaffold_232	247835	C	T	0.0680	0.0095	0.0043	4.7791	0.0288	0.5409	73	0.0205	442	0.0758	0.0117
.	scaffold_232	248815	C	T	0.0583	0.0036	0.0048	0.5580	0.4551	0.8345	73	0.0411	442	0.0611	0.0018
.	scaffold_232	248830	T	C	0.1126	0.0067	0.0036	3.4929	0.0616	0.6012	75	0.0667	431	0.1206	0.0074
.	scaffold_232	248831	A	G	0.0765	-0.0223	0.0041	29.1126	6.83E-008	0.1313	74	0.2162	449	0.0535	0.0911
.	scaffold_232	248834	A	G	0.0743	0.0062	0.0042	2.1631	0.1414	0.6808	73	0.0479	445	0.0787	0.0033
.	scaffold_232	251380	G	C	0.0747	0.0099	0.0041	5.7570	0.0164	0.5022	75	0.0067	434	0.0864	0.0231
.	scaffold_232	254897	A	T	0.0507	-0.0813	0.0029	772.8360	3.83E-170	7.55E-015	71	0.3732	452	0.00E000	0.6796
.	scaffold_232	262796	A	C	0.0524	-0.0081	0.0048	2.7958	0.0945	0.6400	74	0.1284	441	0.0397	0.0390
.	scaffold_232	265481	C	G	0.0716	-0.0392	0.0039	102.4907	3.86E-024	0.0046	71	0.2746	439	0.0387	0.2008
.	scaffold_232	266401	G	A	0.0696	-0.0168	0.0043	15.6659	7.56E-005	0.2683	73	0.1370	437	0.0584	0.0234
.	scaffold_232	269169	C	T	0.0631	-0.0509	0.0039	168.8519	1.17E-038	0.0003	72	0.3194	443	0.0214	0.3613
.	scaffold_232	272714	T	C	0.0562	0.0055	0.0049	1.2842	0.2571	0.7513	72	0.0417	435	0.0586	0.0013
.	scaffold_232	289532	T	C	0.0590	-0.0573	0.0035	260.5824	1.13E-058	6.34E-006	71	0.3380	446	0.0146	0.4465
.	scaffold_232	290903	T	C	0.0671	-0.0044	0.0045	0.9943	0.3187	0.7803	73	0.1233	434	0.0576	0.0170
.	scaffold_232	300786	C	T	0.0606	-0.0532	0.0037	202.5762	5.07E-046	6.87E-005	73	0.3082	447	0.0201	0.3520
.	scaffold_232	311935	T	G	0.0514	-0.0458	0.0046	100.2700	1.18E-023	0.0051	74	0.1959	442	0.0271	0.1437
.	scaffold_232	312043	T	A	0.0590	-0.0363	0.0044	69.1759	8.05E-017	0.0200	72	0.1944	445	0.0371	0.1069
.	scaffold_232	313789	C	T	0.0679	-0.0510	0.0038	184.0658	5.56E-042	0.0001	74	0.2703	434	0.0334	0.2206
.	scaffold_232	313887	A	T	0.0585	-0.0342	0.0043	64.4304	8.94E-016	0.0248	72	0.1944	441	0.0363	0.1096
.	scaffold_232	314202	T	C	0.0603	-0.0323	0.0044	53.2798	2.89E-013	0.0412	72	0.1944	434	0.0380	0.1054
.	scaffold_232	314465	G	T	0.0656	-0.0311	0.0042	53.8331	2.18E-013	0.0402	73	0.1918	438	0.0445	0.0867
.	scaffold_232	314628	T	C	0.0548	-0.0426	0.0046	86.6783	1.14E-020	0.0092	74	0.2027	446	0.0303	0.1401
.	scaffold_232	314799	T	C	0.0914	0.0071	0.0038	3.3815	0.0659	0.6070	74	0.0541	440	0.0977	0.0057
.	scaffold_232	314981	G	A	0.0806	-0.0240	0.0037	41.2948	1.31E-010	0.0723	72	0.2083	449	0.0601	0.0706
.	scaffold_232	314996	G	A	0.0712	-0.0274	0.0040	46.4095	9.59E-012	0.0567	73	0.1986	440	0.0500	0.0816
.	scaffold_232	315177	T	C	0.0558	-0.0446	0.0043	106.7740	4.44E-025	0.0039	72	0.2153	448	0.0301	0.1553
.	scaffold_232	315290	A	T	0.1006	-0.0291	0.0034	71.0827	3.06E-017	0.0184	75	0.2800	447	0.0705	0.1194
.	scaffold_232	317840	A	G	0.0665	-0.0502	0.0037	189.2362	4.13E-043	0.0001	75	0.2800	444	0.0304	0.2482
.	scaffold_232	325068	T	C	0.0771	0.0062	0.0042	2.1732	0.1404	0.6801	74	0.0608	438	0.0799	0.0013
.	scaffold_232	340394	A	C	0.0574	-0.0135	0.0049	7.6172	0.0058	0.4402	73	0.1233	441	0.0465	0.0266
.	scaffold_232	368037	C	T	0.0637	-0.0084	0.0046	3.3467	0.0673	0.6089	74	0.0946	444	0.0586	0.0053
.	scaffold_232	374546	C	T	0.1344	-0.0116	0.0034	11.2506	0.0008	0.3482	72	0.2083	434	0.1221	0.0156
.	scaffold_232	380703	C	T	0.0552	-0.0466	0.0042	121.0211	3.36E-028	0.0021	68	0.2868	439	0.0194	0.3183
.	scaffold_232	381925	T	C	0.0688	0.0100	0.0042	5.6423	0.0175	0.5065	74	0.00E000	435	0.0805	0.0251
.	scaffold_232	381959	G	A	0.1561	-0.0047	0.0031	2.3179	0.1279	0.6703	75	0.2400	431	0.1415	0.0186
.	scaffold_232	382016	T	C	0.1145	-0.0174	0.0035	25.1847	5.21E-007	0.1605	74	0.2365	437	0.0938	0.0497
.	scaffold_232	382092	A	G	0.0581	-0.0343	0.0044	61.9022	3.55E-015	0.0278	73	0.2603	443	0.0248	0.2459
.	scaffold_232	382268	A	C	0.0588	-0.0217	0.0047	21.3632	3.80E-006	0.1961	71	0.1831	439	0.0387	0.0902
.	scaffold_232	384163	G	A	0.0653	0.0025	0.0045	0.3159	0.5741	0.8751	73	0.0479	440	0.0682	0.0016
.	scaffold_232	387016	A	C	0.0518	-0.0455	0.0045	100.8042	9.03E-024	0.0050	71	0.2113	441	0.0261	0.1669
.	scaffold_232	403101	A	T	0.1126	-0.0178	0.0033	29.5986	5.31E-008	0.1281	72	0.2847	434	0.0841	0.0983
.	scaffold_232	403152	C	T	0.0861	-0.0281	0.0037	57.0154	4.31E-014	0.0347	71	0.2535	446	0.0594	0.1135
.	scaffold_232	404456	T	C	0.0514	-0.0544	0.0040	184.8747	3.70E-042	0.0001	71	0.2676	445	0.0169	0.3063
.	scaffold_232	418820	G	A	0.2441	-0.0086	0.0033	6.5388	0.0106	0.4745	75	0.3067	433	0.2333	0.0074
.	scaffold_232	425203	T	C	0.0894	-0.0694	0.0017	1721.2643	0.00E000	3.52E-031	70	0.6357	456	0.0055	1.1263
.	scaffold_232	426501	T	C	0.0958	-0.0681	0.0017	1635.4986	0.00E000	1.03E-029	68	0.6397	438	0.0114	1.0597
.	scaffold_232	426976	C	A	0.0930	-0.0691	0.0016	1921.4826	0.00E000	1.33E-034	69	0.6377	442	0.0079	1.0988
.	scaffold_232	428432	G	C	0.1000	-0.0672	0.0015	1981.7188	0.00E000	1.24E-035	72	0.6736	443	0.0068	1.1884
.	scaffold_232	428444	A	C	0.1006	-0.0673	0.0016	1731.2351	0.00E000	2.38E-031	72	0.6528	435	0.0092	1.1156
.	scaffold_232	440081	G	A	0.0523	-0.0782	0.0031	639.7416	3.36E-141	1.51E-012	71	0.3803	445	0.00E000	0.6921
.	scaffold_232	445669	C	T	0.0672	-0.0727	0.0021	1223.5008	4.20E-268	1.19E-022	65	0.5231	441	0.00E000	0.9774
.	scaffold_232	459236	G	T	0.0513	-0.0771	0.0029	715.5941	1.07E-157	7.35E-014	73	0.3562	453	0.0022	0.6150
.	scaffold_232	476345	C	T	0.0519	0.0063	0.0047	1.8292	0.1762	0.7052	71	0.0211	440	0.0568	0.0062
.	scaffold_232	477772	A	T	0.0532	-0.0751	0.0031	605.7846	8.15E-134	5.84E-012	69	0.3986	448	0.00E000	0.7295
.	scaffold_232	506117	A	T	0.1057	-0.0125	0.0034	13.4087	0.0003	0.3058	72	0.1806	434	0.0933	0.0196
.	scaffold_232	520219	T	C	0.1257	-0.0033	0.0035	0.8539	0.3554	0.7961	74	0.1824	435	0.1161	0.0099
.	scaffold_232	566483	G	A	0.1314	-0.0274	0.0030	82.7488	8.31E-020	0.0110	75	0.3267	435	0.0977	0.1153
.	scaffold_232	573845	A	T	0.0558	-0.0651	0.0038	289.4665	5.75E-065	1.95E-006	72	0.2708	439	0.0205	0.2881
.	scaffold_232	612168	G	C	0.0505	-0.0520	0.0044	138.5084	5.01E-032	0.0010	74	0.2230	441	0.0215	0.2083
.	scaffold_232	633317	G	A	0.0516	-0.0635	0.0038	283.4671	1.17E-063	2.49E-006	71	0.2746	443	0.0158	0.3263
.	scaffold_232	633334	G	A	0.0518	-0.0621	0.0040	242.8024	8.52E-055	1.31E-005	73	0.2671	439	0.0159	0.3143
.	scaffold_232	639196	T	C	0.0966	0.0057	0.0037	2.3788	0.1230	0.6662	75	0.0600	432	0.1030	0.0053
.	scaffold_232	643166	C	T	0.0512	0.0013	0.0052	0.0641	0.8001	0.9435	72	0.0764	436	0.0470	0.0043
.	scaffold_232	645420	C	T	0.0825	0.0108	0.0040	7.4279	0.0064	0.4459	75	0.0133	434	0.0945	0.0218
.	scaffold_232	646237	G	C	0.0682	-0.0367	0.0041	78.4328	7.38E-019	0.0133	74	0.2095	432	0.0440	0.1076
.	scaffold_232	649305	T	C	0.0925	-0.0303	0.0038	62.1363	3.11E-015	0.0275	75	0.2333	433	0.0681	0.0818
.	scaffold_232	651483	G	A	0.0595	0.0084	0.0049	2.8923	0.0890	0.6343	74	0.0473	439	0.0615	0.0009
.	scaffold_232	651501	A	G	0.1267	0.0059	0.0035	2.9279	0.0871	0.6323	74	0.1014	435	0.1310	0.0020
.	scaffold_232	651753	A	G	0.1444	0.0047	0.0032	2.2175	0.1365	0.6771	75	0.1467	441	0.1440	1.44E-005
.	scaffold_232	652044	A	G	0.0801	-0.0297	0.0040	55.6875	8.48E-014	0.0369	72	0.2083	446	0.0594	0.0720
.	scaffold_232	652050	G	A	0.1267	-0.0162	0.0035	21.4249	3.68E-006	0.1955	73	0.2055	440	0.1136	0.0186
.	scaffold_232	653360	T	G	0.0879	0.0111	0.0038	8.6867	0.0032	0.4098	74	0.00E000	432	0.1030	0.0330
.	scaffold_232	653986	T	C	0.0737	0.0079	0.0043	3.3569	0.0669	0.6084	75	0.0333	434	0.0806	0.0082
.	scaffold_232	655079	T	G	0.0596	-0.0068	0.0049	1.8887	0.1694	0.7007	75	0.0867	437	0.0549	0.0045
.	scaffold_232	657743	T	G	0.0779	-0.0436	0.0037	139.0745	3.76E-032	0.0010	74	0.3176	433	0.0370	0.2733
.	scaffold_232	666418	A	C	0.0569	-0.0543	0.0041	174.8734	5.65E-040	0.0002	70	0.2714	440	0.0227	0.2731
.	scaffold_232	676344	A	G	0.0514	0.0097	0.0051	3.5893	0.0582	0.5962	75	0.0067	441	0.0590	0.0139
.	scaffold_232	677780	A	C	0.0981	0.0067	0.0039	2.9766	0.0845	0.6294	73	0.0890	442	0.0995	0.0003
.	scaffold_232	677781	T	A	0.0996	0.0067	0.0039	3.0229	0.0821	0.6268	73	0.0890	439	0.1014	0.0004
.	scaffold_232	677912	G	A	0.0602	0.0114	0.0044	6.6534	0.0099	0.4707	75	0.00E000	440	0.0705	0.0218
.	scaffold_232	678108	T	C	0.0667	-0.0033	0.0046	0.5078	0.4761	0.8420	73	0.0616	444	0.0676	0.0001
.	scaffold_232	683482	A	G	0.0671	-0.0341	0.0039	76.0767	2.43E-018	0.0147	71	0.2113	436	0.0436	0.1083
.	scaffold_232	699301	G	T	0.0700	0.0090	0.0044	4.2304	0.0397	0.5651	74	0.0338	433	0.0762	0.0069
.	scaffold_232	699828	T	C	0.0827	-0.0155	0.0040	14.9042	0.0001	0.2803	74	0.1622	434	0.0691	0.0284
.	scaffold_232	700079	C	T	0.0927	-0.0139	0.0037	14.3582	0.0002	0.2893	72	0.1667	435	0.0805	0.0215
.	scaffold_232	701621	A	G	0.0537	0.0116	0.0045	6.5470	0.0105	0.4742	75	0.00E000	437	0.0629	0.0195
.	scaffold_232	706310	G	C	0.1164	-0.0178	0.0033	28.4024	9.85E-008	0.1361	73	0.2123	434	0.1002	0.0301
.	scaffold_232	718789	T	C	0.0503	0.0100	0.0050	4.0430	0.0444	0.5739	75	0.0067	442	0.0577	0.0135
.	scaffold_232	720374	G	T	0.0538	-0.0338	0.0047	52.3815	4.57E-013	0.0430	74	0.1757	437	0.0332	0.0988
.	scaffold_232	725877	T	A	0.0675	-0.0627	0.0031	410.6736	2.31E-091	1.45E-008	72	0.3472	439	0.0216	0.4076
.	scaffold_232	735623	A	G	0.0529	0.0090	0.0048	3.5327	0.0602	0.5991	70	0.00E000	440	0.0614	0.0178
.	scaffold_232	759142	C	T	0.0540	-0.0608	0.0041	224.7078	7.52E-051	2.76E-005	69	0.3188	440	0.0125	0.4303
.	scaffold_232	772757	A	G	0.0500	-0.0037	0.0051	0.5190	0.4713	0.8403	74	0.0946	436	0.0424	0.0142
.	scaffold_232	774338	G	C	0.0843	0.0075	0.0041	3.3066	0.0690	0.6111	75	0.0467	441	0.0907	0.0062
.	scaffold_232	815417	A	G	0.0943	-0.0403	0.0033	151.0785	8.93E-035	0.0006	73	0.3356	436	0.0539	0.2283
.	scaffold_232	815465	G	A	0.0635	-0.0483	0.0040	147.6625	4.99E-034	0.0007	72	0.2708	440	0.0295	0.2367
.	scaffold_232	815834	A	G	0.0648	-0.0087	0.0044	3.8767	0.0490	0.5819	74	0.1419	443	0.0519	0.0328
.	scaffold_232	816011	C	G	0.0625	0.0070	0.0045	2.3747	0.1233	0.6665	75	0.0267	437	0.0686	0.0075
.	scaffold_232	816065	C	G	0.0598	-0.0274	0.0048	33.0565	8.95E-009	0.1078	73	0.1644	437	0.0423	0.0650
.	scaffold_232	816071	G	A	0.0521	0.0088	0.0051	2.9240	0.0873	0.6325	74	0.0135	435	0.0586	0.0102
.	scaffold_232	816275	A	G	0.0677	-0.0064	0.0043	2.1618	0.1415	0.6809	75	0.0867	449	0.0646	0.0019
.	scaffold_232	816286	T	C	0.0741	0.0097	0.0043	5.1712	0.0230	0.5248	75	0.0333	438	0.0811	0.0083
.	scaffold_232	816304	T	G	0.0863	-0.0028	0.0041	0.4599	0.4977	0.8496	75	0.0933	435	0.0851	0.0002
.	scaffold_232	825091	A	T	0.0828	0.0083	0.0039	4.4929	0.0340	0.5533	75	0.0267	438	0.0925	0.0142
.	scaffold_133	16292	A	T	0.0830	0.0050	0.0037	1.7638	0.1842	0.7103	75	0.0467	443	0.0892	0.0059
.	scaffold_133	16331	G	A	0.0620	0.0064	0.0044	2.1883	0.1391	0.6791	74	0.0270	442	0.0679	0.0070
.	scaffold_133	16333	G	C	0.0642	0.0065	0.0043	2.2922	0.1300	0.6720	74	0.0270	440	0.0705	0.0077
.	scaffold_133	16622	T	C	0.0534	0.0051	0.0049	1.0803	0.2986	0.7713	74	0.0270	441	0.0578	0.0046
.	scaffold_133	16643	A	T	0.0689	0.0037	0.0046	0.6718	0.4124	0.8187	74	0.0541	434	0.0714	0.0012
.	scaffold_133	16727	T	C	0.0875	0.0060	0.0037	2.5380	0.1111	0.6559	75	0.0467	445	0.0944	0.0070
.	scaffold_133	16801	C	A	0.0667	0.0063	0.0043	2.1470	0.1428	0.6820	75	0.0467	442	0.0701	0.0022
.	scaffold_133	16874	C	T	0.0568	0.0040	0.0048	0.6739	0.4117	0.8184	74	0.0338	445	0.0607	0.0033
.	scaffold_133	16877	C	G	0.1148	0.0067	0.0036	3.4924	0.0617	0.6012	74	0.0608	440	0.1239	0.0096
.	scaffold_133	17230	C	T	0.0868	0.0072	0.0041	3.0271	0.0819	0.6265	75	0.0533	432	0.0926	0.0049
.	scaffold_133	17264	T	C	0.0779	0.0066	0.0041	2.6803	0.1016	0.6470	75	0.0467	432	0.0833	0.0047
.	scaffold_133	19328	C	T	0.0503	0.0026	0.0048	0.3048	0.5809	0.8773	75	0.0333	432	0.0532	0.0021
.	scaffold_133	109212	T	C	0.1112	-0.0176	0.0034	26.5658	2.55E-007	0.1494	73	0.2534	435	0.0874	0.0687
.	scaffold_133	109404	T	C	0.1510	-0.0324	0.0028	132.0809	1.28E-030	0.0013	74	0.5000	436	0.0917	0.3226
.	scaffold_133	116682	A	G	0.0573	-0.0009	0.0045	0.0401	0.8414	0.9554	74	0.0541	441	0.0578	6.47E-005
.	scaffold_133	117103	G	C	0.0533	-0.0046	0.0050	0.8517	0.3561	0.7963	75	0.0667	432	0.0509	0.0012
.	scaffold_133	130858	T	A	0.0577	0.0086	0.0044	3.7742	0.0520	0.5869	75	0.0267	436	0.0631	0.0061
.	scaffold_133	132757	A	T	0.0705	-0.0148	0.0042	12.4924	0.0004	0.3229	72	0.1736	439	0.0535	0.0533
.	scaffold_133	133986	T	C	0.0563	-0.0165	0.0047	12.2511	0.0005	0.3276	73	0.1233	433	0.0450	0.0284
.	scaffold_133	140956	T	G	0.0642	-0.0787	0.0026	883.3860	3.54E-194	8.38E-017	69	0.4348	445	0.0067	0.7088
.	scaffold_133	144760	G	A	0.0835	-0.0232	0.0040	33.7484	6.27E-009	0.1042	74	0.1892	435	0.0655	0.0497
.	scaffold_133	145964	A	T	0.0511	-0.0672	0.0041	272.4714	2.90E-061	3.90E-006	73	0.3014	436	0.0092	0.4328
.	scaffold_133	165081	C	T	0.0719	0.0089	0.0043	4.2294	0.0397	0.5652	74	0.0203	434	0.0806	0.0136
.	scaffold_133	194613	T	C	0.0513	0.0084	0.0049	3.0176	0.0824	0.6271	75	0.0200	442	0.0566	0.0068
.	scaffold_133	194761	C	G	0.0636	-0.0286	0.0044	43.0642	5.30E-011	0.0665	74	0.1959	445	0.0416	0.0979
.	scaffold_133	198862	G	A	0.0692	0.0032	0.0044	0.5473	0.4594	0.8361	73	0.0685	433	0.0693	2.40E-006
.	scaffold_133	199166	T	C	0.1038	-0.0148	0.0036	16.5492	4.74E-005	0.2552	73	0.1849	433	0.0901	0.0239
.	scaffold_133	202473	C	G	0.0556	-0.0797	0.0027	869.1621	4.38E-191	1.47E-016	74	0.3851	439	0.00E000	0.6979
.	scaffold_133	206325	T	A	0.0608	-0.0770	0.0026	903.0819	1.85E-198	3.84E-017	73	0.4041	445	0.0045	0.6770
.	scaffold_133	206887	T	C	0.0581	-0.0794	0.0024	1112.8997	4.58E-244	9.43E-021	68	0.4265	448	0.0022	0.7521
.	scaffold_133	207838	A	C	0.0513	-0.0847	0.0030	789.5580	8.87E-174	4.00E-015	71	0.3662	436	0.00E000	0.6639
.	scaffold_133	207958	A	T	0.0521	-0.0866	0.0029	879.3244	2.70E-193	9.84E-017	74	0.3716	454	0.00E000	0.6742
.	scaffold_133	210622	T	C	0.0523	-0.0709	0.0031	509.9768	5.66E-113	2.69E-010	67	0.3806	440	0.0023	0.6627
.	scaffold_133	222406	T	C	0.0679	-0.0406	0.0037	119.4492	7.42E-028	0.0022	69	0.2681	439	0.0364	0.1990
.	scaffold_133	226356	C	T	0.0553	-0.0776	0.0029	699.8013	2.91E-154	1.38E-013	72	0.3889	452	0.0022	0.6779
.	scaffold_133	230282	G	A	0.0909	0.0096	0.0038	6.4097	0.0114	0.4789	75	0.0200	442	0.1029	0.0206
.	scaffold_133	230350	G	T	0.1233	0.0088	0.0034	6.9283	0.0085	0.4616	75	0.0400	436	0.1376	0.0221
.	scaffold_133	230648	C	G	0.0511	-0.0007	0.0049	0.0224	0.8809	0.9666	75	0.0400	434	0.0530	0.0009
.	scaffold_133	236173	T	C	0.0889	0.0088	0.0038	5.4469	0.0196	0.5139	75	0.0200	437	0.1007	0.0201
.	scaffold_133	238388	A	C	0.0986	-0.0477	0.0028	291.9808	1.63E-065	1.76E-006	72	0.4653	440	0.0386	0.4949
.	scaffold_133	238535	G	A	0.0757	-0.0663	0.0025	688.6705	7.67E-152	2.14E-013	71	0.5141	451	0.0067	0.8652
.	scaffold_133	239051	C	T	0.0676	-0.0726	0.0023	980.7752	2.39E-215	1.76E-018	68	0.5074	442	0.00E000	0.9432
.	scaffold_133	240645	G	C	0.0748	-0.0006	0.0044	0.0220	0.8821	0.9669	74	0.0676	441	0.0760	0.0003
.	scaffold_133	241527	C	T	0.0644	-0.0756	0.0026	872.6380	7.68E-192	1.28E-016	73	0.4658	455	0.00E000	0.8580
.	scaffold_133	241609	A	G	0.1383	-0.0402	0.0027	218.1031	2.08E-049	3.62E-005	74	0.5203	432	0.0729	0.4192
.	scaffold_133	241871	C	T	0.0676	-0.0740	0.0026	819.8321	2.32E-180	1.04E-015	72	0.4722	438	0.0011	0.8532
.	scaffold_133	243606	A	G	0.0820	-0.0600	0.0028	469.5889	3.48E-104	1.36E-009	71	0.4718	447	0.0201	0.6408
.	scaffold_133	243943	T	G	0.0651	-0.0678	0.0030	523.4313	6.70E-116	1.57E-010	73	0.4384	434	0.0023	0.7702
.	scaffold_133	244667	T	C	0.0504	-0.0139	0.0049	8.2025	0.0042	0.4231	73	0.0890	433	0.0439	0.0105
.	scaffold_133	244688	T	C	0.0745	-0.0711	0.0024	883.9109	2.72E-194	8.20E-017	71	0.5211	446	0.0034	0.9216
.	scaffold_133	246784	G	A	0.0749	-0.0693	0.0026	737.7445	1.64E-162	3.04E-014	72	0.5000	442	0.0057	0.8496
.	scaffold_133	249381	A	G	0.0652	-0.0675	0.0030	521.5610	1.71E-115	1.69E-010	75	0.4400	439	0.0011	0.7879
.	scaffold_133	249978	A	T	0.0595	-0.0781	0.0028	783.3685	1.97E-172	4.88E-015	69	0.4420	444	0.00E000	0.8135
.	scaffold_133	250105	C	T	0.0730	-0.0690	0.0027	673.0767	1.89E-148	3.99E-013	73	0.5137	441	0.00E000	0.9509
.	scaffold_133	250175	G	A	0.0820	-0.0608	0.0026	533.3783	4.59E-118	1.05E-010	74	0.5270	444	0.0079	0.8764
.	scaffold_133	251188	G	A	0.0576	-0.0729	0.0032	505.3332	5.80E-112	3.24E-010	74	0.3919	447	0.0022	0.6819
.	scaffold_133	251261	T	G	0.0536	-0.0659	0.0036	343.4261	1.01E-076	2.19E-007	73	0.3767	440	0.00E000	0.6828
.	scaffold_133	251263	C	T	0.0641	-0.0582	0.0035	268.6060	2.02E-060	4.57E-006	73	0.3767	434	0.0115	0.5480
.	scaffold_133	251312	C	T	0.0657	-0.0610	0.0032	358.4134	5.51E-080	1.19E-007	72	0.4375	438	0.0046	0.7406
.	scaffold_133	251564	G	C	0.0588	0.0015	0.0048	0.1020	0.7494	0.9288	75	0.0667	444	0.0574	0.0004
.	scaffold_133	251653	C	G	0.0595	-0.0676	0.0032	445.4108	6.35E-099	3.58E-009	67	0.4552	454	0.0011	0.8259
.	scaffold_133	271072	T	G	0.0569	-0.0357	0.0046	60.8393	6.22E-015	0.0292	73	0.2123	437	0.0309	0.1506
.	scaffold_133	273597	A	C	0.0801	0.0023	0.0040	0.3240	0.5692	0.8735	75	0.1067	443	0.0756	0.0032
.	scaffold_133	274576	C	T	0.0545	-0.0740	0.0034	487.2270	5.05E-108	6.69E-010	73	0.3630	450	0.0044	0.5994
.	scaffold_133	328272	C	A	0.0531	-0.0205	0.0049	17.2840	3.22E-005	0.2449	73	0.1575	435	0.0356	0.0727
.	scaffold_133	328608	T	C	0.0795	-0.0116	0.0041	8.0855	0.0045	0.4265	74	0.1554	442	0.0667	0.0264
.	scaffold_133	328632	T	C	0.0595	-0.0101	0.0048	4.4784	0.0343	0.5539	74	0.1216	439	0.0490	0.0233
.	scaffold_133	438669	A	G	0.1726	-0.0006	0.0029	0.0418	0.8380	0.9544	75	0.1733	432	0.1725	1.37E-006
.	scaffold_133	447463	T	C	0.0563	-0.0378	0.0044	75.0969	4.00E-018	0.0154	74	0.2095	441	0.0306	0.1481
.	scaffold_133	476335	C	T	0.0653	-0.0040	0.0047	0.7175	0.3970	0.8127	75	0.1067	446	0.0583	0.0095
.	scaffold_133	483518	A	G	0.0551	0.0053	0.0046	1.3525	0.2448	0.7450	70	0.0429	438	0.0571	0.0009
.	scaffold_133	486225	A	C	0.1211	-0.0034	0.0034	0.9756	0.3233	0.7824	73	0.1438	435	0.1172	0.0016
.	scaffold_133	487969	A	T	0.0827	0.0072	0.0041	3.1058	0.0780	0.6221	75	0.0467	439	0.0888	0.0058
.	scaffold_133	497377	C	T	0.0868	-0.0259	0.0036	51.9213	5.78E-013	0.0439	69	0.2826	438	0.0559	0.1524
.	scaffold_133	503382	A	G	0.0713	-0.0214	0.0039	29.5839	5.35E-008	0.1282	71	0.2042	441	0.0499	0.0859
.	scaffold_133	505101	T	A	0.0512	-0.0433	0.0046	89.8742	2.26E-021	0.0080	68	0.2279	440	0.0239	0.1989
.	scaffold_133	507678	A	G	0.0515	-0.0557	0.0043	164.1143	1.27E-037	0.0003	74	0.2703	441	0.0147	0.3292
.	scaffold_133	510503	T	G	0.0714	0.0070	0.0042	2.8208	0.0930	0.6386	75	0.0533	436	0.0745	0.0017
.	scaffold_133	517665	G	C	0.0910	0.0093	0.0037	6.3017	0.0121	0.4826	72	0.0139	439	0.1036	0.0236
.	scaffold_133	520442	T	C	0.0994	0.0110	0.0038	8.4454	0.0037	0.4164	72	0.0139	436	0.1135	0.0270
.	scaffold_133	520697	A	G	0.0531	-0.0677	0.0040	281.8657	2.60E-063	2.66E-006	73	0.2877	435	0.0138	0.3668
.	scaffold_133	521302	T	C	0.0587	-0.0112	0.0048	5.5512	0.0185	0.5099	75	0.1200	436	0.0482	0.0234
.	scaffold_133	522809	T	C	0.0506	-0.0839	0.0036	550.1569	1.03E-121	5.38E-011	73	0.3219	451	0.0067	0.4964
.	scaffold_133	522831	A	G	0.0592	-0.0702	0.0036	388.6274	1.45E-086	3.52E-008	74	0.3243	441	0.0147	0.4233
.	scaffold_133	527919	A	G	0.0530	-0.0697	0.0038	342.0073	2.06E-076	2.31E-007	71	0.3169	438	0.0103	0.4493
.	scaffold_133	529024	A	G	0.1076	-0.0174	0.0035	25.4169	4.62E-007	0.1585	72	0.2153	439	0.0900	0.0396
.	scaffold_133	536339	C	G	0.0598	-0.0838	0.0026	1051.3318	1.10E-230	1.08E-019	71	0.4296	439	0.00E000	0.7866
.	scaffold_133	539157	G	A	0.0953	-0.0335	0.0035	92.3924	6.33E-022	0.0072	72	0.3681	442	0.0509	0.2810
.	scaffold_133	546338	A	G	0.1117	0.0079	0.0035	5.1002	0.0239	0.5276	75	0.0533	431	0.1218	0.0119
.	scaffold_133	546434	T	C	0.0725	0.0091	0.0042	4.6788	0.0305	0.5452	75	0.0200	435	0.0816	0.0142
.	scaffold_133	547538	A	G	0.0514	0.0094	0.0051	3.3918	0.0655	0.6065	75	0.0133	431	0.0580	0.0103
.	scaffold_133	580894	T	C	0.0502	-0.0309	0.0048	40.9966	1.52E-010	0.0733	75	0.1333	443	0.0361	0.0491
.	scaffold_133	581708	G	A	0.0863	-0.0231	0.0039	35.4373	2.63E-009	0.0959	72	0.2222	438	0.0639	0.0771
.	scaffold_133	586388	T	C	0.0980	0.0099	0.0037	7.1894	0.0073	0.4533	74	0.0203	436	0.1112	0.0232
.	scaffold_133	586393	A	G	0.0775	0.0087	0.0042	4.3106	0.0379	0.5615	74	0.0270	436	0.0860	0.0121
.	scaffold_133	586463	T	G	0.0745	0.0100	0.0041	5.8178	0.0159	0.4999	74	0.0135	443	0.0847	0.0180
.	scaffold_133	597367	A	G	0.0513	-0.0595	0.0044	186.9652	1.29E-042	0.0001	73	0.2466	434	0.0184	0.2637
.	scaffold_133	658950	T	C	0.0593	0.0070	0.0048	2.1083	0.1465	0.6847	74	0.0473	440	0.0614	0.0009
.	scaffold_133	659172	T	C	0.0530	-0.0407	0.0046	77.7124	1.06E-018	0.0137	73	0.2397	446	0.0224	0.2275
.	scaffold_133	659286	A	G	0.0701	-0.0286	0.0040	50.6815	1.09E-012	0.0465	73	0.2671	448	0.0379	0.1943
.	scaffold_133	659340	A	G	0.0518	-0.0105	0.0049	4.6299	0.0314	0.5473	75	0.0733	446	0.0482	0.0032
.	scaffold_133	659370	G	A	0.1068	-0.0122	0.0035	11.8243	0.0006	0.3362	75	0.1533	440	0.0989	0.0077
.	scaffold_133	659565	T	C	0.0861	-0.0182	0.0039	21.6445	3.28E-006	0.1932	75	0.1667	436	0.0722	0.0284
.	scaffold_133	659736	C	T	0.0691	-0.0268	0.0042	40.0404	2.49E-010	0.0768	73	0.2260	448	0.0435	0.1248
.	scaffold_133	659922	T	C	0.0576	0.0081	0.0046	3.0987	0.0784	0.6225	75	0.0200	446	0.0639	0.0088
.	scaffold_133	660246	G	A	0.0596	-0.0180	0.0047	14.6977	0.0001	0.2836	75	0.1267	437	0.0481	0.0276
.	scaffold_133	660354	T	C	0.0652	0.0098	0.0045	4.6722	0.0307	0.5455	75	0.0067	439	0.0752	0.0192
.	scaffold_133	660357	T	C	0.0501	0.0065	0.0049	1.7910	0.1808	0.7082	75	0.0200	444	0.0552	0.0064
.	scaffold_133	660362	A	G	0.1174	0.0102	0.0036	7.9092	0.0049	0.4316	75	0.0467	432	0.1296	0.0168
.	scaffold_133	660441	C	T	0.0518	0.0086	0.0049	3.0692	0.0798	0.6242	74	0.0203	438	0.0571	0.0068
.	scaffold_133	660459	A	G	0.0546	-0.0183	0.0049	13.7295	0.0002	0.3001	75	0.1000	438	0.0468	0.0137
.	scaffold_133	660627	A	G	0.0564	-0.0213	0.0050	17.7263	2.55E-005	0.2390	73	0.1438	441	0.0420	0.0475
.	scaffold_133	660711	G	A	0.0721	-0.0277	0.0040	47.1150	6.69E-012	0.0549	72	0.2639	448	0.0413	0.1767
.	scaffold_133	699196	G	A	0.0532	-0.0693	0.0037	344.0216	7.50E-077	2.13E-007	74	0.3378	452	0.0066	0.5263
.	scaffold_133	699533	A	C	0.0797	-0.0507	0.0034	222.4743	2.31E-050	3.03E-005	71	0.4155	437	0.0252	0.4993
.	scaffold_133	699830	T	C	0.0690	-0.0460	0.0039	141.7506	9.78E-033	0.0009	72	0.3333	435	0.0253	0.3598
.	scaffold_133	728788	A	G	0.0627	-0.0594	0.0035	294.0607	5.73E-066	1.62E-006	71	0.3873	439	0.0103	0.5795
.	scaffold_133	732032	G	A	0.0658	-0.0624	0.0034	335.6020	5.12E-075	3.00E-007	70	0.3786	447	0.0168	0.4988
.	scaffold_133	732097	A	G	0.0658	-0.0543	0.0038	208.4581	2.64E-047	5.39E-005	73	0.3562	444	0.0180	0.4514
.	scaffold_133	732212	A	G	0.0671	0.0079	0.0045	3.1209	0.0773	0.6213	75	0.0200	432	0.0752	0.0123
.	scaffold_133	734201	G	A	0.0549	-0.0773	0.0033	560.3062	6.36E-124	3.59E-011	70	0.4000	440	0.00E000	0.7303
.	scaffold_133	741695	T	C	0.0632	-0.0724	0.0029	604.6869	1.41E-133	6.10E-012	74	0.4189	432	0.0023	0.7316
.	scaffold_133	741732	C	A	0.0571	-0.0765	0.0031	618.4739	1.42E-136	3.52E-012	72	0.3681	436	0.0057	0.5933
.	scaffold_133	741775	A	G	0.0559	-0.0754	0.0032	545.4456	1.09E-120	6.50E-011	73	0.3425	446	0.0090	0.5097
.	scaffold_133	743548	C	T	0.0542	-0.0765	0.0030	644.0692	3.84E-142	1.27E-012	68	0.3971	439	0.0011	0.7097
.	scaffold_133	744846	A	G	0.0514	-0.0730	0.0035	440.2019	8.64E-098	4.41E-009	73	0.3425	433	0.0023	0.5861
.	scaffold_133	766283	A	G	0.1083	-0.0494	0.0027	325.9169	6.58E-073	4.44E-007	75	0.4667	442	0.0475	0.4512
.	scaffold_133	766680	T	C	0.0779	-0.0370	0.0041	83.0888	6.99E-020	0.0108	74	0.2770	433	0.0439	0.1886
.	scaffold_133	766800	G	A	0.0664	0.0090	0.0044	4.2732	0.0387	0.5632	75	0.0333	437	0.0721	0.0061
.	scaffold_133	766904	C	T	0.1344	0.0069	0.0034	4.1412	0.0419	0.5693	73	0.0959	433	0.1409	0.0043
.	scaffold_133	768817	T	C	0.0525	-0.0016	0.0051	0.0987	0.7534	0.9300	73	0.0685	441	0.0499	0.0017
.	scaffold_133	774627	A	C	0.0543	0.0088	0.0051	2.9751	0.0846	0.6295	74	0.0270	442	0.0588	0.0048
.	scaffold_133	774696	A	C	0.0625	0.0030	0.0046	0.4172	0.5183	0.8566	69	0.0580	443	0.0632	0.0001
.	scaffold_133	777009	C	T	0.0599	-0.0611	0.0039	247.0122	1.03E-055	1.10E-005	74	0.2838	452	0.0232	0.2916
.	scaffold_133	777015	T	C	0.0618	-0.0565	0.0038	223.0725	1.71E-050	2.95E-005	74	0.2905	452	0.0243	0.2956
.	scaffold_133	778769	T	C	0.0631	0.0080	0.0042	3.6404	0.0564	0.5936	71	0.0141	436	0.0711	0.0132
.	scaffold_133	778868	T	C	0.0551	0.0018	0.0048	0.1418	0.7065	0.9161	75	0.0733	433	0.0520	0.0022
.	scaffold_133	778892	C	G	0.0700	0.0103	0.0044	5.3935	0.0202	0.5160	74	0.0068	433	0.0808	0.0210
.	scaffold_133	779620	T	G	0.0575	-0.0601	0.0041	218.1577	2.02E-049	3.61E-005	75	0.2667	438	0.0217	0.2764
.	scaffold_133	780918	T	A	0.0640	-0.0451	0.0042	114.7452	7.95E-027	0.0027	74	0.2838	434	0.0265	0.2751
.	scaffold_133	781041	G	A	0.0538	-0.0586	0.0044	179.0619	6.88E-041	0.0002	69	0.2899	442	0.0170	0.3416
.	scaffold_133	781143	C	T	0.0624	-0.0497	0.0039	161.8741	3.91E-037	0.0004	73	0.2671	440	0.0284	0.2378
.	scaffold_133	781275	A	G	0.0537	-0.0540	0.0042	162.7187	2.55E-037	0.0004	72	0.3125	440	0.0114	0.4312
.	scaffold_133	781416	G	A	0.0576	0.0076	0.0047	2.5525	0.1101	0.6550	75	0.0267	446	0.0628	0.0059
.	scaffold_133	781449	G	A	0.0520	-0.0618	0.0041	226.8913	2.51E-051	2.52E-005	74	0.2770	445	0.0146	0.3414
.	scaffold_133	781557	A	G	0.0539	-0.0620	0.0038	261.0010	9.18E-059	6.23E-006	72	0.2986	447	0.0145	0.3778
.	scaffold_133	781581	T	C	0.0600	-0.0644	0.0038	285.6209	3.96E-064	2.28E-006	71	0.3169	446	0.0191	0.3729
.	scaffold_133	781680	A	G	0.0563	-0.0646	0.0037	306.1881	1.31E-068	9.89E-007	75	0.3267	449	0.0111	0.4597
.	scaffold_133	781743	T	A	0.0602	-0.0553	0.0039	196.7983	9.24E-045	8.73E-005	73	0.3219	450	0.0178	0.3925
.	scaffold_133	781827	A	T	0.0599	-0.0672	0.0038	317.9886	3.51E-071	6.13E-007	75	0.3733	451	0.0078	0.5804
.	scaffold_133	781944	A	T	0.0510	-0.0689	0.0041	278.2694	1.58E-062	3.08E-006	74	0.3108	455	0.0088	0.4532
.	scaffold_133	781986	G	T	0.0598	-0.0594	0.0039	226.8356	2.58E-051	2.53E-005	75	0.3333	452	0.0144	0.4419
.	scaffold_133	782031	A	G	0.0523	0.0074	0.0052	2.0688	0.1503	0.6875	75	0.0333	441	0.0556	0.0025
.	scaffold_133	782052	T	C	0.0515	0.0089	0.0049	3.2222	0.0726	0.6156	73	0.0068	442	0.0588	0.0135
.	scaffold_133	782079	T	C	0.0801	-0.0392	0.0037	110.7816	5.87E-026	0.0032	74	0.3378	444	0.0372	0.3004
.	scaffold_133	782220	C	T	0.0827	-0.0423	0.0037	130.6627	2.61E-030	0.0014	74	0.3514	440	0.0375	0.3201
.	scaffold_133	782238	C	T	0.0990	-0.0362	0.0035	106.1124	6.19E-025	0.0040	73	0.3151	442	0.0633	0.1728
.	scaffold_133	782244	C	T	0.0753	0.0078	0.0042	3.3356	0.0678	0.6095	74	0.0270	437	0.0835	0.0113
.	scaffold_133	782448	C	A	0.0643	-0.0555	0.0040	190.6006	2.08E-043	0.0001	72	0.3333	441	0.0204	0.3926
.	scaffold_133	782463	C	T	0.0524	0.0101	0.0050	4.1311	0.0421	0.5697	75	0.00E000	431	0.0615	0.0192
.	scaffold_133	782474	A	G	0.0531	0.0078	0.0048	2.6648	0.1026	0.6480	75	0.0267	443	0.0576	0.0047
.	scaffold_133	782511	A	G	0.0984	-0.0380	0.0035	118.4708	1.21E-027	0.0023	74	0.3311	434	0.0588	0.2080
.	scaffold_133	782598	A	G	0.0809	-0.0463	0.0038	148.6721	3.00E-034	0.0006	73	0.3493	434	0.0357	0.3262
.	scaffold_133	782688	A	G	0.0613	-0.0596	0.0039	238.4380	7.62E-054	1.57E-005	75	0.3000	447	0.0213	0.3323
.	scaffold_133	782709	T	A	0.0891	0.0074	0.0039	3.6566	0.0558	0.5928	75	0.0533	447	0.0951	0.0053
.	scaffold_133	782742	A	G	0.0820	-0.0009	0.0041	0.0502	0.8227	0.9500	74	0.1081	432	0.0775	0.0031
.	scaffold_133	782882	A	G	0.0643	-0.0578	0.0037	239.0042	5.74E-054	1.53E-005	75	0.3067	454	0.0242	0.3228
.	scaffold_133	782910	T	G	0.0650	0.0086	0.0043	4.0906	0.0431	0.5716	75	0.0067	448	0.0748	0.0188
.	scaffold_133	782943	T	C	0.0585	-0.0666	0.0039	295.3083	3.06E-066	1.54E-006	74	0.3514	456	0.0110	0.5055
.	scaffold_133	782961	T	C	0.1077	0.0017	0.0037	0.2048	0.6509	0.8993	74	0.0878	432	0.1111	0.0014
.	scaffold_133	782982	A	G	0.0656	-0.0014	0.0044	0.1011	0.7505	0.9291	74	0.0743	452	0.0642	0.0004
.	scaffold_133	782994	T	C	0.0506	-0.0082	0.0050	2.6796	0.1016	0.6471	75	0.0800	449	0.0457	0.0060
.	scaffold_133	783002	A	G	0.0591	0.0064	0.0047	1.8138	0.1781	0.7064	75	0.0267	441	0.0646	0.0064
.	scaffold_133	783108	T	C	0.1000	-0.0338	0.0033	102.0505	4.81E-024	0.0047	75	0.3200	440	0.0625	0.1833
.	scaffold_133	783126	T	C	0.1101	0.0035	0.0037	0.9194	0.3376	0.7886	75	0.0733	438	0.1164	0.0047
.	scaffold_133	783144	G	A	0.0803	-0.0072	0.0043	2.7597	0.0967	0.6422	75	0.1467	442	0.0690	0.0203
.	scaffold_133	783153	A	G	0.1037	-0.0034	0.0038	0.7815	0.3767	0.8047	75	0.1533	441	0.0952	0.0090
.	scaffold_133	783165	C	T	0.0837	0.0090	0.0041	4.9110	0.0267	0.5354	75	0.0200	433	0.0947	0.0183
.	scaffold_133	783225	G	A	0.0584	-0.0603	0.0040	227.4688	1.88E-051	2.46E-005	75	0.3400	456	0.0121	0.4746
.	scaffold_133	783243	A	G	0.1104	-0.0289	0.0034	71.1974	2.89E-017	0.0183	75	0.3333	446	0.0729	0.1703
.	scaffold_133	783279	T	C	0.0600	0.0093	0.0046	4.0622	0.0439	0.5730	75	0.0067	433	0.0693	0.0175
.	scaffold_133	783294	C	T	0.0558	0.0092	0.0047	3.8105	0.0509	0.5851	75	0.0067	436	0.0642	0.0158
.	scaffold_133	783300	A	G	0.0742	0.0096	0.0042	5.3031	0.0213	0.5195	75	0.0067	437	0.0858	0.0228
.	scaffold_133	783375	A	C	0.0602	0.0092	0.0047	3.8170	0.0507	0.5848	74	0.0068	433	0.0693	0.0172
.	scaffold_133	783387	T	C	0.0573	-0.0571	0.0040	208.0677	3.21E-047	5.48E-005	74	0.2838	450	0.0200	0.3127
.	scaffold_133	783402	A	T	0.0852	-0.0371	0.0037	99.2349	2.00E-023	0.0053	75	0.3067	447	0.0481	0.2110
.	scaffold_133	783426	A	T	0.0605	0.0093	0.0046	4.0313	0.0447	0.5744	75	0.0267	446	0.0661	0.0068
.	scaffold_133	783476	C	T	0.0537	-0.0640	0.0042	233.6536	8.42E-053	1.91E-005	75	0.3067	456	0.0121	0.4145
.	scaffold_133	783486	T	C	0.0803	-0.0453	0.0037	147.0412	6.82E-034	0.0007	74	0.3514	449	0.0356	0.3279
.	scaffold_133	783505	A	G	0.0589	0.0092	0.0049	3.5035	0.0612	0.6006	75	0.0133	443	0.0666	0.0127
.	scaffold_133	783685	A	T	0.0641	0.0091	0.0044	4.1930	0.0406	0.5669	75	0.0133	448	0.0725	0.0144
.	scaffold_133	783690	T	A	0.0779	-0.0488	0.0038	165.4171	6.57E-038	0.0003	75	0.3467	432	0.0312	0.3491
.	scaffold_133	783704	G	A	0.1420	-0.0251	0.0031	66.3677	3.35E-016	0.0227	75	0.4467	432	0.0891	0.2645
.	scaffold_133	783929	G	C	0.0553	0.0027	0.0051	0.2876	0.5917	0.8808	75	0.0467	431	0.0568	0.0005
.	scaffold_133	784032	C	A	0.1617	-0.0197	0.0030	43.7090	3.81E-011	0.0645	74	0.3919	433	0.1224	0.1335
.	scaffold_133	784110	G	A	0.0626	-0.0481	0.0039	150.0568	1.49E-034	0.0006	74	0.2770	453	0.0276	0.2559
.	scaffold_133	784266	T	C	0.1057	-0.0299	0.0034	78.3830	7.57E-019	0.0133	71	0.3803	435	0.0609	0.2602
.	scaffold_133	784290	G	A	0.0799	0.0084	0.0042	4.0121	0.0452	0.5753	75	0.0267	432	0.0891	0.0134
.	scaffold_133	784299	A	G	0.0506	-0.0071	0.0053	1.7943	0.1804	0.7079	74	0.0811	440	0.0455	0.0065
.	scaffold_133	784785	A	G	0.0664	-0.0579	0.0036	259.6193	1.84E-058	6.60E-006	75	0.3400	452	0.0210	0.4006
.	scaffold_133	784794	C	G	0.0690	0.0077	0.0044	3.0789	0.0793	0.6236	75	0.0467	432	0.0729	0.0027
.	scaffold_133	784818	G	A	0.1473	-0.0216	0.0031	49.2277	2.28E-012	0.0497	74	0.3581	435	0.1115	0.1203
.	scaffold_133	784845	A	G	0.0986	0.0092	0.0039	5.6525	0.0174	0.5061	75	0.0200	432	0.1123	0.0241
.	scaffold_133	784848	C	T	0.1158	-0.0252	0.0033	58.1759	2.40E-014	0.0329	74	0.3243	444	0.0811	0.1415
.	scaffold_133	784926	G	A	0.0641	0.0064	0.0046	1.9188	0.1660	0.6985	75	0.0533	440	0.0659	0.0007
.	scaffold_133	784935	G	A	0.1392	-0.0234	0.0031	57.3316	3.69E-014	0.0342	74	0.3041	447	0.1119	0.0752
.	scaffold_133	784962	G	A	0.1864	0.0099	0.0029	11.5717	0.0007	0.3414	75	0.0667	432	0.2072	0.0328
.	scaffold_133	785010	A	G	0.0789	0.0105	0.0043	6.1470	0.0132	0.4881	75	0.0200	438	0.0890	0.0164
.	scaffold_133	785469	T	C	0.0591	0.0084	0.0048	2.9889	0.0838	0.6287	75	0.0200	433	0.0658	0.0095
.	scaffold_133	785505	G	T	0.0571	0.0073	0.0049	2.2033	0.1377	0.6780	75	0.0467	442	0.0588	0.0007
.	scaffold_133	785562	A	G	0.0546	-0.0654	0.0038	297.4668	1.04E-066	1.41E-006	75	0.3133	447	0.0112	0.4352
.	scaffold_133	785583	T	C	0.0639	-0.0608	0.0038	258.4877	3.24E-058	6.91E-006	73	0.3356	436	0.0183	0.4138
.	scaffold_133	785733	T	C	0.0783	-0.0493	0.0037	176.3613	2.68E-040	0.0002	74	0.3716	443	0.0293	0.3980
.	scaffold_133	785736	T	C	0.0566	-0.0662	0.0040	270.5078	7.78E-061	4.23E-006	75	0.3333	455	0.0110	0.4728
.	scaffold_133	785898	T	A	0.0736	-0.0482	0.0036	174.7962	5.88E-040	0.0002	72	0.3056	444	0.0360	0.2557
.	scaffold_133	785905	A	G	0.0533	0.0032	0.0050	0.4131	0.5204	0.8573	75	0.0533	432	0.0532	4.29E-008
.	scaffold_133	786522	T	C	0.1136	-0.0319	0.0033	92.0432	7.55E-022	0.0073	75	0.3133	431	0.0789	0.1378
.	scaffold_133	786903	T	A	0.0526	-0.0635	0.0044	210.4191	9.85E-048	4.97E-005	75	0.3000	448	0.0112	0.4114
.	scaffold_133	786996	C	T	0.0621	-0.0501	0.0041	148.0297	4.14E-034	0.0007	73	0.3082	434	0.0207	0.3496
.	scaffold_133	787185	A	G	0.0543	-0.0646	0.0040	266.9547	4.63E-060	4.89E-006	75	0.2800	450	0.0167	0.3308
.	scaffold_133	787227	G	A	0.0964	-0.0333	0.0034	97.4513	4.91E-023	0.0058	74	0.3581	450	0.0533	0.2587
.	scaffold_133	787660	A	G	0.1102	-0.0344	0.0032	113.4928	1.50E-026	0.0029	74	0.3514	434	0.0691	0.2021
.	scaffold_133	788519	C	T	0.0519	-0.0682	0.0038	323.0937	2.71E-072	4.98E-007	72	0.3056	439	0.0103	0.4294
.	scaffold_133	788802	G	A	0.1098	-0.0333	0.0033	99.2770	1.95E-023	0.0053	73	0.3082	437	0.0767	0.1346
.	scaffold_133	788826	A	G	0.0541	-0.0053	0.0049	1.1586	0.2818	0.7634	73	0.0753	445	0.0506	0.0029
.	scaffold_133	788868	T	C	0.0514	-0.0398	0.0051	61.4756	4.44E-015	0.0283	73	0.2192	443	0.0237	0.1905
.	scaffold_133	788896	A	C	0.0895	-0.0539	0.0030	324.3838	1.42E-072	4.73E-007	70	0.4429	444	0.0338	0.4832
.	scaffold_133	788913	A	G	0.0547	0.0082	0.0048	2.8774	0.0898	0.6352	75	0.0133	437	0.0618	0.0114
.	scaffold_133	789019	A	C	0.1537	-0.0245	0.0030	66.8346	2.64E-016	0.0222	75	0.3667	439	0.1173	0.1191
.	scaffold_133	789312	A	G	0.0641	0.0084	0.0045	3.4890	0.0618	0.6014	75	0.0333	432	0.0694	0.0055
.	scaffold_121	700413	G	A	0.0562	0.0116	0.0050	5.4001	0.0201	0.5158	75	0.00E000	441	0.0658	0.0203
.	scaffold_121	680298	A	C	0.0522	0.0098	0.0051	3.6581	0.0558	0.5927	73	0.0137	435	0.0586	0.0100
.	scaffold_121	678231	C	G	0.1097	0.0085	0.0039	4.7396	0.0295	0.5426	72	0.0486	434	0.1198	0.0127
.	scaffold_121	668153	A	G	0.4855	0.0066	0.0019	11.7875	0.0006	0.3370	74	0.3446	444	0.5090	0.0265
.	scaffold_121	666905	G	A	0.0562	0.0099	0.0048	4.1709	0.0411	0.5679	74	0.0135	433	0.0635	0.0117
.	scaffold_121	630332	C	T	0.0965	-0.0030	0.0037	0.6438	0.4223	0.8224	66	0.0985	447	0.0962	1.35E-005
.	scaffold_121	626987	G	C	0.0528	0.0088	0.0051	2.9661	0.0850	0.6300	75	0.0200	436	0.0585	0.0074
.	scaffold_121	613851	G	C	0.0626	0.0077	0.0047	2.5955	0.1072	0.6523	73	0.0342	438	0.0674	0.0046
.	scaffold_121	611456	T	C	0.0597	-0.0083	0.0046	3.1917	0.0740	0.6173	74	0.0743	437	0.0572	0.0013
.	scaffold_121	606995	A	T	0.0600	0.0120	0.0053	5.1458	0.0233	0.5258	74	0.0135	434	0.0680	0.0131
.	scaffold_121	601354	C	T	0.0819	0.0025	0.0044	0.3107	0.5773	0.8761	71	0.0845	436	0.0814	3.05E-005
.	scaffold_121	591078	T	A	0.0583	-0.0410	0.0043	91.7690	8.67E-022	0.0074	65	0.2231	441	0.0340	0.1458
.	scaffold_121	591054	G	A	0.0537	-0.0519	0.0044	136.3597	1.48E-031	0.0011	66	0.2348	446	0.0269	0.1911
.	scaffold_121	583364	T	C	0.0543	-0.0416	0.0045	84.8633	2.85E-020	0.0100	72	0.1944	444	0.0315	0.1242
.	scaffold_121	581172	C	T	0.0600	0.0064	0.0049	1.6911	0.1935	0.7161	72	0.0278	436	0.0654	0.0061
.	scaffold_121	579337	T	G	0.0635	-0.0024	0.0052	0.2062	0.6497	0.8989	70	0.0714	442	0.0622	0.0003
.	scaffold_121	579329	A	G	0.0637	0.0005	0.0049	0.0115	0.9146	0.9761	73	0.0685	437	0.0629	0.0001
.	scaffold_121	579237	G	A	0.0949	-0.0083	0.0039	4.6606	0.0309	0.5460	68	0.1250	438	0.0902	0.0033
.	scaffold_121	578515	A	G	0.0561	0.0118	0.0052	5.0607	0.0245	0.5292	70	0.0071	438	0.0639	0.0145
.	scaffold_121	569139	A	G	0.0636	0.0115	0.0051	5.1059	0.0238	0.5274	75	0.0200	436	0.0711	0.0110
.	scaffold_121	567608	G	T	0.0767	0.0051	0.0044	1.3295	0.2489	0.7471	73	0.0685	442	0.0781	0.0003
.	scaffold_121	563751	G	T	0.0511	-0.0290	0.0048	35.9434	2.03E-009	0.0936	72	0.1667	437	0.0320	0.0908
.	scaffold_121	555060	T	C	0.0600	0.0039	0.0048	0.6805	0.4094	0.8175	69	0.0435	439	0.0626	0.0015
.	scaffold_121	554796	T	C	0.0558	-0.0048	0.0047	1.0611	0.3030	0.7733	74	0.0608	446	0.0549	0.0002
.	scaffold_121	553616	A	G	0.0650	-0.0127	0.0049	6.8266	0.0090	0.4649	71	0.1268	437	0.0549	0.0204
.	scaffold_121	553611	T	C	0.0546	-0.0112	0.0052	4.5521	0.0329	0.5507	71	0.0845	442	0.0498	0.0056
.	scaffold_121	553548	G	A	0.0618	-0.0089	0.0048	3.4900	0.0617	0.6013	70	0.0929	440	0.0568	0.0053
.	scaffold_121	551595	C	T	0.0837	0.0082	0.0045	3.3601	0.0668	0.6082	74	0.0608	440	0.0875	0.0023
.	scaffold_121	551523	C	A	0.0850	-0.0149	0.0043	12.1704	0.0005	0.3292	73	0.1507	439	0.0740	0.0185
.	scaffold_121	549978	T	C	0.0838	0.0022	0.0045	0.2344	0.6283	0.8923	70	0.0857	437	0.0835	1.49E-005
.	scaffold_121	549174	T	G	0.0614	0.0027	0.0047	0.3363	0.5620	0.8712	73	0.0479	440	0.0636	0.0010
.	scaffold_121	548863	T	C	0.0527	0.0115	0.0055	4.3973	0.0360	0.5576	75	0.0067	437	0.0606	0.0146
.	scaffold_121	548474	G	C	0.0551	-0.0403	0.0049	67.6677	1.73E-016	0.0214	68	0.2059	440	0.0318	0.1349
.	scaffold_121	548472	C	T	0.0578	-0.0385	0.0048	63.5966	1.55E-015	0.0257	67	0.2090	443	0.0350	0.1267
.	scaffold_121	548394	A	G	0.0616	-0.0005	0.0051	0.0113	0.9154	0.9763	73	0.0548	438	0.0628	0.0003
.	scaffold_121	548275	G	C	0.0587	-0.0583	0.0038	238.4275	7.66E-054	1.57E-005	60	0.3083	451	0.0255	0.3000
.	scaffold_121	547652	A	C	0.0587	-0.0453	0.0040	126.6373	1.98E-029	0.0016	66	0.2273	445	0.0337	0.1525
.	scaffold_121	547438	T	C	0.1096	-0.0233	0.0035	45.1037	1.87E-011	0.0603	67	0.2463	444	0.0890	0.0578
.	scaffold_121	546464	G	A	0.1113	-0.0064	0.0036	3.1794	0.0746	0.6180	72	0.1250	440	0.1091	0.0006
.	scaffold_121	546360	T	C	0.0689	-0.0153	0.0046	11.0864	0.0009	0.3517	72	0.1250	443	0.0598	0.0159
.	scaffold_121	546238	A	C	0.0520	0.0103	0.0050	4.2010	0.0404	0.5665	75	0.0067	435	0.0598	0.0144
.	scaffold_121	543612	T	A	0.0670	0.0098	0.0046	4.5746	0.0324	0.5497	75	0.0133	440	0.0761	0.0157
.	scaffold_121	540530	T	C	0.0632	0.0110	0.0051	4.6956	0.0302	0.5445	74	0.0135	432	0.0718	0.0143
.	scaffold_121	540078	T	A	0.0947	0.0098	0.0041	5.6704	0.0173	0.5054	75	0.0400	432	0.1042	0.0121
.	scaffold_121	540069	T	C	0.0900	0.0102	0.0043	5.6161	0.0178	0.5075	75	0.0400	436	0.0986	0.0105
.	scaffold_121	538862	C	T	0.0922	0.0117	0.0041	8.3438	0.0039	0.4192	75	0.0200	435	0.1046	0.0215
.	scaffold_121	538636	G	A	0.0538	0.0107	0.0051	4.4799	0.0343	0.5539	74	0.0068	446	0.0617	0.0144
.	scaffold_121	537690	T	A	0.0563	0.0028	0.0051	0.3061	0.5801	0.8770	73	0.0479	433	0.0577	0.0004
.	scaffold_121	534652	C	T	0.0712	-0.0151	0.0045	11.1827	0.0008	0.3497	72	0.1181	441	0.0635	0.0109
.	scaffold_121	534630	C	T	0.0713	-0.0153	0.0046	11.0935	0.0009	0.3516	70	0.1143	442	0.0645	0.0088
.	scaffold_121	532056	C	T	0.0528	-0.0292	0.0051	32.9078	9.66E-009	0.1086	71	0.1549	440	0.0364	0.0672
.	scaffold_121	531969	A	G	0.0951	-0.0159	0.0040	16.0813	6.07E-005	0.2621	68	0.1838	442	0.0814	0.0281
.	scaffold_121	527923	C	A	0.0524	0.0058	0.0057	1.0287	0.3105	0.7767	74	0.0473	432	0.0532	0.0002
.	scaffold_121	525873	C	T	0.0672	-0.0160	0.0045	12.9303	0.0003	0.3146	68	0.1176	438	0.0594	0.0126
.	scaffold_121	524050	T	C	0.1136	-0.0231	0.0033	47.6702	5.04E-012	0.0535	67	0.2761	439	0.0888	0.0800
.	scaffold_121	520719	A	C	0.0539	0.0077	0.0054	2.0399	0.1532	0.6896	74	0.0338	436	0.0573	0.0027
.	scaffold_121	519542	T	C	0.0618	0.0098	0.0048	4.2509	0.0392	0.5642	73	0.0274	445	0.0674	0.0067
.	scaffold_121	518460	A	G	0.0580	-0.0032	0.0049	0.4205	0.5167	0.8561	71	0.0563	446	0.0583	1.66E-005
.	scaffold_121	517821	C	G	0.0689	0.0073	0.0048	2.2677	0.1321	0.6736	73	0.0616	442	0.0701	0.0003
.	scaffold_121	516088	G	A	0.0512	0.0084	0.0057	2.1753	0.1402	0.6800	72	0.0208	436	0.0562	0.0063
.	scaffold_121	515464	G	A	0.0652	0.0073	0.0045	2.5963	0.1071	0.6522	73	0.0411	441	0.0692	0.0032
.	scaffold_121	514269	A	G	0.0598	0.0113	0.0049	5.3626	0.0206	0.5172	72	0.0069	438	0.0685	0.0163
.	scaffold_121	512543	C	T	0.0544	0.0097	0.0055	3.1060	0.0780	0.6221	74	0.0203	441	0.0601	0.0076
.	scaffold_121	512392	A	T	0.0578	-0.0029	0.0050	0.3254	0.5684	0.8732	74	0.0541	445	0.0584	8.58E-005
.	scaffold_121	511821	A	G	0.0751	-0.0235	0.0044	28.5678	9.05E-008	0.1350	66	0.1970	440	0.0568	0.0641
.	scaffold_121	508488	C	G	0.0500	0.0125	0.0055	5.1372	0.0234	0.5262	75	0.0067	445	0.0573	0.0133
.	scaffold_121	508485	T	C	0.0632	0.0096	0.0049	3.8783	0.0489	0.5818	72	0.0417	442	0.0667	0.0026
.	scaffold_121	508477	T	C	0.0531	-0.0429	0.0048	81.2453	1.78E-019	0.0117	65	0.2077	443	0.0305	0.1393
.	scaffold_121	505831	A	G	0.0728	0.0031	0.0050	0.3718	0.5420	0.8646	73	0.0479	442	0.0769	0.0030
.	scaffold_121	505830	T	C	0.0566	0.0098	0.0048	4.2690	0.0388	0.5634	75	0.0067	437	0.0652	0.0160
.	scaffold_121	500100	A	G	0.0915	-0.0113	0.0040	7.8108	0.0052	0.4344	69	0.1522	439	0.0820	0.0139
.	scaffold_121	499828	T	C	0.0787	3.11E-005	0.0043	5.21E-005	0.9942	0.9984	69	0.0870	439	0.0774	0.0003
.	scaffold_121	493628	G	C	0.0636	0.0096	0.0048	4.0290	0.0447	0.5745	74	0.0203	437	0.0709	0.0107
.	scaffold_121	493401	C	T	0.0602	-0.0466	0.0040	136.4926	1.38E-031	0.0011	65	0.2692	450	0.0300	0.2231
.	scaffold_121	490887	G	C	0.0504	0.0095	0.0053	3.1899	0.0741	0.6174	74	0.0135	432	0.0567	0.0097
.	scaffold_121	490450	G	A	0.0549	0.0090	0.0048	3.5526	0.0595	0.5981	75	0.0133	435	0.0621	0.0115
.	scaffold_121	489006	G	A	0.0672	-0.0145	0.0045	10.4581	0.0012	0.3658	66	0.1667	440	0.0523	0.0474
.	scaffold_121	488135	T	C	0.0502	-0.0051	0.0053	0.9346	0.3337	0.7869	70	0.0643	448	0.0480	0.0013
.	scaffold_121	483520	C	T	0.1191	0.0133	0.0038	12.3393	0.0004	0.3259	73	0.0137	435	0.1368	0.0355
.	scaffold_121	474163	C	T	0.0603	-0.0064	0.0049	1.7308	0.1883	0.7129	73	0.0616	433	0.0600	1.11E-005
.	scaffold_121	470423	G	T	0.0640	-0.0209	0.0045	21.1267	4.30E-006	0.1986	69	0.1304	439	0.0535	0.0232
.	scaffold_121	443480	G	A	0.0702	0.0103	0.0047	4.7068	0.0300	0.5440	72	0.0208	434	0.0783	0.0124
.	scaffold_121	443133	G	T	0.0624	0.0104	0.0050	4.3611	0.0368	0.5592	74	0.0270	439	0.0683	0.0072
.	scaffold_121	437612	T	C	0.0578	0.0059	0.0048	1.5215	0.2174	0.7301	74	0.0270	436	0.0631	0.0059
.	scaffold_121	432082	T	G	0.0518	0.0059	0.0053	1.2431	0.2649	0.7552	71	0.0423	441	0.0533	0.0006
.	scaffold_121	430081	G	A	0.0573	-0.0408	0.0044	85.1238	2.50E-020	0.0099	65	0.1923	450	0.0378	0.0975
.	scaffold_121	420544	T	C	0.0669	0.0083	0.0047	3.1246	0.0771	0.6210	72	0.0278	436	0.0734	0.0081
.	scaffold_121	406706	A	G	0.0787	-0.0047	0.0045	1.0988	0.2945	0.7694	74	0.1081	434	0.0737	0.0041
.	scaffold_121	400770	A	T	0.0500	0.0038	0.0054	0.4871	0.4852	0.8452	75	0.0467	435	0.0506	8.07E-005
.	scaffold_121	395948	A	G	0.0623	0.0097	0.0049	3.8707	0.0491	0.5822	75	0.0333	431	0.0673	0.0050
.	scaffold_121	395938	A	T	0.0657	0.0100	0.0048	4.2868	0.0384	0.5626	74	0.0135	436	0.0745	0.0151
.	scaffold_121	393197	T	C	0.0676	0.0114	0.0048	5.6505	0.0175	0.5062	75	0.0200	435	0.0759	0.0124
.	scaffold_121	391123	A	G	0.0765	0.0106	0.0043	6.1596	0.0131	0.4876	75	0.0133	435	0.0874	0.0195
.	scaffold_121	388933	C	T	0.0547	0.0004	0.0051	0.0068	0.9341	0.9816	72	0.0694	440	0.0523	0.0014
.	scaffold_121	387093	G	T	0.0502	0.0106	0.0051	4.3083	0.0379	0.5616	75	0.0067	443	0.0576	0.0135
.	scaffold_121	381579	C	T	0.0769	0.0095	0.0044	4.7010	0.0301	0.5443	73	0.0342	434	0.0841	0.0086
.	scaffold_121	376709	A	T	0.0718	0.0101	0.0046	4.8089	0.0283	0.5397	75	0.0133	440	0.0818	0.0175
.	scaffold_121	376705	T	C	0.1004	0.0053	0.0038	1.9095	0.1670	0.6992	72	0.0694	436	0.1055	0.0035
.	scaffold_121	376704	G	A	0.0539	-0.0068	0.0058	1.3716	0.2415	0.7433	70	0.0714	440	0.0511	0.0019
.	scaffold_121	376702	T	C	0.0524	-0.0070	0.0059	1.4358	0.2308	0.7375	71	0.0704	444	0.0495	0.0021
.	scaffold_121	367429	A	G	0.0955	0.0087	0.0039	5.0921	0.0240	0.5280	73	0.0411	440	0.1045	0.0114
.	scaffold_121	348693	A	G	0.0514	0.0081	0.0052	2.4587	0.1169	0.6610	75	0.0333	431	0.0545	0.0023
.	scaffold_121	347733	C	T	0.0566	-0.0099	0.0049	4.0688	0.0437	0.5727	70	0.1071	442	0.0486	0.0151
.	scaffold_121	347528	A	G	0.0650	0.0128	0.0051	6.3691	0.0116	0.4803	75	0.0067	440	0.0750	0.0191
.	scaffold_121	338654	A	G	0.1047	0.0099	0.0038	6.8551	0.0088	0.4640	73	0.0479	438	0.1142	0.0115
.	scaffold_121	338236	C	T	0.0543	-0.0071	0.0055	1.6672	0.1966	0.7180	72	0.0764	434	0.0507	0.0031
.	scaffold_121	337945	A	G	0.1067	-0.0280	0.0036	61.8380	3.77E-015	0.0279	65	0.2615	441	0.0839	0.0741
.	scaffold_121	336250	A	T	0.0569	-0.0422	0.0044	93.5339	3.55E-022	0.0068	67	0.2015	443	0.0350	0.1180
.	scaffold_121	333788	C	T	0.0532	0.0067	0.0053	1.6164	0.2036	0.7222	74	0.0338	443	0.0564	0.0025
.	scaffold_121	329466	T	C	0.0632	0.0073	0.0048	2.3554	0.1249	0.6678	75	0.0267	439	0.0695	0.0077
.	scaffold_121	328697	G	A	0.0649	-0.0050	0.0049	1.0418	0.3074	0.7753	71	0.0704	445	0.0640	0.0002
.	scaffold_121	327448	C	T	0.0693	-0.0115	0.0047	5.9865	0.0144	0.4938	72	0.1111	440	0.0625	0.0089
.	scaffold_121	323978	C	G	0.0566	-0.0364	0.0044	69.0873	8.42E-017	0.0201	65	0.1846	447	0.0380	0.0891
.	scaffold_121	323840	T	G	0.0523	-0.0160	0.0051	9.8231	0.0017	0.3807	68	0.1176	439	0.0421	0.0267
.	scaffold_121	321538	G	A	0.0706	-0.0062	0.0047	1.7850	0.1815	0.7087	73	0.1096	444	0.0642	0.0076
.	scaffold_121	318718	T	C	0.0531	-0.0185	0.0048	14.9505	0.0001	0.2795	68	0.1029	440	0.0455	0.0152
.	scaffold_121	317503	C	G	0.0554	-0.0205	0.0052	15.7150	7.36E-005	0.2676	71	0.1056	443	0.0474	0.0154
.	scaffold_121	310818	C	T	0.0721	0.0022	0.0047	0.2216	0.6378	0.8953	72	0.0694	434	0.0726	3.59E-005
.	scaffold_121	310058	A	C	0.0514	-0.0233	0.0050	21.8668	2.92E-006	0.1909	72	0.1250	444	0.0394	0.0361
.	scaffold_121	309751	A	G	0.0565	0.0097	0.0054	3.1704	0.0750	0.6185	75	0.0333	438	0.0605	0.0035
.	scaffold_121	308957	A	T	0.0711	0.0110	0.0048	5.3481	0.0207	0.5178	73	0.0274	433	0.0785	0.0098
.	scaffold_121	308860	T	A	0.0521	0.0018	0.0056	0.0991	0.7530	0.9299	74	0.0405	444	0.0541	0.0009
.	scaffold_121	306866	G	C	0.0564	0.0080	0.0051	2.4507	0.1175	0.6615	73	0.0342	441	0.0601	0.0031
.	scaffold_121	306642	A	G	0.0663	0.0093	0.0049	3.5883	0.0582	0.5963	75	0.0333	445	0.0719	0.0059
.	scaffold_121	303381	C	G	0.1016	-0.0060	0.0038	2.4445	0.1179	0.6619	71	0.1408	436	0.0952	0.0055
.	scaffold_121	301129	G	A	0.0534	-0.0034	0.0053	0.4160	0.5190	0.8569	74	0.0676	450	0.0511	0.0013
.	scaffold_121	297697	T	C	0.0651	0.0014	0.0051	0.0809	0.7760	0.9366	74	0.0473	433	0.0681	0.0018
.	scaffold_121	296719	G	A	0.0894	0.0037	0.0042	0.7701	0.3802	0.8061	74	0.0541	435	0.0954	0.0052
.	scaffold_121	292001	A	G	0.0607	0.0020	0.0048	0.1771	0.6739	0.9063	74	0.0473	445	0.0629	0.0010
.	scaffold_121	291974	T	G	0.0739	0.0096	0.0046	4.4694	0.0345	0.5543	74	0.0338	440	0.0807	0.0079
.	scaffold_121	291342	T	A	0.0596	0.0019	0.0054	0.1288	0.7197	0.9200	73	0.0548	439	0.0604	0.0001
.	scaffold_121	289051	A	T	0.0523	-0.0075	0.0052	2.0671	0.1505	0.6876	69	0.0797	438	0.0479	0.0048
.	scaffold_121	278790	A	G	0.0640	0.0104	0.0048	4.7495	0.0293	0.5422	74	0.0203	434	0.0714	0.0109
.	scaffold_121	278231	C	T	0.0522	-0.0041	0.0054	0.5630	0.4530	0.8338	74	0.0541	434	0.0518	2.46E-005
.	scaffold_121	278065	A	G	0.0502	0.0030	0.0054	0.3036	0.5817	0.8775	74	0.0338	434	0.0530	0.0019
.	scaffold_121	277811	C	T	0.0583	0.0070	0.0051	1.8523	0.1735	0.7035	75	0.0333	440	0.0625	0.0039
.	scaffold_121	268221	G	T	0.0642	-0.0166	0.0045	13.5177	0.0002	0.3038	69	0.1522	437	0.0503	0.0406
.	scaffold_121	266150	A	T	0.0524	-0.0139	0.0053	6.7371	0.0094	0.4679	69	0.1087	437	0.0435	0.0202
.	scaffold_121	266106	T	C	0.0817	0.0081	0.0046	3.1479	0.0760	0.6197	73	0.0479	435	0.0874	0.0051
.	scaffold_121	266059	A	G	0.0731	0.0007	0.0047	0.0231	0.8793	0.9661	71	0.0704	435	0.0736	3.51E-005
.	scaffold_121	265924	T	A	0.0564	-0.0016	0.0052	0.0907	0.7632	0.9329	74	0.0608	440	0.0557	0.0001
.	scaffold_121	264819	A	T	0.0573	-0.0356	0.0046	60.4084	7.55E-015	0.0297	67	0.1866	439	0.0376	0.0944
.	scaffold_121	264273	G	T	0.0579	-0.0037	0.0052	0.5179	0.4717	0.8405	73	0.0548	445	0.0584	5.86E-005
.	scaffold_121	263832	C	T	0.0538	-0.0303	0.0049	38.3359	5.96E-010	0.0833	69	0.1522	451	0.0388	0.0581
.	scaffold_121	263515	C	T	0.0735	0.0070	0.0046	2.3249	0.1273	0.6698	73	0.0411	437	0.0789	0.0052
.	scaffold_121	263018	G	A	0.0623	-0.0061	0.0050	1.4693	0.2255	0.7346	73	0.0959	433	0.0566	0.0065
.	scaffold_121	259306	G	C	0.0882	0.0026	0.0040	0.4190	0.5174	0.8563	73	0.0753	443	0.0903	0.0007
.	scaffold_121	258100	C	T	0.0766	0.0022	0.0044	0.2544	0.6140	0.8878	75	0.0467	434	0.0818	0.0044
.	scaffold_121	256824	G	A	0.0788	0.0078	0.0044	3.1491	0.0760	0.6197	72	0.0417	442	0.0848	0.0062
.	scaffold_121	256823	C	T	0.0965	-0.0171	0.0039	19.6398	9.35E-006	0.2152	66	0.2197	442	0.0781	0.0520
.	scaffold_121	256649	C	T	0.0512	-0.0464	0.0043	114.1630	1.07E-026	0.0028	65	0.2077	443	0.0282	0.1480
.	scaffold_121	251893	C	T	0.0791	-0.0102	0.0044	5.5013	0.0190	0.5118	71	0.1338	435	0.0701	0.0134
.	scaffold_121	245347	A	C	0.0685	0.0004	0.0045	0.0080	0.9289	0.9801	71	0.0986	440	0.0636	0.0046
.	scaffold_121	245339	C	T	0.0797	-0.0248	0.0043	33.7537	6.25E-009	0.1042	66	0.1742	442	0.0656	0.0364
.	scaffold_121	244876	G	C	0.0529	0.0049	0.0051	0.9435	0.3314	0.7859	73	0.0411	447	0.0548	0.0009
.	scaffold_121	244860	T	C	0.0641	0.0069	0.0045	2.2980	0.1295	0.6716	74	0.0270	441	0.0703	0.0077
.	scaffold_121	244853	G	C	0.0515	0.0087	0.0052	2.8122	0.0935	0.6391	72	0.0208	443	0.0564	0.0062
.	scaffold_121	244598	G	A	0.0600	0.0068	0.0048	1.9740	0.1600	0.6944	72	0.0347	436	0.0642	0.0038
.	scaffold_121	241271	G	C	0.0505	0.0056	0.0051	1.2078	0.2718	0.7586	72	0.0278	443	0.0542	0.0035
.	scaffold_121	240184	C	T	0.1211	-0.0046	0.0036	1.5732	0.2097	0.7257	70	0.1571	438	0.1153	0.0039
.	scaffold_121	239588	T	C	0.0510	0.0035	0.0054	0.4039	0.5251	0.8589	73	0.0205	437	0.0561	0.0064
.	scaffold_121	233843	A	G	0.0528	0.0096	0.0051	3.4702	0.0625	0.6024	73	0.0274	438	0.0571	0.0043
.	scaffold_121	233497	A	T	0.0589	-0.0019	0.0051	0.1357	0.7126	0.9180	74	0.0608	444	0.0586	2.24E-005
.	scaffold_121	233459	T	C	0.0542	-0.0069	0.0052	1.7532	0.1855	0.7112	73	0.0753	444	0.0507	0.0029
.	scaffold_121	233345	C	T	0.0573	-0.0070	0.0050	1.9390	0.1638	0.6969	71	0.0704	444	0.0552	0.0010
.	scaffold_121	231349	A	G	0.0689	0.0083	0.0045	3.4276	0.0641	0.6046	71	0.0211	437	0.0767	0.0116
.	scaffold_121	231318	G	A	0.0516	0.0087	0.0054	2.5403	0.1110	0.6558	74	0.0270	440	0.0557	0.0041
.	scaffold_121	231282	A	G	0.0561	0.0077	0.0052	2.2152	0.1367	0.6772	75	0.0400	442	0.0588	0.0017
.	scaffold_121	230658	G	A	0.0621	0.0101	0.0047	4.5932	0.0321	0.5489	74	0.0338	441	0.0669	0.0046
.	scaffold_121	230625	A	G	0.0566	0.0117	0.0054	4.7026	0.0301	0.5442	73	0.0068	439	0.0649	0.0154
.	scaffold_121	230622	T	C	0.0538	0.0111	0.0053	4.3408	0.0372	0.5601	73	0.0068	438	0.0616	0.0144
.	scaffold_121	230586	C	T	0.0776	0.0046	0.0045	1.0656	0.3020	0.7728	72	0.0694	437	0.0789	0.0003
.	scaffold_121	230478	T	C	0.0590	0.0126	0.0052	5.8831	0.0153	0.4975	72	0.0069	445	0.0674	0.0158
.	scaffold_121	230465	G	T	0.0653	-0.0391	0.0046	73.0703	1.12E-017	0.0168	71	0.1901	450	0.0456	0.0807
.	scaffold_121	229973	C	T	0.0927	-0.0008	0.0042	0.0331	0.8556	0.9594	70	0.1143	437	0.0892	0.0018
.	scaffold_121	229751	G	A	0.0570	0.0095	0.0049	3.6858	0.0549	0.5913	73	0.0411	436	0.0596	0.0016
.	scaffold_121	218438	G	T	0.0822	0.0108	0.0044	6.0102	0.0142	0.4929	71	0.0352	446	0.0897	0.0093
.	scaffold_121	210596	C	T	0.0532	0.0041	0.0051	0.6314	0.4268	0.8241	74	0.0405	443	0.0553	0.0011
.	scaffold_121	210579	T	A	0.0689	0.0129	0.0047	7.6017	0.0058	0.4407	75	0.0067	433	0.0797	0.0209
.	scaffold_121	209855	A	G	0.0891	0.0104	0.0040	6.6393	0.0100	0.4711	74	0.0203	442	0.1007	0.0196
.	scaffold_121	209756	T	A	0.0640	0.0119	0.0047	6.4838	0.0109	0.4764	72	0.00E000	436	0.0745	0.0226
.	scaffold_121	209738	A	G	0.0688	0.0100	0.0046	4.6786	0.0305	0.5452	73	0.0205	436	0.0768	0.0122
.	scaffold_121	208994	G	A	0.0843	0.0035	0.0043	0.6561	0.4179	0.8208	75	0.0733	435	0.0862	0.0005
.	scaffold_121	207833	G	A	0.0700	0.0078	0.0045	3.0289	0.0818	0.6264	71	0.0282	436	0.0768	0.0088
.	scaffold_121	207020	C	T	0.0544	-0.0061	0.0050	1.5138	0.2186	0.7308	70	0.1286	445	0.0427	0.0337
.	scaffold_121	202383	T	A	0.0710	0.0077	0.0044	3.0785	0.0793	0.6236	73	0.0411	434	0.0760	0.0046
.	scaffold_121	197252	T	A	0.0502	0.0026	0.0051	0.2483	0.6183	0.8892	72	0.0556	436	0.0493	0.0002
.	scaffold_121	196340	G	A	0.0515	-0.0011	0.0053	0.0431	0.8356	0.9537	72	0.0556	443	0.0508	0.0001
.	scaffold_121	195885	A	G	0.0524	0.0011	0.0051	0.0490	0.8249	0.9507	71	0.0493	435	0.0529	6.22E-005
.	scaffold_121	195147	C	G	0.0583	0.0014	0.0045	0.1016	0.7499	0.9290	71	0.0352	435	0.0621	0.0032
.	scaffold_121	192383	A	G	0.0551	0.0093	0.0050	3.4044	0.0650	0.6058	74	0.0203	443	0.0609	0.0078
.	scaffold_121	187400	G	T	0.1031	0.0114	0.0040	8.1003	0.0044	0.4260	74	0.0338	435	0.1149	0.0177
.	scaffold_121	187338	T	C	0.0598	-0.0045	0.0050	0.7967	0.3721	0.8029	71	0.0986	439	0.0535	0.0087
.	scaffold_121	185863	T	A	0.1086	0.0116	0.0037	9.7862	0.0018	0.3816	73	0.0137	438	0.1244	0.0310
.	scaffold_121	174466	G	A	0.0507	0.0023	0.0053	0.1841	0.6679	0.9045	71	0.0493	442	0.0509	1.28E-005
.	scaffold_121	173223	T	C	0.0710	0.0108	0.0048	5.0506	0.0246	0.5297	73	0.0205	434	0.0795	0.0130
.	scaffold_121	170423	G	A	0.0577	-0.0271	0.0045	36.9715	1.20E-009	0.0890	70	0.1571	450	0.0422	0.0566
.	scaffold_121	167312	A	G	0.0503	-0.0240	0.0047	26.5690	2.54E-007	0.1494	64	0.1484	443	0.0361	0.0583
.	scaffold_121	167114	T	A	0.0656	-0.0184	0.0045	16.7193	4.33E-005	0.2528	69	0.1377	442	0.0543	0.0265
.	scaffold_121	157395	G	A	0.0636	-0.0047	0.0051	0.8503	0.3565	0.7965	73	0.1096	438	0.0559	0.0118
.	scaffold_121	154926	A	T	0.0705	-0.0458	0.0039	134.5266	3.72E-031	0.0012	68	0.2647	443	0.0406	0.1769
.	scaffold_121	154571	G	A	0.0572	-0.0460	0.0045	105.0501	1.06E-024	0.0042	71	0.2042	436	0.0333	0.1306
.	scaffold_121	151794	A	G	0.0561	0.0081	0.0050	2.6859	0.1012	0.6467	73	0.0342	435	0.0598	0.0030
.	scaffold_121	151757	G	A	0.0775	-0.0011	0.0043	0.0707	0.7904	0.9407	73	0.0616	437	0.0801	0.0012
.	scaffold_121	138132	A	G	0.0564	-0.0217	0.0049	19.4210	1.05E-005	0.2178	68	0.1029	446	0.0493	0.0124
.	scaffold_121	136928	C	A	0.0750	-0.0053	0.0048	1.2669	0.2603	0.7529	72	0.1111	441	0.0692	0.0061
.	scaffold_121	136626	T	C	0.0500	-0.0151	0.0054	7.6820	0.0056	0.4382	70	0.1071	440	0.0409	0.0219
.	scaffold_121	118888	T	C	0.0671	-0.0021	0.0047	0.2093	0.6473	0.8982	73	0.0685	434	0.0668	1.10E-005
.	scaffold_121	111375	T	C	0.0812	-0.0140	0.0051	7.6292	0.0057	0.4398	73	0.1164	444	0.0755	0.0055
.	scaffold_121	91225	T	C	0.0522	-0.0325	0.0045	52.5758	4.14E-013	0.0426	69	0.1739	439	0.0330	0.0942
.	scaffold_121	69580	A	G	0.0665	-0.0031	0.0049	0.3866	0.5341	0.8619	72	0.1111	439	0.0592	0.0105
.	scaffold_121	68680	T	C	0.0532	0.0110	0.0052	4.5059	0.0338	0.5527	75	0.0067	442	0.0611	0.0146
.	scaffold_121	68593	A	G	0.0977	-0.0170	0.0039	18.7717	1.47E-005	0.2256	72	0.2014	440	0.0807	0.0400
.	scaffold_121	68181	T	A	0.0605	0.0112	0.0049	5.3150	0.0211	0.5191	72	0.0069	440	0.0693	0.0165
.	scaffold_121	53602	A	G	0.0580	0.0082	0.0049	2.7675	0.0962	0.6417	73	0.0205	436	0.0642	0.0086
.	scaffold_121	52068	G	A	0.0868	0.0042	0.0039	1.1733	0.2787	0.7619	67	0.0746	440	0.0886	0.0006
.	scaffold_121	51946	G	A	0.0566	0.0064	0.0051	1.5626	0.2113	0.7266	71	0.0493	441	0.0578	0.0003
.	scaffold_121	47998	A	C	0.0510	-0.0625	0.0042	219.8403	8.67E-050	3.37E-005	67	0.2313	443	0.0237	0.2034
.	scaffold_121	47584	C	T	0.1026	0.0030	0.0037	0.6450	0.4219	0.8223	72	0.0903	435	0.1046	0.0005
.	scaffold_121	43948	A	C	0.0747	0.0111	0.0044	6.2585	0.0124	0.4841	74	0.0135	435	0.0851	0.0184
.	scaffold_121	42176	C	T	0.0673	0.0121	0.0046	6.9283	0.0085	0.4616	75	0.0067	445	0.0775	0.0197
.	scaffold_121	41842	T	C	0.1093	0.0119	0.0038	9.8602	0.0017	0.3798	71	0.0211	437	0.1236	0.0259
.	scaffold_121	41385	T	C	0.1057	0.0047	0.0038	1.5671	0.2106	0.7263	69	0.0652	437	0.1121	0.0055
.	scaffold_121	40719	C	T	0.0631	0.0085	0.0050	2.8525	0.0912	0.6367	73	0.0411	434	0.0668	0.0028
.	scaffold_121	40693	T	A	0.0524	0.0037	0.0052	0.4953	0.4816	0.8440	72	0.0278	443	0.0564	0.0040
.	scaffold_121	40505	C	G	0.0642	-0.0094	0.0047	3.9416	0.0471	0.5787	69	0.1232	437	0.0549	0.0183
.	scaffold_121	40356	T	C	0.0647	-0.0088	0.0048	3.3226	0.0683	0.6102	69	0.1159	441	0.0567	0.0136
.	scaffold_121	40321	T	A	0.0510	0.0012	0.0053	0.0531	0.8178	0.9486	68	0.0368	442	0.0532	0.0013
.	scaffold_121	40275	T	C	0.0569	0.0114	0.0050	5.1950	0.0227	0.5238	75	0.00E000	435	0.0667	0.0208
.	scaffold_121	39806	T	C	0.0591	0.0142	0.0054	6.9148	0.0085	0.4621	75	0.0067	441	0.0680	0.0168
.	scaffold_121	7853	G	C	0.1085	-0.0051	0.0039	1.6665	0.1967	0.7181	71	0.1338	436	0.1044	0.0022
.	scaffold_164	504012	T	C	0.0623	-0.0114	0.0053	4.5531	0.0329	0.5507	73	0.1027	449	0.0557	0.0091
.	scaffold_164	504006	T	C	0.0988	-0.0012	0.0044	0.0741	0.7854	0.9393	74	0.0946	447	0.0996	6.73E-005
.	scaffold_164	504003	T	C	0.0969	0.0001	0.0044	9.78E-004	0.9751	0.9930	73	0.0959	448	0.0971	4.02E-006
.	scaffold_164	503997	T	C	0.0777	-0.0088	0.0049	3.2839	0.0700	0.6123	74	0.1014	447	0.0738	0.0026
.	scaffold_164	503991	A	G	0.0508	-0.0404	0.0057	50.9025	9.71E-013	0.0460	72	0.1458	450	0.0356	0.0600
.	scaffold_164	503970	A	G	0.1119	-0.0149	0.0041	12.9742	0.0003	0.3138	74	0.1757	440	0.1011	0.0138
.	scaffold_164	503697	C	T	0.2028	0.0025	0.0036	0.4823	0.4874	0.8460	71	0.1479	437	0.2117	0.0061
.	scaffold_164	503679	A	C	0.0739	0.0054	0.0050	1.1832	0.2767	0.7610	75	0.0333	453	0.0806	0.0080
.	scaffold_164	503623	T	C	0.0960	-0.0137	0.0047	8.5239	0.0035	0.4142	72	0.1389	449	0.0891	0.0068
.	scaffold_164	503610	G	A	0.0800	-0.0136	0.0049	7.8515	0.0051	0.4332	74	0.1149	451	0.0743	0.0054
.	scaffold_164	503544	G	A	0.0748	0.0049	0.0052	0.8751	0.3495	0.7936	73	0.0411	455	0.0802	0.0053
.	scaffold_164	503472	A	G	0.0977	-0.0068	0.0047	2.0776	0.1495	0.6869	74	0.1216	448	0.0938	0.0021
.	scaffold_164	503469	C	T	0.0637	-0.0157	0.0056	7.9675	0.0048	0.4299	75	0.1000	451	0.0576	0.0074
.	scaffold_164	503424	G	A	0.0854	0.0059	0.0048	1.4606	0.2268	0.7354	75	0.0533	452	0.0907	0.0044
.	scaffold_164	503271	T	C	0.0708	-0.0199	0.0050	15.9789	6.41E-005	0.2636	75	0.1467	455	0.0582	0.0289
.	scaffold_164	503241	T	C	0.1000	-0.0129	0.0044	8.5541	0.0034	0.4134	74	0.1419	451	0.0931	0.0064
.	scaffold_164	503184	T	C	0.0558	1.81E-005	0.0059	9.43E-006	0.9975	0.9993	74	0.0608	446	0.0549	0.0002
.	scaffold_164	503160	T	C	0.0890	-0.0002	0.0043	0.0028	0.9575	0.9881	75	0.0800	453	0.0905	0.0003
.	scaffold_164	503157	A	G	0.2839	-0.0087	0.0033	7.0829	0.0078	0.4567	73	0.3288	436	0.2764	0.0033
.	scaffold_164	503091	A	G	0.0931	-0.0204	0.0043	22.9042	1.70E-006	0.1807	73	0.1849	448	0.0781	0.0326
.	scaffold_164	503089	C	T	0.0864	-0.0206	0.0044	21.7042	3.18E-006	0.1926	73	0.1712	448	0.0725	0.0297
.	scaffold_164	502953	T	C	0.0569	-0.0432	0.0054	64.2785	9.66E-016	0.0249	71	0.1972	456	0.0351	0.1141
.	scaffold_164	502923	A	G	0.0769	-0.0234	0.0044	27.6907	1.42E-007	0.1411	74	0.1622	453	0.0629	0.0335
.	scaffold_164	307884	C	T	0.0502	0.0080	0.0056	2.0343	0.1538	0.6900	73	0.0274	435	0.0540	0.0037
.	scaffold_164	307776	G	C	0.0529	0.0116	0.0054	4.5751	0.0324	0.5497	74	0.0068	436	0.0608	0.0144
.	scaffold_164	306194	T	C	0.0542	0.0026	0.0049	0.2911	0.5895	0.8801	73	0.0411	434	0.0565	0.0011
.	scaffold_164	305199	T	C	0.0538	-0.0469	0.0041	131.0946	2.10E-030	0.0014	70	0.2714	450	0.0200	0.2891
.	scaffold_164	305190	T	C	0.0541	-0.0401	0.0046	77.0080	1.52E-018	0.0141	71	0.1761	447	0.0347	0.0925
.	scaffold_164	305172	G	A	0.0919	0.0049	0.0040	1.4660	0.2260	0.7349	74	0.0608	432	0.0972	0.0040
.	scaffold_164	305160	C	T	0.0545	0.0007	0.0052	0.0200	0.8874	0.9684	75	0.0600	439	0.0535	0.0002
.	scaffold_164	305118	G	A	0.0678	-0.0067	0.0046	2.1328	0.1442	0.6830	70	0.1143	439	0.0604	0.0109
.	scaffold_164	305107	A	G	0.0749	0.0018	0.0044	0.1752	0.6755	0.9068	71	0.0775	443	0.0745	3.04E-005
.	scaffold_164	304316	G	A	0.0632	0.0052	0.0047	1.2152	0.2703	0.7579	71	0.0352	435	0.0678	0.0043
.	scaffold_164	304193	T	C	0.0572	0.0060	0.0049	1.4970	0.2211	0.7322	71	0.0352	436	0.0608	0.0029
.	scaffold_164	301965	A	C	0.0591	-0.0397	0.0044	80.2501	2.94E-019	0.0122	70	0.2286	438	0.0320	0.1653
.	scaffold_164	300683	A	G	0.0545	-0.0129	0.0052	6.1692	0.0130	0.4873	71	0.1197	443	0.0440	0.0265
.	scaffold_164	300676	A	T	0.0557	-0.0266	0.0047	31.9769	1.56E-008	0.1138	72	0.1319	440	0.0432	0.0362
.	scaffold_164	300222	C	T	0.0611	-0.0369	0.0042	76.3678	2.10E-018	0.0145	73	0.2055	434	0.0369	0.1221
.	scaffold_164	298930	C	T	0.1640	-0.0126	0.0033	14.9320	0.0001	0.2798	71	0.2394	435	0.1517	0.0135
.	scaffold_164	298601	G	A	0.0554	0.0031	0.0051	0.3632	0.5468	0.8662	74	0.0405	440	0.0580	0.0014
.	scaffold_164	298464	G	A	0.1211	0.0050	0.0037	1.8405	0.1749	0.7044	74	0.0946	438	0.1256	0.0022
.	scaffold_164	298443	C	T	0.0528	-0.0106	0.0056	3.6418	0.0563	0.5935	71	0.1197	440	0.0420	0.0288
.	scaffold_164	298310	A	G	0.0651	0.0004	0.0047	0.0081	0.9283	0.9799	71	0.0775	436	0.0631	0.0008
.	scaffold_164	295729	A	C	0.0517	-0.0246	0.0048	26.1265	3.20E-007	0.1529	74	0.1351	448	0.0379	0.0469
.	scaffold_164	295669	G	A	0.0689	0.0106	0.0046	5.3715	0.0205	0.5169	71	0.0070	437	0.0789	0.0194
.	scaffold_164	295401	A	G	0.0703	0.0038	0.0046	0.6814	0.4091	0.8174	74	0.0608	438	0.0719	0.0005
.	scaffold_164	290140	C	G	0.0565	0.0066	0.0049	1.7739	0.1829	0.7095	74	0.0405	439	0.0592	0.0016
.	scaffold_164	284832	G	A	0.0588	0.0078	0.0050	2.3984	0.1215	0.6649	75	0.0267	444	0.0642	0.0063
.	scaffold_164	284413	G	T	0.0741	0.0085	0.0044	3.8039	0.0511	0.5854	72	0.0208	434	0.0829	0.0137
.	scaffold_164	284064	A	T	0.0766	0.0100	0.0044	5.2613	0.0218	0.5212	75	0.0200	441	0.0862	0.0154
.	scaffold_164	282869	C	T	0.0691	-0.0426	0.0039	118.7969	1.03E-027	0.0023	73	0.3082	448	0.0301	0.2897
.	scaffold_164	282858	C	T	0.0645	-0.0459	0.0042	118.5517	1.17E-027	0.0023	70	0.2286	449	0.0390	0.1389
.	scaffold_164	282590	G	A	0.0593	-0.0367	0.0048	57.9425	2.71E-014	0.0333	73	0.1849	441	0.0385	0.0936
.	scaffold_164	282513	A	G	0.0737	-0.0299	0.0043	48.7060	2.97E-012	0.0510	74	0.1689	435	0.0575	0.0452
.	scaffold_164	281379	C	G	0.1088	-0.0136	0.0036	14.2256	0.0002	0.2915	70	0.2286	440	0.0898	0.0470
.	scaffold_164	276275	G	C	0.0531	-0.0242	0.0050	23.4734	1.27E-006	0.1754	71	0.1479	437	0.0378	0.0580
.	scaffold_164	272113	C	G	0.0819	-0.0197	0.0043	21.5217	3.50E-006	0.1945	71	0.1479	436	0.0711	0.0189
.	scaffold_164	272020	C	T	0.0625	-0.0212	0.0053	15.9436	6.53E-005	0.2641	73	0.1096	439	0.0547	0.0126
.	scaffold_164	266069	A	C	0.0840	0.0104	0.0042	6.0114	0.0142	0.4929	74	0.0405	432	0.0914	0.0084
.	scaffold_164	265534	C	G	0.0531	0.0017	0.0052	0.1054	0.7454	0.9276	67	0.0522	441	0.0533	5.01E-006
.	scaffold_164	265200	A	G	0.0558	-0.0510	0.0050	105.3917	8.91E-025	0.0041	73	0.2055	438	0.0308	0.1419
.	scaffold_164	265081	A	T	0.0759	-0.0204	0.0044	21.0905	4.38E-006	0.1990	73	0.1370	434	0.0657	0.0179
.	scaffold_164	265058	T	A	0.0671	0.0050	0.0049	1.0491	0.3057	0.7745	72	0.0417	435	0.0713	0.0034
.	scaffold_164	262217	T	C	0.0687	0.0093	0.0049	3.6605	0.0557	0.5926	75	0.0267	442	0.0758	0.0094
.	scaffold_164	262209	A	T	0.0918	0.0100	0.0042	5.6377	0.0176	0.5067	74	0.0405	438	0.1005	0.0106
.	scaffold_164	262051	G	T	0.1021	0.0097	0.0040	6.0289	0.0141	0.4923	73	0.0479	441	0.1111	0.0106
.	scaffold_164	262012	C	G	0.0533	0.0129	0.0053	5.9028	0.0151	0.4968	73	0.00E000	434	0.0622	0.0189
.	scaffold_164	261685	A	T	0.1172	-0.0187	0.0036	27.5157	1.56E-007	0.1424	72	0.2222	440	0.1000	0.0349
.	scaffold_164	261575	C	T	0.0794	0.0109	0.0043	6.5537	0.0105	0.4740	72	0.0208	438	0.0890	0.0154
.	scaffold_164	261563	G	T	0.0741	0.0111	0.0045	6.1661	0.0130	0.4874	74	0.0203	439	0.0831	0.0142
.	scaffold_164	246024	A	G	0.0589	-0.0728	0.0029	629.5387	5.56E-139	2.26E-012	69	0.4275	449	0.0022	0.7538
.	scaffold_164	245928	T	C	0.0676	0.0057	0.0049	1.3333	0.2482	0.7467	74	0.0473	436	0.0711	0.0022
.	scaffold_164	242856	T	C	0.0664	-0.0208	0.0048	18.7205	1.51E-005	0.2263	75	0.1400	437	0.0538	0.0300
.	scaffold_164	237240	C	A	0.0539	-0.0709	0.0034	442.3773	2.90E-098	4.05E-009	65	0.3846	445	0.0056	0.6262
.	scaffold_164	223740	A	T	0.0955	-0.0367	0.0034	114.5438	8.80E-027	0.0028	71	0.3028	437	0.0618	0.1618
.	scaffold_164	223693	C	T	0.0829	-0.0327	0.0039	68.5315	1.12E-016	0.0206	73	0.1986	446	0.0639	0.0577
.	scaffold_164	223691	A	G	0.1131	-0.0378	0.0033	129.2694	5.26E-030	0.0015	69	0.3406	444	0.0777	0.1604
.	scaffold_164	223588	T	C	0.1277	0.0024	0.0034	0.5062	0.4768	0.8423	71	0.1408	438	0.1256	0.0005
.	scaffold_164	223551	A	T	0.0793	-0.0088	0.0042	4.3504	0.0370	0.5597	74	0.1149	437	0.0732	0.0059
.	scaffold_164	221751	T	C	0.0527	0.0029	0.0053	0.3006	0.5835	0.8781	73	0.0479	439	0.0535	0.0002
.	scaffold_164	221552	G	A	0.0513	0.0103	0.0049	4.5496	0.0329	0.5508	70	0.00E000	437	0.0595	0.0173
.	scaffold_164	221502	G	C	0.0536	-0.0030	0.0051	0.3407	0.5594	0.8703	72	0.0903	441	0.0476	0.0087
.	scaffold_164	221278	T	C	0.0756	-0.0037	0.0041	0.8011	0.3708	0.8023	72	0.0972	444	0.0721	0.0022
.	scaffold_164	221129	C	G	0.0569	0.0113	0.0050	5.0669	0.0244	0.5290	75	0.0067	452	0.0653	0.0156
.	scaffold_164	221043	G	A	0.0716	0.0023	0.0045	0.2587	0.6110	0.8869	75	0.0400	449	0.0768	0.0050
.	scaffold_164	220962	C	G	0.0732	0.0122	0.0043	8.2909	0.0040	0.4206	75	0.00E000	444	0.0856	0.0267
.	scaffold_164	220950	A	G	0.0546	-0.0015	0.0054	0.0765	0.7821	0.9384	74	0.0811	448	0.0502	0.0045
.	scaffold_164	219108	G	T	0.0666	-0.0579	0.0038	235.6222	3.13E-053	1.76E-005	70	0.3357	448	0.0246	0.3640
.	scaffold_164	219071	G	A	0.0749	-0.0121	0.0044	7.6744	0.0056	0.4385	74	0.1149	440	0.0682	0.0078
.	scaffold_164	214502	T	C	0.0603	-0.0017	0.0049	0.1222	0.7267	0.9221	73	0.0753	441	0.0578	0.0013
.	scaffold_164	213464	A	G	0.0516	-0.0803	0.0033	574.8453	4.38E-127	2.01E-011	72	0.3611	442	0.0011	0.6384
.	scaffold_164	213444	C	G	0.0812	-0.0498	0.0034	209.7056	1.41E-047	5.12E-005	71	0.3451	446	0.0392	0.2969
.	scaffold_164	213433	T	C	0.0695	-0.0603	0.0035	291.2498	2.35E-065	1.82E-006	71	0.3451	447	0.0257	0.3730
.	scaffold_164	213333	T	A	0.0505	-0.0031	0.0055	0.3181	0.5728	0.8747	74	0.0878	441	0.0442	0.0098
.	scaffold_164	213234	C	T	0.0775	-0.0209	0.0043	24.1834	8.76E-007	0.1690	72	0.1597	438	0.0639	0.0311
.	scaffold_164	199458	C	T	0.1282	0.0071	0.0036	3.9827	0.0460	0.5767	75	0.0667	432	0.1389	0.0118
.	scaffold_164	194810	T	C	0.0509	-0.0285	0.0053	28.9322	7.50E-008	0.1325	72	0.1667	439	0.0319	0.0911
.	scaffold_164	194805	C	A	0.0682	-0.0021	0.0046	0.2021	0.6530	0.8999	75	0.0800	438	0.0662	0.0007
.	scaffold_164	193347	A	T	0.0562	-0.0253	0.0046	29.7647	4.88E-008	0.1271	69	0.1377	438	0.0434	0.0394
.	scaffold_164	193318	G	A	0.0807	-0.0411	0.0035	139.4066	3.18E-032	0.0010	71	0.3521	437	0.0366	0.3226
.	scaffold_164	191901	T	C	0.0534	-0.0527	0.0045	137.7135	7.47E-032	0.0010	72	0.2153	452	0.0277	0.1650
.	scaffold_164	191883	C	G	0.2441	-0.0056	0.0027	4.1993	0.0404	0.5666	72	0.3264	436	0.2305	0.0121
.	scaffold_164	189908	C	G	0.1098	0.0051	0.0039	1.6452	0.1996	0.7198	75	0.0933	435	0.1126	0.0010
.	scaffold_164	188401	T	A	0.0850	-0.0323	0.0037	74.7517	4.76E-018	0.0156	70	0.2786	436	0.0539	0.1548
.	scaffold_164	188230	T	A	0.0620	-0.0551	0.0040	194.0322	3.71E-044	9.79E-005	68	0.3088	440	0.0239	0.3237
.	scaffold_164	179843	C	G	0.0707	-0.0015	0.0047	0.1054	0.7454	0.9276	71	0.0845	445	0.0685	0.0009
.	scaffold_164	179832	C	G	0.0641	0.0114	0.0050	5.1658	0.0230	0.5250	73	0.0068	442	0.0735	0.0180
.	scaffold_164	178167	A	G	0.0665	-0.0472	0.0040	142.1961	7.82E-033	0.0009	73	0.2603	438	0.0342	0.2014
.	scaffold_164	176982	C	T	0.0787	0.0083	0.0042	3.9208	0.0477	0.5797	73	0.0342	435	0.0862	0.0092
.	scaffold_164	176022	C	T	0.0511	-0.0587	0.0046	161.6067	4.47E-037	0.0004	70	0.2500	439	0.0194	0.2603
.	scaffold_164	175916	A	G	0.0750	-0.0436	0.0037	138.3320	5.47E-032	0.0010	71	0.3028	442	0.0385	0.2401
.	scaffold_164	173106	G	T	0.0680	0.0078	0.0044	3.1716	0.0749	0.6184	74	0.0135	433	0.0774	0.0160
.	scaffold_164	172741	T	G	0.0526	0.0069	0.0051	1.8236	0.1769	0.7057	74	0.0135	439	0.0592	0.0103
.	scaffold_164	172531	T	G	0.0848	0.0042	0.0045	0.8725	0.3503	0.7939	75	0.0800	438	0.0856	0.0001
.	scaffold_164	172438	C	A	0.0862	0.0038	0.0044	0.7461	0.3877	0.8091	75	0.0800	441	0.0873	0.0002
.	scaffold_164	172403	A	T	0.1090	0.0128	0.0038	11.2034	0.0008	0.3492	73	0.0068	436	0.1261	0.0360
.	scaffold_164	172369	G	A	0.0942	0.0057	0.0041	1.9096	0.1670	0.6991	75	0.0733	445	0.0978	0.0017
.	scaffold_164	171992	T	A	0.0827	-0.0366	0.0039	89.2803	3.05E-021	0.0082	70	0.2571	444	0.0552	0.1265
.	scaffold_164	171889	T	C	0.0506	0.0110	0.0055	4.0785	0.0434	0.5722	74	0.0068	440	0.0580	0.0135
.	scaffold_164	171628	G	T	0.0965	0.0115	0.0041	7.8123	0.0052	0.4344	75	0.0133	433	0.1109	0.0275
.	scaffold_164	171226	G	T	0.0861	0.0043	0.0043	0.9865	0.3206	0.7812	75	0.0733	436	0.0883	0.0007
.	scaffold_164	170627	A	G	0.0769	-0.0432	0.0039	125.3715	3.75E-029	0.0017	70	0.2857	437	0.0435	0.1967
.	scaffold_164	170516	G	A	0.0692	0.0037	0.0049	0.5696	0.4504	0.8328	73	0.0548	433	0.0716	0.0011
.	scaffold_164	170338	A	G	0.0527	-0.0679	0.0042	256.2301	1.01E-057	7.58E-006	73	0.2740	449	0.0167	0.3191
.	scaffold_164	169948	A	G	0.0817	0.0030	0.0045	0.4512	0.5018	0.8510	74	0.0811	434	0.0818	1.70E-006
.	scaffold_164	169943	T	G	0.0825	0.0030	0.0045	0.4504	0.5021	0.8511	73	0.0822	442	0.0826	4.82E-007
.	scaffold_164	169857	T	C	0.0605	0.0122	0.0053	5.3012	0.0213	0.5196	74	0.0135	438	0.0685	0.0131
.	scaffold_164	169804	T	A	0.1252	-0.0343	0.0033	111.1360	4.91E-026	0.0032	71	0.3732	444	0.0856	0.1795
.	scaffold_164	169556	G	T	0.0549	-0.0531	0.0041	168.8064	1.20E-038	0.0003	69	0.2681	450	0.0222	0.2686
.	scaffold_164	169506	C	T	0.0647	0.0041	0.0047	0.7779	0.3778	0.8052	68	0.0588	442	0.0656	0.0002
.	scaffold_164	169500	A	T	0.0560	0.0090	0.0050	3.1824	0.0744	0.6178	72	0.0139	437	0.0629	0.0111
.	scaffold_164	169361	A	G	0.0667	-0.0462	0.0041	125.7736	3.06E-029	0.0017	72	0.2639	445	0.0348	0.2020
.	scaffold_164	169333	A	G	0.1285	0.0094	0.0035	7.1414	0.0075	0.4548	73	0.0616	433	0.1397	0.0134
.	scaffold_164	169022	A	G	0.1354	0.0085	0.0036	5.6381	0.0176	0.5066	73	0.0822	433	0.1443	0.0081
.	scaffold_164	168099	G	A	0.0518	0.0087	0.0057	2.3244	0.1274	0.6698	75	0.0200	446	0.0572	0.0069
.	scaffold_164	168028	C	T	0.1487	0.0084	0.0033	6.5713	0.0104	0.4734	74	0.0743	437	0.1613	0.0148
.	scaffold_164	167974	G	A	0.0553	-0.0003	0.0046	0.0044	0.9469	0.9851	61	0.0738	445	0.0528	0.0018
.	scaffold_164	167959	C	T	0.0751	0.0016	0.0042	0.1378	0.7105	0.9173	62	0.0887	444	0.0732	0.0007
.	scaffold_164	167938	G	A	0.0796	-0.0434	0.0040	118.7752	1.04E-027	0.0023	71	0.2676	438	0.0491	0.1565
.	scaffold_164	157265	C	G	0.0632	0.0123	0.0050	6.0597	0.0138	0.4912	72	0.0069	434	0.0726	0.0178
.	scaffold_164	152964	G	C	0.0662	0.0050	0.0047	1.1248	0.2889	0.7668	75	0.0400	431	0.0708	0.0039
.	scaffold_164	152935	A	G	0.0623	-0.0099	0.0050	3.8239	0.0505	0.5844	75	0.0867	439	0.0581	0.0035
.	scaffold_164	145262	T	C	0.0506	0.0084	0.0054	2.3690	0.1238	0.6669	71	0.0141	443	0.0564	0.0089
.	scaffold_164	143298	C	T	0.1008	0.0039	0.0038	1.0556	0.3042	0.7739	73	0.0753	438	0.1050	0.0024
.	scaffold_164	142654	C	T	0.0686	-0.0027	0.0044	0.3785	0.5384	0.8634	74	0.1081	451	0.0621	0.0080
.	scaffold_164	142635	G	A	0.0639	-0.0060	0.0048	1.5603	0.2116	0.7268	74	0.0743	450	0.0622	0.0006
.	scaffold_164	142608	G	T	0.0709	0.0052	0.0045	1.3292	0.2489	0.7471	72	0.0486	443	0.0745	0.0024
.	scaffold_164	142322	T	C	0.0509	-0.0681	0.0041	275.5911	6.07E-062	3.44E-006	69	0.3116	452	0.0111	0.4299
.	scaffold_164	141991	C	A	0.0587	-0.0237	0.0051	21.3264	3.87E-006	0.1965	74	0.1284	437	0.0469	0.0297
.	scaffold_164	141966	A	G	0.0740	-0.0501	0.0039	169.1837	9.89E-039	0.0003	70	0.3357	437	0.0320	0.3205
.	scaffold_164	141901	A	T	0.0809	0.0052	0.0047	1.2460	0.2643	0.7549	75	0.0800	432	0.0810	3.52E-006
.	scaffold_164	140983	A	G	0.0573	0.0087	0.0050	3.0399	0.0812	0.6258	73	0.0274	433	0.0624	0.0056
.	scaffold_164	140527	T	C	0.0806	0.0085	0.0043	3.8148	0.0508	0.5849	72	0.0417	437	0.0870	0.0067
.	scaffold_164	140521	A	G	0.0731	-0.0453	0.0039	135.1527	2.71E-031	0.0011	69	0.3116	444	0.0360	0.2609
.	scaffold_164	140418	G	T	0.0758	0.0099	0.0046	4.7147	0.0299	0.5437	72	0.0278	449	0.0835	0.0106
.	scaffold_164	140301	T	A	0.1394	-0.0325	0.0030	116.1242	3.97E-027	0.0026	68	0.4338	445	0.0944	0.2209
.	scaffold_164	140186	T	C	0.0518	-0.0724	0.0040	333.2700	1.65E-074	3.30E-007	70	0.3214	451	0.0100	0.4592
.	scaffold_164	140149	T	A	0.0837	-0.0488	0.0039	155.6311	9.04E-036	0.0005	71	0.3239	437	0.0446	0.2447
.	scaffold_164	140118	T	C	0.0524	0.0116	0.0058	3.9737	0.0462	0.5772	75	0.0133	440	0.0591	0.0105
.	scaffold_164	139929	T	C	0.0637	0.0044	0.0046	0.9363	0.3332	0.7867	74	0.0405	444	0.0676	0.0030
.	scaffold_164	138812	G	A	0.0845	0.0088	0.0041	4.6087	0.0318	0.5482	74	0.0203	447	0.0951	0.0176
.	scaffold_164	138662	T	C	0.0620	0.0096	0.0048	4.0728	0.0436	0.5725	75	0.0067	449	0.0713	0.0176
.	scaffold_164	138631	A	T	0.0663	0.0092	0.0047	3.9233	0.0476	0.5796	75	0.0133	445	0.0753	0.0153
.	scaffold_164	138629	T	A	0.0701	0.0096	0.0045	4.5007	0.0339	0.5530	75	0.0133	446	0.0796	0.0166
.	scaffold_164	138571	T	C	0.1378	-0.0027	0.0034	0.6051	0.4366	0.8278	74	0.1486	434	0.1359	0.0003
.	scaffold_164	138490	A	G	0.0840	-0.0236	0.0040	34.1373	5.14E-009	0.1022	72	0.1944	440	0.0659	0.0519
.	scaffold_164	135691	T	A	0.0750	0.0136	0.0045	9.2092	0.0024	0.3960	75	0.00E000	445	0.0876	0.0273
.	scaffold_164	135594	A	G	0.0519	-0.0799	0.0035	511.9373	2.12E-113	2.48E-010	68	0.3603	452	0.0055	0.5812
.	scaffold_164	135497	A	C	0.2144	0.0041	0.0030	1.8045	0.1792	0.7071	74	0.1419	432	0.2269	0.0107
.	scaffold_164	135366	T	A	0.0785	0.0041	0.0042	0.9715	0.3243	0.7828	73	0.0753	449	0.0791	4.61E-005
.	scaffold_164	135364	A	T	0.0505	-0.0844	0.0037	516.1192	2.61E-114	2.10E-010	71	0.3380	454	0.0055	0.5396
.	scaffold_164	135121	T	C	0.0501	0.0109	0.0053	4.3308	0.0374	0.5606	74	0.00E000	435	0.0586	0.0179
.	scaffold_164	135107	G	T	0.0502	0.0102	0.0057	3.2214	0.0727	0.6157	74	0.0203	434	0.0553	0.0064
.	scaffold_164	134681	G	T	0.0561	-0.0722	0.0038	363.4533	4.40E-081	9.72E-008	73	0.3356	435	0.0092	0.4952
.	scaffold_164	116080	G	C	0.0700	0.0050	0.0043	1.3312	0.2486	0.7469	73	0.0548	434	0.0726	0.0012
.	scaffold_164	115828	A	T	0.0545	-0.0719	0.0036	389.9035	7.67E-087	3.34E-008	69	0.3623	454	0.0077	0.5590
.	scaffold_164	115616	T	C	0.0747	0.0019	0.0045	0.1717	0.6786	0.9077	74	0.0608	435	0.0770	0.0009
.	scaffold_164	115583	C	G	0.0542	0.0100	0.0052	3.7837	0.0518	0.5864	74	0.0203	433	0.0600	0.0077
.	scaffold_164	115137	A	C	0.0879	0.0127	0.0045	8.1589	0.0043	0.4244	75	0.0133	431	0.1009	0.0242
.	scaffold_164	115117	A	G	0.0959	-0.0484	0.0031	242.7296	8.84E-055	1.32E-005	65	0.4538	446	0.0437	0.4308
.	scaffold_164	115101	T	C	0.0710	-0.0213	0.0049	18.6785	1.55E-005	0.2268	74	0.1351	433	0.0600	0.0213
.	scaffold_164	115078	T	A	0.0652	-0.0601	0.0037	260.4783	1.19E-058	6.37E-006	70	0.3571	444	0.0191	0.4412
.	scaffold_164	115033	G	A	0.0668	0.0128	0.0048	7.0747	0.0078	0.4569	74	0.00E000	435	0.0782	0.0244
.	scaffold_164	114981	T	C	0.0762	-0.0522	0.0033	243.7493	5.30E-055	1.26E-005	66	0.3939	446	0.0291	0.4247
.	scaffold_164	114973	G	C	0.0724	-0.0536	0.0036	227.7613	1.62E-051	2.43E-005	66	0.3561	445	0.0303	0.3553
.	scaffold_164	114892	C	G	0.0515	0.0102	0.0053	3.6303	0.0567	0.5941	74	0.0135	441	0.0578	0.0099
.	scaffold_164	114869	A	T	0.0644	-0.0677	0.0033	419.5691	2.67E-093	1.01E-008	67	0.4104	453	0.0132	0.5876
.	scaffold_164	114866	G	A	0.0587	0.0110	0.0051	4.5918	0.0321	0.5490	74	0.0270	446	0.0639	0.0060
.	scaffold_164	114844	A	G	0.1174	-0.0342	0.0033	110.5289	6.67E-026	0.0033	67	0.3881	444	0.0766	0.2133
.	scaffold_164	113669	T	C	0.0631	-0.0701	0.0034	415.0612	2.56E-092	1.21E-008	67	0.3955	440	0.0125	0.5691
.	scaffold_164	112927	G	A	0.0827	0.0024	0.0041	0.3345	0.5630	0.8715	75	0.0933	433	0.0808	0.0005
.	scaffold_164	111992	A	G	0.0776	-0.0674	0.0028	590.8333	1.46E-130	1.06E-011	68	0.4559	441	0.0193	0.6165
.	scaffold_164	111904	A	G	0.0681	-0.0575	0.0037	242.6860	9.03E-055	1.32E-005	67	0.3507	447	0.0257	0.3774
.	scaffold_164	111589	T	C	0.0809	0.0086	0.0042	4.2860	0.0384	0.5626	75	0.0267	438	0.0902	0.0135
.	scaffold_164	110708	A	G	0.0915	0.0088	0.0041	4.5921	0.0321	0.5490	74	0.0608	445	0.0966	0.0038
.	scaffold_164	106914	A	G	0.0551	0.0086	0.0049	3.0617	0.0802	0.6246	72	0.0069	436	0.0631	0.0147
.	scaffold_164	106902	G	C	0.0699	0.0038	0.0043	0.8084	0.3686	0.8015	71	0.0423	437	0.0744	0.0038
.	scaffold_164	104762	T	C	0.0786	-0.0515	0.0033	243.1762	7.06E-055	1.29E-005	68	0.3162	447	0.0425	0.2369
.	scaffold_164	104741	G	C	0.0575	0.0109	0.0049	4.9406	0.0262	0.5342	72	0.0069	441	0.0658	0.0154
.	scaffold_164	97417	A	G	0.0501	0.0113	0.0055	4.1758	0.0410	0.5677	73	0.0137	446	0.0561	0.0091
.	scaffold_164	97369	T	C	0.1667	-0.0310	0.0027	135.7389	2.02E-031	0.0011	66	0.4621	441	0.1224	0.1881
.	scaffold_164	96807	A	G	0.0506	0.0084	0.0051	2.7273	0.0986	0.6442	74	0.0203	450	0.0556	0.0063
.	scaffold_164	95797	T	C	0.0613	-0.0682	0.0033	430.2445	1.27E-095	6.59E-009	67	0.3433	439	0.0182	0.4221
.	scaffold_164	93125	T	C	0.0635	-0.0639	0.0032	409.1300	5.01E-091	1.54E-008	69	0.3623	443	0.0169	0.4680
.	scaffold_164	91220	T	C	0.0531	0.0038	0.0051	0.5675	0.4513	0.8331	74	0.0338	444	0.0563	0.0025
.	scaffold_164	91214	T	G	0.0597	0.0111	0.0050	5.0006	0.0253	0.5317	74	0.0068	437	0.0686	0.0169
.	scaffold_164	91109	G	A	0.0723	-0.0288	0.0042	46.4688	9.31E-012	0.0566	71	0.2465	448	0.0446	0.1435
.	scaffold_164	82696	A	C	0.0554	-0.0760	0.0028	762.4623	6.91E-168	1.15E-014	69	0.4058	454	0.0022	0.7124
.	scaffold_164	79474	T	C	0.0778	0.0106	0.0044	5.8229	0.0158	0.4998	75	0.0200	433	0.0878	0.0161
.	scaffold_164	79325	T	C	0.0557	-0.0353	0.0050	50.5195	1.18E-012	0.0468	73	0.1849	439	0.0342	0.1057
.	scaffold_164	78229	C	G	0.0754	0.0035	0.0043	0.6451	0.4219	0.8223	74	0.0743	443	0.0756	5.91E-006
.	scaffold_164	78214	A	G	0.0542	0.0095	0.0051	3.4875	0.0618	0.6015	74	0.0135	443	0.0609	0.0108
.	scaffold_164	77598	G	A	0.0739	0.0031	0.0043	0.5205	0.4706	0.8401	74	0.0541	440	0.0773	0.0019
.	scaffold_164	48727	T	C	0.0560	-0.0021	0.0049	0.1901	0.6628	0.9029	73	0.0890	445	0.0506	0.0068
.	scaffold_164	48714	C	T	0.1004	0.0039	0.0038	1.0411	0.3076	0.7754	73	0.0822	435	0.1034	0.0012
.	scaffold_164	46385	G	A	0.1016	-0.0139	0.0039	12.8397	0.0003	0.3163	74	0.1824	433	0.0878	0.0245
.	scaffold_164	46288	C	T	0.0640	0.0105	0.0045	5.4341	0.0197	0.5144	73	0.00E000	435	0.0747	0.0229
.	scaffold_164	46248	C	T	0.0507	-0.0231	0.0052	19.5854	9.62E-006	0.2158	75	0.1133	448	0.0402	0.0273
.	scaffold_164	46159	G	A	0.1272	-0.0015	0.0037	0.1522	0.6964	0.9131	72	0.1181	439	0.1287	0.0002
.	scaffold_164	44014	C	G	0.0889	0.0099	0.0040	6.2062	0.0127	0.4860	75	0.0200	431	0.1009	0.0204
.	scaffold_164	43924	G	A	0.0850	-0.0442	0.0035	158.9759	1.68E-036	0.0004	70	0.3214	442	0.0475	0.2278
.	scaffold_177	565921	A	C	0.0969	0.0066	0.0040	2.7277	0.0986	0.6441	73	0.0479	438	0.1050	0.0091
.	scaffold_177	565853	G	A	0.1008	0.0067	0.0038	3.0973	0.0784	0.6226	73	0.0616	448	0.1071	0.0055
.	scaffold_177	565820	A	G	0.0684	0.0089	0.0046	3.6897	0.0547	0.5911	75	0.0400	444	0.0732	0.0043
.	scaffold_177	565354	A	G	0.0610	-0.0208	0.0043	22.9881	1.63E-006	0.1799	70	0.1714	446	0.0437	0.0667
.	scaffold_177	565317	T	G	0.0584	-0.0122	0.0048	6.3945	0.0114	0.4794	71	0.0845	443	0.0542	0.0040
.	scaffold_177	564920	T	C	0.0812	0.0110	0.0043	6.5323	0.0106	0.4747	75	0.0200	442	0.0916	0.0171
.	scaffold_177	564715	G	A	0.1065	-0.0145	0.0038	14.8147	0.0001	0.2817	73	0.1781	448	0.0949	0.0175
.	scaffold_177	564713	A	G	0.1673	-0.0054	0.0032	2.8513	0.0913	0.6367	73	0.1918	441	0.1633	0.0014
.	scaffold_177	562029	T	C	0.1099	-0.0299	0.0034	78.4331	7.38E-019	0.0133	73	0.3562	441	0.0692	0.2052
.	scaffold_177	561991	A	C	0.1004	0.0119	0.0038	9.7812	0.0018	0.3817	74	0.0068	439	0.1162	0.0327
.	scaffold_177	561368	T	C	0.0672	-0.0156	0.0047	11.2070	0.0008	0.3491	71	0.1549	435	0.0529	0.0401
.	scaffold_177	561251	T	A	0.0955	-0.0077	0.0039	3.9173	0.0478	0.5799	75	0.1600	438	0.0845	0.0165
.	scaffold_177	561119	T	C	0.0623	0.0048	0.0049	0.9653	0.3259	0.7835	75	0.0733	439	0.0604	0.0007
.	scaffold_177	547924	A	T	0.0513	-0.0697	0.0038	339.6891	6.59E-076	2.54E-007	75	0.2800	442	0.0124	0.3651
.	scaffold_177	547748	T	C	0.1341	0.0108	0.0033	10.7074	0.0011	0.3601	75	0.0200	432	0.1539	0.0389
.	scaffold_177	547744	T	A	0.1275	0.0104	0.0034	9.3527	0.0022	0.3924	75	0.0267	431	0.1450	0.0318
.	scaffold_177	547732	A	G	0.0619	0.0099	0.0045	4.8811	0.0272	0.5366	75	0.00E000	442	0.0724	0.0224
.	scaffold_177	547569	T	C	0.1916	-0.0255	0.0026	93.5378	3.55E-022	0.0068	74	0.4527	440	0.1477	0.1480
.	scaffold_177	547566	C	T	0.0727	-0.0207	0.0044	21.6251	3.31E-006	0.1934	75	0.1867	448	0.0536	0.0646
.	scaffold_177	547461	A	C	0.0957	-0.0053	0.0041	1.6271	0.2021	0.7213	71	0.1408	441	0.0884	0.0076
.	scaffold_177	547449	A	C	0.2652	-0.0195	0.0025	60.7321	6.66E-015	0.0293	72	0.5208	439	0.2232	0.1100
.	scaffold_177	547447	T	C	0.0981	0.0097	0.0039	6.1366	0.0132	0.4884	73	0.0342	447	0.1085	0.0150
.	scaffold_177	547443	A	T	0.1801	-0.0202	0.0029	47.7786	4.77E-012	0.0532	71	0.3521	437	0.1522	0.0651
.	scaffold_177	547401	T	C	0.0882	0.0107	0.0040	7.0187	0.0081	0.4587	73	0.0068	437	0.1018	0.0275
.	scaffold_177	547358	A	G	0.0550	-0.0105	0.0050	4.4445	0.0350	0.5555	70	0.0857	448	0.0502	0.0057
.	scaffold_177	547029	A	G	0.0551	0.0028	0.0052	0.2838	0.5942	0.8816	73	0.0548	444	0.0552	6.93E-007
.	scaffold_177	547026	A	T	0.0766	-0.0002	0.0045	0.0030	0.9561	0.9877	73	0.0685	443	0.0779	0.0003
.	scaffold_177	546918	G	A	0.1992	-0.0031	0.0029	1.2157	0.2702	0.7578	73	0.2192	444	0.1959	0.0008
.	scaffold_177	546865	G	A	0.0741	-0.0269	0.0043	38.9108	4.44E-010	0.0811	73	0.2123	453	0.0519	0.0896
.	scaffold_177	546758	T	C	0.1712	-0.0206	0.0030	46.9430	7.31E-012	0.0553	74	0.4257	440	0.1284	0.1535
.	scaffold_177	546552	A	C	0.0506	0.0104	0.0053	3.8618	0.0494	0.5826	75	0.0067	449	0.0579	0.0134
.	scaffold_177	538644	A	G	0.0514	-0.0079	0.0050	2.4715	0.1159	0.6602	75	0.0933	450	0.0444	0.0120
.	scaffold_177	538552	A	T	0.0621	-0.0178	0.0046	14.9641	0.0001	0.2793	70	0.1714	437	0.0446	0.0657
.	scaffold_177	537639	A	G	0.0538	-0.0077	0.0050	2.3667	0.1239	0.6670	75	0.0867	445	0.0483	0.0071
.	scaffold_177	537321	T	C	0.0665	-0.0158	0.0046	11.7749	0.0006	0.3372	74	0.1419	452	0.0542	0.0299
.	scaffold_177	537300	T	C	0.0747	-0.0168	0.0044	14.3221	0.0002	0.2899	75	0.1600	454	0.0606	0.0348
.	scaffold_177	537245	T	G	0.0724	-0.0141	0.0044	10.0142	0.0016	0.3761	75	0.1467	457	0.0602	0.0270
.	scaffold_177	537231	T	C	0.0595	0.0120	0.0051	5.5263	0.0187	0.5109	75	0.0133	454	0.0672	0.0126
.	scaffold_177	537147	T	C	0.0689	-0.0673	0.0034	383.3707	2.03E-085	4.35E-008	75	0.3333	455	0.0253	0.3596
.	scaffold_177	537144	A	G	0.0881	-0.0619	0.0029	448.4221	1.40E-099	3.17E-009	73	0.4384	455	0.0319	0.4902
.	scaffold_177	537137	T	C	0.1532	0.0037	0.0033	1.2320	0.2670	0.7562	73	0.1233	446	0.1581	0.0023
.	scaffold_177	537126	A	T	0.0522	-0.0110	0.0053	4.2138	0.0401	0.5659	74	0.1081	453	0.0430	0.0207
.	scaffold_177	537107	A	G	0.1500	0.0026	0.0033	0.5986	0.4391	0.8287	75	0.1467	445	0.1506	2.94E-005
.	scaffold_177	537095	A	G	0.0903	0.0086	0.0040	4.5425	0.0331	0.5511	75	0.0400	451	0.0987	0.0102
.	scaffold_177	536910	T	C	0.0550	0.0095	0.0053	3.2293	0.0723	0.6153	75	0.0267	452	0.0597	0.0051
.	scaffold_177	536831	A	T	0.0769	-0.0129	0.0043	8.9338	0.0028	0.4032	75	0.1533	452	0.0642	0.0274
.	scaffold_177	536790	G	T	0.0562	0.0112	0.0050	4.9809	0.0256	0.5325	75	0.00E000	450	0.0656	0.0198
.	scaffold_177	536760	C	T	0.0827	-0.0133	0.0043	9.7600	0.0018	0.3823	75	0.1667	445	0.0685	0.0313
.	scaffold_177	536649	T	C	0.0819	-0.0214	0.0043	25.1810	5.22E-007	0.1605	74	0.1757	439	0.0661	0.0395
.	scaffold_177	536365	C	T	0.1500	-0.0071	0.0031	5.4068	0.0201	0.5155	72	0.2083	438	0.1404	0.0088
.	scaffold_177	536359	A	G	0.1306	0.0095	0.0033	8.5799	0.0034	0.4127	71	0.0352	442	0.1459	0.0257
.	scaffold_177	536326	C	G	0.1326	0.0105	0.0033	9.8868	0.0017	0.3792	72	0.0347	437	0.1487	0.0275
.	scaffold_177	536299	T	C	0.0804	0.0092	0.0041	5.0898	0.0241	0.5281	73	0.0342	443	0.0880	0.0095
.	scaffold_177	536269	A	G	0.1037	-0.0110	0.0036	9.0524	0.0026	0.4001	73	0.2123	443	0.0858	0.0419
.	scaffold_177	536265	G	T	0.0835	0.0105	0.0042	6.3526	0.0117	0.4809	74	0.0203	435	0.0943	0.0178
.	scaffold_177	535961	T	C	0.0750	-0.0309	0.0041	57.3287	3.69E-014	0.0342	72	0.2569	435	0.0448	0.1581
.	scaffold_177	535635	T	C	0.0560	-0.0077	0.0053	2.1242	0.1450	0.6836	74	0.1081	453	0.0475	0.0168
.	scaffold_177	535478	T	C	0.2388	-0.0139	0.0027	27.5291	1.55E-007	0.1423	74	0.3851	439	0.2141	0.0397
.	scaffold_177	535433	T	C	0.0718	0.0119	0.0046	6.6751	0.0098	0.4699	74	0.0068	455	0.0824	0.0207
.	scaffold_177	535406	T	C	0.3809	0.0004	0.0024	0.0321	0.8579	0.9601	74	0.4324	438	0.3721	0.0038
.	scaffold_177	535394	G	A	0.1641	0.0078	0.0032	6.0434	0.0140	0.4917	74	0.1149	447	0.1723	0.0059
.	scaffold_177	535275	T	C	0.2854	-0.0164	0.0026	39.8766	2.71E-010	0.0774	74	0.4595	441	0.2562	0.0498
.	scaffold_177	535274	C	T	0.2365	-0.0145	0.0028	27.4575	1.61E-007	0.1428	75	0.3867	443	0.2111	0.0423
.	scaffold_177	535223	A	G	0.1392	0.0095	0.0035	7.2683	0.0070	0.4509	75	0.0933	453	0.1468	0.0058
.	scaffold_177	535169	T	C	0.0501	-0.0244	0.0053	21.5366	3.47E-006	0.1943	75	0.1333	454	0.0363	0.0481
.	scaffold_177	535157	A	T	0.1274	0.0100	0.0038	7.0237	0.0080	0.4586	74	0.0811	452	0.1350	0.0063
.	scaffold_177	535118	C	T	0.2015	0.0078	0.0031	6.3645	0.0116	0.4805	74	0.1689	447	0.2069	0.0022
.	scaffold_177	535103	T	C	0.1698	-0.0353	0.0026	186.2591	1.85E-042	0.0001	75	0.5133	455	0.1132	0.2760
.	scaffold_177	535085	G	A	0.2559	0.0039	0.0027	1.9854	0.1588	0.6935	75	0.2067	437	0.2643	0.0044
.	scaffold_177	535052	T	G	0.1641	0.0006	0.0033	0.0314	0.8594	0.9605	75	0.1400	440	0.1682	0.0014
.	scaffold_177	535014	T	C	0.0958	0.0138	0.0042	10.6199	0.0011	0.3621	75	0.0067	447	0.1107	0.0308
.	scaffold_177	534881	T	C	0.0586	0.0084	0.0050	2.8712	0.0902	0.6356	75	0.0400	454	0.0617	0.0021
.	scaffold_177	534845	C	T	0.0920	0.0128	0.0041	9.6483	0.0019	0.3850	75	0.0067	447	0.1063	0.0292
.	scaffold_177	534812	C	T	0.0554	0.0120	0.0053	5.1313	0.0235	0.5264	75	0.0067	448	0.0636	0.0152
.	scaffold_177	534785	C	T	0.0927	0.0112	0.0043	6.8752	0.0087	0.4634	75	0.0333	443	0.1027	0.0142
.	scaffold_177	534719	C	T	0.0881	0.0119	0.0040	8.8266	0.0030	0.4060	75	0.0133	453	0.1004	0.0230
.	scaffold_177	534662	A	G	0.0608	0.0135	0.0053	6.5739	0.0103	0.4733	75	0.00E000	451	0.0710	0.0215
.	scaffold_177	534641	T	G	0.1288	-0.0444	0.0030	221.3796	4.00E-050	3.17E-005	75	0.4533	457	0.0755	0.3082
.	scaffold_177	534632	A	G	0.1137	0.0126	0.0037	11.4039	0.0007	0.3449	75	0.0133	444	0.1306	0.0338
.	scaffold_177	534605	T	C	0.2100	0.0110	0.0030	13.5125	0.0002	0.3039	75	0.1200	444	0.2252	0.0165
.	scaffold_177	534581	T	C	0.3712	-0.0111	0.0024	20.8044	5.09E-006	0.2021	74	0.5270	446	0.3453	0.0345
.	scaffold_177	534464	A	G	0.0974	0.0113	0.0041	7.6209	0.0058	0.4401	75	0.0333	454	0.1079	0.0154
.	scaffold_177	534383	T	C	0.1314	0.0121	0.0036	11.3672	0.0007	0.3457	75	0.0400	454	0.1465	0.0242
.	scaffold_177	534317	A	G	0.0755	-0.0070	0.0046	2.3613	0.1244	0.6674	75	0.1267	455	0.0670	0.0124
.	scaffold_177	534278	C	T	0.1032	-0.0052	0.0041	1.5914	0.2071	0.7242	74	0.1284	454	0.0991	0.0022
.	scaffold_177	534165	A	G	0.1430	-0.0406	0.0029	202.1627	6.24E-046	6.99E-005	75	0.4733	453	0.0883	0.2949
.	scaffold_177	534164	T	C	0.0981	-0.0019	0.0042	0.1985	0.6560	0.9008	74	0.0946	451	0.0987	4.55E-005
.	scaffold_177	533745	A	G	0.0598	0.0114	0.0049	5.3011	0.0213	0.5196	75	0.0067	452	0.0686	0.0167
.	scaffold_177	533612	C	T	0.1491	-0.0235	0.0033	51.1259	8.66E-013	0.0455	75	0.3000	448	0.1239	0.0600
.	scaffold_177	533576	C	T	0.1692	-0.0190	0.0031	37.0406	1.16E-009	0.0887	75	0.3133	448	0.1451	0.0495
.	scaffold_177	533564	G	T	0.1712	-0.0170	0.0031	30.5581	3.24E-008	0.1221	75	0.2933	445	0.1506	0.0355
.	scaffold_177	533348	C	T	0.1660	-0.0175	0.0031	31.3121	2.20E-008	0.1176	74	0.3108	444	0.1419	0.0505
.	scaffold_177	533272	G	A	0.1573	-0.0209	0.0029	50.1172	1.45E-012	0.0477	71	0.3521	444	0.1261	0.0916
.	scaffold_177	533161	G	C	0.0560	0.0075	0.0051	2.1523	0.1424	0.6816	75	0.0400	452	0.0586	0.0016
.	scaffold_177	532813	A	G	0.0560	-0.0163	0.0052	9.5933	0.0020	0.3864	74	0.0811	444	0.0518	0.0040
.	scaffold_177	532700	A	G	0.1517	-0.0167	0.0032	26.3903	2.79E-007	0.1508	74	0.2973	450	0.1278	0.0542
.	scaffold_177	532556	T	A	0.1470	-0.0199	0.0033	36.1755	1.80E-009	0.0925	72	0.2986	445	0.1225	0.0593
.	scaffold_177	532553	G	A	0.1983	-0.0182	0.0029	38.3664	5.86E-010	0.0832	73	0.3973	444	0.1655	0.0819
.	scaffold_177	532499	C	T	0.2050	-0.0165	0.0028	33.7610	6.23E-009	0.1042	74	0.4122	443	0.1704	0.0879
.	scaffold_177	532394	G	A	0.0761	0.0033	0.0045	0.5270	0.4679	0.8391	74	0.0743	432	0.0764	1.51E-005
.	scaffold_177	532379	C	T	0.0712	-0.0167	0.0045	13.9925	0.0002	0.2955	72	0.1528	441	0.0578	0.0329
.	scaffold_177	529486	T	C	0.2564	-0.0072	0.0027	7.1355	0.0076	0.4550	74	0.3649	437	0.2380	0.0209
.	scaffold_177	529478	T	C	0.1738	-0.0143	0.0030	22.1705	2.49E-006	0.1879	72	0.3333	443	0.1479	0.0576
.	scaffold_177	529436	G	A	0.1806	-0.0113	0.0030	14.0817	0.0002	0.2939	72	0.3333	443	0.1558	0.0513
.	scaffold_177	529303	G	A	0.0760	0.0100	0.0044	5.2603	0.0218	0.5212	72	0.0139	441	0.0862	0.0179
.	scaffold_177	529257	C	T	0.0863	-0.0254	0.0040	40.8988	1.60E-010	0.0737	69	0.2319	441	0.0635	0.0842
.	scaffold_177	529246	G	A	0.0543	0.0002	0.0050	1.00E-003	0.9748	0.9929	74	0.0676	442	0.0520	0.0012
.	scaffold_177	528191	T	G	0.2539	-0.0107	0.0025	18.2614	1.93E-005	0.2320	72	0.3750	446	0.2343	0.0250
.	scaffold_177	524422	C	T	0.0840	-0.0090	0.0041	4.7472	0.0293	0.5423	73	0.1233	439	0.0774	0.0067
.	scaffold_177	524399	G	A	0.0921	-0.0177	0.0039	20.8192	5.05E-006	0.2019	75	0.2333	441	0.0680	0.0812
.	scaffold_177	524392	T	C	0.0936	0.0104	0.0039	7.1701	0.0074	0.4539	75	0.0067	443	0.1084	0.0302
.	scaffold_177	524360	T	C	0.0840	-0.0097	0.0039	6.2131	0.0127	0.4857	74	0.1554	438	0.0719	0.0224
.	scaffold_177	524338	A	C	0.0508	0.0109	0.0052	4.3213	0.0376	0.5610	75	0.00E000	437	0.0595	0.0184
.	scaffold_177	524270	A	G	0.0522	0.0127	0.0054	5.4177	0.0199	0.5151	74	0.00E000	434	0.0611	0.0188
.	scaffold_177	524261	A	G	0.0937	-0.0130	0.0039	10.9953	0.0009	0.3537	74	0.1757	433	0.0797	0.0271
.	scaffold_177	524240	T	C	0.1333	0.0102	0.0034	9.2656	0.0023	0.3946	75	0.0400	435	0.1494	0.0260
.	scaffold_177	524189	A	G	0.1053	0.0106	0.0036	8.5215	0.0035	0.4143	72	0.0069	441	0.1213	0.0335
.	scaffold_177	524186	A	T	0.1159	0.0052	0.0037	2.0085	0.1564	0.6918	72	0.0625	437	0.1247	0.0092
.	scaffold_177	523751	T	C	0.1637	-0.0185	0.0029	40.1340	2.37E-010	0.0764	73	0.3767	437	0.1281	0.1107
.	scaffold_177	523694	T	C	0.0678	-0.0196	0.0047	17.6820	2.61E-005	0.2396	75	0.1200	441	0.0590	0.0146
.	scaffold_177	523055	C	T	0.0521	0.0100	0.0055	3.3666	0.0665	0.6078	75	0.0200	443	0.0576	0.0071
.	scaffold_177	523028	T	C	0.0905	0.0131	0.0042	9.6928	0.0018	0.3839	75	0.00E000	439	0.1059	0.0340
.	scaffold_177	522984	T	C	0.0690	0.0089	0.0045	3.8832	0.0488	0.5815	74	0.0270	448	0.0759	0.0090
.	scaffold_177	522920	A	G	0.1055	-0.0044	0.0038	1.3182	0.2509	0.7481	73	0.1233	434	0.1025	0.0011
.	scaffold_177	522899	G	A	0.0859	-0.0228	0.0037	38.7779	4.75E-010	0.0816	73	0.2260	451	0.0632	0.0810
.	scaffold_177	522893	T	A	0.0680	-0.0170	0.0044	15.1749	9.80E-005	0.2759	72	0.1389	450	0.0567	0.0254
.	scaffold_177	522728	C	T	0.0730	-0.0207	0.0041	25.3472	4.79E-007	0.1591	70	0.2000	444	0.0529	0.0752
.	scaffold_177	522679	T	C	0.1793	-0.0083	0.0030	7.4858	0.0062	0.4442	72	0.3333	441	0.1542	0.0526
.	scaffold_177	522676	A	G	0.1909	-0.0092	0.0032	8.5575	0.0034	0.4133	74	0.2432	434	0.1820	0.0060
.	scaffold_177	522646	T	C	0.1312	-0.0296	0.0031	93.5153	3.59E-022	0.0068	72	0.4583	450	0.0789	0.3003
.	scaffold_177	522614	T	C	0.0956	-0.0041	0.0038	1.1588	0.2817	0.7634	75	0.1467	448	0.0871	0.0101
.	scaffold_177	522565	C	T	0.1490	-0.0083	0.0031	7.3548	0.0067	0.4482	73	0.2945	437	0.1247	0.0558
.	scaffold_177	522362	A	T	0.0638	-0.0129	0.0046	7.8018	0.0052	0.4347	75	0.0933	450	0.0589	0.0049
.	scaffold_177	522293	T	C	0.1696	0.0061	0.0031	3.7779	0.0519	0.5867	75	0.1133	444	0.1791	0.0076
.	scaffold_177	522275	G	A	0.1381	0.0083	0.0034	6.1155	0.0134	0.4892	74	0.0878	451	0.1463	0.0070
.	scaffold_177	522251	A	G	0.0583	-0.0289	0.0045	41.8118	1.00E-010	0.0705	74	0.1757	449	0.0390	0.0827
.	scaffold_177	522236	A	G	0.0924	0.0109	0.0038	8.0288	0.0046	0.4281	74	0.00E000	440	0.1080	0.0342
.	scaffold_177	522200	G	A	0.1270	0.0129	0.0036	13.0908	0.0003	0.3116	72	0.0069	440	0.1466	0.0425
.	scaffold_177	516117	C	T	0.1352	-0.0275	0.0030	86.5561	1.21E-020	0.0093	71	0.3521	443	0.1005	0.1290
.	scaffold_177	516090	C	T	0.0817	0.0092	0.0040	5.3561	0.0206	0.5175	71	0.0141	443	0.0926	0.0195
.	scaffold_177	515971	C	T	0.0990	-0.0054	0.0038	1.9486	0.1627	0.6962	73	0.1370	442	0.0928	0.0053
.	scaffold_177	515749	C	G	0.0504	0.0097	0.0054	3.1729	0.0749	0.6184	75	0.0200	441	0.0556	0.0066
.	scaffold_177	515486	A	G	0.0688	-0.0361	0.0041	77.8407	9.96E-019	0.0136	72	0.2153	437	0.0446	0.1105
.	scaffold_177	515255	A	G	0.1586	-0.0242	0.0030	65.5980	4.94E-016	0.0235	73	0.3973	441	0.1190	0.1414
.	scaffold_177	480076	A	T	0.0646	-0.0054	0.0053	1.0414	0.3075	0.7753	75	0.0800	451	0.0621	0.0013
.	scaffold_177	479709	A	T	0.1002	0.0029	0.0047	0.3747	0.5405	0.8641	73	0.0822	436	0.1032	0.0012
.	scaffold_177	446972	A	G	0.0853	0.0057	0.0040	1.9893	0.1584	0.6932	71	0.0423	439	0.0923	0.0077
.	scaffold_177	437190	T	A	0.0890	0.0091	0.0041	4.9641	0.0259	0.5332	75	0.0267	436	0.0998	0.0165
.	scaffold_177	422736	T	A	0.1240	0.0117	0.0035	11.3906	0.0007	0.3452	74	0.0203	446	0.1413	0.0329
.	scaffold_177	422723	G	A	0.1011	-0.0624	0.0022	823.8683	3.08E-181	8.89E-016	73	0.5548	451	0.0277	0.7328
.	scaffold_177	422712	A	G	0.0989	-0.0615	0.0022	750.6831	2.51E-165	1.82E-014	74	0.5405	452	0.0265	0.7170
.	scaffold_177	422700	C	T	0.1221	-0.0515	0.0023	506.1068	3.94E-112	3.14E-010	73	0.5753	451	0.0488	0.6201
.	scaffold_177	419639	T	C	0.0660	0.0094	0.0048	3.8430	0.0500	0.5835	75	0.0267	448	0.0725	0.0084
.	scaffold_177	419368	G	A	0.1136	0.0111	0.0038	8.7258	0.0031	0.4087	75	0.0533	453	0.1236	0.0120
.	scaffold_177	419344	C	A	0.0633	0.0061	0.0048	1.5923	0.2070	0.7242	75	0.0600	454	0.0639	6.17E-005
.	scaffold_177	419341	G	A	0.1418	0.0122	0.0034	12.9889	0.0003	0.3135	74	0.0473	448	0.1574	0.0242
.	scaffold_177	419115	T	C	0.0552	0.0111	0.0055	3.9800	0.0460	0.5769	75	0.0200	450	0.0611	0.0079
.	scaffold_177	419049	T	C	0.0708	0.0098	0.0046	4.5150	0.0336	0.5523	74	0.0338	456	0.0768	0.0067
.	scaffold_177	418925	G	A	0.0830	0.0114	0.0044	6.5839	0.0103	0.4730	75	0.0267	455	0.0923	0.0138
.	scaffold_177	418864	G	A	0.4006	0.0158	0.0023	46.0284	1.17E-011	0.0578	75	0.1400	438	0.4452	0.0968
.	scaffold_177	418758	T	A	0.0962	0.0064	0.0044	2.1673	0.1410	0.6805	75	0.0733	445	0.1000	0.0020
.	scaffold_177	418748	C	T	0.1417	-0.0241	0.0035	48.8114	2.82E-012	0.0507	74	0.2770	441	0.1190	0.0505
.	scaffold_177	418622	C	A	0.2200	-0.0118	0.0030	14.9508	0.0001	0.2795	74	0.3311	435	0.2011	0.0244
.	scaffold_177	418379	G	C	0.1006	0.0109	0.0040	7.2916	0.0069	0.4501	75	0.0400	447	0.1107	0.0136
.	scaffold_177	417875	C	A	0.3294	-0.0058	0.0025	5.2263	0.0222	0.5226	75	0.3867	435	0.3195	0.0051
.	scaffold_177	417868	C	G	0.1107	0.0025	0.0039	0.4155	0.5192	0.8569	75	0.1200	449	0.1091	0.0003
.	scaffold_177	417753	C	T	0.0532	-0.0592	0.0044	181.0754	2.50E-041	0.0002	72	0.2500	454	0.0220	0.2437
.	scaffold_177	417676	A	G	0.4387	0.0011	0.0025	0.2025	0.6527	0.8998	73	0.4384	433	0.4388	1.97E-007
.	scaffold_177	417657	G	A	0.0583	-0.0535	0.0041	172.9921	1.46E-039	0.0002	73	0.2534	450	0.0267	0.2249
.	scaffold_177	417523	A	T	0.1281	0.0107	0.0035	9.5021	0.0021	0.3886	73	0.0548	450	0.1400	0.0156
.	scaffold_177	417456	T	C	0.0639	0.0095	0.0046	4.3325	0.0374	0.5605	74	0.0405	450	0.0678	0.0030
.	scaffold_177	416485	T	C	0.2348	-0.0034	0.0027	1.5148	0.2184	0.7307	75	0.2667	434	0.2293	0.0020
.	scaffold_177	416389	C	T	0.0650	0.0034	0.0050	0.4489	0.5029	0.8514	75	0.0600	456	0.0658	0.0001
.	scaffold_177	416083	C	T	0.3268	-0.0025	0.0025	0.9961	0.3183	0.7801	73	0.3767	441	0.3186	0.0037
.	scaffold_177	415965	T	C	0.0750	0.0079	0.0045	3.1459	0.0761	0.6199	75	0.0400	452	0.0808	0.0058
.	scaffold_177	415714	A	G	0.1825	-0.0005	0.0032	0.0285	0.8658	0.9623	75	0.2200	451	0.1763	0.0031
.	scaffold_177	415635	A	G	0.0597	0.0123	0.0051	5.7959	0.0161	0.5008	75	0.0067	453	0.0684	0.0166
.	scaffold_177	415633	G	A	0.0597	0.0123	0.0051	5.7959	0.0161	0.5008	75	0.0067	453	0.0684	0.0166
.	scaffold_177	415618	T	C	0.1922	0.0029	0.0030	0.9293	0.3350	0.7875	75	0.1867	448	0.1931	6.51E-005
.	scaffold_177	415616	G	A	0.0595	-0.0702	0.0038	332.8331	2.05E-074	3.36E-007	74	0.2973	455	0.0209	0.3283
.	scaffold_177	415237	T	A	0.4644	-0.0035	0.0024	2.1018	0.1471	0.6851	75	0.5067	445	0.4573	0.0024
.	scaffold_177	415223	T	C	0.3444	0.0156	0.0025	40.1253	2.38E-010	0.0765	74	0.1419	437	0.3787	0.0615
.	scaffold_177	415188	A	C	0.0643	0.0087	0.0044	3.7978	0.0513	0.5857	75	0.0200	454	0.0716	0.0108
.	scaffold_177	414733	T	A	0.0687	0.0111	0.0044	6.4205	0.0113	0.4785	75	0.0200	456	0.0768	0.0122
.	scaffold_177	414610	C	T	0.0973	0.0100	0.0039	6.5116	0.0107	0.4754	75	0.0400	449	0.1069	0.0125
.	scaffold_177	414586	T	A	0.0775	-0.0508	0.0035	205.8993	9.54E-047	5.99E-005	74	0.3378	455	0.0352	0.3083
.	scaffold_177	414507	A	C	0.1757	0.0039	0.0031	1.5429	0.2142	0.7283	75	0.1600	440	0.1784	0.0006
.	scaffold_177	414225	T	A	0.0769	-0.0018	0.0044	0.1730	0.6774	0.9074	73	0.0890	434	0.0749	0.0007
.	scaffold_177	414106	A	G	0.2340	0.0099	0.0028	12.2747	0.0005	0.3272	74	0.1284	441	0.2517	0.0209
.	scaffold_177	413971	A	G	0.1042	0.0112	0.0041	7.6498	0.0057	0.4392	74	0.0473	449	0.1136	0.0114
.	scaffold_177	413948	C	A	0.0756	-0.0551	0.0037	220.0769	7.70E-050	3.34E-005	74	0.3108	455	0.0374	0.2574
.	scaffold_177	413717	A	G	0.4845	-0.0196	0.0022	80.4886	2.61E-019	0.0121	72	0.7986	443	0.4334	0.1284
.	scaffold_177	413563	A	G	0.1513	0.0123	0.0031	15.2656	9.34E-005	0.2745	73	0.0342	446	0.1704	0.0349
.	scaffold_177	413545	A	G	0.1286	0.0015	0.0035	0.1844	0.6676	0.9044	74	0.1486	447	0.1253	0.0012
.	scaffold_177	413463	A	T	0.0538	0.0124	0.0053	5.4728	0.0193	0.5129	71	0.0070	449	0.0612	0.0136
.	scaffold_177	413438	C	G	0.1404	0.0109	0.0034	10.4714	0.0012	0.3655	73	0.0411	440	0.1568	0.0271
.	scaffold_177	391824	A	G	0.0641	0.0085	0.0050	2.8710	0.0902	0.6356	74	0.0338	449	0.0690	0.0050
.	scaffold_177	391821	C	T	0.0717	0.0082	0.0047	3.0712	0.0797	0.6240	74	0.0405	449	0.0768	0.0048
.	scaffold_177	391701	G	A	0.2490	-0.0222	0.0026	70.6911	3.73E-017	0.0187	73	0.4932	435	0.2080	0.1070
.	scaffold_177	391673	A	C	0.0557	-0.0801	0.0030	713.8819	2.53E-157	7.86E-014	74	0.3851	456	0.0022	0.6703
.	scaffold_177	391647	A	G	0.1205	0.0044	0.0037	1.4389	0.2303	0.7373	74	0.0878	449	0.1258	0.0033
.	scaffold_177	391602	C	T	0.1315	0.0095	0.0036	7.0141	0.0081	0.4589	75	0.0667	446	0.1424	0.0124
.	scaffold_177	391557	T	C	0.2067	0.0073	0.0031	5.6117	0.0178	0.5076	75	0.1467	450	0.2167	0.0073
.	scaffold_177	391533	C	T	0.0871	-0.0536	0.0030	311.6662	8.37E-070	7.92E-007	74	0.4054	454	0.0352	0.4152
.	scaffold_177	391494	T	C	0.1403	0.0079	0.0036	4.7662	0.0290	0.5415	73	0.1164	433	0.1443	0.0016
.	scaffold_177	391371	C	T	0.2589	0.0030	0.0029	1.0431	0.3071	0.7752	75	0.2067	433	0.2679	0.0049
.	scaffold_177	391323	T	C	0.1252	0.0088	0.0039	5.1714	0.0230	0.5248	74	0.0743	445	0.1337	0.0079
.	scaffold_177	391296	G	T	0.2095	0.0082	0.0032	6.6672	0.0098	0.4702	74	0.1149	432	0.2257	0.0185
.	scaffold_177	391266	T	C	0.0648	0.0126	0.0048	6.8149	0.0090	0.4653	75	0.00E000	450	0.0756	0.0231
.	scaffold_177	391227	T	A	0.1207	0.0078	0.0040	3.8998	0.0483	0.5807	75	0.0533	447	0.1320	0.0143
.	scaffold_177	391224	C	T	0.1229	0.0077	0.0039	3.9460	0.0470	0.5785	75	0.0533	450	0.1344	0.0150
.	scaffold_177	391218	C	T	0.1174	0.0078	0.0040	3.8820	0.0488	0.5816	75	0.0467	449	0.1292	0.0161
.	scaffold_177	390681	A	G	0.2476	-0.0154	0.0028	30.5866	3.19E-008	0.1219	75	0.4400	436	0.2144	0.0684
.	scaffold_177	390660	C	A	0.2277	-0.0167	0.0028	34.9969	3.30E-009	0.0980	75	0.4067	441	0.1973	0.0619
.	scaffold_177	390630	T	C	0.2378	-0.0177	0.0028	40.0663	2.45E-010	0.0767	75	0.4267	436	0.2053	0.0677
.	scaffold_177	390362	G	A	0.3709	-0.0070	0.0025	7.8902	0.0050	0.4321	75	0.4733	440	0.3534	0.0153
.	scaffold_177	390260	A	C	0.4894	0.0073	0.0025	8.8266	0.0030	0.4060	74	0.3919	444	0.5056	0.0127
.	scaffold_177	390208	T	C	0.0588	0.0091	0.0054	2.8099	0.0937	0.6392	74	0.0405	453	0.0618	0.0020
.	scaffold_177	390189	T	G	0.0588	0.0113	0.0050	5.1963	0.0226	0.5238	75	0.0067	452	0.0675	0.0163
.	scaffold_177	390165	A	G	0.4843	0.0101	0.0025	16.5411	4.76E-005	0.2553	74	0.2905	436	0.5172	0.0510
.	scaffold_177	390048	T	C	0.3346	-0.0012	0.0025	0.2263	0.6343	0.8942	74	0.3851	446	0.3262	0.0038
.	scaffold_177	390028	T	C	0.2634	-0.0047	0.0027	2.9602	0.0853	0.6304	72	0.3611	450	0.2478	0.0157
.	scaffold_177	389742	A	G	0.2857	-0.0004	0.0028	0.0174	0.8950	0.9706	74	0.2973	444	0.2838	0.0002
.	scaffold_177	389715	T	C	0.0778	0.0097	0.0048	4.0843	0.0433	0.5719	75	0.0400	452	0.0841	0.0066
.	scaffold_177	389697	C	T	0.0792	0.0102	0.0047	4.7267	0.0297	0.5432	75	0.0333	455	0.0868	0.0095
.	scaffold_177	389691	A	G	0.0811	0.0095	0.0047	4.0589	0.0439	0.5731	75	0.0467	455	0.0868	0.0053
.	scaffold_177	388921	G	A	0.1422	0.0035	0.0035	0.9889	0.3200	0.7809	75	0.1133	435	0.1471	0.0023
.	scaffold_177	388885	A	G	0.0644	-0.0493	0.0040	150.5059	1.19E-034	0.0006	72	0.2778	448	0.0301	0.2428
.	scaffold_177	388876	C	A	0.0624	0.0071	0.0050	2.0037	0.1569	0.6922	74	0.0473	455	0.0648	0.0013
.	scaffold_177	388858	T	C	0.1811	0.0046	0.0033	1.9732	0.1601	0.6944	75	0.1733	444	0.1824	0.0001
.	scaffold_177	388764	A	G	0.1197	0.0080	0.0038	4.5053	0.0338	0.5528	75	0.0667	443	0.1287	0.0090
.	scaffold_177	388740	G	T	0.0918	-0.0167	0.0041	16.8439	4.06E-005	0.2510	74	0.1622	449	0.0802	0.0196
.	scaffold_177	388644	C	T	0.1575	0.0032	0.0033	0.8999	0.3428	0.7908	74	0.1014	453	0.1667	0.0078
.	scaffold_177	388570	C	A	0.0998	-0.0084	0.0041	4.3001	0.0381	0.5619	74	0.1486	457	0.0919	0.0086
.	scaffold_177	388485	A	G	0.1388	0.0124	0.0033	13.7802	0.0002	0.2992	75	0.0200	440	0.1591	0.0403
.	scaffold_177	388455	T	A	0.0906	0.0058	0.0043	1.8152	0.1779	0.7063	75	0.0600	449	0.0958	0.0038
.	scaffold_177	388366	C	A	0.0960	-0.0023	0.0039	0.3511	0.5535	0.8684	73	0.0890	448	0.0971	0.0002
.	scaffold_177	388320	A	G	0.0994	-0.0503	0.0032	254.4902	2.41E-057	8.14E-006	74	0.3986	449	0.0501	0.3296
.	scaffold_177	388238	A	T	0.1064	0.0048	0.0041	1.3528	0.2448	0.7450	74	0.0878	443	0.1095	0.0012
.	scaffold_177	388225	G	A	0.1673	0.0028	0.0032	0.7781	0.3777	0.8051	75	0.1600	442	0.1686	0.0001
.	scaffold_177	388202	G	A	0.0514	0.0108	0.0053	4.0970	0.0430	0.5713	75	0.0067	450	0.0589	0.0137
.	scaffold_177	388130	C	T	0.0688	0.0091	0.0044	4.3464	0.0371	0.5598	74	0.0203	449	0.0768	0.0121
.	scaffold_177	388083	T	C	0.0561	-0.0207	0.0050	16.8932	3.95E-005	0.2504	75	0.1400	451	0.0421	0.0442
.	scaffold_177	366727	T	C	0.0574	-0.0522	0.0044	141.3070	1.22E-032	0.0009	72	0.2639	451	0.0244	0.2519
.	scaffold_177	366532	C	T	0.0528	0.0110	0.0054	4.2154	0.0401	0.5658	73	0.0068	448	0.0603	0.0138
.	scaffold_177	366523	A	G	0.0877	0.0054	0.0044	1.5473	0.2135	0.7279	73	0.0822	440	0.0886	0.0001
.	scaffold_177	354274	T	C	0.1043	0.0094	0.0037	6.6110	0.0101	0.4721	73	0.0342	435	0.1161	0.0176
.	scaffold_177	354254	C	G	0.0797	0.0056	0.0044	1.5755	0.2094	0.7256	72	0.0694	436	0.0814	0.0005
.	scaffold_177	354020	A	C	0.1650	0.0080	0.0031	6.5567	0.0104	0.4739	75	0.1067	434	0.1751	0.0085
.	scaffold_177	353282	A	G	0.0573	0.0053	0.0052	1.0376	0.3084	0.7757	75	0.0400	449	0.0601	0.0018
.	scaffold_177	352525	C	G	0.2213	-0.0224	0.0027	68.3610	1.22E-016	0.0208	70	0.4571	436	0.1835	0.1036
.	scaffold_177	351207	T	A	0.0868	-0.0119	0.0041	8.5852	0.0034	0.4125	71	0.1408	436	0.0780	0.0120
.	scaffold_177	351128	G	A	0.0910	-0.0003	0.0041	0.0053	0.9420	0.9838	74	0.0878	437	0.0915	4.09E-005
.	scaffold_177	349919	C	T	0.0524	0.0102	0.0053	3.6853	0.0549	0.5913	74	0.0203	451	0.0576	0.0068
.	scaffold_177	348232	G	A	0.0961	0.0076	0.0039	3.7221	0.0537	0.5895	73	0.0685	442	0.1007	0.0029
.	scaffold_177	347867	A	G	0.0637	-0.0011	0.0044	0.0675	0.7951	0.9421	75	0.0933	443	0.0587	0.0050
.	scaffold_177	346801	A	G	0.0572	0.0019	0.0048	0.1540	0.6947	0.9126	72	0.0625	444	0.0563	0.0002
.	scaffold_177	346698	G	A	0.0709	0.0084	0.0045	3.4401	0.0636	0.6040	74	0.0338	441	0.0771	0.0070
.	scaffold_177	346690	G	C	0.0749	0.0081	0.0046	3.1255	0.0771	0.6210	74	0.0473	440	0.0795	0.0037
.	scaffold_177	339734	T	A	0.0550	0.0074	0.0053	2.0011	0.1572	0.6924	69	0.0435	440	0.0568	0.0008
.	scaffold_177	339721	A	G	0.0909	-0.0342	0.0038	80.4084	2.72E-019	0.0121	73	0.2671	433	0.0612	0.1267
.	scaffold_177	339719	A	T	0.0727	0.0101	0.0044	5.2685	0.0217	0.5209	73	0.0274	436	0.0803	0.0102
.	scaffold_177	339656	T	C	0.0914	0.0055	0.0040	1.9136	0.1666	0.6988	74	0.1014	435	0.0897	0.0004
.	scaffold_177	339233	C	T	0.1542	-0.0015	0.0033	0.1995	0.6551	0.9006	75	0.1667	434	0.1521	0.0004
.	scaffold_177	339209	G	A	0.1033	-0.0252	0.0037	46.1789	1.08E-011	0.0574	74	0.2230	439	0.0831	0.0521
.	scaffold_177	339158	T	A	0.0973	0.0015	0.0039	0.1513	0.6973	0.9134	75	0.1067	439	0.0957	0.0003
.	scaffold_177	339141	G	A	0.1196	-0.0124	0.0036	11.7741	0.0006	0.3372	73	0.2260	437	0.1018	0.0359
.	scaffold_177	336453	A	G	0.1085	-0.0165	0.0038	18.9476	1.34E-005	0.2235	72	0.1944	435	0.0943	0.0253
.	scaffold_177	334170	T	A	0.2233	-0.0172	0.0027	39.7372	2.91E-010	0.0779	71	0.4155	435	0.1920	0.0695
.	scaffold_177	333367	G	A	0.1092	-0.0359	0.0033	116.6407	3.06E-027	0.0025	73	0.3425	440	0.0705	0.1857
.	scaffold_177	333258	G	A	0.1071	-0.0309	0.0035	77.1901	1.39E-018	0.0140	74	0.3176	435	0.0713	0.1577
.	scaffold_177	332253	T	C	0.0753	0.0107	0.0043	6.0935	0.0136	0.4900	75	0.0200	443	0.0847	0.0149
.	scaffold_177	332243	C	T	0.0856	-0.0386	0.0038	101.6403	5.92E-024	0.0048	73	0.2877	447	0.0526	0.1705
.	scaffold_177	332242	T	C	0.0865	-0.0382	0.0038	100.3063	1.16E-023	0.0051	73	0.2877	447	0.0537	0.1672
.	scaffold_177	331717	G	A	0.1936	-0.0022	0.0030	0.5132	0.4738	0.8412	75	0.2000	444	0.1926	8.75E-005
.	scaffold_177	331606	T	C	0.0939	-0.0186	0.0040	21.4135	3.70E-006	0.1956	74	0.2095	448	0.0748	0.0519
.	scaffold_177	331374	A	G	0.0602	-0.0020	0.0047	0.1882	0.6645	0.9034	67	0.0821	440	0.0568	0.0026
.	scaffold_177	331153	A	T	0.0721	-0.0112	0.0047	5.6866	0.0171	0.5048	75	0.1067	445	0.0663	0.0060
.	scaffold_177	330555	G	A	0.0792	-0.0011	0.0042	0.0631	0.8017	0.9440	74	0.0608	444	0.0822	0.0015
.	scaffold_177	326247	A	G	0.0563	-0.0475	0.0044	115.9258	4.38E-027	0.0026	72	0.2222	443	0.0293	0.1684
.	scaffold_177	326136	T	C	0.3725	-0.0081	0.0024	11.7542	0.0006	0.3376	73	0.4863	433	0.3533	0.0187
.	scaffold_177	326043	C	T	0.4824	0.0053	0.0025	4.6345	0.0313	0.5471	75	0.4000	437	0.4966	0.0093
.	scaffold_177	326001	A	G	0.1202	-0.0032	0.0038	0.7356	0.3911	0.8104	75	0.1800	445	0.1101	0.0114
.	scaffold_177	325962	A	G	0.1336	0.0128	0.0034	13.6983	0.0002	0.3006	75	0.0133	449	0.1537	0.0417
.	scaffold_177	325956	T	C	0.1078	0.0128	0.0038	11.4349	0.0007	0.3443	75	0.00E000	449	0.1258	0.0404
.	scaffold_177	325941	A	G	0.1291	0.0101	0.0036	7.8289	0.0051	0.4339	75	0.0733	440	0.1386	0.0094
.	scaffold_177	325937	G	A	0.2807	0.0125	0.0026	22.4362	2.17E-006	0.1853	75	0.0800	438	0.3151	0.0683
.	scaffold_177	325875	A	G	0.0782	-0.0122	0.0043	8.1537	0.0043	0.4245	75	0.1267	449	0.0702	0.0109
.	scaffold_177	325799	T	C	0.1211	-0.0191	0.0035	29.9297	4.48E-008	0.1260	74	0.2432	442	0.1007	0.0469
.	scaffold_177	325782	A	T	0.1233	0.0051	0.0038	1.8029	0.1794	0.7073	75	0.1000	440	0.1273	0.0017
.	scaffold_177	325626	T	A	0.1087	0.0015	0.0039	0.1458	0.7026	0.9150	72	0.1181	434	0.1071	0.0003
.	scaffold_177	325399	A	T	0.1208	0.0054	0.0037	2.0552	0.1517	0.6885	74	0.0878	435	0.1264	0.0035
.	scaffold_177	325379	C	T	0.0661	0.0028	0.0047	0.3522	0.5529	0.8682	74	0.0541	440	0.0682	0.0008
.	scaffold_177	325323	A	C	0.0840	-0.0034	0.0041	0.6929	0.4052	0.8159	75	0.1467	443	0.0734	0.0173
.	scaffold_177	325081	A	T	0.2049	-0.0069	0.0028	6.1476	0.0132	0.4880	74	0.3176	441	0.1859	0.0262
.	scaffold_177	325018	A	T	0.0724	0.0107	0.0047	5.2430	0.0220	0.5219	75	0.0200	443	0.0813	0.0138
.	scaffold_177	324999	A	G	0.0502	0.0118	0.0054	4.7364	0.0295	0.5427	75	0.0133	443	0.0564	0.0096
.	scaffold_177	324991	A	T	0.0639	0.0104	0.0051	4.1403	0.0419	0.5693	75	0.0267	449	0.0702	0.0078
.	scaffold_177	324956	T	C	0.2431	-0.0147	0.0028	27.8315	1.32E-007	0.1401	73	0.4384	437	0.2105	0.0692
.	scaffold_177	324893	T	G	0.0652	-0.0121	0.0049	6.0467	0.0139	0.4916	74	0.0946	455	0.0604	0.0046
.	scaffold_177	324862	A	G	0.1799	-0.0125	0.0031	15.9412	6.53E-005	0.2641	75	0.2600	453	0.1667	0.0144
.	scaffold_177	324861	T	C	0.2645	0.0105	0.0028	14.4858	0.0001	0.2871	74	0.1419	442	0.2851	0.0259
.	scaffold_177	324855	T	A	0.2726	0.0102	0.0027	14.2882	0.0002	0.2904	74	0.1554	445	0.2921	0.0231
.	scaffold_177	324845	A	G	0.0686	0.0014	0.0048	0.0865	0.7686	0.9344	75	0.0600	450	0.0700	0.0004
.	scaffold_177	324840	C	T	0.0779	-0.0018	0.0044	0.1725	0.6779	0.9075	75	0.1000	451	0.0743	0.0023
.	scaffold_177	324836	A	G	0.0833	-0.0219	0.0043	25.7809	3.82E-007	0.1556	75	0.1800	453	0.0673	0.0405
.	scaffold_177	324825	A	G	0.2038	0.0027	0.0030	0.8135	0.3671	0.8009	74	0.1959	446	0.2052	0.0001
.	scaffold_177	324775	C	T	0.0550	-0.0240	0.0054	20.0533	7.53E-006	0.2104	74	0.1216	453	0.0442	0.0279
.	scaffold_177	324640	A	G	0.1115	0.0055	0.0040	1.8656	0.1720	0.7025	75	0.0867	445	0.1157	0.0021
.	scaffold_177	324637	C	T	0.0589	0.0012	0.0052	0.0540	0.8162	0.9482	75	0.0667	451	0.0576	0.0004
.	scaffold_177	324591	G	T	0.0774	-0.0088	0.0046	3.5841	0.0583	0.5965	74	0.1149	449	0.0713	0.0065
.	scaffold_177	324536	G	T	0.3350	-0.0042	0.0025	2.8031	0.0941	0.6396	75	0.3933	440	0.3250	0.0052
.	scaffold_177	324466	T	C	0.2055	-0.0042	0.0029	2.0539	0.1518	0.6886	73	0.2534	438	0.1975	0.0047
.	scaffold_177	324436	T	C	0.1233	-0.0077	0.0037	4.3708	0.0366	0.5587	73	0.1712	450	0.1156	0.0069
.	scaffold_177	324410	A	T	0.1650	-0.0038	0.0034	1.2571	0.2622	0.7538	74	0.1824	435	0.1621	0.0007
.	scaffold_177	324386	G	A	0.1128	0.0112	0.0037	9.0297	0.0027	0.4007	73	0.0205	441	0.1281	0.0282
.	scaffold_177	324378	G	T	0.1139	0.0112	0.0038	8.7325	0.0031	0.4085	74	0.0270	444	0.1284	0.0249
.	scaffold_177	324349	T	C	0.4070	0.0135	0.0023	33.2822	7.97E-009	0.1066	74	0.2162	442	0.4389	0.0505
.	scaffold_177	324333	A	G	0.2770	-0.0207	0.0025	68.5960	1.08E-016	0.0205	74	0.5203	453	0.2373	0.0965
.	scaffold_177	324212	A	G	0.0512	-0.0242	0.0048	25.0203	5.67E-007	0.1618	73	0.1781	445	0.0303	0.1089
.	scaffold_177	313878	G	A	0.1046	-0.0251	0.0034	53.6730	2.37E-013	0.0405	74	0.2838	447	0.0749	0.1135
.	scaffold_177	313857	C	G	0.0533	0.0067	0.0051	1.7204	0.1896	0.7137	74	0.0270	442	0.0577	0.0046
.	scaffold_177	309455	T	A	0.0641	0.0123	0.0049	6.3599	0.0117	0.4806	73	0.00E000	442	0.0747	0.0226
.	scaffold_177	309422	G	A	0.0505	0.0126	0.0058	4.7725	0.0289	0.5412	74	0.0068	451	0.0576	0.0131
.	scaffold_177	272087	G	A	0.1956	0.0009	0.0037	0.0558	0.8132	0.9473	74	0.1959	450	0.1956	2.35E-007
.	scaffold_177	271231	A	T	0.1468	-0.0054	0.0042	1.7073	0.1913	0.7148	75	0.1867	446	0.1401	0.0043
.	scaffold_177	271217	T	C	0.1272	-0.0103	0.0044	5.5206	0.0188	0.5111	75	0.1800	444	0.1182	0.0085
.	scaffold_177	269882	C	T	0.1716	0.0070	0.0034	4.1641	0.0413	0.5682	75	0.0800	435	0.1874	0.0203
.	scaffold_177	263262	A	C	0.0598	0.0117	0.0050	5.5561	0.0184	0.5097	73	0.0068	437	0.0686	0.0167
.	scaffold_177	251398	T	C	0.2036	-0.0108	0.0028	15.2325	9.51E-005	0.2750	73	0.3493	433	0.1790	0.0442
.	scaffold_177	250205	T	G	0.0655	-0.0015	0.0048	0.1022	0.7492	0.9288	72	0.0833	447	0.0626	0.0017
.	scaffold_177	249472	G	C	0.0672	-0.0160	0.0046	12.2182	0.0005	0.3283	69	0.1667	437	0.0515	0.0499
.	scaffold_177	249201	C	T	0.0751	0.0089	0.0042	4.5637	0.0327	0.5502	69	0.0145	437	0.0847	0.0167
.	scaffold_177	246472	T	A	0.0719	0.0031	0.0045	0.4648	0.4954	0.8488	73	0.0959	435	0.0678	0.0029
.	scaffold_177	246455	C	T	0.0963	-0.0066	0.0037	3.1270	0.0770	0.6209	74	0.1554	435	0.0862	0.0137
.	scaffold_177	243253	T	G	0.0982	0.0121	0.0038	9.9120	0.0016	0.3786	74	0.0135	440	0.1125	0.0273
.	scaffold_177	240486	G	T	0.0656	0.0115	0.0048	5.7593	0.0164	0.5021	73	0.0068	438	0.0753	0.0188
.	scaffold_177	240472	A	C	0.0583	0.0118	0.0051	5.2624	0.0218	0.5212	73	0.0068	450	0.0667	0.0156
.	scaffold_177	240469	A	G	0.0739	0.0048	0.0046	1.0910	0.2963	0.7702	73	0.0616	448	0.0759	0.0007
.	scaffold_177	240341	C	T	0.0793	0.0048	0.0042	1.3079	0.2528	0.7491	72	0.0625	445	0.0820	0.0013
.	scaffold_177	240329	A	C	0.0551	0.0027	0.0050	0.2989	0.5846	0.8785	74	0.0541	443	0.0553	7.37E-006
.	scaffold_177	239946	G	A	0.0552	-0.0706	0.0038	344.2216	6.79E-077	2.12E-007	73	0.2945	443	0.0158	0.3616
.	scaffold_177	238829	A	G	0.0507	-0.0254	0.0049	26.8503	2.20E-007	0.1473	73	0.1233	450	0.0389	0.0356
.	scaffold_177	238531	A	G	0.0559	-0.0442	0.0045	96.8735	6.58E-023	0.0059	74	0.2703	445	0.0202	0.2898
.	scaffold_177	238356	T	C	0.0514	0.0065	0.0054	1.4480	0.2288	0.7365	74	0.0203	432	0.0567	0.0068
.	scaffold_177	236059	T	A	0.0595	-0.0271	0.0046	34.6023	4.04E-009	0.0999	74	0.1486	447	0.0447	0.0470
.	scaffold_177	235755	G	A	0.1654	0.0024	0.0031	0.5887	0.4429	0.8301	75	0.1333	439	0.1708	0.0025
.	scaffold_177	233338	T	A	0.0711	0.0092	0.0045	4.1458	0.0417	0.5691	74	0.0270	432	0.0787	0.0101
.	scaffold_177	233004	T	C	0.0682	0.0120	0.0048	6.3895	0.0115	0.4796	75	0.0067	438	0.0788	0.0204
.	scaffold_177	232768	A	G	0.0508	0.0098	0.0055	3.1838	0.0744	0.6178	74	0.0135	438	0.0571	0.0097
.	scaffold_177	232587	G	A	0.0573	-0.0058	0.0048	1.4927	0.2218	0.7326	73	0.0616	451	0.0565	0.0001
.	scaffold_177	232544	T	G	0.1172	0.0003	0.0037	0.0079	0.9292	0.9802	74	0.0946	442	0.1210	0.0017
.	scaffold_177	232510	T	A	0.2010	-0.0060	0.0029	4.3241	0.0376	0.5609	73	0.2397	442	0.1946	0.0031
.	scaffold_177	232456	A	G	0.0526	0.0074	0.0049	2.2416	0.1343	0.6754	71	0.0423	442	0.0543	0.0007
.	scaffold_177	232374	T	C	0.0741	-0.0094	0.0045	4.3713	0.0365	0.5587	74	0.1149	439	0.0672	0.0082
.	scaffold_177	230336	T	C	0.0801	-0.0205	0.0041	25.3164	4.87E-007	0.1594	71	0.1479	447	0.0694	0.0198
.	scaffold_177	230276	T	C	0.0530	-0.0066	0.0051	1.7052	0.1916	0.7150	73	0.0959	446	0.0460	0.0120
.	scaffold_177	227153	A	G	0.2090	0.0066	0.0029	5.3479	0.0207	0.5178	73	0.1164	451	0.2239	0.0168
.	scaffold_177	225703	A	G	0.0987	-0.0101	0.0039	6.6894	0.0097	0.4695	75	0.1467	447	0.0906	0.0087
.	scaffold_177	225010	A	T	0.0575	0.0108	0.0050	4.6980	0.0302	0.5444	74	0.0068	439	0.0661	0.0160
.	scaffold_177	224874	T	A	0.0670	-0.0027	0.0045	0.3467	0.5560	0.8692	74	0.0541	441	0.0692	0.0009
.	scaffold_177	224862	C	T	0.1418	0.0036	0.0034	1.0941	0.2956	0.7699	74	0.1081	448	0.1473	0.0031
.	scaffold_177	224396	T	C	0.1187	0.0011	0.0034	0.1005	0.7513	0.9294	74	0.1081	440	0.1205	0.0004
.	scaffold_177	224291	A	G	0.0523	-0.0094	0.0054	3.0881	0.0789	0.6231	72	0.1042	444	0.0439	0.0176
.	scaffold_177	223376	C	T	0.1146	-0.0036	0.0038	0.8853	0.3467	0.7924	72	0.1181	434	0.1141	3.85E-005
.	scaffold_177	223336	A	T	0.0525	0.0077	0.0050	2.3294	0.1270	0.6695	73	0.0342	441	0.0556	0.0022
.	scaffold_177	223332	C	A	0.1096	0.0061	0.0036	2.8156	0.0934	0.6389	72	0.0764	439	0.1150	0.0037
.	scaffold_177	223327	A	T	0.0543	0.0077	0.0049	2.4428	0.1181	0.6620	70	0.0286	436	0.0585	0.0042
.	scaffold_177	221364	A	T	0.0890	-0.0037	0.0040	0.8613	0.3534	0.7952	72	0.1250	445	0.0831	0.0052
.	scaffold_177	221229	C	G	0.1598	-0.0024	0.0033	0.5330	0.4653	0.8382	74	0.1892	439	0.1549	0.0022
.	scaffold_177	220932	A	G	0.0512	-0.0019	0.0051	0.1349	0.7134	0.9182	74	0.0946	453	0.0442	0.0126
.	scaffold_177	220892	T	C	0.0586	0.0130	0.0053	6.0165	0.0142	0.4927	75	0.0067	437	0.0675	0.0168
.	scaffold_177	220362	G	T	0.0981	-0.0369	0.0037	102.2333	4.39E-024	0.0047	74	0.2838	446	0.0673	0.1294
.	scaffold_177	220096	T	G	0.0571	0.0073	0.0048	2.2777	0.1312	0.6730	72	0.0417	436	0.0596	0.0015
.	scaffold_177	219256	A	T	0.1433	-0.0118	0.0034	12.1098	0.0005	0.3304	72	0.2292	434	0.1290	0.0199
[truncated: 62,959 more rows]
