# Supplementary material for: Variation among 532 genomes unveils the origin and evolutionary history of a global insect herbivore
Source: Nat Commun. 2020 May 8;11:2321. doi: 10.1038/s41467-020-16178-9 (PMC7211002; doi:10.1038/s41467-020-16178-9)
Supplement: Supplementary file 4 — Source Data [file 41467_2020_16178_MOESM4_ESM.zip › Source_data/Source_data/SourceDataSupplementary/Supplementary Figure 11-13. KEGG&GO/data.path_KEGG.xls]

#Pathway	Sample1 (591)	Sample2 (12074)	Pvalue	Qvalue	Pathway ID	Genes	KOs
Metabolic pathways	90	2129	0.9502739	0.9999901	ko01100	CCG000213.4;CCG000512.1;CCG000978.1;CCG001089.1;CCG001095.1;CCG001531.1;CCG001706.1;CCG001707.1;CCG001894.8;CCG001937.2;CCG002076.1;CCG002118.1;CCG002142.1;CCG002145.1;CCG002290.8;CCG002637.1;CCG002733.2;CCG002893.1;CCG002944.1;CCG002969.1;CCG003273.1;CCG003448.7;CCG003560.1;CCG003730.1;CCG003769.1;CCG003862.1;CCG004200.1;CCG004204.1;CCG004354.1;CCG004431.1;CCG004541.2;CCG004684.1;CCG004909.1;CCG…	K01836+K01135+K00981+K11140+K14464+K00232+K00967+K15728+K01106+K16055+K00797+K12373+K00665+K01904+K00128+K00129+K00088+K16794+K00939+K14073+K01044+K13370+K03331+K00106+K00844+K14157+K01080+K03006+K00972+K08967+K00741+K00501+K02350+K14286+K09880+K01950+K05288+K01007+K02577+K01886+K00849+K00108+K05858+K01230+K01077+K00940+K01435+K11152+K00020+K00019+K01047+K00505+K03372+K03103+K08683+K00710+K02150+…
Regulation of actin cytoskeleton	28	310	0.001310262	0.09336584	ko04810	CCG000287.1;CCG000513.1;CCG002200.1;CCG002490.1;CCG002640.1;CCG002641.1;CCG003125.1;CCG003577.1;CCG006110.1;CCG006111.1;CCG006586.1;CCG006760.2;CCG008127.3;CCG008640.1;CCG010187.1;CCG010627.1;CCG011373.1;CCG013528.1;CCG013684.1;CCG014166.1;CCG014182.4;CCG016528.1;CCG016603.1;CCG016604.2;CCG016671.1;CCG017606.1;CCG017765.1;CCG017936.1	K00921+K05719+K06493+K06589+K04362+K05095+K05093+K05699+K05089+K06464+K05094+K05627+K02085+K04438+K05768+K13708+K00907+K05731+K00920+K06270
Rap1 signaling pathway (cell adhesion, cell-cell junction formation and cell polarity.)	27	326	0.005289703	0.20103715	ko04015	CCG000513.1;CCG002200.1;CCG002490.1;CCG002642.1;CCG003125.1;CCG003186.1;CCG003577.1;CCG005825.1;CCG006110.1;CCG006111.1;CCG006306.1;CCG006760.2;CCG007027.1;CCG008113.6;CCG008127.3;CCG008211.1;CCG008640.1;CCG010187.1;CCG010303.1;CCG010627.1;CCG013528.1;CCG014166.1;CCG014182.4;CCG016421.1;CCG016528.1;CCG016671.1;CCG017606.1	K05719+K06493+K04362+K05095+K05093+K17700+K05089+K06464+K04456+K05858+K05094+K08042+K02183+K05690+K02677+K19662+K02105+K04438+K06271+K05731
Focal adhesion	27	294	0.001243645	0.09336584	ko04510	CCG000310.1;CCG000311.1;CCG000513.1;CCG002640.1;CCG002641.1;CCG003125.1;CCG003186.1;CCG003577.1;CCG005787.1;CCG006110.1;CCG006760.2;CCG007360.3;CCG008127.3;CCG008211.1;CCG008640.1;CCG010187.1;CCG010303.1;CCG010627.1;CCG012790.1;CCG013528.1;CCG013684.1;CCG014182.4;CCG016421.1;CCG016603.1;CCG016604.2;CCG016671.1;CCG017936.1	K05637+K05719+K06252+K06493+K06589+K05699+K05089+K04456+K10151+K06276+K02677+K19662+K02105+K04438+K06271+K06236+K04437+K13708+K00907+K06270
Cell adhesion molecules (CAMs)	26	250	0.000232715	0.06236757	ko04514	CCG000513.1;CCG001529.1;CCG001948.1;CCG002200.1;CCG002201.1;CCG002490.1;CCG002615.1;CCG003125.1;CCG003151.1;CCG003577.1;CCG005861.2;CCG006110.1;CCG006169.1;CCG008775.1;CCG010627.1;CCG010718.1;CCG011978.1;CCG013528.1;CCG014166.1;CCG014182.4;CCG014309.1;CCG016528.1;CCG016671.1;CCG016888.1;CCG016903.1;CCG017860.1	K05719+K06257+K06550+K16338+K05695+K16336+K06775+K06491+K06760+K06736+K06474+K06494+K06495+K06544+K06779+K06793+K06815+K06496+K06464+K16351+K16359+K07377+K06756+K06757+K06759+K06467+K06081+K06592+K06780+K06781+K07522+K07523
PI3K-Akt signaling pathway (the phosphatidylinositol 3' -kinase(PI3K)-Akt signaling pathway is activated by many types of cellular stimuli or toxic insults and regulates fundamental cellular functions such as transcription, translation, proliferation, growth, and survival.)	25	303	0.007462921	0.20722667	ko04151	CCG000310.1;CCG000311.1;CCG000513.1;CCG001939.1;CCG002200.1;CCG002490.1;CCG003125.1;CCG003186.1;CCG003577.1;CCG005787.1;CCG006110.1;CCG006111.1;CCG006313.1;CCG006760.2;CCG007360.3;CCG008127.3;CCG008211.1;CCG010232.1;CCG010627.1;CCG013528.1;CCG014166.1;CCG014182.4;CCG016457.1;CCG016528.1;CCG016671.1	K05637+K05719+K06252+K06493+K06589+K16197+K04362+K05095+K05093+K05089+K04456+K10151+K05094+K04377+K06276+K02677+K04536+K06236+K07298
Axon guidance (Axon guidance represents a key stage in the formation of neuronal network. Axons are guided by a variety of guidance factors, such as netrins, ephrins, Slits, and semaphorins)	24	252	0.00139352	0.09336584	ko04360	CCG000513.1;CCG000522.2;CCG002200.1;CCG002490.1;CCG003019.2;CCG003125.1;CCG003151.1;CCG003190.1;CCG003577.1;CCG005690.1;CCG006110.1;CCG007038.1;CCG007263.1;CCG008211.1;CCG008798.1;CCG010627.1;CCG013528.1;CCG014166.1;CCG014182.4;CCG014309.1;CCG016528.1;CCG016671.1;CCG016903.1;CCG017860.1	K05719+K06550+K04671+K06755+K06225+K16351+K16359+K06753+K06850+K06268+K05128+K06820+K07521+K02677+K04348+K06842+K07522+K07523
MAPK signaling pathway (The mitogen-activated protein kinase (MAPK) cascade is a highly conserved module that is involved in various cellular functions, including cell proliferation, differentiation and migration. )	23	248	0.002449793	0.1313089	ko04010	CCG001101.1;CCG002200.1;CCG002490.1;CCG002562.1;CCG003125.1;CCG003186.1;CCG003190.1;CCG004991.4;CCG005970.1;CCG006110.1;CCG006111.1;CCG006313.1;CCG006591.1;CCG007715.1;CCG007826.3;CCG008211.1;CCG008798.1;CCG010187.1;CCG012790.1;CCG014166.1;CCG016470.1;CCG016528.1;CCG017444.1	K04445+K04362+K05095+K05093+K04674+K05089+K04456+K06268+K04458+K04460+K05094+K04377+K04405+K03283+K08052+K02677+K19662+K04348+K04438+K04437+K04859+K04436
Tight junction	19	290	0.1201387	0.57494949	ko04530	CCG000513.1;CCG002640.1;CCG002641.1;CCG003125.1;CCG003187.1;CCG003577.1;CCG005210.2;CCG005685.1;CCG006110.1;CCG008838.1;CCG009605.1;CCG010617.1;CCG010627.1;CCG013528.1;CCG014182.4;CCG015894.6;CCG016457.1;CCG016671.1;CCG017606.1	K05719+K05699+K06091+K10352+K06102+K06094+K06095+K12076+K06092+K16175+K07298+K05731
cAMP signaling pathway	18	248	0.06156142	0.4195491	ko04024	CCG000929.1;CCG001531.1;CCG002774.1;CCG003019.2;CCG003186.1;CCG003608.1;CCG003609.1;CCG005363.1;CCG006103.1;CCG006306.1;CCG007027.1;CCG007048.1;CCG008288.1;CCG010671.1;CCG016307.3;CCG016688.1;CCG017606.1;CCG017936.1	K04160+K04144+K04142+K00232+K04153+K06225+K04456+K12323+K05840+K08042+K02183+K05213+K07188+K01539+K04950+K05731+K06270
Platelet activation ( cAMP regulates pivotal physiologic processes including metabolism, secretion, calcium homeostasis, muscle contraction, cell fate, and gene transcription. cAMP acts directly on three main targets: protein kinase A (PKA), the exchange protein activated by cAMP (Epac), and cyclic nucleotide-gated ion channels (CNGCs).)	18	239	0.04601951	0.40411414	ko04611	CCG000513.1;CCG003125.1;CCG003186.1;CCG003577.1;CCG005825.1;CCG006110.1;CCG006306.1;CCG006760.2;CCG008127.3;CCG010303.1;CCG010627.1;CCG013528.1;CCG014182.4;CCG016421.1;CCG016603.1;CCG016604.2;CCG016671.1;CCG017936.1	K05719+K06493+K04456+K05858+K08042+K06271+K06236+K00907+K06270
Purine metabolism	17	351	0.5540401	0.9999901	ko00230	CCG002893.1;CCG002969.1;CCG003608.1;CCG003609.1;CCG003730.1;CCG004204.1;CCG005219.2;CCG005808.1;CCG006066.1;CCG006103.1;CCG006306.1;CCG006329.1;CCG014884.1;CCG016466.5;CCG016489.1;CCG018022.1;CCG018024.1	K00088+K00939+K12323+K01769+K00106+K03006+K14721+K00940+K08042+K01081
Phagosome	17	263	0.147581	0.65919513	ko04145	CCG000287.1;CCG000511.1;CCG000513.1;CCG002615.1;CCG002664.1;CCG003125.1;CCG003218.1;CCG003577.1;CCG004431.1;CCG006110.1;CCG006760.2;CCG008054.1;CCG008127.3;CCG010627.1;CCG013528.1;CCG014182.4;CCG016671.1	K00921+K08054+K05719+K06493+K06560+K12478+K06464+K06259+K10089+K02150
Endocytosis	16	306	0.4294909	0.92825453	ko04144	CCG002200.1;CCG002490.1;CCG002562.1;CCG002664.1;CCG003156.1;CCG003187.1;CCG004594.1;CCG004603.1;CCG005366.1;CCG005854.2;CCG006110.1;CCG006111.1;CCG007715.1;CCG014166.1;CCG016528.1;CCG016593.1	K05095+K05093+K04674+K12478+K18468+K11826+K12475+K11247+K12190+K12470+K05094+K03283+K12491
ECM-receptor interaction	16	187	0.02121801	0.29928561	ko04512	CCG000310.1;CCG000311.1;CCG000513.1;CCG003125.1;CCG003218.1;CCG003577.1;CCG005861.2;CCG006109.1;CCG006110.1;CCG006760.2;CCG008127.3;CCG010627.1;CCG011460.1;CCG013528.1;CCG014182.4;CCG016671.1	K05637+K05719+K06252+K06257+K06493+K06589+K16338+K06255+K06265+K06256+K06259+K06258+K06236
cGMP-PKG signaling pathway	16	177	0.01322235	0.21598672	ko04022	CCG000929.1;CCG002774.1;CCG003186.1;CCG003190.1;CCG003608.1;CCG003609.1;CCG005825.1;CCG006103.1;CCG006306.1;CCG007027.1;CCG008798.1;CCG016307.3;CCG016603.1;CCG016604.2;CCG017281.1;CCG017936.1	K04142+K04456+K06268+K12323+K05858+K08042+K02183+K04348+K01539+K00907+K04137+K06270
Ras signaling pathway (The Ras proteins are GTPases that function as molecular switches for signaling pathways regulating cell proliferation, survival, growth, migration, differentiation or cytoskeletal dynamism)	15	240	0.1986554	0.69142399	ko04014	CCG002200.1;CCG002490.1;CCG003125.1;CCG003186.1;CCG006110.1;CCG006111.1;CCG007013.1;CCG007027.1;CCG007826.3;CCG008211.1;CCG010232.1;CCG014166.1;CCG016435.1;CCG016528.1;CCG017606.1	K04362+K05095+K05093+K05089+K04456+K05094+K01047+K02183+K08052+K02677+K19662+K04536+K05731
Neuroactive ligand-receptor interaction	14	362	0.8529026	0.9999901	ko04080	CCG000929.1;CCG002774.1;CCG005363.1;CCG005755.1;CCG005803.1;CCG006413.2;CCG006892.1;CCG008019.1;CCG008162.1;CCG008288.1;CCG009639.1;CCG011033.1;CCG015889.1;CCG017281.1	K04160+K04144+K04142+K04150+K04153+K05840+K01312+K04233+K05195+K04239+K05202+K04209+K05213+K04280+K04225+K04285+K04137
Vascular smooth muscle contraction	14	148	0.01370065	0.21598672	ko04270	CCG001143.1;CCG003608.1;CCG003609.1;CCG005825.1;CCG006103.1;CCG006306.1;CCG007013.1;CCG007027.1;CCG008211.1;CCG016435.1;CCG016603.1;CCG016604.2;CCG017281.1;CCG017936.1	K06068+K12323+K05858+K08042+K01047+K02183+K02677+K19662+K00907+K04137+K06270
Calcium signaling pathway	13	175	0.08806227	0.50214231	ko04020	CCG000929.1;CCG002774.1;CCG003125.1;CCG003190.1;CCG005363.1;CCG005825.1;CCG006306.1;CCG007027.1;CCG008211.1;CCG008798.1;CCG016603.1;CCG016604.2;CCG017281.1	K04160+K04144+K04142+K04150+K05089+K06268+K05840+K05858+K08042+K02183+K02677+K19662+K04348+K00907+K04137
Hippo signaling pathway	13	162	0.05453303	0.40515805	ko04390	CCG000522.2;CCG001939.1;CCG002562.1;CCG003125.1;CCG003187.1;CCG004027.2;CCG005685.1;CCG005787.1;CCG006313.1;CCG008640.1;CCG009605.1;CCG010617.1;CCG015894.6	K04671+K16197+K04674+K06464+K06091+K06685+K06094+K10151+K04377+K02105+K02085+K12076+K06092+K16175
Adherens junction	13	127	0.009257229	0.20722667	ko04520	CCG000566.1;CCG001529.1;CCG002200.1;CCG002490.1;CCG002562.1;CCG002640.1;CCG002641.1;CCG006586.1;CCG008113.6;CCG008640.1;CCG014166.1;CCG016528.1;CCG016888.1	K06084+K05695+K04362+K04674+K05699+K05627+K05690+K02105+K06081+K06592
Glycerophospholipid metabolism	12	140	0.04176885	0.40411414	ko00564	CCG000978.1;CCG001866.1;CCG001894.8;CCG001937.2;CCG002624.1;CCG003180.1;CCG004200.1;CCG004909.1;CCG007013.1;CCG011757.1;CCG016435.1;CCG016464.1	K00981+K01049+K00967+K15728+K18695+K13514+K01080+K14286+K01047+K13523
Hematopoietic cell lineage	12	113	0.009190339	0.20722667	ko04640	CCG000513.1;CCG001089.1;CCG001706.1;CCG001707.1;CCG002615.1;CCG003125.1;CCG003218.1;CCG006760.2;CCG008127.3;CCG010627.1;CCG010718.1;CCG016528.1	K06493+K11140+K06474+K06256+K06259+K06467
Signaling pathways regulating pluripotency of stem cells	12	107	0.006001109	0.20103715	ko04550	CCG000522.2;CCG002200.1;CCG002490.1;CCG002520.1;CCG002614.1;CCG003186.1;CCG006110.1;CCG006111.1;CCG006313.1;CCG008640.1;CCG014166.1;CCG016528.1	K04671+K04362+K05095+K05093+K15613+K11459+K04456+K05094+K04377+K02105+K02085
Lysosome	11	246	0.6646174	0.9999901	ko04142	CCG000512.1;CCG002145.1;CCG003218.1;CCG004426.1;CCG004431.1;CCG005803.1;CCG006976.2;CCG007826.3;CCG008200.2;CCG013372.1;CCG016463.1	K01135+K12373+K12384+K12385+K10089+K01052+K12392+K12301+K01373+K01074+K13444
Bacterial invasion of epithelial cells	11	169	0.2060341	0.70791204	ko05100	CCG000513.1;CCG003125.1;CCG003577.1;CCG006110.1;CCG008640.1;CCG010187.1;CCG010627.1;CCG013528.1;CCG013684.1;CCG014182.4;CCG016671.1	K05719+K02105+K04438+K13708
Pathogenic Escherichia coli infection	11	137	0.07270265	0.44282523	ko05130	CCG000513.1;CCG003125.1;CCG003577.1;CCG006110.1;CCG008211.1;CCG008640.1;CCG010098.2;CCG010627.1;CCG013528.1;CCG014182.4;CCG016671.1	K05719+K02677+K02105+K11294
Wnt signaling pathway	10	167	0.3017557	0.84585629	ko04310	CCG000952.4;CCG003125.1;CCG003190.1;CCG005787.1;CCG005825.1;CCG006313.1;CCG008209.1;CCG008211.1;CCG008640.1;CCG008798.1	K04506+K03068+K06268+K10151+K05858+K04377+K02677+K19662+K02105+K02085+K04348
MAPK signaling pathway - fly	10	158	0.2460267	0.77570771	ko04013	CCG000952.4;CCG001939.1;CCG001974.1;CCG003737.1;CCG007804.1;CCG008064.1;CCG008209.1;CCG009310.1;CCG012234.1;CCG012476.2	K04506+K16197+K12377+K09237+K17536+K07364+K08892
Salivary secretion	10	146	0.1784524	0.68130886	ko04970	CCG000929.1;CCG002549.1;CCG002774.1;CCG005825.1;CCG006306.1;CCG007027.1;CCG008211.1;CCG011527.1;CCG016307.3;CCG017281.1	K04142+K13855+K05858+K08042+K02183+K02677+K19662+K13915+K01539+K04137
Hippo signaling pathway - fly	10	136	0.1298699	0.61061637	ko04391	CCG000091.1;CCG000100.1;CCG001939.1;CCG003187.1;CCG004027.2;CCG005685.1;CCG006313.1;CCG008838.1;CCG009605.1;CCG015894.6	K16507+K16669+K16197+K06091+K06685+K06094+K04377+K06095+K12076+K16175
Dopaminergic synapse	10	132	0.1127003	0.57494949	ko04728	CCG000929.1;CCG002774.1;CCG003186.1;CCG004684.1;CCG005363.1;CCG005825.1;CCG007027.1;CCG008211.1;CCG008798.1;CCG010232.1	K04144+K04456+K00501+K05840+K05858+K02183+K02677+K19662+K04348+K04536
Peroxisome	9	218	0.7462957	0.9999901	ko04146	CCG001531.1;CCG003730.1;CCG005483.1;CCG007048.1;CCG007715.1;CCG008802.1;CCG011972.1;CCG014884.1;CCG016535.2	K00232+K00106+K13349+K05677+K13348+K13346+K01897
Insulin signaling pathway	9	205	0.678705	0.9999901	ko04910	CCG001529.1;CCG002290.8;CCG003186.1;CCG003207.2;CCG003769.1;CCG007027.1;CCG007360.3;CCG010187.1;CCG010671.1	K05695+K00665+K04456+K07196+K00844+K02183+K06276+K04438+K07188
Drug metabolism - other enzymes	9	156	0.3550797	0.86510327	ko00983	CCG001866.1;CCG002893.1;CCG003448.7;CCG003712.1;CCG003730.1;CCG011757.1;CCG014884.1;CCG017285.1;CCG017763.1	K03927+K00088+K01044+K00106+K00876+K01431
AMPK signaling pathway	9	152	0.3273081	0.84585629	ko04152	CCG002290.8;CCG003186.1;CCG003218.1;CCG004979.1;CCG007342.1;CCG007360.3;CCG009929.1;CCG010671.1;CCG016457.1	K00665+K04456+K06259+K03234+K13088+K06276+K07877+K07188+K07298
Insulin resistance	9	147	0.2932352	0.84475681	ko04931	CCG000182.1;CCG001143.1;CCG001182.1;CCG001529.1;CCG003186.1;CCG003218.1;CCG007346.1;CCG007360.3;CCG008211.1	K09667+K06068+K15719+K05695+K04456+K06259+K09113+K06276+K19662
Amino sugar and nucleotide sugar metabolism	9	130	0.1865945	0.68381902	ko00520	CCG000213.4;CCG002145.1;CCG003769.1;CCG004354.1;CCG005810.1;CCG007088.1;CCG008062.1;CCG008091.1;CCG010098.2	K01836+K12373+K00844+K00972+K00849+K00326+K01183
Phosphatidylinositol signaling system	8	166	0.5693423	0.9999901	ko04070	CCG000287.1;CCG000978.1;CCG002076.1;CCG005825.1;CCG007027.1;CCG008211.1;CCG016148.2;CCG017765.1	K00921+K00981+K01106+K05858+K02183+K02677+K19662+K18083+K00920
mTOR signaling pathway	8	157	0.5053545	0.98839313	ko04150	CCG003125.1;CCG003186.1;CCG004011.1;CCG007360.3;CCG008054.1;CCG008211.1;CCG011835.1;CCG016457.1	K03068+K04456+K13780+K06276+K02150+K02677+K19662+K08267+K07298
Chemokine signaling pathway	8	156	0.4980536	0.98839313	ko04062	CCG001143.1;CCG003186.1;CCG005825.1;CCG006306.1;CCG008211.1;CCG010187.1;CCG010232.1;CCG017606.1	K06068+K04456+K05858+K08042+K19662+K04438+K04536+K05731
Oocyte meiosis	8	134	0.333805	0.84585629	ko04114	CCG001939.1;CCG003148.1;CCG003190.1;CCG006306.1;CCG007027.1;CCG008798.1;CCG009729.1;CCG015499.2	K16197+K02537+K06268+K08042+K02183+K04348+K06669+K06636
Cell cycle	8	132	0.3190577	0.84585629	ko04110	CCG000707.5;CCG001939.1;CCG002614.1;CCG003148.1;CCG005787.1;CCG006313.1;CCG009729.1;CCG015499.2	K04728+K16197+K02213+K02537+K10151+K04377+K06669+K06636
Glycerolipid metabolism	8	130	0.3044408	0.84585629	ko00561	CCG001937.2;CCG002733.2;CCG003273.1;CCG004200.1;CCG004749.1;CCG011755.1;CCG011757.1;CCG016464.1	K15728+K00128+K14073+K01080+K01059+K12298+K13523
Aldosterone synthesis and secretion	8	126	0.2756941	0.81193427	ko04925	CCG003608.1;CCG003609.1;CCG005825.1;CCG006103.1;CCG006306.1;CCG007027.1;CCG008211.1;CCG010671.1	K12323+K05858+K08042+K02183+K02677+K19662+K07188
Glutamatergic synapse	8	123	0.2546548	0.79357542	ko04724	CCG003190.1;CCG005825.1;CCG006306.1;CCG008019.1;CCG008211.1;CCG008288.1;CCG008798.1;CCG010232.1	K06268+K05858+K08042+K05202+K02677+K19662+K05213+K04348+K04536
Sphingolipid signaling pathway	8	113	0.1888157	0.68381902	ko04071	CCG003186.1;CCG005825.1;CCG007360.3;CCG008081.1;CCG008211.1;CCG008999.2;CCG010199.1;CCG016666.1	K04456+K05858+K06276+K04712+K02677+K19662+K05665+K18953+K04716
PPAR signaling pathway	8	84	0.0527761	0.40411414	ko03320	CCG001531.1;CCG002572.2;CCG003218.1;CCG004749.1;CCG005201.1;CCG007048.1;CCG007360.3;CCG016535.2	K00232+K08770+K06259+K01059+K08525+K06276+K01897
Regulation of lipolysis in adipocytes	8	83	0.04977937	0.40411414	ko04923	CCG000929.1;CCG002774.1;CCG003186.1;CCG003608.1;CCG003609.1;CCG006103.1;CCG006306.1;CCG010671.1	K04142+K04456+K12323+K08042+K07188
Protein digestion and absorption	7	284	0.9874087	0.9999901	ko04974	CCG002993.1;CCG005373.1;CCG005755.1;CCG009639.1;CCG010627.1;CCG016147.1;CCG016307.3	K08606+K01298+K01291+K01312+K06236+K08187+K01539
Pyrimidine metabolism	7	210	0.8945208	0.9999901	ko00240	CCG004204.1;CCG005219.2;CCG006066.1;CCG016466.5;CCG016489.1;CCG017285.1;CCG017763.1	K03006+K14721+K00940+K01081+K00876+K01431
ABC transporters	7	184	0.802719	0.9999901	ko02010	CCG001524.3;CCG002636.5;CCG003149.1;CCG003594.1;CCG007221.1;CCG007715.1;CCG008999.2	K05681+K05680+K05657+K05662+K05643+K05658+K05677+K05665
Phospholipase D signaling pathway	7	162	0.6855938	0.9999901	ko04072	CCG003125.1;CCG003186.1;CCG004200.1;CCG005825.1;CCG006306.1;CCG008211.1;CCG016464.1	K05089+K04456+K01080+K05858+K08042+K02677+K13523
Cholinergic synapse	7	137	0.5089487	0.98839313	ko04725	CCG001866.1;CCG003186.1;CCG005825.1;CCG006306.1;CCG008211.1;CCG010232.1;CCG011757.1	K01049+K04456+K05858+K08042+K02677+K19662+K04536
FoxO signaling pathway	7	137	0.5089487	0.98839313	ko04068	CCG000707.5;CCG002562.1;CCG003186.1;CCG005787.1;CCG007360.3;CCG015665.1;CCG016457.1	K04728+K04674+K04456+K10151+K06276+K10146+K07298
Glucagon signaling pathway	7	124	0.4051372	0.89972473	ko04922	CCG003186.1;CCG003190.1;CCG004783.1;CCG005825.1;CCG006306.1;CCG007027.1;CCG008798.1	K04456+K06268+K16311+K05858+K08042+K02183+K04348
Circadian entrainment	7	123	0.397035	0.89972473	ko04713	CCG001101.1;CCG005825.1;CCG006306.1;CCG007027.1;CCG008211.1;CCG010232.1;CCG017281.1	K04445+K05858+K08042+K02183+K02677+K19662+K04536+K04285
Fat digestion and absorption	7	97	0.1968254	0.69142399	ko04975	CCG003218.1;CCG003273.1;CCG004200.1;CCG007013.1;CCG011755.1;CCG011757.1;CCG016435.1	K06259+K14073+K01080+K01047+K12298
mRNA surveillance pathway	6	179	0.877199	0.9999901	ko03015	CCG002748.1;CCG005801.1;CCG007346.1;CCG012971.2;CCG015397.1;CCG017771.1	K14411+K13171+K13917+K14409+K14326
Estrogen signaling pathway	6	152	0.7604824	0.9999901	ko04915	CCG001143.1;CCG003186.1;CCG005825.1;CCG006306.1;CCG007027.1;CCG007715.1	K06068+K04456+K05858+K08042+K02183+K03283
Neurotrophin signaling pathway	6	138	0.6742861	0.9999901	ko04722	CCG001101.1;CCG001143.1;CCG003186.1;CCG007027.1;CCG007360.3;CCG010187.1	K04445+K06068+K04456+K02183+K06276+K04438
GnRH signaling pathway	6	129	0.6094627	0.9999901	ko04912	CCG001143.1;CCG005825.1;CCG006306.1;CCG007027.1;CCG008211.1;CCG011033.1	K06068+K05858+K08042+K02183+K02677+K19662+K04280
Gap junction	6	125	0.5784922	0.9999901	ko04540	CCG000929.1;CCG002774.1;CCG003125.1;CCG005825.1;CCG006306.1;CCG008211.1	K04144+K05089+K05858+K08042+K02677+K19662
Inositol phosphate metabolism	6	121	0.5463396	0.9999901	ko00562	CCG000287.1;CCG002076.1;CCG005825.1;CCG007814.1;CCG016148.2;CCG017765.1	K00921+K01106+K05858+K03103+K18083+K00920
Morphine addiction	6	109	0.4443445	0.94007357	ko05032	CCG000929.1;CCG002774.1;CCG006306.1;CCG008211.1;CCG010232.1;CCG016939.1	K04144+K08042+K02677+K19662+K04536+K15015
Glutathione metabolism	6	106	0.417989	0.91074026	ko00480	CCG001089.1;CCG001706.1;CCG001707.1;CCG002142.1;CCG016932.2;CCG017346.5	K11140+K00797+K11205+K11204
Serotonergic synapse	6	106	0.417989	0.91074026	ko04726	CCG000929.1;CCG002774.1;CCG005825.1;CCG008211.1;CCG010232.1;CCG010627.1	K04160+K04153+K05858+K02677+K19662+K04536+K04520
Insulin secretion	6	102	0.3826471	0.88404675	ko04911	CCG002476.1;CCG005825.1;CCG006306.1;CCG008211.1;CCG008888.1;CCG016307.3	K15297+K16882+K05858+K08042+K02677+K19662+K04560+K01539
Melanogenesis	6	101	0.3738042	0.87876777	ko04916	CCG005825.1;CCG006306.1;CCG007023.1;CCG007027.1;CCG008211.1;CCG008640.1	K05858+K08042+K00505+K02183+K02677+K19662+K02105
Fc gamma R-mediated phagocytosis	6	80	0.1970359	0.69142399	ko04666	CCG001143.1;CCG003186.1;CCG004200.1;CCG008211.1;CCG010187.1;CCG011373.1	K06068+K04456+K01080+K02677+K19662+K04438+K05768
B cell receptor signaling pathway	6	72	0.1399853	0.63586543	ko04662	CCG003186.1;CCG003190.1;CCG008211.1;CCG008798.1;CCG010718.1;CCG016528.1	K04456+K06268+K19662+K04348+K06467
RNA transport	5	229	0.9889804	0.9999901	ko03013	CCG000092.1;CCG005783.2;CCG005801.1;CCG011771.5;CCG017771.1	K13136+K12879+K13171+K03243+K14326
Regulation of autophagy	5	227	0.9881832	0.9999901	ko04140	CCG001143.1;CCG003186.1;CCG007360.3;CCG016457.1;CCG017062.1	K06068+K04456+K06276+K07298+K08268
Spliceosome	5	216	0.9827327	0.9999901	ko03040	CCG005783.2;CCG005812.1;CCG007715.1;CCG008800.1;CCG017279.1	K12879+K12852+K03283+K12828+K12823
Retrograde endocannabinoid signaling	5	141	0.8263298	0.9999901	ko04723	CCG005825.1;CCG006306.1;CCG008211.1;CCG010232.1;CCG016939.1	K05858+K08042+K02677+K19662+K04536+K15015
Apoptosis	5	132	0.7804605	0.9999901	ko04210	CCG000707.5;CCG002767.1;CCG003186.1;CCG007360.3;CCG008200.2	K04728+K06114+K04456+K06276+K01373
Inflammatory mediator regulation of TRP channels	5	118	0.6914853	0.9999901	ko04750	CCG001143.1;CCG005825.1;CCG006306.1;CCG007027.1;CCG008211.1	K06068+K05858+K08042+K02183+K02677+K19662
Lysine degradation	5	116	0.6769704	0.9999901	ko00310	CCG001943.4;CCG002733.2;CCG003149.1;CCG003862.1;CCG005088.1	K11427+K00128+K19199+K14157+K11422
Cysteine and methionine metabolism	5	112	0.6466064	0.9999901	ko00270	CCG002142.1;CCG004431.1;CCG005219.2;CCG016932.2;CCG017346.5	K00797+K08967+K09880+K11205+K11204
Fatty acid metabolism	5	104	0.5807801	0.9999901	ko01212	CCG001531.1;CCG002290.8;CCG007048.1;CCG013372.1;CCG016535.2	K00232+K00665+K01074+K01897
Synaptic vesicle cycle	5	92	0.4712359	0.95675168	ko04721	CCG003187.1;CCG005248.1;CCG008054.1;CCG008888.1;CCG016939.1	K11826+K15290+K02150+K04560+K15015
Carbohydrate digestion and absorption	5	79	0.3443582	0.84667888	ko04973	CCG003186.1;CCG003769.1;CCG008211.1;CCG008848.1;CCG016307.3	K04456+K00844+K19662+K01229+K01539
Olfactory transduction	5	79	0.3443582	0.84667888	ko04740	CCG004703.2;CCG005363.1;CCG007027.1;CCG010232.1;CCG016688.1	K13752+K04257+K02183+K04536+K04950
Long-term potentiation	5	78	0.3345551	0.84585629	ko04720	CCG003190.1;CCG005825.1;CCG007027.1;CCG008211.1;CCG008798.1	K06268+K05858+K02183+K02677+K19662+K04348
Phototransduction - fly	5	76	0.3150309	0.84585629	ko04745	CCG000270.1;CCG005825.1;CCG007027.1;CCG008211.1;CCG012611.1	K13807+K05858+K02183+K02677+K08834
Fatty acid degradation	5	71	0.267025	0.80667494	ko00071	CCG001531.1;CCG002733.2;CCG007048.1;CCG016535.2;CCG017289.1	K00232+K00128+K01897+K13238
Hedgehog signaling pathway	5	60	0.1693145	0.68130886	ko04340	CCG003019.2;CCG003549.4;CCG003719.1;CCG005787.1;CCG009270.1	K06225+K06233+K11990+K10151+K10394
p53 signaling pathway	5	59	0.1612199	0.68126548	ko04115	CCG000707.5;CCG000952.4;CCG005787.1;CCG008209.1;CCG015665.1	K04728+K04506+K10151+K10146
Adipocytokine signaling pathway	5	53	0.1162732	0.57494949	ko04920	CCG003186.1;CCG003218.1;CCG005201.1;CCG016457.1;CCG016535.2	K04456+K06259+K08525+K07298+K01897
TGF-beta signaling pathway	5	49	0.09017645	0.50348518	ko04350	CCG000522.2;CCG002518.1;CCG002520.1;CCG002562.1;CCG006313.1	K04671+K19383+K19553+K04674+K04377
Insect hormone biosynthesis	5	45	0.06750857	0.43076897	ko00981	CCG001866.1;CCG002515.1;CCG002733.2;CCG011058.5;CCG015922.1	K01063+K14937+K00128+K10723
Protein processing in endoplasmic reticulum	4	214	0.9939962	0.9999901	ko04141	CCG000511.1;CCG005839.1;CCG005954.1;CCG007715.1	K08054+K01230+K11718+K03283
Ubiquitin mediated proteolysis	4	165	0.9640253	0.9999901	ko04120	CCG000952.4;CCG008209.1;CCG009527.1;CCG017009.1	K04506+K10610+K04649
Ribosome	4	137	0.9084415	0.9999901	ko03010	CCG002572.2;CCG003716.1;CCG007012.1;CCG009839.1	K02977+K02896+K02872+K02938
Galactose metabolism	4	100	0.7279876	0.9999901	ko00052	CCG003769.1;CCG005810.1;CCG008848.1;CCG014181.2	K00844+K00849+K01229+K01785
Valine, leucine and isoleucine degradation	4	96	0.6979321	0.9999901	ko00280	CCG002733.2;CCG006395.2;CCG007878.1;CCG010190.1	K00128+K00020+K08683
HIF-1 signaling pathway	4	95	0.6900578	0.9999901	ko04066	CCG003186.1;CCG003769.1;CCG008211.1;CCG017062.1	K04456+K00844+K02677+K19662+K08268
Glycolysis / Gluconeogenesis	4	92	0.6655704	0.9999901	ko00010	CCG002733.2;CCG003769.1;CCG007814.1;CCG014181.2	K00128+K00129+K00844+K03103+K01785
GABAergic synapse	4	91	0.6571211	0.9999901	ko04727	CCG006306.1;CCG008211.1;CCG010232.1;CCG016939.1	K08042+K02677+K19662+K04536+K15015
ErbB signaling pathway	4	89	0.6397964	0.9999901	ko04012	CCG003186.1;CCG006313.1;CCG008211.1;CCG010187.1	K04456+K04377+K02677+K19662+K04438
Natural killer cell mediated cytotoxicity	4	86	0.6127617	0.9999901	ko04650	CCG003125.1;CCG003190.1;CCG008211.1;CCG008798.1	K06464+K06268+K02677+K19662+K04348
Jak-STAT signaling pathway	4	83	0.5845091	0.9999901	ko04630	CCG003125.1;CCG003186.1;CCG005787.1;CCG006313.1	K05089+K04456+K10151+K04377
Non-small cell lung cancer	4	75	0.503753	0.98839313	ko05223	CCG003186.1;CCG005201.1;CCG007360.3;CCG008211.1	K04456+K08525+K06276+K02677+K19662
Colorectal cancer	4	70	0.4499627	0.94007357	ko05210	CCG002562.1;CCG003186.1;CCG006313.1;CCG008640.1	K04674+K04456+K04377+K02105+K02085
Renin-angiotensin system	4	66	0.4056517	0.89972473	ko04614	CCG001089.1;CCG001706.1;CCG001707.1;CCG005679.1	K11140+K01322
Vitamin digestion and absorption	4	58	0.315671	0.84585629	ko04977	CCG003273.1;CCG006255.1;CCG008999.2;CCG009713.1	K14073+K01435+K05665+K14616
Other glycan degradation	4	53	0.2602322	0.80163482	ko00511	CCG002145.1;CCG002989.1;CCG005906.1;CCG008091.1	K12373+K01206+K01191
Endocrine and other factor-regulated calcium reabsorption	4	51	0.2386038	0.76125974	ko04961	CCG003187.1;CCG005825.1;CCG008211.1;CCG016307.3	K11826+K05858+K02677+K19662+K01539
Steroid biosynthesis	4	51	0.2386038	0.76125974	ko00100	CCG003612.1;CCG005803.1;CCG011755.1;CCG011757.1	K00637+K01052+K12298
VEGF signaling pathway	4	45	0.1768224	0.68130886	ko04370	CCG003186.1;CCG003190.1;CCG008211.1;CCG008798.1	K04456+K06268+K02677+K19662+K04348
Antigen processing and presentation	4	38	0.113371	0.57494949	ko04612	CCG000511.1;CCG002611.1;CCG007005.1;CCG007715.1	K08054+K08065+K08062+K03283
Bladder cancer	4	33	0.0757565	0.45117204	ko05219	CCG001101.1;CCG006110.1;CCG006111.1;CCG006313.1	K04445+K05094+K04377
Ether lipid metabolism	4	31	0.06280843	0.4195491	ko00565	CCG002944.1;CCG004200.1;CCG007013.1;CCG016435.1	K16794+K01080+K01047
alpha-Linolenic acid metabolism	4	24	0.02767816	0.34275178	ko00592	CCG001531.1;CCG007013.1;CCG007048.1;CCG016435.1	K00232+K01047
Thiamine metabolism	4	23	0.02396646	0.32115056	ko00730	CCG002969.1;CCG006009.1;CCG018022.1;CCG018024.1	K00939+K01077
Carbon metabolism	3	327	0.9999901	0.9999901	ko01200	CCG003769.1;CCG005679.1;CCG009832.1	K00844+K01007+K01900
Parkinson's disease	3	201	0.9974606	0.9999901	ko05012	CCG000929.1;CCG002774.1;CCG004684.1	K04144+K00501
Pyruvate metabolism	3	149	0.9791342	0.9999901	ko00620	CCG002733.2;CCG005679.1;CCG008691.1	K00128+K01007+K01759
NOD-like receptor signaling pathway	3	139	0.9693244	0.9999901	ko04621	CCG001143.1;CCG005825.1;CCG007335.1	K06068+K05858+K12796
RNA polymerase	3	107	0.9008202	0.9999901	ko03020	CCG004204.1;CCG005219.2;CCG016466.5	K03006+K14721
Renal cell carcinoma	3	97	0.860176	0.9999901	ko05211	CCG003186.1;CCG010187.1;CCG017062.1	K04456+K04438+K08268
Progesterone-mediated oocyte maturation	3	95	0.8504765	0.9999901	ko04914	CCG003148.1;CCG003186.1;CCG006306.1	K02537+K04456+K08042
Chagas disease (American trypanosomiasis)	3	92	0.8348315	0.9999901	ko05142	CCG002562.1;CCG003186.1;CCG005825.1	K04674+K04456+K05858
Measles	3	90	0.8236355	0.9999901	ko05162	CCG003186.1;CCG005787.1;CCG007715.1	K04456+K10151+K03283
Dorso-ventral axis formation	3	84	0.7861084	0.9999901	ko04320	CCG007804.1;CCG008127.3;CCG017272.1	K02174+K02599
TNF signaling pathway	3	81	0.7649895	0.9999901	ko04668	CCG001101.1;CCG002615.1;CCG003186.1	K04445+K06494+K04456
Prolactin signaling pathway	3	78	0.742208	0.9999901	ko04917	CCG003186.1;CCG004684.1;CCG005787.1	K04456+K00501+K10151
Arginine and proline metabolism	3	77	0.7342343	0.9999901	ko00330	CCG002142.1;CCG002733.2;CCG015895.1	K00797+K00128+K00286
Aminoacyl-tRNA biosynthesis	3	74	0.7091477	0.9999901	ko00970	CCG002897.3;CCG005778.1;CCG008741.1	K01869+K01886+K01873
Folate biosynthesis	3	63	0.6018378	0.9999901	ko00790	CCG004684.1;CCG006009.1;CCG013527.1	K00501+K01077+K00079
Fc epsilon RI signaling pathway	3	62	0.5908917	0.9999901	ko04664	CCG003186.1;CCG007360.3;CCG008211.1	K04456+K06276+K02677
N-Glycan biosynthesis	3	61	0.5797536	0.9999901	ko00510	CCG005839.1;CCG016890.2;CCG017352.1	K01230+K00729+K03849
beta-Alanine metabolism	3	60	0.5684262	0.9999901	ko00410	CCG002142.1;CCG002733.2;CCG017763.1	K00797+K00128+K00129+K01431
Tyrosine metabolism	3	59	0.5569129	0.9999901	ko00350	CCG002733.2;CCG004684.1;CCG007023.1	K00129+K00501+K00505
Legionellosis	3	58	0.5452175	0.9999901	ko05134	CCG003125.1;CCG003189.1;CCG007715.1	K06464+K03233+K03283
Fatty acid elongation	3	56	0.5212985	0.99083687	ko00062	CCG000638.1;CCG013372.1;CCG016477.1	K10249+K01074+K10250
Aldosterone-regulated sodium reabsorption	3	50	0.4457434	0.94007357	ko04960	CCG007360.3;CCG008211.1;CCG016307.3	K06276+K02677+K19662+K01539
NF-kappa B signaling pathway	3	47	0.406219	0.89972473	ko04064	CCG000707.5;CCG005956.1;CCG008211.1	K04728+K16072+K19662
Sphingolipid metabolism	3	45	0.3794089	0.88404675	ko00600	CCG004200.1;CCG008081.1;CCG016666.1	K01080+K04712+K04716
Taste transduction	3	44	0.3659031	0.86792464	ko04742	CCG002610.1;CCG002774.1;CCG005739.1	K04989+K04153
Arachidonic acid metabolism	3	37	0.2708983	0.80667494	ko00590	CCG007013.1;CCG013527.1;CCG016435.1	K01047+K00079
Cytokine-cytokine receptor interaction	3	37	0.2708983	0.80667494	ko04060	CCG000522.2;CCG002562.1;CCG003125.1	K04671+K04674+K05089
African trypanosomiasis	3	30	0.1796714	0.68130886	ko05143	CCG002615.1;CCG005825.1;CCG008211.1	K06494+K05858+K02677+K19662
Non-alcoholic fatty liver disease (NAFLD)	2	187	0.9991598	0.9999901	ko04932	CCG003186.1;CCG007346.1	K04456+K09113
Glycine, serine and threonine metabolism	2	145	0.9943445	0.9999901	ko00260	CCG005812.1;CCG016486.3	K00108
Pentose and glucuronate interconversions	2	135	0.9911811	0.9999901	ko00040	CCG003560.1;CCG017284.1	K03331+K01805
RNA degradation	2	129	0.9885123	0.9999901	ko03018	CCG002904.1;CCG016331.2	K12586+K01148
Hepatitis C	2	119	0.982224	0.9999901	ko05160	CCG003186.1;CCG007360.3	K04456+K06276
Chemical carcinogenesis	2	118	0.9814363	0.9999901	ko05204	CCG002733.2;CCG013527.1	K00129+K00079
Metabolism of xenobiotics by cytochrome P450	2	117	0.9806148	0.9999901	ko00980	CCG002733.2;CCG013527.1	K00129+K00079
Epithelial cell signaling in Helicobacter pylori infection	2	115	0.9788649	0.9999901	ko05120	CCG006110.1;CCG008054.1	K08114+K02150
Ribosome biogenesis in eukaryotes	2	112	0.9759501	0.9999901	ko03008	CCG004007.2;CCG011787.1	K14561+K14572
Steroid hormone biosynthesis	2	88	0.9338985	0.9999901	ko00140	CCG003247.1;CCG003560.1	K12345+K13370
Fanconi anemia pathway	2	82	0.9155204	0.9999901	ko03460	CCG004909.1;CCG010670.1	K02350+K15361
Acute myeloid leukemia	2	76	0.8924268	0.9999901	ko05221	CCG003186.1;CCG006313.1	K04456+K04377
Amyotrophic lateral sclerosis (ALS)	2	71	0.8688378	0.9999901	ko05014	CCG003190.1;CCG008798.1	K06268+K04348
Vibrio cholerae infection	2	70	0.8635827	0.9999901	ko05110	CCG008054.1;CCG008211.1	K02150+K02677
Cardiac muscle contraction	2	70	0.8635827	0.9999901	ko04260	CCG016307.3;CCG016470.1	K01539+K04859
Nucleotide excision repair	2	69	0.8581354	0.9999901	ko03420	CCG009527.1;CCG017994.5	K10610+K10754
Rheumatoid arthritis	2	69	0.8581354	0.9999901	ko05323	CCG003125.1;CCG008054.1	K06464+K02150
Pancreatic cancer	2	69	0.8581354	0.9999901	ko05212	CCG002562.1;CCG003186.1	K04674+K04456
Type II diabetes mellitus	2	61	0.8069224	0.9999901	ko04930	CCG001143.1;CCG003769.1	K06068+K00844
Systemic lupus erythematosus	2	60	0.7994742	0.9999901	ko05322	CCG002640.1;CCG002641.1	K05699
Pantothenate and CoA biosynthesis	2	58	0.7838113	0.9999901	ko00770	CCG006255.1;CCG017763.1	K08069+K01431
Long-term depression	2	58	0.7838113	0.9999901	ko04730	CCG005825.1;CCG008211.1	K05858+K02677+K19662
Fructose and mannose metabolism	2	58	0.7838113	0.9999901	ko00051	CCG003769.1;CCG017284.1	K00844+K01805
Starch and sucrose metabolism	2	53	0.7398905	0.9999901	ko00500	CCG002118.1;CCG003769.1	K16055+K00844
Homologous recombination	2	50	0.7100309	0.9999901	ko03440	CCG000707.5;CCG002538.1	K04728+K10683
Phenylalanine metabolism	2	50	0.7100309	0.9999901	ko00360	CCG002637.1;CCG002733.2	K01904+K00129
Notch signaling pathway	2	45	0.6539529	0.9999901	ko04330	CCG008127.3;CCG017272.1	K02599
Biosynthesis of unsaturated fatty acids	2	37	0.5468367	0.9999901	ko01040	CCG001531.1;CCG007048.1	K00232
Mineral absorption	2	36	0.5319211	0.9968871	ko04978	CCG010229.1;CCG016307.3	K05011+K01539
Nicotine addiction	2	35	0.5166738	0.98906127	ko05033	CCG008288.1;CCG016939.1	K05213+K15015
Basal cell carcinoma	2	35	0.5166738	0.98906127	ko05217	CCG003019.2;CCG008640.1	K06225+K02105+K02085
Fatty acid biosynthesis	2	32	0.4690031	0.95675168	ko00061	CCG002290.8;CCG016535.2	K00665+K01897
Nicotinate and nicotinamide metabolism	2	31	0.4524981	0.94007357	ko00760	CCG005362.1;CCG016489.1	K01950+K01081
Glycosaminoglycan degradation	2	30	0.4357042	0.9341498	ko00531	CCG000512.1;CCG002145.1	K01135+K12373
Glycosphingolipid biosynthesis - lacto and neolacto series	2	28	0.4013078	0.89972473	ko00601	CCG004541.2;CCG005755.1	K00741
Nitrogen metabolism	2	26	0.3659533	0.86792464	ko00910	CCG001942.1;CCG003576.1	K01672
Staphylococcus aureus infection	2	26	0.3659533	0.86792464	ko05150	CCG002615.1;CCG003125.1	K06544+K06496+K06464
Phototransduction	2	24	0.329822	0.84585629	ko04744	CCG007027.1;CCG010232.1	K02183+K04536
Glycosaminoglycan biosynthesis - heparan sulfate / heparin	2	24	0.329822	0.84585629	ko00534	CCG005745.1;CCG013524.1	K02577+K01793
Glycosaminoglycan biosynthesis - keratan sulfate	2	16	0.1830382	0.68130886	ko00533	CCG004541.2;CCG005755.1	K00741
Linoleic acid metabolism	2	15	0.1652323	0.68126548	ko00591	CCG007013.1;CCG016435.1	K01047
Caffeine metabolism	2	15	0.1652323	0.68126548	ko00232	CCG003730.1;CCG014884.1	K00106
Glycosphingolipid biosynthesis - ganglio series	2	7	0.04263784	0.40411414	ko00604	CCG002145.1;CCG007336.1	K12373+K03372
Oxidative phosphorylation	1	202	0.9999638	0.9999901	ko00190	CCG008054.1	K02150
Citrate cycle (TCA cycle)	1	181	0.9998942	0.9999901	ko00020	CCG009832.1	K01900
Biosynthesis of amino acids	1	173	0.999841	0.9999901	ko01230	CCG015895.1	K00286
Drug metabolism - cytochrome P450	1	110	0.9960979	0.9999901	ko00982	CCG002733.2	K00129
Retinol metabolism	1	109	0.9958952	0.9999901	ko00830	CCG006319.1	K11152
Ascorbate and aldarate metabolism	1	94	0.9912288	0.9999901	ko00053	CCG002733.2	K00128
Proximal tubule bicarbonate reclamation	1	78	0.9803056	0.9999901	ko04964	CCG016307.3	K01539
Tryptophan metabolism	1	75	0.9770831	0.9999901	ko00380	CCG002733.2	K00128
Salmonella infection	1	72	0.9733344	0.9999901	ko05132	CCG012790.1	K04437
Complement and coagulation cascades	1	65	0.9620329	0.9999901	ko04610	CCG003125.1	K06464
Toll-like receptor signaling pathway	1	61	0.9535424	0.9999901	ko04620	CCG003186.1	K04456
Basal transcription factors	1	58	0.9459528	0.9999901	ko03022	CCG010670.1	K03130
DNA replication	1	56	0.9402174	0.9999901	ko03030	CCG017994.5	K10754
Ovarian steroidogenesis	1	54	0.9338745	0.9999901	ko04913	CCG006306.1	K08042
Proteasome	1	52	0.9268598	0.9999901	ko03050	CCG017764.1	K02735
Propanoate metabolism	1	50	0.9191024	0.9999901	ko00640	CCG009832.1	K01900
Butanoate metabolism	1	44	0.8905467	0.9999901	ko00650	CCG006588.1	K00019
Cytosolic DNA-sensing pathway	1	42	0.8789462	0.9999901	ko04623	CCG005219.2	K14721
Glycosylphosphatidylinositol(GPI)-anchor biosynthesis	1	41	0.8726935	0.9999901	ko00563	CCG005622.2	K05288
Base excision repair	1	40	0.8661185	0.9999901	ko03410	CCG002896.2	K10771
Ubiquinone and other terpenoid-quinone biosynthesis	1	38	0.8519341	0.9999901	ko00130	CCG002637.1	K01904
Mismatch repair	1	37	0.8442889	0.9999901	ko03430	CCG017994.5	K10754
Histidine metabolism	1	31	0.7893955	0.9999901	ko00340	CCG002733.2	K00128+K00129
Collecting duct acid secretion	1	30	0.7785278	0.9999901	ko04966	CCG008054.1	K02150
SNARE interactions in vesicular transport	1	27	0.7424495	0.9999901	ko04130	CCG008888.1	K04560
Other types of O-glycan biosynthesis	1	26	0.7291639	0.9999901	ko00514	CCG000182.1	K09667
Mucin type O-Glycan biosynthesis	1	24	0.7005054	0.9999901	ko00512	CCG007884.1	K00710
Primary immunodeficiency	1	22	0.66882	0.9999901	ko05340	CCG007005.1	K08062
Glycosphingolipid biosynthesis - globo series	1	16	0.5522406	0.9999901	ko00603	CCG002145.1	K12373
Intestinal immune network for IgA production	1	15	0.5291654	0.9968871	ko04672	CCG002615.1	K06779
Synthesis and degradation of ketone bodies	1	13	0.479393	0.96599492	ko00072	CCG006588.1	K00019
Biotin metabolism	1	7	0.2962953	0.84475681	ko00780	CCG006255.1	K01435
Butirosin and neomycin biosynthesis	1	4	0.1819014	0.68130886	ko00524	CCG003769.1	K00844
Phosphonate and phosphinate metabolism	1	3	0.139785	0.63586543	ko00440	CCG001894.8	K00967
