# Supplementary material for: Variation among 532 genomes unveils the origin and evolutionary history of a global insect herbivore
Source: Nat Commun. 2020 May 8;11:2321. doi: 10.1038/s41467-020-16178-9 (PMC7211002; doi:10.1038/s41467-020-16178-9)
Supplement: Supplementary file 4 — Source Data [file 41467_2020_16178_MOESM4_ESM.zip › Source_data/Source_data/SourceDataSupplementary/Supplementary Figure 11-13. KEGG&GO/data_GO_C.xls]

## Sheet: data_C
GO:0005623	cell	72	1513	1	CCG017786.1,CCG017994.5,CCG017784.1,CCG003148.1,CCG001938.1,CCG016158.1,CCG005195.2,CCG016535.2,CCG017771.1,CCG003716.1,CCG004353.1,CCG005970.1,CCG013746.1,CCG009832.1,CCG006070.1,CCG005778.1,CCG018024.1,CCG005157.1,CCG005248.1,CCG008888.1,CCG008799.1,CCG010102.1,CCG007884.1,CCG005592.1,CCG007880.1,CCG005788.1,CCG002520.1,CCG005839.1,CCG005954.1,CCG001939.1,CCG006413.2,CCG009859.2,CCG010671.1,CCG…
GO:0044464	cell part	72	1513	1	CCG006976.2,CCG010229.1,CCG002944.1,CCG008019.1,CCG003713.1,CCG005689.1,CCG003569.1,CCG016128.1,CCG000572.1,CCG004979.1,CCG002640.1,CCG007879.1,CCG007012.1,CCG016457.1,CCG009839.1,CCG004480.1,CCG015890.1,CCG005777.1,CCG002642.1,CCG001181.1,CCG003206.1,CCG002614.1,CCG016413.2,CCG000697.1,CCG009270.1,CCG006813.1,CCG008838.1,CCG002896.2,CCG008081.1,CCG010671.1,CCG009859.2,CCG002969.1,CCG002161.1,CCG…
GO:0005622	intracellular	57	1206	1	CCG005788.1,CCG006976.2,CCG002944.1,CCG002520.1,CCG005954.1,CCG005839.1,CCG005689.1,CCG003713.1,CCG001939.1,CCG016128.1,CCG005778.1,CCG004979.1,CCG009832.1,CCG002640.1,CCG007879.1,CCG006070.1,CCG000572.1,CCG005157.1,CCG018024.1,CCG016457.1,CCG008799.1,CCG005248.1,CCG007880.1,CCG007012.1,CCG003206.1,CCG016535.2,CCG001181.1,CCG016413.2,CCG002614.1,CCG003716.1,CCG017771.1,CCG004480.1,CCG009839.1,CCG…
GO:0044424	intracellular part	56	1181	1	CCG005248.1,CCG016457.1,CCG008799.1,CCG007880.1,CCG007012.1,CCG009832.1,CCG007879.1,CCG002640.1,CCG006070.1,CCG005778.1,CCG004979.1,CCG018024.1,CCG000572.1,CCG005157.1,CCG005954.1,CCG005839.1,CCG016128.1,CCG005689.1,CCG001939.1,CCG003713.1,CCG005788.1,CCG002944.1,CCG002520.1,CCG006976.2,CCG003148.1,CCG001938.1,CCG005195.2,CCG016158.1,CCG010939.1,CCG003229.1,CCG000273.1,CCG010204.1,CCG017764.1,CCG…
GO:0043229	intracellular organelle	36	834	1	CCG004480.1,CCG016535.2,CCG001181.1,CCG016413.2,CCG002614.1,CCG000697.1,CCG009270.1,CCG005970.1,CCG017994.5,CCG008838.1,CCG008081.1,CCG005686.1,CCG003190.1,CCG017764.1,CCG000273.1,CCG003229.1,CCG010939.1,CCG005195.2,CCG016158.1,CCG003148.1,CCG006976.2,CCG002520.1,CCG002944.1,CCG005788.1,CCG005689.1,CCG016128.1,CCG005839.1,CCG005954.1,CCG005157.1,CCG009832.1,CCG007879.1,CCG002640.1,CCG006070.1,CCG…
GO:0043226	organelle	36	841	1	CCG007880.1,CCG016457.1,CCG005248.1,CCG005157.1,CCG009832.1,CCG002640.1,CCG007879.1,CCG006070.1,CCG005689.1,CCG016128.1,CCG005954.1,CCG005839.1,CCG006976.2,CCG002944.1,CCG002520.1,CCG005788.1,CCG017764.1,CCG003190.1,CCG005686.1,CCG000273.1,CCG016158.1,CCG005195.2,CCG003148.1,CCG010939.1,CCG003229.1,CCG017994.5,CCG008838.1,CCG008081.1,CCG000697.1,CCG009270.1,CCG005970.1,CCG004480.1,CCG001181.1,CCG…
GO:0016020	membrane	31	675	1	CCG008081.1,CCG006981.1,CCG017786.1,CCG002490.1,CCG016528.1,CCG000572.1,CCG004011.1,CCG008100.1,CCG000929.1,CCG000100.1,CCG002562.1,CCG017784.1,CCG002141.1,CCG004622.1,CCG011694.1,CCG001529.1,CCG010102.1,CCG002774.1,CCG008019.1,CCG015889.1,CCG006892.1,CCG000978.1,CCG006976.2,CCG016939.1,CCG003185.1,CCG004353.1,CCG017352.1,CCG005803.1,CCG006413.2,CCG017281.1,CCG003569.1
GO:0043231	intracellular membrane-bounded organelle	27	621	1	CCG008081.1,CCG006070.1,CCG007879.1,CCG017994.5,CCG005195.2,CCG003148.1,CCG016457.1,CCG016158.1,CCG010939.1,CCG005248.1,CCG017764.1,CCG003190.1,CCG007880.1,CCG005686.1,CCG000273.1,CCG016535.2,CCG001181.1,CCG005788.1,CCG004480.1,CCG006976.2,CCG002520.1,CCG005970.1,CCG005954.1,CCG005839.1,CCG000697.1,CCG005689.1,CCG016128.1
GO:0043227	membrane-bounded organelle	27	645	1	CCG016128.1,CCG000697.1,CCG005689.1,CCG005970.1,CCG005954.1,CCG005839.1,CCG002520.1,CCG004480.1,CCG006976.2,CCG016535.2,CCG005788.1,CCG001181.1,CCG000273.1,CCG003190.1,CCG017764.1,CCG007880.1,CCG005686.1,CCG005248.1,CCG016457.1,CCG003148.1,CCG005195.2,CCG016158.1,CCG010939.1,CCG017994.5,CCG007879.1,CCG006070.1,CCG008081.1
GO:0032991	macromolecular complex	22	457	1	CCG013746.1,CCG009270.1,CCG004007.2,CCG003189.1,CCG002944.1,CCG006976.2,CCG009839.1,CCG003716.1,CCG002611.1,CCG001181.1,CCG007012.1,CCG003190.1,CCG017764.1,CCG002562.1,CCG003229.1,CCG001938.1,CCG003148.1,CCG005157.1,CCG000572.1,CCG006070.1,CCG008800.1,CCG008838.1
GO:0044425	membrane part	21	426	1	CCG000572.1,CCG004011.1,CCG006981.1,CCG008081.1,CCG017786.1,CCG001529.1,CCG002774.1,CCG010102.1,CCG000929.1,CCG000100.1,CCG017784.1,CCG016939.1,CCG006976.2,CCG006892.1,CCG008019.1,CCG000978.1,CCG006413.2,CCG017281.1,CCG003569.1,CCG004353.1,CCG005803.1
GO:0031224	intrinsic component of membrane	17	305	1	CCG006413.2,CCG017281.1,CCG005803.1,CCG016939.1,CCG008019.1,CCG006892.1,CCG000978.1,CCG001529.1,CCG010102.1,CCG002774.1,CCG000929.1,CCG000100.1,CCG017784.1,CCG004011.1,CCG008081.1,CCG006981.1,CCG017786.1
GO:0043234	protein complex	15	250	1	CCG013746.1,CCG003190.1,CCG017764.1,CCG002562.1,CCG003229.1,CCG009270.1,CCG003148.1,CCG003189.1,CCG002944.1,CCG005157.1,CCG006976.2,CCG000572.1,CCG006070.1,CCG002611.1,CCG001181.1
GO:0044444	cytoplasmic part	13	265	1	CCG010671.1,CCG002640.1,CCG002969.1,CCG016413.2,CCG016535.2,CCG018024.1,CCG002944.1,CCG006976.2,CCG000572.1,CCG005248.1,CCG005195.2,CCG005954.1,CCG003190.1
GO:0005737	cytoplasm	13	272	1	CCG016413.2,CCG010671.1,CCG002640.1,CCG002969.1,CCG016535.2,CCG002944.1,CCG018024.1,CCG000572.1,CCG006976.2,CCG005248.1,CCG005195.2,CCG005954.1,CCG003190.1
GO:0043228	non-membrane-bounded organelle	11	266	1	CCG003229.1,CCG009270.1,CCG003148.1,CCG005157.1,CCG017994.5,CCG002944.1,CCG001181.1,CCG008838.1,CCG002640.1,CCG009832.1,CCG016413.2
GO:0043232	intracellular non-membrane-bounded organelle	11	266	1	CCG001181.1,CCG008838.1,CCG009832.1,CCG002640.1,CCG016413.2,CCG005157.1,CCG017994.5,CCG002944.1,CCG003229.1,CCG003148.1,CCG009270.1
GO:0015630	microtubule cytoskeleton	10	127	1	CCG002944.1,CCG017994.5,CCG005157.1,CCG016413.2,CCG009832.1,CCG001181.1,CCG008838.1,CCG009270.1,CCG003148.1,CCG003229.1
GO:0005856	cytoskeleton	10	158	1	CCG009270.1,CCG003148.1,CCG003229.1,CCG005157.1,CCG002944.1,CCG017994.5,CCG001181.1,CCG008838.1,CCG016413.2,CCG009832.1
GO:0044422	organelle part	10	319	1	CCG006976.2,CCG005157.1,CCG002944.1,CCG001181.1,CCG002640.1,CCG009832.1,CCG016413.2,CCG003229.1,CCG009270.1,CCG003148.1
GO:0044446	intracellular organelle part	9	299	1	CCG003148.1,CCG009270.1,CCG003229.1,CCG002944.1,CCG006976.2,CCG005157.1,CCG016413.2,CCG009832.1,CCG001181.1
GO:0044430	cytoskeletal part	8	45	0.0471	CCG005157.1,CCG002944.1,CCG001181.1,CCG009832.1,CCG016413.2,CCG003229.1,CCG003148.1,CCG009270.1
GO:0071944	cell periphery	8	84	1	CCG008019.1,CCG017786.1,CCG015890.1,CCG004353.1,CCG017784.1,CCG006413.2,CCG010102.1,CCG003569.1
GO:0044459	plasma membrane part	7	68	1	CCG006413.2,CCG010102.1,CCG003569.1,CCG008019.1,CCG004353.1,CCG017784.1,CCG017786.1
GO:0005886	plasma membrane	7	79	1	CCG017786.1,CCG017784.1,CCG004353.1,CCG008019.1,CCG003569.1,CCG010102.1,CCG006413.2
GO:0005875	microtubule associated complex	5	22	0.14443	CCG002944.1,CCG005157.1,CCG001181.1,CCG003229.1,CCG009270.1
GO:0005819	spindle	4	12	0.08435	CCG001181.1,CCG003148.1,CCG016413.2,CCG002944.1
GO:0030529	ribonucleoprotein complex	4	161	1	CCG001938.1,CCG003716.1,CCG009839.1,CCG007012.1
GO:0005876	spindle microtubule	3	4	0.01913	CCG003148.1,CCG001181.1,CCG002944.1
GO:0005874	microtubule	3	6	0.08915	CCG003148.1,CCG001181.1,CCG002944.1
GO:0000775	chromosome, centromeric region	3	8	0.23272	CCG001181.1,CCG003148.1,CCG002944.1
GO:0098687	chromosomal region	3	9	0.33709	CCG001181.1,CCG003148.1,CCG002944.1
GO:0030136	clathrin-coated vesicle	3	17	1	CCG005248.1,CCG003190.1,CCG006976.2
GO:0030135	coated vesicle	3	22	1	CCG003190.1,CCG006976.2,CCG005248.1
GO:0016023	cytoplasmic membrane-bounded vesicle	3	28	1	CCG005248.1,CCG003190.1,CCG006976.2
GO:0031410	cytoplasmic vesicle	3	28	1	CCG005248.1,CCG006976.2,CCG003190.1
GO:0031988	membrane-bounded vesicle	3	28	1	CCG006976.2,CCG003190.1,CCG005248.1
GO:1902494	catalytic complex	3	28	1	CCG005157.1,CCG003190.1,CCG013746.1
GO:0031982	vesicle	3	30	1	CCG005248.1,CCG003190.1,CCG006976.2
GO:0044427	chromosomal part	3	48	1	CCG002944.1,CCG003148.1,CCG001181.1
GO:0042995	cell projection	3	49	1	CCG002969.1,CCG018024.1,CCG002944.1
GO:0012505	endomembrane system	3	51	1	CCG006976.2,CCG003148.1,CCG005954.1
GO:0005694	chromosome	3	57	1	CCG003148.1,CCG001181.1,CCG002944.1
GO:0000922	spindle pole	2	3	0.30792	CCG002944.1,CCG001181.1
GO:0030117	membrane coat	2	11	1	CCG006976.2,CCG000572.1
GO:0048475	coated membrane	2	11	1	CCG000572.1,CCG006976.2
GO:0030054	cell junction	2	29	1	CCG008838.1,CCG002640.1
