# Supplementary material for: Variation among 532 genomes unveils the origin and evolutionary history of a global insect herbivore
Source: Nat Commun. 2020 May 8;11:2321. doi: 10.1038/s41467-020-16178-9 (PMC7211002; doi:10.1038/s41467-020-16178-9)
Supplement: Supplementary file 4 — Source Data [file 41467_2020_16178_MOESM4_ESM.zip › Source_data/Source_data/SourceDataSupplementary/Supplementary Figure 11-13. KEGG&GO/data_GO_F.xls]

## Sheet: data_F
GO:0003824	catalytic activity	128	2438	1	CCG006329.1,CCG011527.1,CCG003186.1,CCG005810.1,CCG005777.1,CCG003190.1,CCG017764.1,CCG017765.1,CCG002993.1,CCG017009.1,CCG003230.1,CCG013865.1,CCG002896.2,CCG007821.1,CCG008062.1,CCG010671.1,CCG005363.1,CCG005689.1,CCG017763.1,CCG013372.1,CCG002944.1,CCG000978.1,CCG002733.2,CCG017279.1,CCG005820.1,CCG005808.1,CCG003712.1,CCG002290.8,CCG007099.1,CCG000929.1,CCG011694.1,CCG006587.1,CCG002209.3,CCG…
GO:0005488	binding	120	2022	1	CCG004979.1,CCG012837.1,CCG006395.2,CCG002640.1,CCG007879.1,CCG002615.1,CCG002490.1,CCG002897.3,CCG012234.1,CCG015922.1,CCG000572.1,CCG000270.1,CCG000937.1,CCG004783.1,CCG003730.1,CCG016457.1,CCG006591.1,CCG007715.1,CCG017279.1,CCG001529.1,CCG007099.1,CCG007013.1,CCG006976.2,CCG005956.1,CCG005824.3,CCG000096.1,CCG002944.1,CCG003769.1,CCG005363.1,CCG016128.1,CCG002896.2,CCG008838.1,CCG003230.1,CCG…
GO:0097159	organic cyclic compound binding	48	987	1	CCG002896.2,CCG003230.1,CCG007821.1,CCG002161.1,CCG005686.1,CCG000273.1,CCG010939.1,CCG008100.1,CCG003229.1,CCG016158.1,CCG002636.5,CCG005195.2,CCG009839.1,CCG017771.1,CCG004480.1,CCG004029.1,CCG005201.1,CCG004007.2,CCG003189.1,CCG001181.1,CCG005777.1,CCG002611.1,CCG009929.1,CCG008211.1,CCG000697.1,CCG001143.1,CCG007342.1,CCG003186.1,CCG002490.1,CCG012234.1,CCG002897.3,CCG004783.1,CCG004979.1,CCG…
GO:1901363	heterocyclic compound binding	47	982	1	CCG005788.1,CCG002520.1,CCG006976.2,CCG003769.1,CCG016128.1,CCG009832.1,CCG007879.1,CCG005778.1,CCG004979.1,CCG004783.1,CCG002490.1,CCG002897.3,CCG012234.1,CCG002562.1,CCG016457.1,CCG008799.1,CCG007715.1,CCG005592.1,CCG017279.1,CCG007880.1,CCG009929.1,CCG002611.1,CCG005777.1,CCG001181.1,CCG004029.1,CCG004007.2,CCG005201.1,CCG003189.1,CCG017771.1,CCG004480.1,CCG009839.1,CCG003186.1,CCG001143.1,CCG…
GO:0016787	hydrolase activity	46	955	1	CCG005906.1,CCG009929.1,CCG005777.1,CCG003125.1,CCG002767.1,CCG017771.1,CCG011373.1,CCG011527.1,CCG009270.1,CCG005970.1,CCG006009.1,CCG008062.1,CCG002989.1,CCG003230.1,CCG013865.1,CCG002896.2,CCG005373.1,CCG002993.1,CCG002141.1,CCG002636.5,CCG003229.1,CCG017764.1,CCG003190.1,CCG002161.1,CCG002944.1,CCG002145.1,CCG016928.1,CCG005839.1,CCG013372.1,CCG005363.1,CCG017763.1,CCG002624.1,CCG008054.1,CCG…
GO:0043167	ion binding	44	543	0.87805	CCG004684.1,CCG017771.1,CCG002767.1,CCG005201.1,CCG004029.1,CCG015890.1,CCG004202.1,CCG008211.1,CCG017986.1,CCG002515.1,CCG016506.1,CCG005970.1,CCG006329.1,CCG006311.1,CCG001143.1,CCG003576.1,CCG006053.5,CCG010671.1,CCG007821.1,CCG008062.1,CCG002893.1,CCG003190.1,CCG005195.2,CCG002993.1,CCG017351.2,CCG005824.3,CCG005956.1,CCG006617.2,CCG005363.1,CCG001942.1,CCG016128.1,CCG003467.1,CCG015922.1,CCG…
GO:0043169	cation binding	42	509	0.77217	CCG000136.1,CCG011058.5,CCG007099.1,CCG007013.1,CCG005825.1,CCG007880.1,CCG007879.1,CCG002640.1,CCG000270.1,CCG007027.1,CCG003467.1,CCG015922.1,CCG016128.1,CCG005363.1,CCG001942.1,CCG006617.2,CCG005956.1,CCG005824.3,CCG002993.1,CCG017351.2,CCG005195.2,CCG003190.1,CCG002893.1,CCG010671.1,CCG007821.1,CCG006053.5,CCG001143.1,CCG003576.1,CCG002515.1,CCG016506.1,CCG005970.1,CCG006311.1,CCG006329.1,CCG…
GO:0046872	metal ion binding	39	449	0.43433	CCG007821.1,CCG010671.1,CCG006053.5,CCG002993.1,CCG017351.2,CCG005195.2,CCG003190.1,CCG015890.1,CCG004029.1,CCG002767.1,CCG005201.1,CCG017771.1,CCG004684.1,CCG003576.1,CCG016506.1,CCG006329.1,CCG006311.1,CCG002515.1,CCG017986.1,CCG004202.1,CCG008211.1,CCG002640.1,CCG007879.1,CCG007027.1,CCG000270.1,CCG015922.1,CCG003467.1,CCG000136.1,CCG011058.5,CCG007099.1,CCG007013.1,CCG007880.1,CCG005825.1,CCG…
GO:0016740	transferase activity	39	676	1	CCG007360.3,CCG017285.1,CCG000522.2,CCG012366.3,CCG006132.3,CCG012453.2,CCG000978.1,CCG005954.1,CCG003769.1,CCG001943.4,CCG002490.1,CCG012234.1,CCG009840.1,CCG004783.1,CCG018024.1,CCG005745.1,CCG007884.1,CCG003180.1,CCG001101.1,CCG002142.1,CCG000929.1,CCG016457.1,CCG016890.2,CCG016604.2,CCG002562.1,CCG010232.1,CCG004354.1,CCG003189.1,CCG018022.1,CCG008211.1,CCG013746.1,CCG003186.1,CCG001143.1,CCG…
GO:0046914	transition metal ion binding	25	257	0.58426	CCG005956.1,CCG017771.1,CCG004684.1,CCG015890.1,CCG006617.2,CCG001942.1,CCG005363.1,CCG004202.1,CCG016128.1,CCG017986.1,CCG006311.1,CCG006329.1,CCG002515.1,CCG003576.1,CCG015922.1,CCG000270.1,CCG007821.1,CCG010671.1,CCG007879.1,CCG007880.1,CCG007099.1,CCG005195.2,CCG000136.1,CCG011058.5,CCG002993.1
GO:0016772	transferase activity, transferring phosphorus-containing groups	25	336	1	CCG001101.1,CCG012611.1,CCG017765.1,CCG016457.1,CCG000929.1,CCG002562.1,CCG016604.2,CCG012234.1,CCG002490.1,CCG006111.1,CCG018024.1,CCG004783.1,CCG002969.1,CCG008211.1,CCG018022.1,CCG013746.1,CCG001143.1,CCG003769.1,CCG003186.1,CCG017285.1,CCG007360.3,CCG000522.2,CCG004354.1,CCG000978.1,CCG012366.3
GO:0000166	nucleotide binding	25	613	1	CCG002161.1,CCG005592.1,CCG017279.1,CCG007715.1,CCG002562.1,CCG003229.1,CCG016457.1,CCG002636.5,CCG004783.1,CCG002897.3,CCG002490.1,CCG012234.1,CCG009832.1,CCG007821.1,CCG004979.1,CCG005778.1,CCG003230.1,CCG008211.1,CCG001143.1,CCG003186.1,CCG003769.1,CCG004007.2,CCG017771.1,CCG009929.1,CCG005777.1
GO:1901265	nucleoside phosphate binding	25	613	1	CCG017279.1,CCG005592.1,CCG007715.1,CCG002161.1,CCG002562.1,CCG016457.1,CCG002636.5,CCG003229.1,CCG004783.1,CCG002897.3,CCG002490.1,CCG012234.1,CCG007821.1,CCG009832.1,CCG005778.1,CCG003230.1,CCG004979.1,CCG008211.1,CCG003769.1,CCG003186.1,CCG001143.1,CCG004007.2,CCG017771.1,CCG009929.1,CCG005777.1
GO:0036094	small molecule binding	25	634	1	CCG002636.5,CCG016457.1,CCG003229.1,CCG002562.1,CCG005592.1,CCG007715.1,CCG017279.1,CCG002161.1,CCG005778.1,CCG003230.1,CCG004979.1,CCG007821.1,CCG009832.1,CCG002490.1,CCG012234.1,CCG002897.3,CCG004783.1,CCG003186.1,CCG003769.1,CCG001143.1,CCG008211.1,CCG005777.1,CCG009929.1,CCG017771.1,CCG004007.2
GO:0003676	nucleic acid binding	24	428	1	CCG010939.1,CCG008799.1,CCG005195.2,CCG016158.1,CCG000273.1,CCG005686.1,CCG007880.1,CCG007879.1,CCG002896.2,CCG004979.1,CCG007342.1,CCG016128.1,CCG000697.1,CCG002611.1,CCG005788.1,CCG001181.1,CCG004029.1,CCG005201.1,CCG002520.1,CCG003189.1,CCG009839.1,CCG006976.2,CCG004480.1,CCG017771.1
GO:0060089	molecular transducer activity	21	211	0.89887	CCG003185.1,CCG000522.2,CCG006892.1,CCG015889.1,CCG008019.1,CCG006413.2,CCG017281.1,CCG017617.1,CCG004353.1,CCG005803.1,CCG002490.1,CCG017786.1,CCG007857.1,CCG005825.1,CCG005758.1,CCG002774.1,CCG010102.1,CCG000929.1,CCG003665.1,CCG002562.1,CCG017784.1
GO:0004871	signal transducer activity	18	184	1	CCG017786.1,CCG002490.1,CCG002562.1,CCG017784.1,CCG003665.1,CCG000929.1,CCG010102.1,CCG002774.1,CCG005758.1,CCG007857.1,CCG008019.1,CCG006892.1,CCG015889.1,CCG000522.2,CCG005803.1,CCG017617.1,CCG017281.1,CCG006413.2
GO:0016301	kinase activity	18	240	1	CCG004783.1,CCG006111.1,CCG002490.1,CCG012234.1,CCG012611.1,CCG017765.1,CCG001101.1,CCG002562.1,CCG016604.2,CCG016457.1,CCG000929.1,CCG000522.2,CCG007360.3,CCG012366.3,CCG018022.1,CCG008211.1,CCG003186.1,CCG001143.1
GO:0016491	oxidoreductase activity	18	291	1	CCG010671.1,CCG007821.1,CCG008081.1,CCG015895.1,CCG006395.2,CCG007048.1,CCG015922.1,CCG011058.5,CCG008100.1,CCG007099.1,CCG002893.1,CCG002733.2,CCG010190.1,CCG004684.1,CCG001531.1,CCG002515.1,CCG007878.1,CCG005689.1
GO:0005515	protein binding	17	221	1	CCG016604.2,CCG002562.1,CCG008888.1,CCG010204.1,CCG003190.1,CCG001529.1,CCG002640.1,CCG007821.1,CCG008838.1,CCG000270.1,CCG006813.1,CCG000572.1,CCG002613.2,CCG004594.1,CCG001939.1,CCG001181.1,CCG002944.1
GO:0016773	phosphotransferase activity, alcohol group as acceptor	15	171	1	CCG016457.1,CCG000929.1,CCG003186.1,CCG003769.1,CCG002562.1,CCG001143.1,CCG016604.2,CCG001101.1,CCG008211.1,CCG012611.1,CCG002490.1,CCG012234.1,CCG007360.3,CCG004783.1,CCG000522.2
GO:0017076	purine nucleotide binding	15	428	1	CCG002161.1,CCG017279.1,CCG005592.1,CCG007715.1,CCG003769.1,CCG003229.1,CCG004007.2,CCG004783.1,CCG012234.1,CCG017771.1,CCG009832.1,CCG009929.1,CCG004979.1,CCG005777.1,CCG005778.1
GO:0032553	ribonucleotide binding	15	428	1	CCG009929.1,CCG009832.1,CCG004979.1,CCG005777.1,CCG005778.1,CCG004007.2,CCG004783.1,CCG012234.1,CCG017771.1,CCG003769.1,CCG003229.1,CCG002161.1,CCG005592.1,CCG017279.1,CCG007715.1
GO:0032555	purine ribonucleotide binding	15	428	1	CCG003769.1,CCG003229.1,CCG005592.1,CCG007715.1,CCG017279.1,CCG002161.1,CCG009832.1,CCG009929.1,CCG005778.1,CCG004979.1,CCG005777.1,CCG004783.1,CCG004007.2,CCG017771.1,CCG012234.1
GO:0097367	carbohydrate derivative binding	15	430	1	CCG004783.1,CCG004007.2,CCG017771.1,CCG012234.1,CCG009832.1,CCG009929.1,CCG005778.1,CCG005777.1,CCG004979.1,CCG017279.1,CCG005592.1,CCG007715.1,CCG002161.1,CCG003769.1,CCG003229.1
GO:0004672	protein kinase activity	14	160	1	CCG012234.1,CCG002490.1,CCG007360.3,CCG000522.2,CCG004783.1,CCG001101.1,CCG008211.1,CCG012611.1,CCG016457.1,CCG000929.1,CCG001143.1,CCG002562.1,CCG016604.2,CCG003186.1
GO:0005215	transporter activity	14	301	1	CCG003185.1,CCG004011.1,CCG016939.1,CCG006976.2,CCG000292.1,CCG017786.1,CCG008054.1,CCG006981.1,CCG008019.1,CCG003569.1,CCG010102.1,CCG006413.2,CCG017784.1,CCG002141.1
GO:0001071	nucleic acid binding transcription factor activity	13	116	1	CCG005686.1,CCG000697.1,CCG007880.1,CCG016128.1,CCG000273.1,CCG010939.1,CCG016158.1,CCG006976.2,CCG002520.1,CCG005201.1,CCG003566.1,CCG005788.1,CCG007879.1
GO:0022892	substrate-specific transporter activity	13	248	1	CCG017784.1,CCG002141.1,CCG006413.2,CCG003569.1,CCG010102.1,CCG008054.1,CCG006981.1,CCG008019.1,CCG017786.1,CCG016939.1,CCG006976.2,CCG004011.1,CCG003185.1
GO:0022857	transmembrane transporter activity	13	260	1	CCG003185.1,CCG004011.1,CCG016939.1,CCG000292.1,CCG017786.1,CCG008054.1,CCG006981.1,CCG008019.1,CCG003569.1,CCG010102.1,CCG006413.2,CCG017784.1,CCG002141.1
GO:0017111	nucleoside-triphosphatase activity	13	289	1	CCG005592.1,CCG017279.1,CCG002161.1,CCG002209.3,CCG002636.5,CCG009270.1,CCG003229.1,CCG002944.1,CCG017771.1,CCG005157.1,CCG003230.1,CCG004979.1,CCG005777.1
GO:0016462	pyrophosphatase activity	13	310	1	CCG003230.1,CCG004979.1,CCG005777.1,CCG017771.1,CCG005157.1,CCG002944.1,CCG002636.5,CCG009270.1,CCG003229.1,CCG002209.3,CCG005592.1,CCG017279.1,CCG002161.1
GO:0016818	hydrolase activity, acting on acid anhydrides, in phosphorus-containing anhydrides	13	313	1	CCG002161.1,CCG017279.1,CCG005592.1,CCG003229.1,CCG002636.5,CCG009270.1,CCG002209.3,CCG005157.1,CCG017771.1,CCG002944.1,CCG005777.1,CCG004979.1,CCG003230.1
GO:0016817	hydrolase activity, acting on acid anhydrides	13	326	1	CCG005592.1,CCG017279.1,CCG002161.1,CCG002209.3,CCG009270.1,CCG002636.5,CCG003229.1,CCG002944.1,CCG017771.1,CCG005157.1,CCG003230.1,CCG004979.1,CCG005777.1
GO:0005506	iron ion binding	12	41	0.00018	CCG007821.1,CCG010671.1,CCG006617.2,CCG015890.1,CCG015922.1,CCG011058.5,CCG006311.1,CCG006329.1,CCG002515.1,CCG016128.1,CCG017986.1,CCG007099.1
GO:0004872	receptor activity	12	148	1	CCG005803.1,CCG002562.1,CCG000929.1,CCG017617.1,CCG017281.1,CCG002774.1,CCG007824.1,CCG006413.2,CCG006892.1,CCG015889.1,CCG008019.1,CCG000522.2
GO:0004888	transmembrane signaling receptor activity	11	104	1	CCG000522.2,CCG006892.1,CCG015889.1,CCG008019.1,CCG017617.1,CCG017281.1,CCG002774.1,CCG006413.2,CCG005803.1,CCG002562.1,CCG000929.1
GO:0038023	signaling receptor activity	11	107	1	CCG005803.1,CCG002562.1,CCG000929.1,CCG017617.1,CCG017281.1,CCG002774.1,CCG006413.2,CCG006892.1,CCG015889.1,CCG008019.1,CCG000522.2
GO:0003677	DNA binding	11	133	1	CCG005686.1,CCG007880.1,CCG000273.1,CCG016128.1,CCG010939.1,CCG006976.2,CCG005201.1,CCG002520.1,CCG005788.1,CCG002611.1,CCG007879.1
GO:0022891	substrate-specific transmembrane transporter activity	11	220	1	CCG006413.2,CCG003569.1,CCG010102.1,CCG017784.1,CCG016939.1,CCG003185.1,CCG004011.1,CCG008054.1,CCG006981.1,CCG008019.1,CCG017786.1
GO:0016788	hydrolase activity, acting on ester bonds	10	140	1	CCG009929.1,CCG002624.1,CCG002896.2,CCG000270.1,CCG002767.1,CCG013372.1,CCG005970.1,CCG008798.1,CCG005825.1,CCG003190.1
GO:0030554	adenyl nucleotide binding	10	318	1	CCG012234.1,CCG017771.1,CCG004007.2,CCG004783.1,CCG005778.1,CCG009832.1,CCG017279.1,CCG007715.1,CCG003229.1,CCG003769.1
GO:0032559	adenyl ribonucleotide binding	10	318	1	CCG017279.1,CCG007715.1,CCG003769.1,CCG003229.1,CCG004783.1,CCG004007.2,CCG017771.1,CCG012234.1,CCG009832.1,CCG005778.1
GO:0070011	peptidase activity, acting on L-amino acid peptides	9	157	1	CCG013865.1,CCG003467.1,CCG005373.1,CCG016928.1,CCG002993.1,CCG000136.1,CCG011694.1,CCG017764.1,CCG005363.1
GO:0015075	ion transmembrane transporter activity	9	196	1	CCG008054.1,CCG006981.1,CCG008019.1,CCG017786.1,CCG003185.1,CCG017784.1,CCG006413.2,CCG003569.1,CCG010102.1
GO:0008233	peptidase activity	9	210	1	CCG005373.1,CCG003467.1,CCG013865.1,CCG005363.1,CCG017764.1,CCG000136.1,CCG002993.1,CCG016928.1,CCG011694.1
GO:0005216	ion channel activity	8	99	1	CCG003185.1,CCG017786.1,CCG006981.1,CCG008019.1,CCG003569.1,CCG010102.1,CCG006413.2,CCG017784.1
GO:0022838	substrate-specific channel activity	8	99	1	CCG006413.2,CCG010102.1,CCG003569.1,CCG017784.1,CCG003185.1,CCG008019.1,CCG006981.1,CCG017786.1
GO:0015267	channel activity	8	103	1	CCG003185.1,CCG017786.1,CCG008019.1,CCG006981.1,CCG010102.1,CCG003569.1,CCG006413.2,CCG017784.1
GO:0022803	passive transmembrane transporter activity	8	103	1	CCG008019.1,CCG006981.1,CCG017786.1,CCG003185.1,CCG017784.1,CCG006413.2,CCG010102.1,CCG003569.1
GO:0042578	phosphoric ester hydrolase activity	7	79	1	CCG005970.1,CCG002624.1,CCG003190.1,CCG008798.1,CCG005825.1,CCG002767.1,CCG000270.1
GO:0000981	sequence-specific DNA binding RNA polymerase II transcription factor activity	6	27	0.40371	CCG007879.1,CCG002520.1,CCG005201.1,CCG016128.1,CCG006976.2,CCG007880.1
GO:0003700	sequence-specific DNA binding transcription factor activity	6	27	0.40371	CCG005201.1,CCG002520.1,CCG016128.1,CCG006976.2,CCG007880.1,CCG007879.1
GO:0016874	ligase activity	6	108	1	CCG017009.1,CCG004007.2,CCG002897.3,CCG005362.1,CCG009832.1,CCG005778.1
GO:0005198	structural molecule activity	6	148	1	CCG016466.5,CCG016485.1,CCG003259.1,CCG007012.1,CCG009839.1,CCG003716.1
GO:0015276	ligand-gated ion channel activity	5	30	1	CCG017784.1,CCG017786.1,CCG008019.1,CCG010102.1,CCG006413.2
GO:0022834	ligand-gated channel activity	5	30	1	CCG008019.1,CCG017784.1,CCG017786.1,CCG006413.2,CCG010102.1
GO:0022836	gated channel activity	5	41	1	CCG010102.1,CCG006413.2,CCG017786.1,CCG017784.1,CCG008019.1
GO:0016791	phosphatase activity	5	53	1	CCG003190.1,CCG008798.1,CCG002767.1,CCG000270.1,CCG005970.1
GO:0004674	protein serine/threonine kinase activity	5	54	1	CCG000522.2,CCG008211.1,CCG002562.1,CCG016604.2,CCG003186.1
GO:0016829	lyase activity	5	92	1	CCG001942.1,CCG003608.1,CCG003576.1,CCG002896.2,CCG006329.1
GO:0019001	guanyl nucleotide binding	5	112	1	CCG004979.1,CCG005777.1,CCG009929.1,CCG002161.1,CCG005592.1
GO:0032561	guanyl ribonucleotide binding	5	112	1	CCG005592.1,CCG002161.1,CCG009929.1,CCG004979.1,CCG005777.1
GO:0004497	monooxygenase activity	4	15	1	CCG005689.1,CCG004684.1,CCG007821.1,CCG011058.5
GO:0005231	excitatory extracellular ligand-gated ion channel activity	4	18	1	CCG010102.1,CCG017784.1,CCG017786.1,CCG008019.1
GO:0005230	extracellular ligand-gated ion channel activity	4	21	1	CCG008019.1,CCG017786.1,CCG017784.1,CCG010102.1
GO:0004879	ligand-activated sequence-specific DNA binding RNA polymerase II transcription factor activity	4	22	1	CCG016128.1,CCG005201.1,CCG007880.1,CCG007879.1
GO:0098531	direct ligand regulated sequence-specific DNA binding transcription factor activity	4	22	1	CCG007880.1,CCG016128.1,CCG005201.1,CCG007879.1
GO:0016705	oxidoreductase activity, acting on paired donors, with incorporation or reduction of molecular oxygen	4	24	1	CCG007821.1,CCG008081.1,CCG004684.1,CCG005689.1
GO:0004721	phosphoprotein phosphatase activity	4	31	1	CCG003190.1,CCG000270.1,CCG002767.1,CCG005970.1
GO:0016616	oxidoreductase activity, acting on the CH-OH group of donors, NAD or NADP as acceptor	4	33	1	CCG007878.1,CCG002893.1,CCG010190.1,CCG006395.2
GO:0016798	hydrolase activity, acting on glycosyl bonds	4	45	1	CCG005839.1,CCG005906.1,CCG002145.1,CCG008062.1
GO:0016614	oxidoreductase activity, acting on CH-OH group of donors	4	49	1	CCG002893.1,CCG007878.1,CCG006395.2,CCG010190.1
GO:0004930	G-protein coupled receptor activity	4	53	1	CCG005803.1,CCG015889.1,CCG006892.1,CCG017617.1
GO:0030234	enzyme regulator activity	4	53	1	CCG006070.1,CCG002642.1,CCG013746.1,CCG003190.1
GO:0016776	phosphotransferase activity, phosphate group as acceptor	3	10	1	CCG018022.1,CCG018024.1,CCG002969.1
GO:0004713	protein tyrosine kinase activity	3	16	1	CCG012234.1,CCG002490.1,CCG000929.1
GO:0008528	G-protein coupled peptide receptor activity	3	23	1	CCG005803.1,CCG015889.1,CCG006892.1
GO:0001653	peptide receptor activity	3	24	1	CCG005803.1,CCG006892.1,CCG015889.1
GO:0030246	carbohydrate binding	3	27	1	CCG003125.1,CCG008062.1,CCG002615.1
GO:0016875	ligase activity, forming carbon-oxygen bonds	3	32	1	CCG005778.1,CCG002897.3,CCG004007.2
GO:0016876	ligase activity, forming aminoacyl-tRNA and related compounds	3	32	1	CCG005778.1,CCG004007.2,CCG002897.3
GO:0008238	exopeptidase activity	3	40	1	CCG000136.1,CCG005363.1,CCG005373.1
GO:0004175	endopeptidase activity	3	54	1	CCG011694.1,CCG002993.1,CCG017764.1
GO:0022804	active transmembrane transporter activity	3	77	1	CCG016939.1,CCG000292.1,CCG004011.1
GO:0016887	ATPase activity	3	92	1	CCG002944.1,CCG005157.1,CCG017279.1
GO:0003723	RNA binding	3	96	1	CCG009839.1,CCG003189.1,CCG004979.1
GO:0008395	steroid hydroxylase activity	2	2	0.38428	CCG011058.5,CCG005689.1
GO:0004722	protein serine/threonine phosphatase activity	2	3	1	CCG000270.1,CCG003190.1
GO:0004675	transmembrane receptor protein serine/threonine kinase activity	2	4	1	CCG000522.2,CCG002562.1
GO:0008235	metalloexopeptidase activity	2	4	1	CCG005363.1,CCG000136.1
GO:0019199	transmembrane receptor protein kinase activity	2	4	1	CCG002562.1,CCG000522.2
GO:0005275	amine transmembrane transporter activity	2	8	1	CCG016939.1,CCG004011.1
GO:0008237	metallopeptidase activity	2	8	1	CCG000136.1,CCG005363.1
GO:0008047	enzyme activator activity	2	14	1	CCG002642.1,CCG013746.1
GO:0001871	pattern binding	2	16	1	CCG003125.1,CCG008062.1
GO:0016836	hydro-lyase activity	2	16	1	CCG003576.1,CCG001942.1
GO:0030247	polysaccharide binding	2	16	1	CCG008062.1,CCG003125.1
GO:0016835	carbon-oxygen lyase activity	2	18	1	CCG001942.1,CCG003576.1
GO:0008188	neuropeptide receptor activity	2	19	1	CCG015889.1,CCG005803.1
GO:0016209	antioxidant activity	2	21	1	CCG006617.2,CCG006311.1
GO:0004553	hydrolase activity, hydrolyzing O-glycosyl compounds	2	22	1	CCG008062.1,CCG002145.1
GO:0004620	phospholipase activity	2	22	1	CCG009929.1,CCG005825.1
GO:0016298	lipase activity	2	22	1	CCG009929.1,CCG005825.1
GO:0008081	phosphoric diester hydrolase activity	2	23	1	CCG002624.1,CCG005825.1
GO:0030594	neurotransmitter receptor activity	2	23	1	CCG015889.1,CCG005803.1
GO:0004812	aminoacyl-tRNA ligase activity	2	29	1	CCG002897.3,CCG005778.1
GO:0016627	oxidoreductase activity, acting on the CH-CH group of donors	2	29	1	CCG001531.1,CCG007048.1
GO:0008289	lipid binding	2	30	1	CCG008100.1,CCG000572.1
GO:0008168	methyltransferase activity	2	37	1	CCG006132.3,CCG001943.4
GO:0016747	transferase activity, transferring acyl groups other than amino-acyl groups	2	39	1	CCG010232.1,CCG003180.1
GO:0016779	nucleotidyltransferase activity	2	45	1	CCG004354.1,CCG000978.1
GO:0008092	cytoskeletal protein binding	2	48	1	CCG002640.1,CCG006813.1
GO:0016746	transferase activity, transferring acyl groups	2	49	1	CCG010232.1,CCG003180.1
GO:0016741	transferase activity, transferring one-carbon groups	2	51	1	CCG001943.4,CCG006132.3
GO:0016853	isomerase activity	2	52	1	CCG011973.1,CCG010181.1
GO:0008135	translation factor activity, nucleic acid binding	2	57	1	CCG004979.1,CCG003189.1
GO:0048037	cofactor binding	2	66	1	CCG006395.2,CCG007821.1
GO:0016757	transferase activity, transferring glycosyl groups	2	72	1	CCG005954.1,CCG016890.2
GO:0008324	cation transmembrane transporter activity	2	86	1	CCG006981.1,CCG008054.1
