# Supplementary material for: Variation among 532 genomes unveils the origin and evolutionary history of a global insect herbivore
Source: Nat Commun. 2020 May 8;11:2321. doi: 10.1038/s41467-020-16178-9 (PMC7211002; doi:10.1038/s41467-020-16178-9)
Supplement: Supplementary file 4 — Source Data [file 41467_2020_16178_MOESM4_ESM.zip › Source_data/Source_data/SourceDataSupplementary/Supplementary Figure 11-13. KEGG&GO/data_GO_P.xls]

## Sheet: data_P
GO:0009987	cellular process	118	1958	1	CCG002774.1,CCG005758.1,CCG007880.1,CCG005592.1,CCG005825.1,CCG002562.1,CCG008799.1,CCG000709.1,CCG002518.1,CCG005745.1,CCG018024.1,CCG016593.1,CCG016962.1,CCG005157.1,CCG017606.1,CCG009832.1,CCG005778.1,CCG010181.1,CCG017281.1,CCG001942.1,CCG005954.1,CCG002572.2,CCG003566.1,CCG002520.1,CCG000522.2,CCG003608.1,CCG006132.3,CCG010190.1,CCG005788.1,CCG002893.1,CCG003148.1,CCG000100.1,CCG005195.2,CCG…
GO:0008152	metabolic process	95	1806	1	CCG009839.1,CCG005201.1,CCG003189.1,CCG003125.1,CCG002118.1,CCG005777.1,CCG011973.1,CCG016435.1,CCG000697.1,CCG018022.1,CCG003658.1,CCG007878.1,CCG006311.1,CCG006329.1,CCG005810.1,CCG017009.1,CCG008081.1,CCG002896.2,CCG007821.1,CCG008062.1,CCG010671.1,CCG002969.1,CCG017764.1,CCG003190.1,CCG002161.1,CCG005686.1,CCG017765.1,CCG000273.1,CCG003229.1,CCG010939.1,CCG002945.1,CCG002993.1,CCG002733.2,CCG…
GO:0071704	organic substance metabolic process	63	1347	1	CCG016158.1,CCG010939.1,CCG003229.1,CCG002993.1,CCG002893.1,CCG017764.1,CCG003190.1,CCG005686.1,CCG002161.1,CCG000273.1,CCG015895.1,CCG002896.2,CCG008081.1,CCG008062.1,CCG002969.1,CCG006066.1,CCG017009.1,CCG006329.1,CCG005970.1,CCG002613.2,CCG000697.1,CCG016435.1,CCG018022.1,CCG005777.1,CCG002118.1,CCG011973.1,CCG005906.1,CCG017771.1,CCG003716.1,CCG009839.1,CCG004684.1,CCG004354.1,CCG003125.1,CCG…
GO:0044238	primary metabolic process	61	1180	1	CCG002118.1,CCG005777.1,CCG011973.1,CCG005906.1,CCG004684.1,CCG017771.1,CCG005201.1,CCG003189.1,CCG006329.1,CCG005970.1,CCG002613.2,CCG000697.1,CCG016435.1,CCG018022.1,CCG002896.2,CCG008081.1,CCG015895.1,CCG002969.1,CCG006066.1,CCG017009.1,CCG010939.1,CCG003229.1,CCG016158.1,CCG002993.1,CCG002945.1,CCG002161.1,CCG005686.1,CCG003190.1,CCG002893.1,CCG017764.1,CCG000273.1,CCG005788.1,CCG010190.1,CCG…
GO:0044237	cellular metabolic process	58	1230	1	CCG016128.1,CCG005689.1,CCG001942.1,CCG003769.1,CCG005954.1,CCG003608.1,CCG006132.3,CCG010190.1,CCG005788.1,CCG005808.1,CCG007013.1,CCG007880.1,CCG005592.1,CCG002562.1,CCG016457.1,CCG004783.1,CCG018024.1,CCG000270.1,CCG005745.1,CCG002897.3,CCG012234.1,CCG009832.1,CCG007879.1,CCG006395.2,CCG005778.1,CCG010181.1,CCG004979.1,CCG013746.1,CCG018022.1,CCG000697.1,CCG003576.1,CCG002613.2,CCG006329.1,CCG…
GO:0065007	biological regulation	50	687	1	CCG003185.1,CCG004354.1,CCG005201.1,CCG016413.2,CCG009929.1,CCG006892.1,CCG016535.2,CCG005777.1,CCG002642.1,CCG002611.1,CCG017617.1,CCG005803.1,CCG004594.1,CCG001143.1,CCG004914.1,CCG004353.1,CCG006329.1,CCG002969.1,CCG005727.1,CCG003190.1,CCG002161.1,CCG003148.1,CCG000100.1,CCG002944.1,CCG002520.1,CCG006976.2,CCG015889.1,CCG017281.1,CCG016128.1,CCG005689.1,CCG017155.1,CCG016421.1,CCG000270.1,CCG…
GO:0050789	regulation of biological process	45	611	1	CCG017617.1,CCG005803.1,CCG004914.1,CCG001143.1,CCG004594.1,CCG006329.1,CCG004353.1,CCG003185.1,CCG005201.1,CCG016413.2,CCG009929.1,CCG006892.1,CCG016535.2,CCG005777.1,CCG002611.1,CCG002642.1,CCG003190.1,CCG002161.1,CCG000100.1,CCG003148.1,CCG002969.1,CCG005727.1,CCG016128.1,CCG017281.1,CCG002944.1,CCG002520.1,CCG006976.2,CCG015889.1,CCG005758.1,CCG002774.1,CCG007880.1,CCG005592.1,CCG005825.1,CCG…
GO:0043170	macromolecule metabolic process	44	948	1	CCG009839.1,CCG017771.1,CCG003716.1,CCG003189.1,CCG004007.2,CCG003125.1,CCG005201.1,CCG004354.1,CCG011973.1,CCG000697.1,CCG005970.1,CCG002613.2,CCG017009.1,CCG002896.2,CCG008062.1,CCG005686.1,CCG003190.1,CCG017764.1,CCG000273.1,CCG010939.1,CCG016158.1,CCG002993.1,CCG005788.1,CCG006132.3,CCG005363.1,CCG016128.1,CCG013372.1,CCG005954.1,CCG002145.1,CCG002897.3,CCG012234.1,CCG005745.1,CCG000270.1,CCG…
GO:0050794	regulation of cellular process	43	541	1	CCG002642.1,CCG005777.1,CCG002611.1,CCG006892.1,CCG009929.1,CCG016413.2,CCG005201.1,CCG003185.1,CCG006329.1,CCG004353.1,CCG004594.1,CCG001143.1,CCG004914.1,CCG005803.1,CCG017617.1,CCG005727.1,CCG002969.1,CCG003148.1,CCG000100.1,CCG002161.1,CCG003190.1,CCG015889.1,CCG006976.2,CCG002520.1,CCG002944.1,CCG016128.1,CCG017281.1,CCG007879.1,CCG009832.1,CCG017606.1,CCG012234.1,CCG000270.1,CCG005745.1,CCG…
GO:0050896	response to stimulus	39	561	1	CCG001143.1,CCG004914.1,CCG007342.1,CCG004594.1,CCG005803.1,CCG006329.1,CCG006311.1,CCG004353.1,CCG017617.1,CCG009929.1,CCG001181.1,CCG005777.1,CCG016535.2,CCG006892.1,CCG003185.1,CCG016158.1,CCG002161.1,CCG002893.1,CCG005839.1,CCG016128.1,CCG017281.1,CCG006617.2,CCG015889.1,CCG002562.1,CCG002518.1,CCG000929.1,CCG010102.1,CCG005758.1,CCG002774.1,CCG006591.1,CCG007880.1,CCG005592.1,CCG007715.1,CCG…
GO:0051179	localization	39	630	1	CCG017786.1,CCG008838.1,CCG017784.1,CCG002141.1,CCG017351.2,CCG002636.5,CCG010204.1,CCG002893.1,CCG009929.1,CCG016413.2,CCG001181.1,CCG003185.1,CCG015890.1,CCG016939.1,CCG003187.1,CCG009270.1,CCG017986.1,CCG003639.2,CCG008054.1,CCG006981.1,CCG005745.1,CCG000937.1,CCG004011.1,CCG012234.1,CCG000572.1,CCG005248.1,CCG008888.1,CCG016457.1,CCG010102.1,CCG004940.1,CCG007335.1,CCG008019.1,CCG002902.1,CCG…
GO:0006807	nitrogen compound metabolic process	39	665	1	CCG005362.1,CCG006132.3,CCG010190.1,CCG005788.1,CCG002145.1,CCG016128.1,CCG005689.1,CCG007879.1,CCG010181.1,CCG004979.1,CCG005778.1,CCG006395.2,CCG018024.1,CCG005745.1,CCG002897.3,CCG005592.1,CCG007880.1,CCG005777.1,CCG005201.1,CCG003125.1,CCG004354.1,CCG004684.1,CCG017771.1,CCG006329.1,CCG000697.1,CCG018022.1,CCG002969.1,CCG008062.1,CCG007821.1,CCG002896.2,CCG015895.1,CCG006066.1,CCG003229.1,CCG…
GO:0051234	establishment of localization	35	581	1	CCG005248.1,CCG008888.1,CCG010102.1,CCG006981.1,CCG008054.1,CCG005745.1,CCG000937.1,CCG004011.1,CCG012234.1,CCG000572.1,CCG003569.1,CCG006413.2,CCG004940.1,CCG007335.1,CCG008019.1,CCG002902.1,CCG008999.2,CCG002944.1,CCG006976.2,CCG000292.1,CCG002141.1,CCG017784.1,CCG017351.2,CCG002636.5,CCG002893.1,CCG017786.1,CCG009270.1,CCG017986.1,CCG003639.2,CCG009929.1,CCG001181.1,CCG003185.1,CCG015890.1,CCG…
GO:0032501	multicellular organismal process	33	413	1	CCG005839.1,CCG005689.1,CCG016128.1,CCG003569.1,CCG011972.1,CCG005785.1,CCG006976.2,CCG002944.1,CCG000522.2,CCG002520.1,CCG003566.1,CCG016457.1,CCG002518.1,CCG002562.1,CCG012234.1,CCG016421.1,CCG018024.1,CCG005745.1,CCG004594.1,CCG001181.1,CCG016535.2,CCG016413.2,CCG004354.1,CCG016158.1,CCG005195.2,CCG000100.1,CCG000273.1,CCG010204.1,CCG005727.1,CCG008081.1,CCG008838.1,CCG002969.1,CCG002556.1
GO:0006810	transport	33	525	1	CCG009270.1,CCG017986.1,CCG003639.2,CCG009929.1,CCG001181.1,CCG015890.1,CCG003185.1,CCG016939.1,CCG003187.1,CCG017784.1,CCG002141.1,CCG017351.2,CCG002636.5,CCG002893.1,CCG017786.1,CCG003569.1,CCG006413.2,CCG004940.1,CCG008999.2,CCG002902.1,CCG007335.1,CCG008019.1,CCG002944.1,CCG000292.1,CCG006976.2,CCG008888.1,CCG010102.1,CCG008054.1,CCG006981.1,CCG004011.1,CCG005745.1,CCG000572.1,CCG012234.1
GO:0034641	cellular nitrogen compound metabolic process	31	582	1	CCG002896.2,CCG010181.1,CCG004979.1,CCG005778.1,CCG006395.2,CCG002969.1,CCG007879.1,CCG007821.1,CCG002897.3,CCG006066.1,CCG018024.1,CCG010939.1,CCG003229.1,CCG016158.1,CCG002161.1,CCG005686.1,CCG007880.1,CCG005592.1,CCG002893.1,CCG000273.1,CCG005777.1,CCG005788.1,CCG006132.3,CCG010190.1,CCG017771.1,CCG005201.1,CCG006329.1,CCG000697.1,CCG018022.1,CCG005689.1,CCG016128.1
GO:0032502	developmental process	30	383	1	CCG005689.1,CCG011972.1,CCG016128.1,CCG005839.1,CCG004594.1,CCG006976.2,CCG005785.1,CCG002520.1,CCG000522.2,CCG003566.1,CCG004354.1,CCG002944.1,CCG001181.1,CCG016535.2,CCG016413.2,CCG010204.1,CCG002518.1,CCG016158.1,CCG000100.1,CCG016457.1,CCG005195.2,CCG002562.1,CCG012234.1,CCG002556.1,CCG018024.1,CCG016421.1,CCG005745.1,CCG008838.1,CCG005727.1,CCG002969.1
GO:0044260	cellular macromolecule metabolic process	30	721	1	CCG007879.1,CCG005778.1,CCG010181.1,CCG002896.2,CCG004979.1,CCG004783.1,CCG005745.1,CCG000270.1,CCG017009.1,CCG002897.3,CCG012234.1,CCG002562.1,CCG016158.1,CCG016457.1,CCG010939.1,CCG000273.1,CCG003190.1,CCG007880.1,CCG005686.1,CCG006132.3,CCG011973.1,CCG005788.1,CCG003189.1,CCG005201.1,CCG017771.1,CCG002613.2,CCG005970.1,CCG005954.1,CCG016128.1,CCG000697.1
GO:0044707	single-multicellular organism process	29	367	1	CCG001181.1,CCG016535.2,CCG002520.1,CCG000522.2,CCG003566.1,CCG004354.1,CCG002944.1,CCG005785.1,CCG006976.2,CCG004594.1,CCG005839.1,CCG003569.1,CCG016128.1,CCG005689.1,CCG002969.1,CCG008838.1,CCG005727.1,CCG016421.1,CCG018024.1,CCG005745.1,CCG002556.1,CCG012234.1,CCG002562.1,CCG002518.1,CCG000100.1,CCG016457.1,CCG005195.2,CCG016158.1,CCG010204.1
GO:0023052	signaling	29	411	1	CCG004914.1,CCG001143.1,CCG004594.1,CCG005803.1,CCG006329.1,CCG004353.1,CCG017617.1,CCG016128.1,CCG017281.1,CCG009929.1,CCG005777.1,CCG006892.1,CCG015889.1,CCG000522.2,CCG003185.1,CCG002562.1,CCG002518.1,CCG000929.1,CCG002774.1,CCG005758.1,CCG002161.1,CCG005825.1,CCG005592.1,CCG007880.1,CCG007879.1,CCG005745.1,CCG000270.1,CCG017606.1,CCG012234.1
GO:1901360	organic cyclic compound metabolic process	29	584	1	CCG016158.1,CCG003229.1,CCG010939.1,CCG007880.1,CCG005592.1,CCG002893.1,CCG002161.1,CCG005686.1,CCG000273.1,CCG005778.1,CCG004979.1,CCG010181.1,CCG002896.2,CCG007879.1,CCG002969.1,CCG006066.1,CCG002897.3,CCG018024.1,CCG006329.1,CCG018022.1,CCG000697.1,CCG005689.1,CCG016128.1,CCG005777.1,CCG005788.1,CCG006132.3,CCG017771.1,CCG004684.1,CCG005201.1
GO:0007275	multicellular organismal development	28	321	1	CCG004594.1,CCG005839.1,CCG016128.1,CCG005689.1,CCG016535.2,CCG001181.1,CCG004354.1,CCG002944.1,CCG002520.1,CCG003566.1,CCG000522.2,CCG006976.2,CCG005785.1,CCG002562.1,CCG016457.1,CCG000100.1,CCG005195.2,CCG016158.1,CCG002518.1,CCG010204.1,CCG002969.1,CCG005727.1,CCG008838.1,CCG018024.1,CCG005745.1,CCG016421.1,CCG002556.1,CCG012234.1
GO:0048856	anatomical structure development	28	331	1	CCG011972.1,CCG016128.1,CCG005689.1,CCG004594.1,CCG002520.1,CCG000522.2,CCG003566.1,CCG004354.1,CCG002944.1,CCG006976.2,CCG005785.1,CCG016413.2,CCG016535.2,CCG001181.1,CCG010204.1,CCG002562.1,CCG002518.1,CCG016158.1,CCG000100.1,CCG016457.1,CCG005195.2,CCG005745.1,CCG018024.1,CCG016421.1,CCG012234.1,CCG002969.1,CCG008838.1,CCG005727.1
GO:0007165	signal transduction	28	357	1	CCG000929.1,CCG002518.1,CCG002562.1,CCG005825.1,CCG005592.1,CCG007880.1,CCG002161.1,CCG002774.1,CCG005758.1,CCG007879.1,CCG017606.1,CCG012234.1,CCG000270.1,CCG005745.1,CCG004353.1,CCG006329.1,CCG005803.1,CCG001143.1,CCG004594.1,CCG004914.1,CCG017281.1,CCG016128.1,CCG017617.1,CCG006892.1,CCG015889.1,CCG005777.1,CCG009929.1,CCG003185.1
GO:0044700	single organism signaling	28	368	1	CCG006329.1,CCG004353.1,CCG005803.1,CCG004914.1,CCG001143.1,CCG004594.1,CCG016128.1,CCG017281.1,CCG017617.1,CCG015889.1,CCG006892.1,CCG005777.1,CCG009929.1,CCG003185.1,CCG000929.1,CCG002518.1,CCG002562.1,CCG005825.1,CCG005592.1,CCG007880.1,CCG002161.1,CCG002774.1,CCG005758.1,CCG007879.1,CCG012234.1,CCG017606.1,CCG000270.1,CCG005745.1
GO:0007154	cell communication	28	374	1	CCG007879.1,CCG005745.1,CCG000270.1,CCG017606.1,CCG012234.1,CCG002562.1,CCG000929.1,CCG002518.1,CCG002774.1,CCG005758.1,CCG005592.1,CCG005825.1,CCG007880.1,CCG002161.1,CCG009929.1,CCG006892.1,CCG015889.1,CCG005777.1,CCG003185.1,CCG005803.1,CCG001143.1,CCG004914.1,CCG004594.1,CCG006329.1,CCG004353.1,CCG017617.1,CCG016128.1,CCG017281.1
GO:0051716	cellular response to stimulus	28	407	1	CCG000270.1,CCG005745.1,CCG017606.1,CCG012234.1,CCG007879.1,CCG002774.1,CCG005758.1,CCG002161.1,CCG005592.1,CCG005825.1,CCG007880.1,CCG002562.1,CCG002518.1,CCG000929.1,CCG003185.1,CCG009929.1,CCG005777.1,CCG006892.1,CCG015889.1,CCG016128.1,CCG017281.1,CCG017617.1,CCG004594.1,CCG001143.1,CCG004914.1,CCG005803.1,CCG004353.1,CCG006329.1
GO:0006725	cellular aromatic compound metabolic process	28	573	1	CCG006329.1,CCG018022.1,CCG000697.1,CCG016128.1,CCG005788.1,CCG005777.1,CCG006132.3,CCG004684.1,CCG017771.1,CCG005201.1,CCG003229.1,CCG010939.1,CCG016158.1,CCG002161.1,CCG005686.1,CCG007880.1,CCG005592.1,CCG002893.1,CCG000273.1,CCG004979.1,CCG010181.1,CCG002896.2,CCG005778.1,CCG002969.1,CCG007879.1,CCG002897.3,CCG006066.1,CCG018024.1
GO:0044710	single-organism metabolic process	27	523	1	CCG012234.1,CCG002897.3,CCG006066.1,CCG018024.1,CCG005745.1,CCG015895.1,CCG006395.2,CCG005778.1,CCG004979.1,CCG008081.1,CCG009832.1,CCG002969.1,CCG005592.1,CCG002893.1,CCG002161.1,CCG007013.1,CCG003229.1,CCG004684.1,CCG004354.1,CCG005777.1,CCG002118.1,CCG010190.1,CCG005689.1,CCG016435.1,CCG018022.1,CCG006329.1,CCG003769.1
GO:0006139	nucleobase-containing compound metabolic process	27	541	1	CCG006329.1,CCG016128.1,CCG018022.1,CCG000697.1,CCG006132.3,CCG005788.1,CCG005777.1,CCG005201.1,CCG017771.1,CCG016158.1,CCG010939.1,CCG003229.1,CCG000273.1,CCG005592.1,CCG002893.1,CCG007880.1,CCG005686.1,CCG002161.1,CCG007879.1,CCG002969.1,CCG005778.1,CCG002896.2,CCG010181.1,CCG004979.1,CCG018024.1,CCG002897.3,CCG006066.1
GO:0046483	heterocycle metabolic process	27	571	1	CCG006132.3,CCG005777.1,CCG005788.1,CCG005201.1,CCG017771.1,CCG006329.1,CCG016128.1,CCG018022.1,CCG000697.1,CCG002969.1,CCG007879.1,CCG010181.1,CCG002896.2,CCG004979.1,CCG005778.1,CCG018024.1,CCG006066.1,CCG002897.3,CCG010939.1,CCG003229.1,CCG016158.1,CCG000273.1,CCG002161.1,CCG005686.1,CCG005592.1,CCG007880.1,CCG002893.1
GO:0016043	cellular component organization	24	322	1	CCG000270.1,CCG005745.1,CCG000572.1,CCG012234.1,CCG006813.1,CCG017606.1,CCG003791.1,CCG006070.1,CCG002640.1,CCG005727.1,CCG008838.1,CCG002562.1,CCG016457.1,CCG000100.1,CCG000638.1,CCG002944.1,CCG004354.1,CCG003566.1,CCG006976.2,CCG016413.2,CCG001181.1,CCG004594.1,CCG011549.2,CCG009270.1
GO:0071840	cellular component organization or biogenesis	24	340	1	CCG009270.1,CCG011549.2,CCG004594.1,CCG001181.1,CCG016413.2,CCG006976.2,CCG003566.1,CCG002944.1,CCG004354.1,CCG000638.1,CCG016457.1,CCG000100.1,CCG002562.1,CCG008838.1,CCG005727.1,CCG006070.1,CCG002640.1,CCG003791.1,CCG017606.1,CCG012234.1,CCG006813.1,CCG000572.1,CCG005745.1,CCG000270.1
GO:0048731	system development	22	253	1	CCG016535.2,CCG001181.1,CCG006976.2,CCG004354.1,CCG002944.1,CCG000522.2,CCG002520.1,CCG003566.1,CCG004594.1,CCG016128.1,CCG005727.1,CCG008838.1,CCG002969.1,CCG012234.1,CCG005745.1,CCG018024.1,CCG005195.2,CCG000100.1,CCG016158.1,CCG002518.1,CCG002562.1,CCG010204.1
GO:0019538	protein metabolic process	21	465	1	CCG017764.1,CCG003190.1,CCG000136.1,CCG002993.1,CCG002562.1,CCG011694.1,CCG016457.1,CCG000270.1,CCG005745.1,CCG017009.1,CCG004783.1,CCG012234.1,CCG002897.3,CCG004979.1,CCG005778.1,CCG005363.1,CCG002613.2,CCG005970.1,CCG005954.1,CCG003189.1,CCG011973.1
GO:0044281	small molecule metabolic process	20	349	1	CCG006395.2,CCG015895.1,CCG005778.1,CCG004979.1,CCG008081.1,CCG002969.1,CCG006066.1,CCG002897.3,CCG018024.1,CCG005745.1,CCG003229.1,CCG005592.1,CCG002893.1,CCG002161.1,CCG005777.1,CCG010190.1,CCG004684.1,CCG006329.1,CCG018022.1,CCG005689.1
GO:0009058	biosynthetic process	20	429	1	CCG003189.1,CCG005201.1,CCG004354.1,CCG005788.1,CCG016128.1,CCG000697.1,CCG006329.1,CCG005745.1,CCG002897.3,CCG006066.1,CCG007879.1,CCG007821.1,CCG004979.1,CCG005778.1,CCG000273.1,CCG005686.1,CCG002893.1,CCG007880.1,CCG010939.1,CCG016158.1
GO:0009653	anatomical structure morphogenesis	19	202	1	CCG005745.1,CCG012234.1,CCG005727.1,CCG008838.1,CCG010204.1,CCG002562.1,CCG000100.1,CCG005195.2,CCG016158.1,CCG002518.1,CCG002944.1,CCG004354.1,CCG002520.1,CCG003566.1,CCG005785.1,CCG006976.2,CCG001181.1,CCG016128.1,CCG004594.1
GO:1901576	organic substance biosynthetic process	19	407	1	CCG005788.1,CCG004354.1,CCG005201.1,CCG003189.1,CCG006329.1,CCG016128.1,CCG000697.1,CCG007879.1,CCG005778.1,CCG004979.1,CCG005745.1,CCG006066.1,CCG002897.3,CCG016158.1,CCG010939.1,CCG000273.1,CCG002893.1,CCG007880.1,CCG005686.1
GO:0044249	cellular biosynthetic process	19	418	1	CCG005778.1,CCG004979.1,CCG007821.1,CCG007879.1,CCG002897.3,CCG006066.1,CCG005745.1,CCG016158.1,CCG010939.1,CCG007880.1,CCG002893.1,CCG005686.1,CCG000273.1,CCG005788.1,CCG003189.1,CCG005201.1,CCG006329.1,CCG000697.1,CCG016128.1
GO:0030154	cell differentiation	18	169	1	CCG001181.1,CCG016413.2,CCG006976.2,CCG002944.1,CCG004354.1,CCG003566.1,CCG002520.1,CCG000522.2,CCG004594.1,CCG016128.1,CCG011972.1,CCG005727.1,CCG008838.1,CCG002969.1,CCG018024.1,CCG000100.1,CCG016457.1,CCG002562.1
GO:0048869	cellular developmental process	18	186	1	CCG004594.1,CCG016128.1,CCG011972.1,CCG016413.2,CCG001181.1,CCG002520.1,CCG003566.1,CCG000522.2,CCG002944.1,CCG004354.1,CCG006976.2,CCG002562.1,CCG000100.1,CCG016457.1,CCG002969.1,CCG008838.1,CCG005727.1,CCG018024.1
GO:1902578	single-organism localization	18	268	1	CCG016457.1,CCG002141.1,CCG017351.2,CCG002893.1,CCG008054.1,CCG006981.1,CCG012234.1,CCG004011.1,CCG005745.1,CCG009270.1,CCG003569.1,CCG001181.1,CCG007335.1,CCG016939.1,CCG000292.1,CCG015890.1,CCG003185.1,CCG002944.1
GO:0010467	gene expression	18	440	1	CCG016128.1,CCG000697.1,CCG005788.1,CCG004007.2,CCG005201.1,CCG003189.1,CCG003716.1,CCG009839.1,CCG016158.1,CCG010939.1,CCG000273.1,CCG007880.1,CCG005686.1,CCG007012.1,CCG007879.1,CCG005778.1,CCG004979.1,CCG002897.3
GO:0048513	organ development	16	175	1	CCG002518.1,CCG000100.1,CCG005195.2,CCG016158.1,CCG002562.1,CCG010204.1,CCG005727.1,CCG012234.1,CCG005745.1,CCG004594.1,CCG016128.1,CCG001181.1,CCG006976.2,CCG003566.1,CCG002520.1,CCG002944.1
GO:0009059	macromolecule biosynthetic process	16	301	1	CCG007880.1,CCG005686.1,CCG000273.1,CCG016158.1,CCG010939.1,CCG002897.3,CCG005745.1,CCG005778.1,CCG004979.1,CCG007879.1,CCG000697.1,CCG016128.1,CCG004354.1,CCG003189.1,CCG005201.1,CCG005788.1
GO:0090304	nucleic acid metabolic process	16	353	1	CCG007879.1,CCG005778.1,CCG010181.1,CCG002896.2,CCG002897.3,CCG016158.1,CCG010939.1,CCG000273.1,CCG007880.1,CCG005686.1,CCG006132.3,CCG005788.1,CCG005201.1,CCG017771.1,CCG016128.1,CCG000697.1
GO:0044765	single-organism transport	15	257	1	CCG003569.1,CCG002893.1,CCG002141.1,CCG017351.2,CCG009270.1,CCG004011.1,CCG015890.1,CCG002944.1,CCG003185.1,CCG016939.1,CCG000292.1,CCG012234.1,CCG006981.1,CCG008054.1,CCG007335.1
GO:0034645	cellular macromolecule biosynthetic process	15	299	1	CCG004979.1,CCG005788.1,CCG005778.1,CCG007879.1,CCG002897.3,CCG005745.1,CCG003189.1,CCG005201.1,CCG010939.1,CCG016158.1,CCG005686.1,CCG000697.1,CCG007880.1,CCG016128.1,CCG000273.1
GO:0044267	cellular protein metabolic process	15	390	1	CCG002562.1,CCG002613.2,CCG005954.1,CCG016457.1,CCG005970.1,CCG003190.1,CCG011973.1,CCG005778.1,CCG004979.1,CCG004783.1,CCG000270.1,CCG003189.1,CCG017009.1,CCG002897.3,CCG012234.1
GO:0007166	cell surface receptor signaling pathway	14	173	1	CCG017617.1,CCG017281.1,CCG002774.1,CCG002518.1,CCG004353.1,CCG000929.1,CCG004914.1,CCG002562.1,CCG004594.1,CCG005803.1,CCG012234.1,CCG005745.1,CCG015889.1,CCG006892.1
GO:0044271	cellular nitrogen compound biosynthetic process	14	263	1	CCG007879.1,CCG007821.1,CCG005788.1,CCG005201.1,CCG006066.1,CCG010939.1,CCG006329.1,CCG016158.1,CCG000273.1,CCG016128.1,CCG005686.1,CCG000697.1,CCG002893.1,CCG007880.1
GO:0016070	RNA metabolic process	14	276	1	CCG005201.1,CCG002897.3,CCG017771.1,CCG007879.1,CCG006132.3,CCG005788.1,CCG005778.1,CCG016128.1,CCG000273.1,CCG005686.1,CCG007880.1,CCG000697.1,CCG010939.1,CCG016158.1
GO:0048468	cell development	13	126	1	CCG011972.1,CCG016128.1,CCG016457.1,CCG002562.1,CCG004594.1,CCG000522.2,CCG003566.1,CCG002944.1,CCG004354.1,CCG008838.1,CCG001181.1,CCG005727.1,CCG016413.2
GO:0009888	tissue development	13	146	1	CCG016128.1,CCG002562.1,CCG000100.1,CCG016457.1,CCG016158.1,CCG002518.1,CCG004354.1,CCG002520.1,CCG005745.1,CCG006976.2,CCG012234.1,CCG008838.1,CCG001181.1
GO:0006996	organelle organization	13	202	1	CCG000572.1,CCG012234.1,CCG006813.1,CCG006976.2,CCG017606.1,CCG002944.1,CCG005745.1,CCG005727.1,CCG001181.1,CCG016413.2,CCG002640.1,CCG009270.1,CCG000638.1
GO:0034654	nucleobase-containing compound biosynthetic process	13	247	1	CCG005686.1,CCG000697.1,CCG002893.1,CCG007880.1,CCG016128.1,CCG000273.1,CCG010939.1,CCG016158.1,CCG006329.1,CCG006066.1,CCG005201.1,CCG005788.1,CCG007879.1
GO:0019438	aromatic compound biosynthetic process	13	254	1	CCG005201.1,CCG006066.1,CCG007879.1,CCG005788.1,CCG000273.1,CCG016128.1,CCG007880.1,CCG000697.1,CCG002893.1,CCG005686.1,CCG006329.1,CCG016158.1,CCG010939.1
GO:1901362	organic cyclic compound biosynthetic process	13	257	1	CCG006066.1,CCG005201.1,CCG005788.1,CCG007879.1,CCG007880.1,CCG000697.1,CCG002893.1,CCG005686.1,CCG016128.1,CCG000273.1,CCG016158.1,CCG006329.1,CCG010939.1
GO:0018130	heterocycle biosynthetic process	13	260	1	CCG005201.1,CCG006066.1,CCG007879.1,CCG005788.1,CCG000273.1,CCG016128.1,CCG005686.1,CCG000697.1,CCG007880.1,CCG002893.1,CCG010939.1,CCG016158.1,CCG006329.1
GO:0006793	phosphorus metabolic process	13	262	1	CCG002161.1,CCG002893.1,CCG005592.1,CCG018022.1,CCG007013.1,CCG013746.1,CCG003229.1,CCG006329.1,CCG003769.1,CCG012234.1,CCG006066.1,CCG004979.1,CCG005777.1
GO:0009887	organ morphogenesis	12	91	1	CCG001181.1,CCG002520.1,CCG003566.1,CCG012234.1,CCG004594.1,CCG002562.1,CCG002518.1,CCG000100.1,CCG016158.1,CCG005195.2,CCG010204.1,CCG016128.1
GO:0007399	nervous system development	12	133	1	CCG002969.1,CCG005727.1,CCG001181.1,CCG008838.1,CCG002944.1,CCG004354.1,CCG018024.1,CCG003566.1,CCG002562.1,CCG004594.1,CCG005195.2,CCG002518.1
GO:0006796	phosphate-containing compound metabolic process	12	257	1	CCG002161.1,CCG002893.1,CCG005592.1,CCG018022.1,CCG013746.1,CCG003229.1,CCG006329.1,CCG003769.1,CCG012234.1,CCG006066.1,CCG004979.1,CCG005777.1
GO:0048729	tissue morphogenesis	11	92	1	CCG006976.2,CCG012234.1,CCG004354.1,CCG002520.1,CCG005745.1,CCG001181.1,CCG008838.1,CCG016158.1,CCG000100.1,CCG002518.1,CCG002562.1
GO:0060429	epithelium development	11	114	1	CCG002562.1,CCG016158.1,CCG000100.1,CCG016457.1,CCG002518.1,CCG004354.1,CCG005745.1,CCG002520.1,CCG012234.1,CCG008838.1,CCG001181.1
GO:0055086	nucleobase-containing small molecule metabolic process	11	179	1	CCG005777.1,CCG004979.1,CCG002969.1,CCG006066.1,CCG018024.1,CCG003229.1,CCG006329.1,CCG002161.1,CCG005592.1,CCG002893.1,CCG018022.1
GO:1901564	organonitrogen compound metabolic process	11	208	1	CCG003125.1,CCG005745.1,CCG004354.1,CCG002897.3,CCG004684.1,CCG008062.1,CCG015895.1,CCG005778.1,CCG005689.1,CCG002145.1,CCG006329.1
GO:0043412	macromolecule modification	11	234	1	CCG006132.3,CCG017009.1,CCG000270.1,CCG004783.1,CCG012234.1,CCG002562.1,CCG013372.1,CCG016457.1,CCG005970.1,CCG005954.1,CCG003190.1
GO:0002009	morphogenesis of an epithelium	10	85	1	CCG001181.1,CCG008838.1,CCG004354.1,CCG005745.1,CCG002520.1,CCG012234.1,CCG002562.1,CCG016158.1,CCG000100.1,CCG002518.1
GO:0022414	reproductive process	10	89	1	CCG002944.1,CCG016413.2,CCG008081.1,CCG011972.1,CCG016128.1,CCG005689.1,CCG016457.1,CCG016158.1,CCG005195.2,CCG002518.1
GO:0000003	reproduction	10	93	1	CCG000638.1,CCG016457.1,CCG016158.1,CCG005195.2,CCG016128.1,CCG011972.1,CCG005689.1,CCG016413.2,CCG008081.1,CCG002944.1
GO:0048699	generation of neurons	10	94	1	CCG004594.1,CCG002562.1,CCG001181.1,CCG008838.1,CCG005727.1,CCG002969.1,CCG003566.1,CCG018024.1,CCG004354.1,CCG002944.1
GO:0022008	neurogenesis	10	100	1	CCG018024.1,CCG003566.1,CCG002944.1,CCG004354.1,CCG002969.1,CCG001181.1,CCG008838.1,CCG005727.1,CCG002562.1,CCG004594.1
GO:0006811	ion transport	10	154	1	CCG007335.1,CCG008054.1,CCG006981.1,CCG000292.1,CCG016939.1,CCG003185.1,CCG004011.1,CCG002141.1,CCG017351.2,CCG003569.1
GO:0006351	transcription, DNA-templated	10	169	1	CCG016158.1,CCG010939.1,CCG007880.1,CCG000697.1,CCG005686.1,CCG016128.1,CCG000273.1,CCG005788.1,CCG007879.1,CCG005201.1
GO:0032774	RNA biosynthetic process	10	169	1	CCG007879.1,CCG005788.1,CCG005201.1,CCG010939.1,CCG016158.1,CCG016128.1,CCG000273.1,CCG005686.1,CCG000697.1,CCG007880.1
GO:0097659	nucleic acid-templated transcription	10	169	1	CCG007879.1,CCG005788.1,CCG005201.1,CCG010939.1,CCG016158.1,CCG016128.1,CCG000273.1,CCG005686.1,CCG007880.1,CCG000697.1
GO:0019637	organophosphate metabolic process	10	178	1	CCG006066.1,CCG004979.1,CCG005777.1,CCG002161.1,CCG005592.1,CCG018022.1,CCG002893.1,CCG007013.1,CCG003229.1,CCG006329.1
GO:0019953	sexual reproduction	9	67	1	CCG016413.2,CCG008081.1,CCG002944.1,CCG005195.2,CCG016457.1,CCG016158.1,CCG016128.1,CCG011972.1,CCG005689.1
GO:0044703	multi-organism reproductive process	9	71	1	CCG002944.1,CCG008081.1,CCG016413.2,CCG005689.1,CCG016128.1,CCG011972.1,CCG016457.1,CCG016158.1,CCG005195.2
GO:0051704	multi-organism process	9	90	1	CCG002944.1,CCG016413.2,CCG008081.1,CCG016128.1,CCG011972.1,CCG005689.1,CCG005195.2,CCG016457.1,CCG016158.1
GO:0042221	response to chemical	9	96	1	CCG016535.2,CCG007879.1,CCG005839.1,CCG002562.1,CCG004594.1,CCG007880.1,CCG002893.1,CCG010102.1,CCG016128.1
GO:1901575	organic substance catabolic process	9	164	1	CCG002161.1,CCG005592.1,CCG003229.1,CCG002145.1,CCG003769.1,CCG017771.1,CCG005777.1,CCG004979.1,CCG008062.1
GO:0006753	nucleoside phosphate metabolic process	9	165	1	CCG006066.1,CCG004979.1,CCG005777.1,CCG002893.1,CCG005592.1,CCG018022.1,CCG002161.1,CCG006329.1,CCG003229.1
GO:0009056	catabolic process	9	178	1	CCG017771.1,CCG004979.1,CCG005777.1,CCG008062.1,CCG005592.1,CCG002161.1,CCG003229.1,CCG003769.1,CCG002145.1
GO:0006464	cellular protein modification process	9	211	1	CCG005970.1,CCG016457.1,CCG005954.1,CCG002562.1,CCG003190.1,CCG012234.1,CCG017009.1,CCG000270.1,CCG004783.1
GO:0036211	protein modification process	9	211	1	CCG012234.1,CCG004783.1,CCG017009.1,CCG000270.1,CCG003190.1,CCG005970.1,CCG016457.1,CCG005954.1,CCG002562.1
GO:0001654	eye development	8	53	1	CCG004594.1,CCG005195.2,CCG002518.1,CCG010204.1,CCG001181.1,CCG003566.1,CCG002520.1,CCG012234.1
GO:0007423	sensory organ development	8	60	1	CCG010204.1,CCG004594.1,CCG005195.2,CCG002518.1,CCG002520.1,CCG003566.1,CCG012234.1,CCG001181.1
GO:0009790	embryo development	8	63	1	CCG012234.1,CCG006976.2,CCG004354.1,CCG005745.1,CCG016457.1,CCG002518.1,CCG004594.1,CCG005689.1
GO:0071822	protein complex subunit organization	8	64	1	CCG000638.1,CCG001181.1,CCG005727.1,CCG006070.1,CCG002640.1,CCG016413.2,CCG012234.1,CCG002944.1
GO:0032504	multicellular organism reproduction	8	67	1	CCG002944.1,CCG008081.1,CCG016413.2,CCG005689.1,CCG016128.1,CCG011972.1,CCG005195.2,CCG016457.1
GO:0048609	multicellular organismal reproductive process	8	67	1	CCG005689.1,CCG016128.1,CCG011972.1,CCG016457.1,CCG005195.2,CCG002944.1,CCG008081.1,CCG016413.2
GO:0048666	neuron development	8	68	1	CCG004594.1,CCG002562.1,CCG002944.1,CCG004354.1,CCG003566.1,CCG005727.1,CCG008838.1,CCG001181.1
GO:0030182	neuron differentiation	8	80	1	CCG005727.1,CCG008838.1,CCG001181.1,CCG002944.1,CCG004354.1,CCG003566.1,CCG004594.1,CCG002562.1
GO:0035295	tube development	8	87	1	CCG002562.1,CCG016158.1,CCG000100.1,CCG002518.1,CCG005745.1,CCG002520.1,CCG006976.2,CCG012234.1
GO:0033036	macromolecule localization	8	90	1	CCG001181.1,CCG008838.1,CCG006976.2,CCG002944.1,CCG016457.1,CCG002141.1,CCG008888.1,CCG010204.1
GO:0007010	cytoskeleton organization	8	92	1	CCG000638.1,CCG009270.1,CCG002640.1,CCG016413.2,CCG001181.1,CCG002944.1,CCG012234.1,CCG017606.1
GO:0007049	cell cycle	8	92	1	CCG009832.1,CCG016413.2,CCG001181.1,CCG002944.1,CCG002562.1,CCG000638.1,CCG003148.1,CCG016457.1
GO:0043933	macromolecular complex subunit organization	8	96	1	CCG000638.1,CCG002944.1,CCG012234.1,CCG006070.1,CCG002640.1,CCG016413.2,CCG001181.1,CCG005727.1
GO:0071702	organic substance transport	8	103	1	CCG002944.1,CCG004011.1,CCG016939.1,CCG006976.2,CCG001181.1,CCG007335.1,CCG008888.1,CCG002141.1
GO:1902589	single-organism organelle organization	8	105	1	CCG005745.1,CCG002944.1,CCG012234.1,CCG002640.1,CCG016413.2,CCG001181.1,CCG000638.1,CCG009270.1
GO:0019222	regulation of metabolic process	8	132	1	CCG006976.2,CCG002520.1,CCG002944.1,CCG002611.1,CCG005727.1,CCG016128.1,CCG003148.1,CCG016457.1
GO:0048592	eye morphogenesis	7	45	1	CCG002520.1,CCG003566.1,CCG010204.1,CCG004594.1,CCG002518.1,CCG001181.1,CCG005195.2
GO:0090596	sensory organ morphogenesis	7	45	1	CCG002520.1,CCG003566.1,CCG010204.1,CCG004594.1,CCG005195.2,CCG002518.1,CCG001181.1
GO:0007276	gamete generation	7	57	1	CCG011972.1,CCG016128.1,CCG002944.1,CCG005689.1,CCG016413.2,CCG016457.1,CCG008081.1
GO:0044702	single organism reproductive process	7	57	1	CCG002944.1,CCG016128.1,CCG011972.1,CCG005689.1,CCG016413.2,CCG016457.1,CCG008081.1
GO:0002165	instar larval or pupal development	7	58	1	CCG012234.1,CCG005689.1,CCG002520.1,CCG016128.1,CCG002518.1,CCG016158.1,CCG002562.1
GO:0035239	tube morphogenesis	7	65	1	CCG002518.1,CCG016158.1,CCG002562.1,CCG012234.1,CCG006976.2,CCG005745.1,CCG002520.1
GO:0009791	post-embryonic development	7	67	1	CCG002518.1,CCG016158.1,CCG002562.1,CCG012234.1,CCG005689.1,CCG002520.1,CCG016128.1
GO:0016192	vesicle-mediated transport	7	83	1	CCG006976.2,CCG012234.1,CCG003187.1,CCG002893.1,CCG000572.1,CCG005745.1,CCG015890.1
GO:0035556	intracellular signal transduction	7	88	1	CCG005777.1,CCG009929.1,CCG012234.1,CCG002161.1,CCG017606.1,CCG005592.1,CCG000270.1
GO:0031323	regulation of cellular metabolic process	7	96	1	CCG003148.1,CCG005727.1,CCG016457.1,CCG002611.1,CCG016128.1,CCG002520.1,CCG006976.2
GO:0065008	regulation of biological quality	7	133	1	CCG004354.1,CCG016421.1,CCG003190.1,CCG005689.1,CCG006976.2,CCG017606.1,CCG017155.1
GO:0009792	embryo development ending in birth or egg hatching	6	31	1	CCG004594.1,CCG002518.1,CCG016457.1,CCG004354.1,CCG012234.1,CCG005689.1
GO:0007552	metamorphosis	6	51	1	CCG012234.1,CCG002520.1,CCG016128.1,CCG002518.1,CCG016158.1,CCG002562.1
GO:0048707	instar larval or pupal morphogenesis	6	51	1	CCG002562.1,CCG002518.1,CCG016158.1,CCG002520.1,CCG016128.1,CCG012234.1
GO:0048812	neuron projection morphogenesis	6	51	1	CCG002944.1,CCG004354.1,CCG003566.1,CCG005727.1,CCG004594.1,CCG002562.1
GO:0009886	post-embryonic morphogenesis	6	52	1	CCG002518.1,CCG016158.1,CCG002562.1,CCG012234.1,CCG002520.1,CCG016128.1
GO:0031175	neuron projection development	6	52	1	CCG002562.1,CCG004594.1,CCG005727.1,CCG003566.1,CCG004354.1,CCG002944.1
GO:0032990	cell part morphogenesis	6	58	1	CCG004354.1,CCG002944.1,CCG003566.1,CCG005727.1,CCG004594.1,CCG002562.1
GO:0048858	cell projection morphogenesis	6	58	1	CCG005727.1,CCG002562.1,CCG004594.1,CCG004354.1,CCG002944.1,CCG003566.1
GO:0060562	epithelial tube morphogenesis	6	59	1	CCG016158.1,CCG002518.1,CCG002562.1,CCG012234.1,CCG002520.1,CCG005745.1
GO:0000902	cell morphogenesis	6	61	1	CCG005727.1,CCG002562.1,CCG004594.1,CCG004354.1,CCG002944.1,CCG003566.1
GO:0030030	cell projection organization	6	64	1	CCG002562.1,CCG004594.1,CCG005727.1,CCG003566.1,CCG002944.1,CCG004354.1
GO:0007444	imaginal disc development	6	70	1	CCG012234.1,CCG002520.1,CCG002518.1,CCG016158.1,CCG000100.1,CCG002562.1
GO:0007017	microtubule-based process	6	73	1	CCG002944.1,CCG016413.2,CCG009270.1,CCG000638.1,CCG003229.1,CCG001181.1
GO:0032989	cellular component morphogenesis	6	73	1	CCG003566.1,CCG002944.1,CCG004354.1,CCG002562.1,CCG004594.1,CCG005727.1
GO:0034655	nucleobase-containing compound catabolic process	6	83	1	CCG005777.1,CCG003229.1,CCG004979.1,CCG002161.1,CCG017771.1,CCG005592.1
GO:0019439	aromatic compound catabolic process	6	85	1	CCG004979.1,CCG005777.1,CCG003229.1,CCG017771.1,CCG005592.1,CCG002161.1
GO:0044270	cellular nitrogen compound catabolic process	6	86	1	CCG005777.1,CCG003229.1,CCG004979.1,CCG002161.1,CCG005592.1,CCG017771.1
GO:0046700	heterocycle catabolic process	6	86	1	CCG005777.1,CCG003229.1,CCG004979.1,CCG005592.1,CCG017771.1,CCG002161.1
GO:1901361	organic cyclic compound catabolic process	6	87	1	CCG002161.1,CCG005592.1,CCG017771.1,CCG003229.1,CCG005777.1,CCG004979.1
GO:0044712	single-organism catabolic process	6	110	1	CCG002161.1,CCG005592.1,CCG003769.1,CCG003229.1,CCG005777.1,CCG004979.1
GO:0006082	organic acid metabolic process	6	130	1	CCG005745.1,CCG004684.1,CCG002897.3,CCG015895.1,CCG005778.1,CCG008081.1
GO:0043436	oxoacid metabolic process	6	130	1	CCG015895.1,CCG005778.1,CCG008081.1,CCG005745.1,CCG002897.3,CCG004684.1
GO:0044248	cellular catabolic process	6	137	1	CCG004979.1,CCG005777.1,CCG003229.1,CCG002161.1,CCG005592.1,CCG017771.1
GO:0006022	aminoglycan metabolic process	5	29	1	CCG008062.1,CCG002145.1,CCG004354.1,CCG003125.1,CCG005745.1
GO:0001745	compound eye morphogenesis	5	31	1	CCG003566.1,CCG010204.1,CCG005195.2,CCG001181.1,CCG004594.1
GO:0048749	compound eye development	5	31	1	CCG004594.1,CCG005195.2,CCG001181.1,CCG010204.1,CCG003566.1
GO:0000226	microtubule cytoskeleton organization	5	33	1	CCG016413.2,CCG009270.1,CCG001181.1,CCG000638.1,CCG002944.1
GO:0045165	cell fate commitment	5	37	1	CCG002944.1,CCG002520.1,CCG006976.2,CCG016457.1,CCG001181.1
GO:0000278	mitotic cell cycle	5	38	1	CCG003148.1,CCG016457.1,CCG002562.1,CCG009832.1,CCG016413.2
GO:0009628	response to abiotic stimulus	5	38	1	CCG000270.1,CCG016158.1,CCG001181.1,CCG007342.1,CCG002562.1
GO:0007472	wing disc morphogenesis	5	41	1	CCG002518.1,CCG016158.1,CCG002562.1,CCG012234.1,CCG002520.1
GO:0035220	wing disc development	5	41	1	CCG002520.1,CCG012234.1,CCG002562.1,CCG002518.1,CCG016158.1
GO:0007292	female gamete generation	5	42	1	CCG005689.1,CCG016128.1,CCG002944.1,CCG016457.1,CCG016413.2
GO:0048646	anatomical structure formation involved in morphogenesis	5	42	1	CCG002518.1,CCG006976.2,CCG002520.1,CCG005745.1,CCG002944.1
GO:0007560	imaginal disc morphogenesis	5	50	1	CCG002520.1,CCG012234.1,CCG002562.1,CCG002518.1,CCG016158.1
GO:0048563	post-embryonic organ morphogenesis	5	50	1	CCG002562.1,CCG002518.1,CCG016158.1,CCG002520.1,CCG012234.1
GO:0048569	post-embryonic organ development	5	51	1	CCG002520.1,CCG012234.1,CCG002562.1,CCG016158.1,CCG002518.1
GO:0022402	cell cycle process	5	58	1	CCG002944.1,CCG003148.1,CCG001181.1,CCG000638.1,CCG016413.2
GO:0003006	developmental process involved in reproduction	5	61	1	CCG016457.1,CCG002518.1,CCG016413.2,CCG011972.1,CCG002944.1
GO:0009605	response to external stimulus	5	62	1	CCG002893.1,CCG016535.2,CCG001181.1,CCG002562.1,CCG004594.1
GO:0008104	protein localization	5	65	1	CCG002944.1,CCG006976.2,CCG008888.1,CCG001181.1,CCG008838.1
GO:0040011	locomotion	5	66	1	CCG002893.1,CCG016535.2,CCG003769.1,CCG004594.1,CCG002562.1
GO:0022607	cellular component assembly	5	70	1	CCG003791.1,CCG006070.1,CCG016457.1,CCG011549.2,CCG000638.1
GO:1901135	carbohydrate derivative metabolic process	5	70	1	CCG005745.1,CCG003125.1,CCG004354.1,CCG002145.1,CCG008062.1
GO:0009143	nucleoside triphosphate catabolic process	5	76	1	CCG002161.1,CCG005592.1,CCG004979.1,CCG005777.1,CCG003229.1
GO:0009146	purine nucleoside triphosphate catabolic process	5	76	1	CCG003229.1,CCG005777.1,CCG004979.1,CCG005592.1,CCG002161.1
GO:0009203	ribonucleoside triphosphate catabolic process	5	76	1	CCG005592.1,CCG002161.1,CCG004979.1,CCG005777.1,CCG003229.1
GO:0009207	purine ribonucleoside triphosphate catabolic process	5	76	1	CCG005592.1,CCG002161.1,CCG004979.1,CCG005777.1,CCG003229.1
GO:0046434	organophosphate catabolic process	5	76	1	CCG005777.1,CCG003229.1,CCG004979.1,CCG002161.1,CCG005592.1
GO:1901292	nucleoside phosphate catabolic process	5	76	1	CCG004979.1,CCG005777.1,CCG003229.1,CCG002161.1,CCG005592.1
GO:0051641	cellular localization	5	79	1	CCG005745.1,CCG002944.1,CCG001181.1,CCG016457.1,CCG009270.1
GO:0080090	regulation of primary metabolic process	5	83	1	CCG002520.1,CCG006976.2,CCG002611.1,CCG003148.1,CCG005727.1
GO:0010468	regulation of gene expression	5	88	1	CCG002611.1,CCG003148.1,CCG005727.1,CCG002520.1,CCG006976.2
GO:0044085	cellular component biogenesis	5	88	1	CCG016457.1,CCG011549.2,CCG000638.1,CCG003791.1,CCG006070.1
GO:0060255	regulation of macromolecule metabolic process	5	100	1	CCG002520.1,CCG006976.2,CCG002611.1,CCG005727.1,CCG003148.1
GO:0009141	nucleoside triphosphate metabolic process	5	101	1	CCG005777.1,CCG004979.1,CCG003229.1,CCG002161.1,CCG005592.1
GO:0009144	purine nucleoside triphosphate metabolic process	5	101	1	CCG003229.1,CCG005777.1,CCG004979.1,CCG005592.1,CCG002161.1
GO:0009199	ribonucleoside triphosphate metabolic process	5	101	1	CCG002161.1,CCG005592.1,CCG005777.1,CCG004979.1,CCG003229.1
GO:0009205	purine ribonucleoside triphosphate metabolic process	5	101	1	CCG002161.1,CCG005592.1,CCG005777.1,CCG003229.1,CCG004979.1
GO:0044711	single-organism biosynthetic process	5	101	1	CCG002893.1,CCG006066.1,CCG004354.1,CCG005745.1,CCG006329.1
GO:0019752	carboxylic acid metabolic process	5	125	1	CCG004684.1,CCG002897.3,CCG008081.1,CCG005778.1,CCG015895.1
GO:0007051	spindle organization	4	17	1	CCG002944.1,CCG001181.1,CCG000638.1,CCG016413.2
GO:0048598	embryonic morphogenesis	4	23	1	CCG005745.1,CCG004354.1,CCG012234.1,CCG006976.2
GO:0060284	regulation of cell development	4	23	1	CCG017606.1,CCG002944.1,CCG018024.1,CCG002969.1
GO:0001700	embryonic development via the syncytial blastoderm	4	24	1	CCG012234.1,CCG004354.1,CCG016457.1,CCG004594.1
GO:0012501	programmed cell death	4	29	1	CCG011527.1,CCG005195.2,CCG016457.1,CCG016128.1
GO:0008219	cell death	4	31	1	CCG005195.2,CCG016457.1,CCG011527.1,CCG016128.1
GO:0016265	death	4	31	1	CCG016128.1,CCG016457.1,CCG005195.2,CCG011527.1
GO:0045595	regulation of cell differentiation	4	34	1	CCG002944.1,CCG018024.1,CCG017606.1,CCG002969.1
GO:0006935	chemotaxis	4	35	1	CCG002893.1,CCG016535.2,CCG002562.1,CCG004594.1
GO:0042330	taxis	4	35	1	CCG016535.2,CCG004594.1,CCG002562.1,CCG002893.1
GO:0007167	enzyme linked receptor protein signaling pathway	4	37	1	CCG005745.1,CCG012234.1,CCG004594.1,CCG002562.1
GO:0071705	nitrogen compound transport	4	38	1	CCG001181.1,CCG007335.1,CCG016939.1,CCG004011.1
GO:0051128	regulation of cellular component organization	4	44	1	CCG002944.1,CCG017606.1,CCG009832.1,CCG003148.1
GO:0006897	endocytosis	4	46	1	CCG012234.1,CCG002893.1,CCG005745.1,CCG015890.1
GO:0050793	regulation of developmental process	4	48	1	CCG002944.1,CCG018024.1,CCG017606.1,CCG002969.1
GO:0015031	protein transport	4	52	1	CCG008888.1,CCG001181.1,CCG002944.1,CCG006976.2
GO:0045184	establishment of protein localization	4	52	1	CCG001181.1,CCG008888.1,CCG006976.2,CCG002944.1
GO:0051252	regulation of RNA metabolic process	4	54	1	CCG006976.2,CCG002520.1,CCG002611.1,CCG005727.1
GO:0006928	cellular component movement	4	57	1	CCG004594.1,CCG001181.1,CCG009270.1,CCG002944.1
GO:0019219	regulation of nucleobase-containing compound metabolic process	4	60	1	CCG006976.2,CCG002520.1,CCG005727.1,CCG002611.1
GO:0051171	regulation of nitrogen compound metabolic process	4	61	1	CCG002520.1,CCG006976.2,CCG002611.1,CCG005727.1
GO:0006629	lipid metabolic process	4	64	1	CCG005689.1,CCG016435.1,CCG007013.1,CCG008081.1
GO:0007186	G-protein coupled receptor signaling pathway	4	65	1	CCG004914.1,CCG015889.1,CCG006892.1,CCG017617.1
GO:0006520	cellular amino acid metabolic process	4	83	1	CCG015895.1,CCG005778.1,CCG004684.1,CCG002897.3
GO:0006412	translation	4	100	1	CCG003189.1,CCG002897.3,CCG004979.1,CCG005778.1
GO:0006403	RNA localization	3	12	1	CCG002944.1,CCG001181.1,CCG016457.1
GO:0007018	microtubule-based movement	3	13	1	CCG002944.1,CCG001181.1,CCG009270.1
GO:0009755	hormone-mediated signaling pathway	3	14	1	CCG016128.1,CCG007880.1,CCG007879.1
GO:0032870	cellular response to hormone stimulus	3	15	1	CCG007880.1,CCG016128.1,CCG007879.1
GO:0009725	response to hormone	3	16	1	CCG007879.1,CCG016128.1,CCG007880.1
GO:0001738	morphogenesis of a polarized epithelium	3	17	1	CCG000100.1,CCG008838.1,CCG001181.1
GO:0051640	organelle localization	3	18	1	CCG001181.1,CCG002944.1,CCG005745.1
GO:0071495	cellular response to endogenous stimulus	3	18	1	CCG007879.1,CCG007880.1,CCG016128.1
GO:0006357	regulation of transcription from RNA polymerase II promoter	3	19	1	CCG002611.1,CCG002520.1,CCG006976.2
GO:0006865	amino acid transport	3	20	1	CCG004011.1,CCG016939.1,CCG007335.1
GO:0009719	response to endogenous stimulus	3	20	1	CCG007879.1,CCG016128.1,CCG007880.1
GO:0070887	cellular response to chemical stimulus	3	21	1	CCG016128.1,CCG007880.1,CCG007879.1
GO:0071310	cellular response to organic substance	3	21	1	CCG007880.1,CCG016128.1,CCG007879.1
GO:0015711	organic anion transport	3	23	1	CCG016939.1,CCG004011.1,CCG007335.1
GO:0015849	organic acid transport	3	23	1	CCG004011.1,CCG016939.1,CCG007335.1
GO:0046942	carboxylic acid transport	3	23	1	CCG007335.1,CCG016939.1,CCG004011.1
GO:0007169	transmembrane receptor protein tyrosine kinase signaling pathway	3	25	1	CCG012234.1,CCG005745.1,CCG004594.1
GO:0022403	cell cycle phase	3	25	1	CCG001181.1,CCG003148.1,CCG002944.1
GO:0044848	biological phase	3	25	1	CCG003148.1,CCG001181.1,CCG002944.1
GO:0046530	photoreceptor cell differentiation	3	28	1	CCG001181.1,CCG008838.1,CCG004594.1
GO:0006909	phagocytosis	3	30	1	CCG012234.1,CCG002893.1,CCG015890.1
GO:0010033	response to organic substance	3	31	1	CCG007879.1,CCG016128.1,CCG007880.1
GO:0006820	anion transport	3	32	1	CCG007335.1,CCG016939.1,CCG004011.1
GO:0048477	oogenesis	3	32	1	CCG016413.2,CCG016457.1,CCG002944.1
GO:0060541	respiratory system development	3	36	1	CCG012234.1,CCG005745.1,CCG004354.1
GO:0007281	germ cell development	3	37	1	CCG002944.1,CCG016457.1,CCG016413.2
GO:0022412	cellular process involved in reproduction in multicellular organism	3	39	1	CCG016457.1,CCG016413.2,CCG002944.1
GO:0051239	regulation of multicellular organismal process	3	41	1	CCG016604.2,CCG002969.1,CCG018024.1
GO:0046907	intracellular transport	3	44	1	CCG001181.1,CCG009270.1,CCG002944.1
GO:0055085	transmembrane transport	3	45	1	CCG003569.1,CCG008054.1,CCG006981.1
GO:0006355	regulation of transcription, DNA-templated	3	52	1	CCG006976.2,CCG002520.1,CCG002611.1
GO:1903506	regulation of nucleic acid-templated transcription	3	52	1	CCG002611.1,CCG006976.2,CCG002520.1
GO:2001141	regulation of RNA biosynthetic process	3	52	1	CCG002611.1,CCG002520.1,CCG006976.2
GO:0009057	macromolecule catabolic process	3	53	1	CCG017771.1,CCG002145.1,CCG008062.1
GO:0009889	regulation of biosynthetic process	3	59	1	CCG006976.2,CCG002520.1,CCG002611.1
GO:0010556	regulation of macromolecule biosynthetic process	3	59	1	CCG002520.1,CCG006976.2,CCG002611.1
GO:0031326	regulation of cellular biosynthetic process	3	59	1	CCG002611.1,CCG006976.2,CCG002520.1
GO:2000112	regulation of cellular macromolecule biosynthetic process	3	59	1	CCG002611.1,CCG002520.1,CCG006976.2
GO:0051649	establishment of localization in cell	3	62	1	CCG002944.1,CCG001181.1,CCG009270.1
GO:0009117	nucleotide metabolic process	3	63	1	CCG006329.1,CCG006066.1,CCG018022.1
GO:0051276	chromosome organization	3	66	1	CCG005727.1,CCG001181.1,CCG002944.1
GO:1901293	nucleoside phosphate biosynthetic process	3	67	1	CCG006329.1,CCG006066.1,CCG002893.1
GO:0007610	behavior	3	68	1	CCG005689.1,CCG016158.1,CCG005195.2
GO:0090407	organophosphate biosynthetic process	3	70	1	CCG002893.1,CCG006066.1,CCG006329.1
GO:1901566	organonitrogen compound biosynthetic process	3	81	1	CCG006329.1,CCG004354.1,CCG005745.1
GO:0005975	carbohydrate metabolic process	3	86	1	CCG003769.1,CCG005906.1,CCG002118.1
GO:0006812	cation transport	3	107	1	CCG008054.1,CCG006981.1,CCG003569.1
GO:0014041	regulation of neuron maturation	2	2	1	CCG018024.1,CCG002969.1
GO:0048859	formation of anatomical boundary	2	2	1	CCG002518.1,CCG002520.1
GO:1903429	regulation of cell maturation	2	2	1	CCG018024.1,CCG002969.1
GO:0001707	mesoderm formation	2	4	1	CCG006976.2,CCG005745.1
GO:0007498	mesoderm development	2	4	1	CCG006976.2,CCG005745.1
GO:0048332	mesoderm morphogenesis	2	4	1	CCG006976.2,CCG005745.1
GO:0001704	formation of primary germ layer	2	5	1	CCG006976.2,CCG005745.1
GO:0006901	vesicle coating	2	5	1	CCG000572.1,CCG006976.2
GO:0006023	aminoglycan biosynthetic process	2	6	1	CCG004354.1,CCG005745.1
GO:0016331	morphogenesis of embryonic epithelium	2	6	1	CCG012234.1,CCG004354.1
GO:0031023	microtubule organizing center organization	2	6	1	CCG002944.1,CCG001181.1
GO:0051297	centrosome organization	2	6	1	CCG002944.1,CCG001181.1
GO:0006900	membrane budding	2	7	1	CCG000572.1,CCG006976.2
GO:0051646	mitochondrion localization	2	7	1	CCG001181.1,CCG005745.1
GO:0006026	aminoglycan catabolic process	2	8	1	CCG002145.1,CCG008062.1
GO:0007617	mating behavior	2	8	1	CCG005195.2,CCG016158.1
GO:0010769	regulation of cell morphogenesis involved in differentiation	2	8	1	CCG017606.1,CCG002944.1
GO:0022604	regulation of cell morphogenesis	2	8	1	CCG017606.1,CCG002944.1
GO:0043954	cellular component maintenance	2	8	1	CCG008838.1,CCG000270.1
GO:1901136	carbohydrate derivative catabolic process	2	8	1	CCG008062.1,CCG002145.1
GO:0007369	gastrulation	2	9	1	CCG005745.1,CCG006976.2
GO:0007618	mating	2	9	1	CCG005195.2,CCG016158.1
GO:0048546	digestive tract morphogenesis	2	9	1	CCG005745.1,CCG006976.2
GO:0010970	microtubule-based transport	2	10	1	CCG009270.1,CCG002944.1
GO:0016050	vesicle organization	2	10	1	CCG000572.1,CCG006976.2
GO:0030705	cytoskeleton-dependent intracellular transport	2	10	1	CCG009270.1,CCG002944.1
GO:0032259	methylation	2	10	1	CCG006132.3,CCG001943.4
GO:0048102	autophagic cell death	2	10	1	CCG011527.1,CCG016128.1
GO:0048565	digestive tract development	2	11	1	CCG005745.1,CCG006976.2
GO:0051656	establishment of organelle localization	2	11	1	CCG002944.1,CCG001181.1
GO:0055123	digestive system development	2	11	1	CCG005745.1,CCG006976.2
GO:0007015	actin filament organization	2	12	1	CCG002640.1,CCG012234.1
GO:0007431	salivary gland development	2	12	1	CCG016128.1,CCG012234.1
GO:0009416	response to light stimulus	2	12	1	CCG001181.1,CCG002562.1
GO:0010564	regulation of cell cycle process	2	12	1	CCG009832.1,CCG003148.1
GO:0019098	reproductive behavior	2	12	1	CCG005195.2,CCG016158.1
GO:0035272	exocrine system development	2	12	1	CCG016128.1,CCG012234.1
GO:0042461	photoreceptor cell development	2	12	1	CCG008838.1,CCG001181.1
GO:0044705	multi-organism reproductive behavior	2	12	1	CCG016158.1,CCG005195.2
GO:0007420	brain development	2	13	1	CCG002944.1,CCG002562.1
GO:0032879	regulation of localization	2	13	1	CCG003190.1,CCG016535.2
GO:0045664	regulation of neuron differentiation	2	13	1	CCG018024.1,CCG002969.1
GO:0001708	cell fate specification	2	14	1	CCG006976.2,CCG002520.1
GO:0030855	epithelial cell differentiation	2	14	1	CCG001181.1,CCG016457.1
GO:0048732	gland development	2	14	1	CCG016128.1,CCG012234.1
GO:0050767	regulation of neurogenesis	2	14	1	CCG002969.1,CCG018024.1
GO:1901565	organonitrogen compound catabolic process	2	14	1	CCG008062.1,CCG002145.1
GO:0051726	regulation of cell cycle	2	15	1	CCG003148.1,CCG009832.1
GO:0061024	membrane organization	2	15	1	CCG006976.2,CCG000572.1
GO:0051705	multi-organism behavior	2	16	1	CCG005195.2,CCG016158.1
GO:0060322	head development	2	16	1	CCG002562.1,CCG002944.1
GO:1902580	single-organism cellular localization	2	16	1	CCG005745.1,CCG016457.1
GO:0022603	regulation of anatomical structure morphogenesis	2	18	1	CCG017606.1,CCG002944.1
GO:0045216	cell-cell junction organization	2	18	1	CCG008838.1,CCG011549.2
GO:0000075	cell cycle checkpoint	2	19	1	CCG003148.1,CCG002944.1
GO:0033043	regulation of organelle organization	2	19	1	CCG003148.1,CCG009832.1
GO:0061061	muscle structure development	2	19	1	CCG005195.2,CCG006976.2
GO:1901615	organic hydroxy compound metabolic process	2	19	1	CCG005689.1,CCG004684.1
GO:0009314	response to radiation	2	20	1	CCG002562.1,CCG001181.1
GO:0000087	mitotic M phase	2	21	1	CCG002944.1,CCG001181.1
GO:0000279	M phase	2	22	1	CCG002944.1,CCG001181.1
GO:0001505	regulation of neurotransmitter levels	2	22	1	CCG003190.1,CCG006976.2
GO:0034330	cell junction organization	2	22	1	CCG011549.2,CCG008838.1
GO:0051960	regulation of nervous system development	2	22	1	CCG002969.1,CCG018024.1
GO:0001751	compound eye photoreceptor cell differentiation	2	23	1	CCG001181.1,CCG004594.1
GO:0001754	eye photoreceptor cell differentiation	2	23	1	CCG001181.1,CCG004594.1
GO:0007409	axonogenesis	2	24	1	CCG004354.1,CCG004594.1
GO:0007417	central nervous system development	2	24	1	CCG002562.1,CCG002944.1
GO:0061564	axon development	2	24	1	CCG004354.1,CCG004594.1
GO:0009060	aerobic respiration	2	25	1	CCG009832.1,CCG012234.1
GO:2000026	regulation of multicellular organismal development	2	27	1	CCG018024.1,CCG002969.1
GO:0006418	tRNA aminoacylation for protein translation	2	29	1	CCG005778.1,CCG002897.3
GO:0043038	amino acid activation	2	29	1	CCG005778.1,CCG002897.3
GO:0043039	tRNA aminoacylation	2	29	1	CCG002897.3,CCG005778.1
GO:0048667	cell morphogenesis involved in neuron differentiation	2	29	1	CCG004354.1,CCG004594.1
GO:1902582	single-organism intracellular transport	2	30	1	CCG002944.1,CCG009270.1
GO:0000904	cell morphogenesis involved in differentiation	2	31	1	CCG004354.1,CCG004594.1
GO:0048518	positive regulation of biological process	2	32	1	CCG016535.2,CCG003190.1
GO:0006399	tRNA metabolic process	2	36	1	CCG002897.3,CCG005778.1
GO:1901137	carbohydrate derivative biosynthetic process	2	37	1	CCG005745.1,CCG004354.1
GO:0030036	actin cytoskeleton organization	2	38	1	CCG012234.1,CCG002640.1
GO:0034220	ion transmembrane transport	2	38	1	CCG008054.1,CCG006981.1
GO:0034660	ncRNA metabolic process	2	40	1	CCG005778.1,CCG002897.3
GO:0045333	cellular respiration	2	40	1	CCG009832.1,CCG012234.1
GO:0009165	nucleotide biosynthetic process	2	41	1	CCG006066.1,CCG006329.1
GO:0030029	actin filament-based process	2	42	1	CCG012234.1,CCG002640.1
GO:0003002	regionalization	2	45	1	CCG002944.1,CCG016457.1
GO:0009966	regulation of signal transduction	2	46	1	CCG002642.1,CCG016457.1
GO:0015980	energy derivation by oxidation of organic compounds	2	48	1	CCG012234.1,CCG009832.1
GO:0009123	nucleoside monophosphate metabolic process	2	50	1	CCG006329.1,CCG002893.1
GO:0009124	nucleoside monophosphate biosynthetic process	2	50	1	CCG006329.1,CCG002893.1
GO:0003008	system process	2	55	1	CCG003569.1,CCG005689.1
GO:0010646	regulation of cell communication	2	56	1	CCG002642.1,CCG016457.1
GO:0023051	regulation of signaling	2	57	1	CCG002642.1,CCG016457.1
GO:0055114	oxidation-reduction process	2	59	1	CCG012234.1,CCG009832.1
GO:0006091	generation of precursor metabolites and energy	2	62	1	CCG012234.1,CCG009832.1
GO:0007389	pattern specification process	2	64	1	CCG016457.1,CCG002944.1
GO:0048583	regulation of response to stimulus	2	68	1	CCG002642.1,CCG016457.1
GO:0044723	single-organism carbohydrate metabolic process	2	69	1	CCG003769.1,CCG002118.1
GO:0030001	metal ion transport	2	70	1	CCG006981.1,CCG003569.1
GO:0006259	DNA metabolic process	2	79	1	CCG010181.1,CCG002896.2
GO:0006950	response to stress	2	115	1	CCG006617.2,CCG006311.1
