# Supplementary material for: Variation among 532 genomes unveils the origin and evolutionary history of a global insect herbivore
Source: Nat Commun. 2020 May 8;11:2321. doi: 10.1038/s41467-020-16178-9 (PMC7211002; doi:10.1038/s41467-020-16178-9)
Supplement: Supplementary file 4 — Source Data [file 41467_2020_16178_MOESM4_ESM.zip › Source_data/Source_data/SourceDataSupplementary/Supplementary Figure 11. Genotype_of_Resistant_genes_isolated_from_EigenGWAS/derived_allele_Px003348_genotype.txt]

NA_M_11	C
NA_M_12	C
NA_M_5	-
NA_M_6	C
NA_M_8	C
POP10_AF_3	C
POP10_AF_4	C
POP10_AF_5	C
POP10_AF_7	C
POP10_AF_8	-
POP10_AS_10	C
POP10_AS_2	Y
POP10_AS_2-2	T
POP10_AS_2-3	-
POP10_AS_4	Y
POP10_NA_1	C
POP10_NA_10	C
POP10_NA_12	C
POP10_NA_8	C
POP10_NA_9	C
POP10_OC_23	Y
POP10_OC_24	Y
POP10_OC_26	T
POP10_OC_5	Y
POP10_OC_6	T
POP10_SA_10	C
POP10_SA_11	C
POP10_SA_2	C
POP10_SA_4	C
POP10_SA_5	C
POP11_AF_2	C
POP11_AF_4	C
POP11_AF_5	C
POP11_AF_7	C
POP11_AF_9	C
POP11_AS_11	C
POP11_AS_3	C
POP11_AS_6	C
POP11_AS_7	C
POP11_AS_9	C
POP11_EU_1	C
POP11_EU_2	C
POP11_EU_7	C
POP11_EU_7-2	C
POP11_EU_9	C
POP11_SA_1	-
POP11_SA_3	C
POP11_SA_4	C
POP11_SA_7	C
POP11_SA_8	-
POP12_AF_15	C
POP12_AF_19	C
POP12_AF_2	C
POP12_AF_24a	C
POP12_AF_7	C
POP12_AS_1a	C
POP12_AS_3a	C
POP12_AS_7a	C
POP12_AS_8a	C
POP12_AS_9	C
POP12_EU_10	C
POP12_EU_2	C
POP12_EU_8	C
POP12_NA_1	C
POP12_NA_2	-
POP12_NA_3	C
POP12_NA_4	C
POP12_NA_5	C
POP12_SA_1	C
POP12_SA_2	C
POP12_SA_3	C
POP12_SA_7	C
POP13_AF_1	C
POP13_AF_2	C
POP13_AF_4	C
POP13_AF_6	C
POP13_AF_7	C
POP13_AS_1	C
POP13_AS_10	C
POP13_AS_2	C
POP13_AS_6	C
POP13_AS_7	C
POP13_EU_2	C
POP13_EU_5	C
POP13_EU_6	C
POP13_NA_1	C
POP13_NA_2	-
POP13_NA_5	C
POP13_NA_6	C
POP13_NA_7	C
POP14_AF_10	C
POP14_AF_3	C
POP14_AF_6	C
POP14_AF_8	C
POP14_AF_9	C
POP14_AS_13	C
POP14_AS_2	C
POP14_AS_3	C
POP14_AS_5	C
POP14_AS_6	C
POP14_EU_2	C
POP14_EU_2-2	C
POP14_EU_3	C
POP14_EU_4	C
POP14_EU_9	C
POP14_NA_1	C
POP14_NA_12	C
POP14_NA_13	C
POP14_NA_15	C
POP14_NA_2	C
POP15_AF_10	C
POP15_AF_2	C
POP15_AF_3	C
POP15_AF_5	C
POP15_AF_6	C
POP15_AS_1	C
POP15_AS_2	C
POP15_AS_3	C
POP15_AS_4	C
POP15_AS_6	C
POP15_EU_2	C
POP15_EU_5	C
POP15_EU_6	C
POP15_EU_7	C
POP15_NA_2	C
POP15_NA_3	C
POP15_NA_4	C
POP15_NA_5	C
POP15_NA_6	C
POP16_AF_1	C
POP16_AF_4	C
POP16_AF_5	C
POP16_AF_6	C
POP16_AF_7	C
POP16_AS_2	C
POP16_AS_4	C
POP16_AS_5	C
POP16_AS_5-2	C
POP16_AS_6	C
POP16_EU_1	C
POP16_EU_2	C
POP16_EU_31	C
POP16_EU_9	C
POP17_AS_1	C
POP17_AS_1-2	C
POP17_NA_1	C
POP17_NA_3	C
POP17_NA_4	C
POP17_NA_5	C
POP17_NA_6	C
POP18_AS_1	C
POP18_AS_11	C
POP18_AS_5	C
POP18_AS_6	C
POP18_AS_7	C
POP18_NA_1	C
POP18_NA_21	C
POP18_NA_22	C
POP18_NA_23	C
POP18_NA_4	C
POP19_AS_3	C
POP19_AS_5	C
POP19_AS_6	C
POP19_NA_1	C
POP19_NA_10	C
POP19_NA_11	C
POP19_NA_5	C
POP19_NA_9	C
POP1_AF_4	C
POP1_AF_5	C
POP1_AF_6	C
POP1_AF_7	C
POP1_AF_8	C
POP1_AS_2	C
POP1_AS_3	C
POP1_AS_4-3	C
POP1_AS_4-4	C
POP1_AS_4-5	C
POP1_AS_7	C
POP1_AS_9	C
POP1_EU_1	C
POP1_EU_4	C
POP1_EU_4-2	C
POP1_EU_7	C
POP1_EU_7-2	C
POP1_NA_22	C
POP1_NA_4	C
POP1_SA_1	C
POP1_SA_4	C
POP1_SA_6	C
POP1_SA_7	C
POP1_SA_9	C
POP20_AF_1	C
POP20_AF_3	C
POP20_AF_4	C
POP20_AF_5	C
POP20_AF_9	C
POP20_AS_2	C
POP20_AS_3	C
POP20_AS_4	C
POP20_AS_5	C
POP20_NA_1	C
POP20_NA_25	C
POP20_NA_3	C
POP20_NA_5	C
POP21_AS_2	C
POP21_AS_3	C
POP21_AS_4	C
POP21_AS_5	C
POP21_AS_6	C
POP22_AS_1	C
POP22_AS_2	C
POP22_AS_6	C
POP22_AS_7	C
POP22_AS_8	C
POP22_NA_10	C
POP22_NA_12	C
POP22_NA_3	C
POP22_NA_4	C
POP23_NA_A_1	C
POP23_NA_A_10	C
POP23_NA_A_3	C
POP23_NA_A_4	C
POP23_NA_A_6-2	C
POP23_NA_C_1	C
POP23_NA_C_10	C
POP23_NA_C_5	C
POP23_NA_C_6	C
POP23_NA_C_8	C
POP23_AS_13	T
POP23_AS_2	T
POP23_AS_2-2	Y
POP23_AS_5	Y
POP23_AS_6	T
POP24_AS_1	C
POP24_AS_13	C
POP24_AS_2	C
POP24_AS_3	C
POP24_AS_4	C
POP24_NA_1	C
POP24_NA_10	C
POP24_NA_2	C
POP24_NA_3	C
POP24_NA_5	C
POP25_AS_1	C
POP25_AS_2	C
POP25_AS_3	C
POP25_AS_4	C
POP25_AS_5	C
POP26_AS_3	C
POP26_AS_4	C
POP26_AS_5	C
POP26_AS_6	C
POP26_NA_1	C
POP26_NA_2	C
POP26_NA_3	C
POP26_NA_4	C
POP26_NA_5	C
POP27_AS_1	C
POP27_AS_3	C
POP27_AS_5	C
POP27_AS_6	C
POP27_NA_2	C
POP27_NA_3	C
POP27_NA_4	C
POP27_NA_5	C
POP27_NA_6	C
POP28_AS_1	C
POP28_AS_2	C
POP28_AS_3	C
POP28_AS_4	C
POP28_AS_5	C
POP28_NA_2	C
POP28_NA_4	C
POP28_NA_8	C
POP29_AS_1	-
POP29_AS_2	C
POP29_AS_3	C
POP29_AS_4	-
POP29_AS_5	C
POP2_AF_2	C
POP2_AF_3	C
POP2_AF_7	C
POP2_AF_8	C
POP2_AF_9	C
POP2_AS_1	C
POP2_AS_11	C
POP2_AS_36	C
POP2_AS_4	Y
POP2_AS_5	C
POP2_EU_21	C
POP2_EU_22	C
POP2_EU_24	C
POP2_EU_26	C
POP2_EU_3	C
POP2_NA_26	C
POP2_OC_1	-
POP2_OC_4	T
POP2_OC_5	Y
POP2_OC_6	T
POP2_OC_8	Y
POP2_SA_12	C
POP2_SA_2	C
POP2_SA_24	C
POP2_SA_25	C
POP2_SA_7	C
POP30_AS_1	C
POP30_AS_3	C
POP30_AS_5	C
POP30_AS_6	C
POP31_AS_1	C
POP31_AS_3	C
POP31_AS_5	C
POP31_AS_7	C
POP31_AS_8	C
POP32_AS_1	C
POP32_AS_3	C
POP32_AS_4	C
POP32_AS_5	C
POP33_AS_2	C
POP33_AS_4	C
POP33_AS_6	C
POP34_AS_1	C
POP34_AS_3	C
POP34_AS_5	C
POP34_AS_6	C
POP34_AS_7	C
POP35_AS_1	C
POP35_AS_2	C
POP35_AS_3	C
POP35_AS_5	C
POP35_AS_6	C
POP36_AS_1	C
POP36_AS_2	C
POP36_AS_3	C
POP36_AS_4	C
POP36_AS_5	C
POP37_AS_1	C
POP37_AS_2	C
POP37_AS_3	C
POP37_AS_4	C
POP37_AS_6	C
POP38_AS_1	C
POP38_AS_2	C
POP38_AS_4	C
POP38_AS_5	C
POP38_AS_6	C
POP39_AS_1	C
POP39_AS_4	C
POP39_AS_4-2	C
POP39_AS_7	C
POP39_AS_8	-
POP3_AF_1	C
POP3_AF_1-2	C
POP3_AF_10	C
POP3_AF_4	C
POP3_AF_9	C
POP3_AS_1	C
POP3_AS_2	-
POP3_AS_2-2	T
POP3_AS_3	T
POP3_AS_5	Y
POP3_NA_1	C
POP3_NA_3	C
POP3_NA_4	C
POP3_NA_6	C
POP3_NA_7	C
POP3_OC_1	C
POP3_OC_10	T
POP3_OC_4	T
POP3_OC_7	Y
POP3_OC_8	C
POP3_SA_3	C
POP3_SA_4	C
POP3_SA_5	C
POP3_SA_7	C
POP3_SA_8	C
POP40_AS_2	C
POP40_AS_3	-
POP40_AS_3-2	C
POP40_AS_4	C
POP40_AS_5	C
POP41_AS_1	C
POP41_AS_2	C
POP41_AS_3	C
POP41_AS_4	C
POP41_AS_5	C
POP42_AS_3	C
POP42_AS_5	C
POP42_AS_7	C
POP4_AF_1	C
POP4_AF_2	-
POP4_AF_4-2	C
POP4_AF_4-3	C
POP4_AF_5	C
POP4_AF_7	C
POP4_AS_1	T
POP4_AS_3	T
POP4_AS_6	T
POP4_AS_7	C
POP4_AS_8	C
POP4_EU_1	C
POP4_EU_3	C
POP4_EU_4	C
POP4_EU_5	C
POP4_EU_6	C
POP4_NA_1	C
POP4_NA_21	C
POP4_NA_22	C
POP4_NA_5	C
POP4_NA_6	C
POP4_OC_22	Y
POP4_OC_23	C
POP4_OC_24	T
POP4_OC_25	-
POP4_OC_9	T
POP4_SA_11	C
POP4_SA_29	C
POP4_SA_37	C
POP4_SA_39	C
POP4_SA_42	C
POP5_AS_2	Y
POP5_AS_3	C
POP5_AS_5	C
POP5_AS_8	C
POP5_AS_9	C
POP5_NA_4	C
POP5_NA_5	C
POP5_NA_6	C
POP5_NA_7	C
POP5_NA_8	C
POP5_OC_1	Y
POP5_OC_12	Y
POP5_OC_2	T
POP5_OC_5	T
POP5_OC_9	Y
POP5_SA_3	C
POP5_SA_5	C
POP5_SA_6	C
POP5_SA_6-2	C
POP5_SA_8	C
POP6_EU_2	C
POP6_EU_3	C
POP6_EU_4	C
POP6_EU_7	C
POP6_NA_1	C
POP6_NA_11	C
POP6_NA_12	C
POP6_NA_5	C
POP6_NA_6	C
POP6_SA_1	C
POP6_SA_11	C
POP6_SA_4	C
POP6_SA_6	C
POP6_SA_9	C
POP7_AF_1	C
POP7_AF_6	C
POP7_AF_7	C
POP7_AF_8	C
POP7_AF_9	C
POP7_AS_1	C
POP7_AS_22	C
POP7_AS_25	C
POP7_AS_3	C
POP7_AS_4	C
POP7_EU_3	C
POP7_EU_4	C
POP7_EU_6	C
POP7_EU_8	C
POP7_EU_9	C
POP7_NA_1	C
POP7_NA_1-2	C
POP7_NA_21	C
POP7_NA_3	C
POP7_NA_7	C
POP7_OC_21	C
POP7_OC_22	Y
POP7_OC_5	C
POP7_OC_6	C
POP7_OC_7	Y
POP7_SA_11	C
POP7_SA_32	C
POP7_SA_34	C
POP7_SA_36	C
POP7_SA_9	C
POP8_AF_10	C
POP8_AF_2	C
POP8_AF_3	C
POP8_AF_7	C
POP8_AF_9	C
POP8_AS_2	C
POP8_AS_4	C
POP8_AS_5	C
POP8_AS_6	C
POP8_AS_9	C
POP8_EU_1	C
POP8_EU_2	C
POP8_EU_3	C
POP8_EU_5	C
POP8_EU_8	C
POP8_NA_11	C
POP8_NA_2	C
POP8_NA_3	C
POP8_NA_4	C
POP8_NA_7	C
POP8_OC_11	T
POP8_OC_2	C
POP8_OC_3	C
POP8_OC_4	Y
POP8_SA_1	C
POP9_AF_2	C
POP9_AF_3	C
POP9_AF_4	C
POP9_AF_7	C
POP9_AF_8	C
POP9_AS_1	C
POP9_AS_2	C
POP9_AS_21	C
POP9_AS_3	C
POP9_EU_2	C
POP9_EU_6	C
POP9_EU_8	C
POP9_NA_10	C
POP9_NA_11	C
POP9_NA_3	C
POP9_NA_6	C
POP9_NA_9	C
POP9_SA_1	C
POP9_SA_2	C
POP9_SA_3	C
POP9_SA_3-2	C
POP9_SA_7	C
