# Supplementary material for: Variation among 532 genomes unveils the origin and evolutionary history of a global insect herbivore
Source: Nat Commun. 2020 May 8;11:2321. doi: 10.1038/s41467-020-16178-9 (PMC7211002; doi:10.1038/s41467-020-16178-9)
Supplement: Supplementary file 4 — Source Data [file 41467_2020_16178_MOESM4_ESM.zip › Source_data/Source_data/SourceDataSupplementary/Supplementary Figure 11. Genotype_of_Resistant_genes_isolated_from_EigenGWAS/derived_allele_Px005867_genotype.txt]

NA_M_11	T
NA_M_12	T
NA_M_5	T
NA_M_6	T
NA_M_8	T
POP10_AF_3	T
POP10_AF_4	T
POP10_AF_5	T
POP10_AF_7	T
POP10_AF_8	T
POP10_AS_10	T
POP10_AS_2	W
POP10_AS_2-2	T
POP10_AS_2-3	T
POP10_AS_4	T
POP10_NA_1	T
POP10_NA_10	T
POP10_NA_12	T
POP10_NA_8	T
POP10_NA_9	T
POP10_OC_23	A
POP10_OC_24	A
POP10_OC_26	A
POP10_OC_5	A
POP10_OC_6	A
POP10_SA_10	-
POP10_SA_11	T
POP10_SA_2	T
POP10_SA_4	T
POP10_SA_5	T
POP11_AF_2	T
POP11_AF_4	T
POP11_AF_5	T
POP11_AF_7	T
POP11_AF_9	T
POP11_AS_11	T
POP11_AS_3	T
POP11_AS_6	T
POP11_AS_7	T
POP11_AS_9	T
POP11_EU_1	T
POP11_EU_2	T
POP11_EU_7	T
POP11_EU_7-2	T
POP11_EU_9	T
POP11_SA_1	T
POP11_SA_3	T
POP11_SA_4	T
POP11_SA_7	T
POP11_SA_8	T
POP12_AF_15	T
POP12_AF_19	T
POP12_AF_2	T
POP12_AF_24a	T
POP12_AF_7	T
POP12_AS_1a	T
POP12_AS_3a	T
POP12_AS_7a	T
POP12_AS_8a	T
POP12_AS_9	T
POP12_EU_10	T
POP12_EU_2	T
POP12_EU_8	T
POP12_NA_1	T
POP12_NA_2	T
POP12_NA_3	T
POP12_NA_4	T
POP12_NA_5	T
POP12_SA_1	T
POP12_SA_2	T
POP12_SA_3	T
POP12_SA_7	T
POP13_AF_1	T
POP13_AF_2	T
POP13_AF_4	T
POP13_AF_6	T
POP13_AF_7	-
POP13_AS_1	T
POP13_AS_10	A
POP13_AS_2	T
POP13_AS_6	T
POP13_AS_7	T
POP13_EU_2	T
POP13_EU_5	T
POP13_EU_6	T
POP13_NA_1	T
POP13_NA_2	T
POP13_NA_5	T
POP13_NA_6	T
POP13_NA_7	T
POP14_AF_10	T
POP14_AF_3	T
POP14_AF_6	T
POP14_AF_8	T
POP14_AF_9	T
POP14_AS_13	T
POP14_AS_2	T
POP14_AS_3	T
POP14_AS_5	T
POP14_AS_6	T
POP14_EU_2	T
POP14_EU_2-2	T
POP14_EU_3	T
POP14_EU_4	T
POP14_EU_9	T
POP14_NA_1	T
POP14_NA_12	T
POP14_NA_13	T
POP14_NA_15	T
POP14_NA_2	T
POP15_AF_10	T
POP15_AF_2	T
POP15_AF_3	T
POP15_AF_5	T
POP15_AF_6	T
POP15_AS_1	T
POP15_AS_2	T
POP15_AS_3	T
POP15_AS_4	T
POP15_AS_6	T
POP15_EU_2	T
POP15_EU_5	T
POP15_EU_6	T
POP15_EU_7	T
POP15_NA_2	T
POP15_NA_3	T
POP15_NA_4	T
POP15_NA_5	T
POP15_NA_6	T
POP16_AF_1	T
POP16_AF_4	T
POP16_AF_5	T
POP16_AF_6	-
POP16_AF_7	T
POP16_AS_2	T
POP16_AS_4	T
POP16_AS_5	T
POP16_AS_5-2	T
POP16_AS_6	T
POP16_EU_1	T
POP16_EU_2	-
POP16_EU_31	T
POP16_EU_9	T
POP17_AS_1	T
POP17_AS_1-2	T
POP17_NA_1	T
POP17_NA_3	T
POP17_NA_4	T
POP17_NA_5	T
POP17_NA_6	T
POP18_AS_1	T
POP18_AS_11	T
POP18_AS_5	T
POP18_AS_6	T
POP18_AS_7	T
POP18_NA_1	T
POP18_NA_21	T
POP18_NA_22	T
POP18_NA_23	T
POP18_NA_4	T
POP19_AS_3	T
POP19_AS_5	T
POP19_AS_6	T
POP19_NA_1	T
POP19_NA_10	T
POP19_NA_11	T
POP19_NA_5	T
POP19_NA_9	T
POP1_AF_4	T
POP1_AF_5	T
POP1_AF_6	T
POP1_AF_7	T
POP1_AF_8	T
POP1_AS_2	T
POP1_AS_3	T
POP1_AS_4-3	T
POP1_AS_4-4	T
POP1_AS_4-5	T
POP1_AS_7	T
POP1_AS_9	T
POP1_EU_1	T
POP1_EU_4	T
POP1_EU_4-2	T
POP1_EU_7	T
POP1_EU_7-2	T
POP1_NA_22	T
POP1_NA_4	T
POP1_SA_1	T
POP1_SA_4	T
POP1_SA_6	T
POP1_SA_7	T
POP1_SA_9	T
POP20_AF_1	T
POP20_AF_3	T
POP20_AF_4	T
POP20_AF_5	T
POP20_AF_9	T
POP20_AS_2	T
POP20_AS_3	T
POP20_AS_4	T
POP20_AS_5	T
POP20_NA_1	T
POP20_NA_25	T
POP20_NA_3	T
POP20_NA_5	T
POP21_AS_2	T
POP21_AS_3	T
POP21_AS_4	T
POP21_AS_5	T
POP21_AS_6	T
POP22_AS_1	T
POP22_AS_2	T
POP22_AS_6	T
POP22_AS_7	T
POP22_AS_8	T
POP22_NA_10	T
POP22_NA_12	T
POP22_NA_3	T
POP22_NA_4	T
POP23_NA_A_1	T
POP23_NA_A_10	T
POP23_NA_A_3	T
POP23_NA_A_4	T
POP23_NA_A_6-2	T
POP23_NA_C_1	T
POP23_NA_C_10	T
POP23_NA_C_5	T
POP23_NA_C_6	T
POP23_NA_C_8	-
POP23_AS_13	T
POP23_AS_2	T
POP23_AS_2-2	T
POP23_AS_5	T
POP23_AS_6	T
POP24_AS_1	T
POP24_AS_13	T
POP24_AS_2	A
POP24_AS_3	T
POP24_AS_4	T
POP24_NA_1	T
POP24_NA_10	T
POP24_NA_2	T
POP24_NA_3	T
POP24_NA_5	T
POP25_AS_1	T
POP25_AS_2	T
POP25_AS_3	T
POP25_AS_4	T
POP25_AS_5	T
POP26_AS_3	T
POP26_AS_4	T
POP26_AS_5	T
POP26_AS_6	T
POP26_NA_1	T
POP26_NA_2	T
POP26_NA_3	T
POP26_NA_4	T
POP26_NA_5	T
POP27_AS_1	T
POP27_AS_3	T
POP27_AS_5	T
POP27_AS_6	T
POP27_NA_2	T
POP27_NA_3	T
POP27_NA_4	T
POP27_NA_5	T
POP27_NA_6	T
POP28_AS_1	T
POP28_AS_2	T
POP28_AS_3	T
POP28_AS_4	T
POP28_AS_5	T
POP28_NA_2	T
POP28_NA_4	T
POP28_NA_8	T
POP29_AS_1	T
POP29_AS_2	T
POP29_AS_3	T
POP29_AS_4	T
POP29_AS_5	T
POP2_AF_2	T
POP2_AF_3	T
POP2_AF_7	T
POP2_AF_8	T
POP2_AF_9	T
POP2_AS_1	T
POP2_AS_11	T
POP2_AS_36	T
POP2_AS_4	T
POP2_AS_5	T
POP2_EU_21	T
POP2_EU_22	T
POP2_EU_24	T
POP2_EU_26	T
POP2_EU_3	T
POP2_NA_26	T
POP2_OC_1	A
POP2_OC_4	T
POP2_OC_5	A
POP2_OC_6	W
POP2_OC_8	A
POP2_SA_12	T
POP2_SA_2	-
POP2_SA_24	T
POP2_SA_25	T
POP2_SA_7	T
POP30_AS_1	T
POP30_AS_3	W
POP30_AS_5	T
POP30_AS_6	T
POP31_AS_1	T
POP31_AS_3	T
POP31_AS_5	T
POP31_AS_7	T
POP31_AS_8	T
POP32_AS_1	T
POP32_AS_3	T
POP32_AS_4	T
POP32_AS_5	T
POP33_AS_2	T
POP33_AS_4	T
POP33_AS_6	T
POP34_AS_1	T
POP34_AS_3	T
POP34_AS_5	T
POP34_AS_6	T
POP34_AS_7	T
POP35_AS_1	T
POP35_AS_2	T
POP35_AS_3	T
POP35_AS_5	T
POP35_AS_6	T
POP36_AS_1	T
POP36_AS_2	T
POP36_AS_3	T
POP36_AS_4	T
POP36_AS_5	T
POP37_AS_1	T
POP37_AS_2	T
POP37_AS_3	T
POP37_AS_4	T
POP37_AS_6	T
POP38_AS_1	T
POP38_AS_2	T
POP38_AS_4	T
POP38_AS_5	T
POP38_AS_6	T
POP39_AS_1	T
POP39_AS_4	T
POP39_AS_4-2	T
POP39_AS_7	T
POP39_AS_8	T
POP3_AF_1	T
POP3_AF_1-2	T
POP3_AF_10	T
POP3_AF_4	T
POP3_AF_9	T
POP3_AS_1	W
POP3_AS_2	T
POP3_AS_2-2	T
POP3_AS_3	T
POP3_AS_5	T
POP3_NA_1	T
POP3_NA_3	T
POP3_NA_4	T
POP3_NA_6	T
POP3_NA_7	T
POP3_OC_1	W
POP3_OC_10	W
POP3_OC_4	T
POP3_OC_7	T
POP3_OC_8	W
POP3_SA_3	T
POP3_SA_4	T
POP3_SA_5	T
POP3_SA_7	T
POP3_SA_8	T
POP40_AS_2	T
POP40_AS_3	T
POP40_AS_3-2	-
POP40_AS_4	T
POP40_AS_5	T
POP41_AS_1	T
POP41_AS_2	T
POP41_AS_3	T
POP41_AS_4	T
POP41_AS_5	T
POP42_AS_3	T
POP42_AS_5	T
POP42_AS_7	T
POP4_AF_1	T
POP4_AF_2	-
POP4_AF_4-2	T
POP4_AF_4-3	T
POP4_AF_5	T
POP4_AF_7	T
POP4_AS_1	W
POP4_AS_3	T
POP4_AS_6	W
POP4_AS_7	A
POP4_AS_8	W
POP4_EU_1	T
POP4_EU_3	T
POP4_EU_4	T
POP4_EU_5	T
POP4_EU_6	T
POP4_NA_1	T
POP4_NA_21	T
POP4_NA_22	T
POP4_NA_5	T
POP4_NA_6	T
POP4_OC_22	A
POP4_OC_23	W
POP4_OC_24	W
POP4_OC_25	A
POP4_OC_9	T
POP4_SA_11	T
POP4_SA_29	T
POP4_SA_37	T
POP4_SA_39	T
POP4_SA_42	T
POP5_AS_2	W
POP5_AS_3	T
POP5_AS_5	T
POP5_AS_8	T
POP5_AS_9	T
POP5_NA_4	T
POP5_NA_5	T
POP5_NA_6	T
POP5_NA_7	T
POP5_NA_8	T
POP5_OC_1	A
POP5_OC_12	W
POP5_OC_2	A
POP5_OC_5	W
POP5_OC_9	W
POP5_SA_3	T
POP5_SA_5	T
POP5_SA_6	T
POP5_SA_6-2	T
POP5_SA_8	T
POP6_EU_2	T
POP6_EU_3	T
POP6_EU_4	T
POP6_EU_7	T
POP6_NA_1	T
POP6_NA_11	T
POP6_NA_12	T
POP6_NA_5	T
POP6_NA_6	T
POP6_SA_1	T
POP6_SA_11	T
POP6_SA_4	T
POP6_SA_6	T
POP6_SA_9	T
POP7_AF_1	T
POP7_AF_6	T
POP7_AF_7	T
POP7_AF_8	T
POP7_AF_9	T
POP7_AS_1	T
POP7_AS_22	T
POP7_AS_25	T
POP7_AS_3	T
POP7_AS_4	T
POP7_EU_3	T
POP7_EU_4	T
POP7_EU_6	A
POP7_EU_8	T
POP7_EU_9	T
POP7_NA_1	T
POP7_NA_1-2	T
POP7_NA_21	T
POP7_NA_3	T
POP7_NA_7	T
POP7_OC_21	W
POP7_OC_22	A
POP7_OC_5	A
POP7_OC_6	W
POP7_OC_7	W
POP7_SA_11	T
POP7_SA_32	T
POP7_SA_34	T
POP7_SA_36	T
POP7_SA_9	T
POP8_AF_10	T
POP8_AF_2	T
POP8_AF_3	T
POP8_AF_7	T
POP8_AF_9	T
POP8_AS_2	-
POP8_AS_4	T
POP8_AS_5	T
POP8_AS_6	-
POP8_AS_9	T
POP8_EU_1	T
POP8_EU_2	T
POP8_EU_3	T
POP8_EU_5	T
POP8_EU_8	T
POP8_NA_11	T
POP8_NA_2	T
POP8_NA_3	T
POP8_NA_4	T
POP8_NA_7	T
POP8_OC_11	-
POP8_OC_2	T
POP8_OC_3	W
POP8_OC_4	A
POP8_SA_1	T
POP9_AF_2	T
POP9_AF_3	T
POP9_AF_4	T
POP9_AF_7	T
POP9_AF_8	T
POP9_AS_1	T
POP9_AS_2	T
POP9_AS_21	T
POP9_AS_3	T
POP9_EU_2	T
POP9_EU_6	T
POP9_EU_8	T
POP9_NA_10	T
POP9_NA_11	T
POP9_NA_3	T
POP9_NA_6	T
POP9_NA_9	T
POP9_SA_1	T
POP9_SA_2	T
POP9_SA_3	T
POP9_SA_3-2	T
POP9_SA_7	T
