# Supplementary material for: Variation among 532 genomes unveils the origin and evolutionary history of a global insect herbivore
Source: Nat Commun. 2020 May 8;11:2321. doi: 10.1038/s41467-020-16178-9 (PMC7211002; doi:10.1038/s41467-020-16178-9)
Supplement: Supplementary file 4 — Source Data [file 41467_2020_16178_MOESM4_ESM.zip › Source_data/Source_data/SourceDataSupplementary/Supplementary Figure 15. CDS of three genes for homology models.txt]

>5867_original
ATGTTGGGAAAAACAGTTTTTGTTTTTCTCGTTGCAATAGTTTACGCAACTGATGAGAAAGTCAGATATGACAACTACACAGTATATAAAATCTTTCCAAACAATGGGAAGGACATAGAAGTTCTATCAAATCTTCAAGAGAAAGATTTCAGATATGACTTTTGGTCTGAAGCGGTTCCTGGTGCTGAATTCGTTGAGATTATGGCAGCTCCAGCTGACAAAGCAGAACTTGAAATTCTTGCGAAGGACTACGGCATGAAAATTGAAATTGTAATGAGTAATGTCCAAGACGTGATCGACAAGCAAAAAGTTGCAAGATACACCAGCCGTAACATAAAATCCATGGGCTGGGACGCTTATTACAATCTCAACGATATAAACAACTGGCTTGACGATCTAGTGGCCACTTACCCCAGAATTGTAACATCAATAATAGGTGGCTCTACCTACGAAGGAAGACAAATCAAGGGTATTAAAATTTCCCACGGTTCAGGTAGAAAAGCCGTGTTTTTGGAAGGAGGAATACACGCTAGGGAGTGGATTTCGCCAGCTACTGTCAACTTCATTGCTCACGAGTTGCTGACCAGTAATGAGACAGACACGGTTGCAGCGGCCAGAGATTTTGATTGGTACATATTTCCAGTCACCAACCCTGATGGGTATGTCTGGACTTTTGAAAATGAAAGAATGTGGCGTAAAAACCGTAGACCTGTGGCTTTTAATGCTATAGGTATTGATTTGAATAGAAACTGGAACAACAATTGGCTCCGCATTGGTGCCAGCGCCCAACCGATCTCCGACTCGTATGCTGGACCCGGCCCGTTCTCTGAGATCGAGACCAGGACTTTGTCAGAATACCTCAGAGGCATCGCAGACCAGCTCGAGCTGTACCTCTCCTTCCACAGCTACAGTGAGCTGTTGTTGTTGCCCTTCGGAAACACTACGGTGCCGTACGCTAACTATAATGATGCGTTGAACATTGGCAGAAGAGCTATGGGCGCGCTATCTGTCCGTTACGGAACTTCATACAGTGTTGGAAATATTGCAGAAATTATTTACGCAGCCACCGGAGGCAGCATAGACTGGGTGAAGGACCACCTGAAGGTGCCTCTAGTCTACTGCTATGAGCTCAGAGACAAGGGCCGGTTCGGCTTCATGCTCCCCGAAGACCAGATCTTGCCGAACAACCAGGAGGTGATGGACTCTGTGCTGGACCTGATACACCAGGCCAAGAGATTCGGGTACATGAGCGGCCAGAGACCATGGCCGTGA
>5867_mutant
ATGTTGGGAAAAACAGTTTTTGTTTTTCTCGTTGCAATAGTTTACGCAACTGATGAGAAAGTCAGATATGACAACTACACAGTATATAAAATCTTTCCAAACAATGGGAAGGACATAGAAGTTCTATCAAATCTTCAAGAGAAAGATTTCAGATATGACTTTTGGTCTGAAGCGGTTCCTGGTGCTGAATTCGTTGAGATTATGGCAGCTCCAGCTGACAAAGCAGAACTTGAAATTCTTGCGAAGGACAACGGCATGAAAATTGAAATTGTAATGAGTAATGTCCAAGACGTGATCGACAAGCAAAAAGTTGCAAGATACACCAGCCGTAACATAAAATCCATGGGCTGGGACGCTTATTACAATCTCAACGATATAAACAACTGGCTTGACGATCTAGTGGCCACTTACCCCAGAATTGTAACATCAATAATAGGTGGCTCTACCTACGAAGGAAGACAAATCAAGGGTATTAAAATTTCCCACGGTTCAGGTAGAAAAGCCGTGTTTTTGGAAGGAGGAATACACGCTAGGGAGTGGATTTCGCCAGCTACTGTCAACTTCATTGCTCACGAGTTGCTGACCAGTAATGAGACAGACACGGTTGCAGCGGCCAGAGATTTTGATTGGTACATATTTCCAGTCACCAACCCTGATGGGTATGTCTGGACTTTTGAAAATGAAAGAATGTGGCGTAAAAACCGTAGACCTGTGGCTTTTAATGCTATAGGTATTGATTTGAATAGAAACTGGAACAACAATTGGCTCCGCATTGGTGCCAGCGCCCAACCGATCTCCGACTCGTATGCTGGACCCGGCCCGTTCTCTGAGATCGAGACCAGGACTTTGTCAGAATACCTCAGAGGCATCGCAGACCAGCTCGAGCTGTACCTCTCCTTCCACAGCTACAGTGAGCTGTTGTTGTTGCCCTTCGGAAACACTACGGTGCCGTACGCTAACTATAATGATGCGTTGAACATTGGCAGAAGAGCTATGGGCGCGCTATCTGTCCGTTACGGAACTTCATACAGTGTTGGAAATATTGCAGAAATTATTTACGCAGCCACCGGAGGCAGCATAGACTGGGTGAAGGACCACCTGAAGGTGCCTCTAGTCTACTGCTATGAGCTCAGAGACAAGGGCCGGTTCGGCTTCATGCTCCCCGAAGACCAGATCTTGCCGAACAACCAGGAGGTGATGGACTCTGTGCTGGACCTGATACACCAGGCCAAGAGATTCGGGTACATGAGCGGCCAGAGACCATGGCCGTGA


>3348_original
ATGAGGCTATTGATCAGCGTTGTAGTGTCGGTTCTAGTTCTAGCTGCTACTGCAGCAACTAGCGACAGAGTGGTGGAAACATTGACTGGCGCCGTCCGAGGGAGACTTGTAAGAGATTTGAACGTGACTTATTATGCGTATCTCGGAATACCGTACGCGGAGGCGCCGACTGGACAGCTCCGATTTAAACCTCCGGTGCCTAAGAAACCATGGAATGGCACATTGGACGCGACGGCGTATGGTCCTGTGTGTCCGCAAGACGACACCTTTTATAAGAGAAGCGAGATGAGTGAAGACTGCCTGAGCCTGAACGTGTATGTGCCCGCCAGGTCAGCGCTGGCCCCCACGCCGGTGCTAGTGTATGTGCATAGCGGGGAGCTCACCATGTTGTCAGGAAGGCCCTTCATTCTCGGACCACAGTTTTACATGAAATATGGTGTGCTGTTGGTGACCATGAATTACAGGCTAGGAGCGTTAGGTTTTTTGTCTGTACAAACAGAAGACGCGGCTGGCAACGCGGCGTTGAAAGACATACTATTAGCTCTCCAGTGGGTCAAGAGGCTTATAGCTCAGTTCGGTGGTGACCCCGACAACGTCACCCTAGGCGGGGAGAGTGCCGGCGCTGTTCTAGTGCAATACCTCACTCTATCCGAAAGGTCTACCAATTTATTCCAAAAAGCTTCTATGATCAGCGGATCGGCTTTAGGCTACAGGTTTTTTAATCGCCATCCCATAAACACGGCTTTCGATCTTGGTAAGAAGATTGGATATCAAACGAAAGACCCAAACGAGCTAGTGCGAAAACTACAAGGTGCTGATGTATTTGATATAGTAACTGCTCAAGGAGATAAGACAAACAAACGGAATGGGTTCAGGCCATTCGCGCCGTTCACACCGGTGGCAGAGACACCGTCCCCACACGCCGTCATCACACAACATCCGCTACAAATAGTCAAACAAGGGATCCCACAAAATGTTCCTATCATAGCAGGAATTATGATGCGAGAAGAATACCCGTATGGGTCCCGTGAGTCTAAAGATTTGGCCAACTCTATAAAACAGTTTTACTTCAACAACGAAACCATATCGAATACCACGTTGTTGAACTTTGTCAACTTGGTAACAGACACACAGTTCGCTTACTCTACTGATAGGTGGATTGAGATTTATAAGAACATGCCCAATAGCGACAGAGTATACTACTACGTGTTTGACTTCGATGGAGACTTGAACTGGTACAAGCTGTTCTTACTGACCCCGTTCCCAGGGGCGTCCCACGCCGACCAGACAGGATACATGTTTGTGACGAACACCACCAGGCCACTGCTGCCTATTGCCGGAGCGGAGAGCAAGCAGACCATACAGGTTGTGCTACAGTTGTGGTCTAATTTTATTAAATACGGGCTTGGAGCCTTAGGATTCTTGTCTGTACAAACAGAGGACGCGGCTGGCAACGCGGCGTTGAAAGACATACTATTAGCGCTCCAGTGGGTCAAGAGGCATATAGCTCAGTTCGGTGGTGACCCCGACAACGTCACTGTAGGCGGGGAGAGCGCCGGCGCTGTTCTAGTGCATTACCTCACTTTATCTGAACAGTCTACCAATTTGTTCCACAAAGCCCACATCATCAGCGGATCAGCTTTAGGCTACAGGTTTTTTAACCGACATCCCATAAAGACAGCTTTGGACCTTGGTAAGAAGATGGGATATCAAACGGAAGACCCAAACGAGCTACTGCGAAAACTGAAAGAAGCTGATGTATTTGATATAGTCGCTGCACAAGGAGACAAGACAAACAAGCGGAATGGGTTCGCACCATTCCAGCCGTTCACACCGGTGGCAGAGACACCGTCCCCACACGCCGTCATCACACAACATCCGCTAGAAATTGTCAAACAGGGGATCCCACAAGCAGTACCCATCATAGCAGGTATTACCACGCATGAAGGTATTAAAATGCTACCGCATATACGAAGAAACCCAACACTGGCTCTACACCTAAACGAAAACTTTGAATTGTGCATCCCATCCGATATAGAATATCCATATGGATCCCGTGAGTCTCAAGATTTGGCAAACTCTATAAAACAGTTTTACTTCAACAATGAAACCATATCTAATACCACGTTGTTGAACTTTGTCAACTTGGTGACAGACACACAAGTCACCTTCCCTACCGATAGGTGGATTGAGATGTATAAGAACATGGCCAATAGCAATAGGGTATACTACTTCGTGTTTGACTTCGATGGAGACTTGAACTGGTACAAGCTGTTTTCAAAGATCCAGTTCCCAGGGGCGTCCCACGCAGACCCTTTGGGGTACATGTTTGTGACAAACATCACCAGGCCACTGCTGCCCTCTGCCGGAGCAGACAGCAAGAAAACCATAAAGGTTATGGTACAGTTGTGGTCTAATTTTATTAAATACGGAGCAGTTAATAATTACGAAGTGAGCCGGAGAATCATCACATTCATCATGAGGCTACTGATCAGTGTAGTAGTGTCGGTTCTAGTTCTAGCTGCTCCTGCAGCAACTGGCGACAGAGTGGTGGAAACATTGGATGGCGCTGTCCGAGGACGACTTGTAAGAGATTTGAACCTGACTTATTATGCGTATCTCGGAATACCGTACGCGGAGGCGCCGACTGGACAGCTCCGATTTAAACCTCCACTTCCTAAGAAACCATGGAATGGCACATTAGACGCTACGAAATACGGGTTTGCGTGTCCGCAAGCCAACTGGTTTCACACGAGAAGCGAGATGAGTGAAGACTGCCTGAGCCTGAACGTGTATGTGCCCGCCAGGCCAGCGCTGGCCCCCACGCCGGTGCTCGTGTGGGTGCCCGGCGGTGACCTTCAGATGTTGTCCGCAGGACCCGTTGTATACGGACCGCTGTTTTACATGAAATATGGCGTCATGCTAGGAGCCTTAGGATTCTTGTCTGTACAAACAGAGGACGCGGCTGGCAACGCGGCCTTGAAAGACATATTATTATCGCTCCAGTGGGTCAAGAGGCACATAGCTCAGTTCGGTGGTGACCCCGACAACGTCACTGTAGGCGGGGAGAGCGCCGGCGCTATTCTAGTGCATTACCTCATTCTATCTGAAAGGTCTACCAATTTGTTCCACAAAGCCTCCATCATCAGCGGATCGGCTTTAGGCTACAGGTTTTTCAACCGACATCCCATAAAGACAGCTTTGGACCTTGGTAAGAAGATGGGATATCATACAGAAGACCTTTACGAGCTAGTGCAAAAACTACAAGAAGCTGATGTATTTGATATAGTCGCTGCTCAAGGAGACAAGACAAATAAGCGGAATGGGTTCGCACCATTCCAGCCGTTCACACCGGTGGCAGAGACACCGTCCCCACACGCTGTCATCACAGAACATCCGCTAGAAATTGTCAAACAGGGGATCCCACAATCTGTACCCATCATAGCAGGTATTACCACTCATGAAGGTATCAGAATGTTACCGTATATACAGAGAAACCCAATACTTGCCCTAAACCTAAATGAAGACTTTGAATTGTGCATTCCATCCGACATAGAATACCCGTATGGGTCACGTGAGTCTAAAGATTTGGCCAACTCTATAAAACAGTTTTACTTCAACAACGAAACCATATCGAATACCACGTTGTTGAACTTTGTCAACTTGGTATCCGACACTCAGGTCACCTACCCTGTCGATAGGTGGATTGAGATTTATAAGAACATGGCCAATAGCGACAGGGTATACTACTTCGTATTTGACTTCGATGGAGACTTGAACTGGTTCAAGCTGTTCTCAAAGACCCAGTTCCCAGGGGCGGCCCACGCAGACCATTTGGGGTACATGTTTGTGACGAACACCACCAGGCCACTGCTGCCCTCTGCCGGAGCGGAGAGCAAGGAGACCATACAGGTTGTGCTACAGTTGTGGACTAATTTTATTAAATACGGAAATCCAACTCGACTTACTTGGCTGACATGCAATATTCGGGAAGAATGTTCAGATTGTGGAACGCAGCGCAACTACTTGGCTCTCAACAACCGTCCCTACATGGTGCCGGGACCACATTTAAGGAGAAGACTGCACTTCTGGCGTCAAGTGTACGCGCAATATGAAAGCTACGTGGCTAGAGGAGGCAAATTGCAAGCAATAACACCTTAA
>3348_mutant
ATGAGGCTATTGATCAGCGTTGTAGTGTCGGTTCTAGTTCTAGCTGCTACTGCAGCAACTAGCGACAGAGTGGTGGAAACATTGACTGGCGCCGTCCGAGGGAGACTTGTAAGAGATTTGAACGTGACTTATTATGCGTATCTCGGAATACCGTACGCGGAGGCGCCGACTGGACAGCTCCGATTTAAACCTCCGGTGCCTAAGAAACCATGGAATGGCACATTGGACGCGACGGCGTATGGTCCTGTGTGTCCGCAAGACGACACCTTTTATAAGAGAAGCGAGATGAGTGAAGACTGCCTGAGCCTGAACGTGTATGTGCCCGCCAGGTCAGCGCTGGCCCCCACGCCGGTGCTAGTGTATGTGCATAGCGGGGAGCTCACCATGTTGTCAGGAAGGCCCTTCATTCTCGGACCACAGTTTTACATGAAATATGGTGTGCTGTTGGTGACCATGAATTACAGGCTAGGAGCGTTAGGTTTTTTGTCTGTACAAACAGAAGACGCGGCTGGCAACGCGGCGTTGAAAGACATACTATTAGCTCTCCAGTGGGTCAAGAGGCTTATAGCTCAGTTCGGTGGTGACCCCGACAACGTCACCCTAGGCGGGGAGAGTGCCGGCGCTGTTCTAGTGCAATACCTCACTCTATCCGAAAGGTCTACCAATTTATTCCAAAAAGCTTCTATGATCAGCGGATCGGCTTTAGGCTACAGGTTTTTTAATCGCCATCCCATAAACACGGCTTTCGATCTTGGTAAGAAGATTGGATATCAAACGAAAGACCCAAACGAGCTAGTGCGAAAACTACAAGGTGCTGATGTATTTGATATAGTAACTGCTCAAGGAGATAAGACAAACAAACGGAATGGGTTCAGGCCATTCGCGCCGTTCACACCGGTGGCAGAGACACCGTCCCCACACGCCGTCATCACACAACATCCGCTACAAATAGTCAAACAAGGGATCCCACAAAATGTTCCTATCATAGCAGGAATTATGATGCGAGAAGAATACCCGTATGGGTCCCGTGAGTCTAAAGATTTGGCCAACTCTATAAAACAGTTTTACTTCAACAACGAAACCATATCGAATACCACGTTGTTGAACTTTGTCAACTTGGTAACAGACACACAGTTCGCTTACTCTACTGATAGGTGGATTGAGATTTATAAGAACATGCCCAATAGCGACAGAGTATACTACTACGTGTTTGACTTCGATGGAGACTTGAACTGGTACAAGCTGTTCTTACTGACCCCGTTCCCAGGGGCGTCCCACGCCGACCAGACAGGATACATGTTTGTGACGAACACCACCAGGCCACTGCTGCCTATTGCCGGAGCGGAGAGCAAGCAGACCATACAGGTTGTGCTACAGTTGTGGTCTAATTTTATTAAATACGGGCTTGGAGCCTTAGGATTCTTGTCTGTACAAACAGAGGACGCGGCTGGCAACGCGGCGTTGAAAGACATACTATTAGCGCTCCAGTGGGTCAAGAGGCATATAGCTCAGTTCGGTGGTGACCCCGACAACGTCACTGTAGGCGGGGAGAGCGCCGGCGCTGTTCTAGTGCATTACCTCACTTTATCTGAACAGTCTACCAATTTGTTCCACAAAGCCCACATCATCAGCGGATCAGCTTTAGGCTACAGGTTTTTTAACCGACATCCCATAAAGACAGCTTTGGACCTTGGTAAGAAGATGGGATATCAAACGGAAGACCCAAACGAGCTACTGCGAAAACTGAAAGAAGCTGATGTATTTGATATAGTCGCTGCACAAGGAGACAAGACAAACAAGCGGAATGGGTTCGCACCATTCCAGCCGTTCACACCGGTGGCAGAGACACCGTCCCCACACGCCGTCATCACACAACATCCGCTAGAAATTGTCAAACAGGGGATCCCACAAGCAGTACCCATCATAGCAGGTATTACCACGCATGAAGGTATTAAAATGCTACCGCATATACGAAGAAACCCAACACTGGCTCTACACCTAAACGAAAACTTTGAATTGTGCATCCCATCCGATATAGAATATCCATATGGATCCCGTGAGTCTCAAGATTTGGCAAACTCTATAAAACAGTTTTACTTCAACAATGAAACCATATCTAATACCACGTTGTTGAACTTTGTCAACTTGGTGACAGACACACAAGTCACCTTCCCTACCGATAGGTGGATTGAGATGTATAAGAACATGGCCAATAGCAATAGGGTATACTACTTCGTGTTTGACTTCGATGGAGACTTGAACTGGTACAAGCTGTTTTCAAAGATCCAGTTCCCAGGGGCGTCCCACGCAGACCCTTTGGGGTACATGTTTGTGACAAACATCACCAGGCCACTGCTGCCCTCTGCCGGAGCAGACAGCAAGAAAACCATAAAGGTTATGGTACAGTTGTGGTCTAATTTTATTAAATACGGAGCAGTTAATAATTACGAAGTGAGCCGGAGAATCATCACATTCATCATGAGGCTACTGATCAGTGTAGTAGTGTCGGTTCTAGTTCTAGCTGCTCCTGCAGCAACTGGCGACAGAGTGGTGGAAACATTGGATGGCGCTGTCCGAGGACGACTTGTAAGAGATTTGAACCTGACTTATTATGCGTATCTCGGAATACCGTACGCGGAGGCGCCGACTGGACAGCTCCGATTTAAACCTCCACTTCCTAAGAAACCATGGAATGGCACATTAGACGCTACGAAATACGGGTTTGCGTGTCCGCAAGCCAACTGGTTTCACACGAGAAGCGAGATGAGTGAAGACTGCCTGAGCCTGAACGTGTATGTGCCCGCCAGGCCAGCGCTGGCCCCCACGCCGGTGCTCGTGTGGGTGCCCGGCGGTGACCTTCAGATGTTGTCCGCAGGACCCGTTGTATACGGACCGCTGTTTTACATGAAATATGGCGTCATGCTAGGAGCCTTAGGATTCTTGTCTGTACAAACAGAGGACGCGGCTGGCAACGCGGCCTTGAAAGACATATTATTATCGCTCCAGTGGGTCAAGAGGCACATAGCTCAGTTCGGTGGTGACCCCGACAACGTCACTGTAGGCGGGGAGAGCGCCGGCGCTATTCTAGTGCATTACCTCATTCTATCTGAAAGGTCTACCAATTTGTTCCACAAAGCCTCCATCATCAGCGGATCGGCTTTAGGCTACAGGTTTTTCAACCGACATCCCATAAAGACAGCTTTGGACCTTGGTAAGAAGATGGGATATCATACAGAAGACCTTTACGAGCTAGTGCAAAAACTACAAGAAGCTGATGTATTTGATATAGTCGCTGCTCAAGGAGACAAGACAAATAAGCGGAATGGGTTCGCACCATTCCAGCCGTTCACACCGGTGGCAGAGACACCGTCCCCACACGCTGTCATCACAGAACATCCGCTAGAAATTGTCAAACAGGGGATCCCACAATCTGTACCCATCATAGCAGGTATTACCACTCATGAAGGTATCAGAATGTTACCGTATATACAGAGAAACCCAATACTTGCCCTAAACCTAAATGAAGACTTTGAATTGTGCATTCCATCCGACATAGAATACCCGTATGGGTCACGTGAGTCTAAAGATTTGGCCAACTCTATAAAACAGTTTTACTTCAACAACGAAACCATATCGAATACCACGTTGTTGAACTTTGTCAACTTGGTATCCGACACTCAGGTCACCTACCCTGTCGATAGGTGGATTGAGATTTATAAGAACATGGCCAATAGCGACAGGGTATACTACTTCGTATTTGACTTCGATGGAGACTTGAACTGGTTCAAGCTGTTCTCAAAGACCCAGTTCCCAGGGGCGGCCCACGCAGACCATTTGGGGTACATGTTTGTGACGAACACCACCAGGCCACTGCTGCCCTCTGCCGGAGCGGAGAGCAAGGAGACCATACAGGTTGTGCTACAGTTGTGGACTAATTTTATTAAATACGGAAATCCAACTCGACTTACTTGGCTGACATGCAATATTCGGGAAGAATGTTCAGATTGTGGAACGCAGCGCAACTACTTGGCTCTCAACAACCGTCCCTACATGGTGCCGGGACCACATTTAAGGAGAAGACTGCACTTCTGGCGTCAAGTGTACGCGCAATATGAAAGCTACGTGGCTAGAGGAGGCAAATTGCAAGCAATAACACCTTAA

>2515_original
ATGGGTATAACCTTCACTGATGGCCCATTATGGAGGGAGCACAGGCAGTTTACAGTGAAAAGATTAAAAAATGTGGGTTTTGGTAAAACTGTAATGGAGAAAGAAATCCAAAATGAATTGCAGAATATAGTTGGCAGTATAGAAGAAAATGGCAATCAACCAATGAATCCTAGAAATATGTTGGCATCTGCTGTTATGAACACATTATGGAAATATGCTGCAGGTGAAAAAATCGAAGAAGACCGATTAAAACTTCTCTTGAAATTGCTCAGCGAGCGGTCCAAAGCGTTTTCCATGGCTGGGGGCTGGTTGAACCAAGCACCGTGGATACGGTTTTTAGCTCCAGAACTTAGTGGATACGACCTTATTAAGAGTATAAACGAACAGCTTTCTAGCATCATTGAGGAAGCGATTGAAAAGCACAAGAGTAAAAAAGTGGAAGGGGACGACTTCATTTATTCGTTTTTGAATGAAATGCAAGAGAAGAAGGATTCGTTTACTGAAATGCAGCTTAAGACGGTTTGTTTAGATTTACTCATAGCAGGCTCACAAACAACCAGCAATGTATTGGAATTTTCTCTGTTAACATTACTGCGCAACCAGAAACTGCAAGAGCGAATATTCAATGAAATCGATAATGCCATTGGCAATGAAACTCCATGTTGGGCCGACAGTGAACGATTGGTTTTCACTTCTGCGTTTTTATTGGAAATACAACGCTACTATACAATAGTGCCGCTTGCTGGACCTCGTCGGGTGCTAGCCAATACAAATATTGATGGTTATTCTGTACCAAAGGAATGTACAGTTTTAATAGCTCTCAGAGATTTGCACTTCGACCCTAGGATTTGGGATAAGCCTAATGACTTCAACCCAGAACGTTTTATAGATGAAAGGGGAACACTCAAAAATATAGAGCACCTGTACCCGTTCGGACTAGGTCGACGACGGTGCCCAGGAGATGCGTTAGCGAAATCATTTATTTTTATAATTTTCGTCGGAATAGTTCAGAAATACAAAATTTGTTTGAGCAACGGAACGCTGCCTTCCGCTGAACCAGTATTCGGTCTCATATCTGCACCAAATGCTTTTAGCGCCAATTTTATTCCAAGGAAGCAAACGTTGTAA
>2515_mutant
ATGGGTATAACCTTCACTGATGGCCCATTATGGAGGGAGCACAGGCAGTTTACAGTGAAAAGATTAAAAAATGTGGGTTTTGGTAAAACTGTAATGGAGAAAGAAATCCAAAATGAATTGCAGAATATAGTTGGCAGTATAGAAGAAAATGCCAATCAACCAATGAATCCTAGAAATATGTTGGCATCTGCTGTTATGAACACATTATGGAAATATGCTGCAGGTGAAAAAATCGAAGAAGACCGATTAAAACTTCTCTTGAAATTGCTCAGCGAGCGGTCCAAAGCGTTTTCCATGGCTGGGGGCTGGTTGAACCAAGCACCGTGGATACGGTTTTTAGCTCCAGAACTTAGTGGATACGACCTTATTAAGAGTATAAACGAACAGCTTTCTAGCATCATTGAGGAAGCGATTGAAAAGCACAAGAGTAAAAAAGTGGAAGGGGACGACTTCATTTATTCGTTTTTGAATGAAATGCAAGAGAAGAAGGATTCGTTTACTGAAATGCAGCTTAAGACGGTTTGTTTAGATTTACTCATAGCAGGCTCACAAACAACCAGCAATGTATTGGAATTTTCTCTGTTAACATTACTGCGCAACCAGAAACTGCAAGAGCGAATATTCAATGAAATCGATAATGCCATTGGCAATGAAACTCCATGTTGGGCCGACAGTGAACGATTGGTTTTCACTTCTGCGTTTTTATTGGAAATACAACGCTACTATACAATAGTGCCGCTTGCTGGACCTCGTCGGGTGCTAGCCAATACAAATATTGATGGTTATTCTGTACCAAAGGAATGTACAGTTTTAATAGCTCTCAGAGATTTGCACTTCGACCCTAGGATTTGGGATAAGCCTAATGACTTCAACCCAGAACGTTTTATAGATGAAAGGGGAACACTCAAAAATATAGAGCACCTGTACCCGTTCGGACTAGGTCGACGACGGTGCCCAGGAGATGCGTTAGCGAAATCATTTATTTTTATAATTTTCGTCGGAATAGTTCAGAAATACAAAATTTGTTTGAGCAACGGAACGCTGCCTTCCGCTGAACCAGTATTCGGTCTCATATCTGCACCAAATGCTTTTAGCGCCAATTTTATTCCAAGGAAGCAAACGTTGTAA
