# Supplementary material for: Variation among 532 genomes unveils the origin and evolutionary history of a global insect herbivore
Source: Nat Commun. 2020 May 8;11:2321. doi: 10.1038/s41467-020-16178-9 (PMC7211002; doi:10.1038/s41467-020-16178-9)
Supplement: Supplementary file 4 — Source Data [file 41467_2020_16178_MOESM4_ESM.zip › Source_data/Source_data/SourceDataSupplementary/Supplementary Figure 2.DBM_world_EI_GI_data.csv]

Model CX - Compare Locations (1-species	extended)
Run on Jul 07 2011	18:58
									Number of		Degree days
Continent	Country	State	Location	Latitude	Longitude	EI	GI	Wks GI>0	Generations	CoreDistri	DD
Asia	All Countries	All States	2.8S_110.8E"	-10.3	120.3	42	43	52	25.05	99	6714
Asia	All Countries	All States	2.8S_111.3E"	-10.3	123.8	21	28	40	26.13	75	7002
Asia	All Countries	All States	2.8S_69.8W"	-9.8	119.3	35	37	43	25.44	94	6819
Asia	All Countries	All States	2.8S_70.3W"	-9.8	119.8	31	35	40	24.73	90	6628
Asia	All Countries	All States	2.8S_70.8W"	-9.8	120.3	42	42	52	24.56	99	6581
Asia	All Countries	All States	2.8S_71.3W"	-9.8	123.8	30	32	45	25.51	92	6836
Asia	All Countries	All States	2.8S_71.8W"	-9.8	124.3	37	38	46	24.04	98	6443
Asia	All Countries	All States	2.8S_72.3W"	-9.8	124.8	36	38	45	25.28	94	6776
Asia	All Countries	All States	20.3N_49.3E"	-9.3	124.3	38	39	43	25.08	98	6722
Asia	All Countries	All States	20.3N_49.8E"	-9.3	124.8	42	43	44	24.91	98	6676
Asia	All Countries	All States	20.3N_5.3E"	-9.3	125.3	45	46	44	24.97	99	6691
Asia	All Countries	All States	20.3S_142.8E"	-8.8	116.3	45	50	52	25.85	90	6928
Asia	All Countries	All States	20.3S_143.3E"	-8.8	116.8	47	48	52	25.6	97	6862
Asia	All Countries	All States	20.3S_143.8E"	-8.8	117.3	37	38	52	23.86	98	6393
Asia	All Countries	All States	20.3S_144.3E"	-8.8	117.8	35	35	48	25.1	98	6727
Asia	All Countries	All States	20.3S_144.8E"	-8.8	118.3	44	44	52	25.49	99	6832
Asia	All Countries	All States	20.3S_145.3E"	-8.8	118.8	40	40	52	24.84	99	6657
Asia	All Countries	All States	20.3S_145.8E"	-8.8	120.3	1	38	37	24.18	2	6481
Asia	All Countries	All States	20.3S_146.3E"	-8.8	120.8	0	34	35	23.66	0	6340
Asia	All Countries	All States	20.3S_146.8E"	-8.8	121.3	35	37	43	24.11	94	6461
Asia	All Countries	All States	20.3S_147.3E"	-8.8	121.8	42	43	52	24.04	98	6442
Asia	All Countries	All States	20.3S_147.8E"	-8.8	125.3	52	52	52	24.06	100	6447
Asia	All Countries	All States	20.3S_148.3E"	-8.8	125.8	57	57	52	23.51	100	6302
Asia	All Countries	All States	20.3S_148.8E"	-8.8	126.3	59	59	52	24.09	100	6456
Asia	All Countries	All States	20.3S_15.3E"	-8.8	126.8	59	59	52	24.61	100	6594
Asia	All Countries	All States	20.3S_15.8E"	-8.8	140.8	26	40	52	27.25	64	7302
Asia	All Countries	All States	20.8N_11.8W"	-8.3	111.3	4	31	42	26.53	14	7111
Asia	All Countries	All States	20.8N_110.3E"	-8.3	111.8	11	38	52	26.73	30	7162
Asia	All Countries	All States	20.8N_12.3E"	-8.3	112.3	9	35	52	26.87	27	7200
Asia	All Countries	All States	20.8N_12.3W"	-8.3	112.8	7	35	43	24.92	21	6680
Asia	All Countries	All States	20.8N_12.8E"	-8.3	113.3	15	40	52	26.45	38	7089
Asia	All Countries	All States	20.8N_12.8W"	-8.3	113.8	16	36	38	25.53	44	6842
Asia	All Countries	All States	20.8N_13.3E"	-8.3	114.3	37	41	47	24.58	90	6588
Asia	All Countries	All States	20.8N_13.3W"	-8.3	114.8	52	54	52	25.67	96	6879
Asia	All Countries	All States	20.8N_13.8E"	-8.3	115.3	30	46	40	23.97	65	6424
Asia	All Countries	All States	20.8N_13.8W"	-8.3	116.3	23	39	41	24.96	59	6690
Asia	All Countries	All States	20.8N_14.3E"	-8.3	117.8	0	35	37	25.08	0	6722
Asia	All Countries	All States	20.8N_14.3W"	-8.3	118.3	19	36	41	24.83	53	6656
Asia	All Countries	All States	20.8N_14.8E"	-8.3	118.8	39	39	51	25.28	100	6774
Asia	All Countries	All States	20.8N_14.8W"	-8.3	120.3	32	40	44	25.29	80	6777
Asia	All Countries	All States	20.8N_15.3E"	-8.3	120.8	34	38	45	25.47	91	6826
Asia	All Countries	All States	20.8N_15.3W"	-8.3	124.3	47	48	46	25.41	99	6809
Asia	All Countries	All States	20.8N_15.8E"	-8.3	124.8	53	53	52	24.41	100	6542
Asia	All Countries	All States	20.8N_15.8W"	-8.3	138.3	8	39	47	27.17	20	7281
Asia	All Countries	All States	20.8N_156.3W"	-8.3	138.8	9	41	47	27.19	21	7287
Asia	All Countries	All States	20.8N_16.3E"	-8.3	140.3	26	42	52	27.27	61	7309
Asia	All Countries	All States	20.8N_16.3W"	-8.3	140.8	26	45	52	27.24	57	7301
Asia	All Countries	All States	20.8N_90.3W"	-7.8	108.3	0	23	40	26.39	0	7072
Asia	All Countries	All States	20.8N_92.8E"	-7.8	108.8	0	24	42	26.81	0	7184
Asia	All Countries	All States	20.8N_93.3E"	-7.8	109.3	4	33	45	26.99	12	7232
Asia	All Countries	All States	20.8N_93.8E"	-7.8	109.8	8	31	41	26.88	25	7205
Asia	All Countries	All States	20.8N_94.3E"	-7.8	110.3	16	32	42	25.95	49	6955
Asia	All Countries	All States	20.8N_94.8E"	-7.8	110.8	12	32	41	26.63	39	7137
Asia	All Countries	All States	20.8N_95.3E"	-7.8	111.3	17	31	52	25.97	55	6961
Asia	All Countries	All States	20.8N_95.8E"	-7.8	111.8	5	29	39	26.53	19	7111
Asia	All Countries	All States	20.8N_96.3E"	-7.8	112.3	7	31	41	25.99	24	6967
Asia	All Countries	All States	20.8N_96.8E"	-7.8	112.8	0	33	37	25.08	0	6721
Asia	All Countries	All States	20.8N_97.3E"	-7.8	113.3	24	37	52	26.73	65	7164
Asia	All Countries	All States	20.8N_97.3W"	-7.8	113.8	9	32	38	25.64	28	6873
Asia	All Countries	All States	20.8N_97.8E"	-7.8	114.3	34	36	38	26.29	93	7046
Asia	All Countries	All States	20.8N_97.8W"	-7.8	126.3	67	67	52	24.53	100	6574
Asia	All Countries	All States	20.8N_98.3E"	-7.8	131.3	21	35	52	26.42	60	7080
Asia	All Countries	All States	20.8N_98.3W"	-7.8	138.3	0	34	48	27.13	0	7271
Asia	All Countries	All States	20.8N_98.8E"	-7.8	138.8	5	38	48	27.16	14	7278
Asia	All Countries	All States	20.8N_98.8W"	-7.8	139.3	17	46	52	27.22	36	7295
Asia	All Countries	All States	20.8N_99.3E"	-7.8	139.8	25	49	52	27.25	51	7303
Asia	All Countries	All States	20.8N_99.3W"	-7.8	140.3	24	49	52	27.27	49	7309
Asia	All Countries	All States	20.8N_99.8E"	-7.8	140.8	17	47	52	27.27	36	7309
Asia	All Countries	All States	20.8S_58.3W"	-7.3	106.8	0	25	34	25.78	0	6910
Asia	All Countries	All States	20.8S_58.8W"	-7.3	107.3	20	31	40	23.7	63	6352
Asia	All Countries	All States	20.8S_59.3W"	-7.3	107.8	17	33	34	22.38	54	5998
Asia	All Countries	All States	20.8S_59.8W"	-7.3	108.3	8	30	34	24.81	25	6649
Asia	All Countries	All States	20.8S_60.3W"	-7.3	108.8	0	24	28	25.84	0	6926
Asia	All Countries	All States	20.8S_60.8W"	-7.3	109.3	0	20	21	25.25	0	6767
Asia	All Countries	All States	20.8S_61.3W"	-7.3	109.8	0	29	27	24.37	0	6532
Asia	All Countries	All States	20.8S_61.8W"	-7.3	110.3	14	35	38	24.36	40	6529
Asia	All Countries	All States	20.8S_62.3W"	-7.3	110.8	17	36	47	26.73	48	7165
Asia	All Countries	All States	20.8S_62.8W"	-7.3	111.3	19	37	52	27.14	51	7274
Asia	All Countries	All States	20.8S_63.3W"	-7.3	111.8	21	38	52	27.32	55	7322
Asia	All Countries	All States	20.8S_63.8W"	-7.3	112.3	17	32	52	27.64	53	7407
Asia	All Countries	All States	20.8S_64.3W"	-7.3	112.8	23	37	52	27.73	63	7433
Asia	All Countries	All States	20.8S_64.8W"	-7.3	113.3	34	44	52	27.44	77	7354
Asia	All Countries	All States	20.8S_65.3W"	-7.3	138.8	0	33	52	27.16	0	7280
Asia	All Countries	All States	20.8S_65.8W"	-7.3	139.3	15	45	52	27.19	34	7286
Asia	All Countries	All States	20.8S_66.3W"	-7.3	139.8	26	51	52	27.19	51	7286
Asia	All Countries	All States	20.8S_66.8W"	-7.3	140.3	12	44	52	27.19	28	7286
Asia	All Countries	All States	20.8S_67.3W"	-7.3	140.8	1	37	52	27.28	4	7310
Asia	All Countries	All States	21.3N_53.8E"	-6.8	105.8	0	25	34	26.93	0	7218
Asia	All Countries	All States	21.3N_54.3E"	-6.8	106.3	0	12	17	25.49	0	6831
Asia	All Countries	All States	21.3N_54.8E"	-6.8	106.8	0	18	30	24.66	0	6610
Asia	All Countries	All States	21.3N_55.3E"	-6.8	107.3	39	47	52	24.74	82	6631
Asia	All Countries	All States	21.3N_55.8E"	-6.8	107.8	34	40	52	24.6	85	6593
Asia	All Countries	All States	21.3N_56.3E"	-6.8	108.3	0	32	36	26.02	0	6972
Asia	All Countries	All States	21.3N_56.8E"	-6.8	108.8	14	37	40	26.89	39	7206
Asia	All Countries	All States	21.3N_57.3E"	-6.8	110.8	0	33	38	27.02	0	7241
Asia	All Countries	All States	21.3N_57.8E"	-6.8	111.3	32	45	52	27.24	72	7300
Asia	All Countries	All States	21.3N_58.3E"	-6.8	111.8	36	46	52	27.36	78	7331
Asia	All Countries	All States	21.3N_58.8E"	-6.8	134.3	16	38	52	26.83	42	7190
Asia	All Countries	All States	21.3N_6.3E"	-6.8	138.8	0	22	50	27.17	0	7282
Asia	All Countries	All States	21.3N_6.3W"	-6.8	139.3	0	30	51	27.19	0	7286
Asia	All Countries	All States	21.3N_6.8E"	-6.8	139.8	0	34	51	27.21	0	7293
Asia	All Countries	All States	21.3N_6.8W"	-6.8	140.3	0	30	48	27.25	0	7303
Asia	All Countries	All States	21.3N_7.3E"	-6.8	140.8	0	25	42	27.26	0	7305
Asia	All Countries	All States	21.3S_20.3E"	-6.3	106.3	33	49	52	27.08	68	7257
Asia	All Countries	All States	21.3S_20.8E"	-6.3	106.8	22	42	49	27.3	53	7317
Asia	All Countries	All States	21.3S_21.3E"	-6.3	107.3	29	44	46	27.2	66	7289
Asia	All Countries	All States	21.3S_21.8E"	-6.3	107.8	36	42	48	27.14	86	7273
Asia	All Countries	All States	21.3S_22.3E"	-6.3	134.3	15	36	52	26.7	41	7156
Asia	All Countries	All States	21.3S_22.8E"	-6.3	134.8	12	33	52	26.77	36	7174
Asia	All Countries	All States	21.3S_23.3E"	-6.3	138.8	0	9	39	27.18	0	7283
Asia	All Countries	All States	21.3S_23.8E"	-6.3	139.3	0	12	40	27.21	0	7292
Asia	All Countries	All States	21.3S_24.3E"	-6.3	139.8	0	13	39	27.22	0	7296
Asia	All Countries	All States	21.3S_24.8E"	-6.3	140.3	0	15	39	27.25	0	7302
Asia	All Countries	All States	21.3S_25.3E"	-6.3	140.8	0	8	29	27.26	0	7306
Asia	All Countries	All States	21.8N_17.8E"	-5.8	104.8	16	37	52	26.16	44	7010
Asia	All Countries	All States	21.8N_18.3E"	-5.8	134.8	11	31	52	26.74	36	7167
Asia	All Countries	All States	21.8N_18.8E"	-5.8	138.3	0	2	17	27.13	0	7271
Asia	All Countries	All States	21.8N_19.3E"	-5.8	138.8	0	3	21	27.21	0	7293
Asia	All Countries	All States	21.8N_19.8E"	-5.8	139.3	0	2	20	27.22	0	7296
Asia	All Countries	All States	21.8N_2.3E"	-5.8	139.8	0	1	9	27.28	0	7311
Asia	All Countries	All States	21.8N_2.3W"	-5.8	140.3	0	0	5	27.13	0	7270
Asia	All Countries	All States	21.8N_2.8E"	-5.8	140.8	0	0	0	26.76	0	7171
Asia	All Countries	All States	21.8N_98.3W"	-5.3	104.3	15	27	51	24.37	57	6531
Asia	All Countries	All States	21.8N_98.8E"	-5.3	104.8	26	38	52	24.81	68	6648
Asia	All Countries	All States	21.8N_98.8W"	-5.3	105.3	36	47	52	26.62	76	7133
Asia	All Countries	All States	21.8N_99.3E"	-5.3	105.8	32	47	52	27.01	69	7238
Asia	All Countries	All States	21.8N_99.3W"	-5.3	119.8	4	33	38	24.16	13	6474
Asia	All Countries	All States	21.8N_99.8E"	-5.3	120.3	0	33	37	25.84	0	6925
Asia	All Countries	All States	21.8N_99.8W"	-5.3	122.8	41	49	52	25.66	84	6876
Asia	All Countries	All States	21.8S_115.3E"	-5.3	138.3	0	4	18	27.14	0	7273
Asia	All Countries	All States	21.8S_115.8E"	-5.3	138.8	0	3	19	27.23	0	7297
Asia	All Countries	All States	21.8S_116.3E"	-5.3	139.3	0	2	13	27.26	0	7305
Asia	All Countries	All States	21.8S_116.8E"	-5.3	139.8	0	1	7	27.25	0	7302
Asia	All Countries	All States	21.8S_117.3E"	-5.3	140.3	0	0	0	26.4	0	7074
Asia	All Countries	All States	21.8S_59.8W"	-4.8	103.3	1	21	39	26.29	3	7045
Asia	All Countries	All States	21.8S_60.3W"	-4.8	103.8	12	25	45	24.38	48	6533
Asia	All Countries	All States	21.8S_60.8W"	-4.8	104.3	21	32	52	24.45	66	6554
Asia	All Countries	All States	21.8S_61.3W"	-4.8	104.8	26	37	44	26.39	71	7073
Asia	All Countries	All States	21.8S_61.8W"	-4.8	105.3	31	40	52	26.91	77	7211
Asia	All Countries	All States	21.8S_62.3W"	-4.8	105.8	34	44	52	27.05	78	7249
Asia	All Countries	All States	21.8S_62.8W"	-4.8	119.8	16	34	42	25.14	47	6737
Asia	All Countries	All States	21.8S_63.3W"	-4.8	120.3	22	48	43	26.31	46	7051
Asia	All Countries	All States	21.8S_63.8W"	-4.8	121.8	39	50	52	26.17	77	7013
Asia	All Countries	All States	21.8S_64.3W"	-4.8	122.8	41	50	52	26.23	82	7031
Asia	All Countries	All States	21.8S_64.8W"	-4.8	136.8	0	19	34	26.91	0	7213
Asia	All Countries	All States	21.8S_65.3W"	-4.8	137.3	0	14	31	26.95	0	7222
Asia	All Countries	All States	21.8S_65.8W"	-4.8	137.8	0	11	24	26.92	0	7216
Asia	All Countries	All States	21.8S_66.3W"	-4.8	138.3	0	9	24	26.79	0	7179
Asia	All Countries	All States	21.8S_66.8W"	-4.8	138.8	0	7	24	26.23	0	7029
Asia	All Countries	All States	21.8S_67.3W"	-4.8	139.3	0	3	17	25.89	0	6939
Asia	All Countries	All States	21.8S_67.8W"	-4.8	139.8	0	0	0	22.86	0	6126
Asia	All Countries	All States	21.8S_68.3W"	-4.8	140.3	0	0	0	19.44	0	5209
Asia	All Countries	All States	21.8S_68.8W"	-4.8	140.8	0	0	0	20.7	0	5548
Asia	All Countries	All States	22.3N_50.3E"	-4.3	102.8	0	27	42	26.21	0	7024
Asia	All Countries	All States	22.3N_50.8E"	-4.3	103.3	12	21	36	22.52	57	6037
Asia	All Countries	All States	22.3N_51.3E"	-4.3	103.8	17	29	51	23.76	58	6367
Asia	All Countries	All States	22.3N_51.8E"	-4.3	104.3	25	35	49	26.39	72	7073
Asia	All Countries	All States	22.3N_52.3E"	-4.3	104.8	22	34	45	26.75	65	7168
Asia	All Countries	All States	22.3N_52.8E"	-4.3	105.3	26	36	48	26.94	72	7220
Asia	All Countries	All States	22.3N_53.3E"	-4.3	105.8	33	43	52	27.12	77	7267
Asia	All Countries	All States	22.3N_53.8E"	-4.3	119.8	29	41	52	25.94	71	6952
Asia	All Countries	All States	22.3N_54.3E"	-4.3	120.3	31	49	47	26.75	62	7169
Asia	All Countries	All States	22.3N_54.8E"	-4.3	121.8	38	50	52	25.99	77	6965
Asia	All Countries	All States	22.3N_55.3E"	-4.3	122.3	41	53	52	26.48	78	7096
Asia	All Countries	All States	22.3N_55.8E"	-4.3	122.8	40	51	52	26.38	79	7069
Asia	All Countries	All States	22.3N_56.3E"	-4.3	135.3	6	17	52	25.41	36	6809
Asia	All Countries	All States	22.3N_56.8E"	-4.3	135.8	7	15	47	23.78	49	6372
Asia	All Countries	All States	22.3N_57.3E"	-4.3	136.3	8	17	42	23.57	48	6318
Asia	All Countries	All States	22.3N_57.8E"	-4.3	136.8	9	18	49	22.97	52	6155
Asia	All Countries	All States	22.3N_58.3E"	-4.3	137.3	18	22	52	19.07	84	5112
Asia	All Countries	All States	22.3N_58.8E"	-4.3	137.8	20	24	52	18.85	84	5051
Asia	All Countries	All States	22.3N_59.3E"	-4.3	138.3	21	25	52	17.75	85	4758
Asia	All Countries	All States	22.3N_59.8E"	-4.3	138.8	21	25	52	17.64	84	4728
Asia	All Countries	All States	22.3N_6.3E"	-4.3	139.3	11	15	48	18.2	75	4877
Asia	All Countries	All States	22.3N_6.3W"	-4.3	139.8	0	2	15	20.25	0	5427
Asia	All Countries	All States	22.3N_6.8E"	-4.3	140.3	0	2	24	24.38	0	6533
Asia	All Countries	All States	22.3N_6.8W"	-4.3	140.8	0	4	26	25.2	0	6754
Asia	All Countries	All States	22.3S_148.3E"	-3.8	102.3	0	28	50	26.85	0	7197
Asia	All Countries	All States	22.3S_148.8E"	-3.8	102.8	28	36	52	24.02	77	6438
Asia	All Countries	All States	22.3S_149.3E"	-3.8	103.3	30	37	52	25.39	79	6806
Asia	All Countries	All States	22.3S_15.3E"	-3.8	103.8	6	27	33	26.39	23	7071
Asia	All Countries	All States	22.3S_15.8E"	-3.8	104.3	16	30	37	26.8	51	7183
Asia	All Countries	All States	22.3S_16.3E"	-3.8	104.8	23	34	47	26.97	67	7227
Asia	All Countries	All States	22.3S_16.8E"	-3.8	105.3	29	39	50	27.08	74	7256
Asia	All Countries	All States	22.3S_166.8E"	-3.8	105.8	34	44	52	27.1	78	7262
Asia	All Countries	All States	22.3S_17.3E"	-3.8	114.8	25	40	42	26.45	62	7087
Asia	All Countries	All States	22.3S_17.8E"	-3.8	115.3	41	44	47	26.42	93	7082
Asia	All Countries	All States	22.3S_18.3E"	-3.8	115.8	43	48	52	26.88	90	7203
Asia	All Countries	All States	22.3S_18.8E"	-3.8	116.3	27	46	52	26.83	59	7191
Asia	All Countries	All States	22.3S_19.3E"	-3.8	119.8	3	40	50	26.24	8	7033
Asia	All Countries	All States	22.3S_19.8E"	-3.8	120.3	24	44	45	25.75	55	6901
Asia	All Countries	All States	22.3S_20.3E"	-3.8	121.3	30	38	43	23.37	77	6263
Asia	All Countries	All States	22.3S_20.8E"	-3.8	121.8	37	40	46	23.13	92	6200
Asia	All Countries	All States	22.3S_21.3E"	-3.8	122.3	39	49	52	25.96	80	6956
Asia	All Countries	All States	22.3S_21.8E"	-3.8	126.8	15	46	42	24.81	33	6649
Asia	All Countries	All States	22.3S_22.3E"	-3.8	130.8	30	42	52	26.48	70	7098
Asia	All Countries	All States	22.3S_22.8E"	-3.8	132.8	15	28	52	25.65	52	6874
Asia	All Countries	All States	22.3S_23.3E"	-3.8	133.3	16	34	52	26.36	49	7064
Asia	All Countries	All States	22.3S_23.8E"	-3.8	134.3	15	27	52	25.04	56	6711
Asia	All Countries	All States	22.3S_24.3E"	-3.8	134.8	9	21	52	25.79	42	6912
Asia	All Countries	All States	22.3S_24.8E"	-3.8	135.3	8	14	48	24.46	58	6556
Asia	All Countries	All States	22.3S_25.3E"	-3.8	135.8	17	17	52	20.79	98	5571
Asia	All Countries	All States	22.3S_25.8E"	-3.8	136.3	22	22	52	20.01	100	5362
Asia	All Countries	All States	22.3S_26.3E"	-3.8	136.8	16	16	52	16.13	100	4322
Asia	All Countries	All States	22.3S_26.8E"	-3.8	137.3	21	21	52	17.4	100	4664
Asia	All Countries	All States	22.3S_27.3E"	-3.8	137.8	24	24	52	16.33	100	4376
Asia	All Countries	All States	22.3S_27.8E"	-3.8	138.3	25	25	52	15.67	100	4199
Asia	All Countries	All States	22.3S_28.3E"	-3.8	138.8	46	47	52	18.93	99	5074
Asia	All Countries	All States	22.3S_28.8E"	-3.8	139.3	20	27	50	22.02	75	5902
Asia	All Countries	All States	22.3S_29.3E"	-3.8	139.8	0	19	43	25.5	0	6834
Asia	All Countries	All States	22.3S_29.8E"	-3.8	140.3	0	19	46	26.13	0	7003
Asia	All Countries	All States	22.3S_30.3E"	-3.8	140.8	0	24	48	25.49	0	6832
Asia	All Countries	All States	22.8N_14.3E"	-3.3	101.8	0	12	30	27.05	0	7248
Asia	All Countries	All States	22.8N_14.3W"	-3.3	102.3	0	30	52	24.22	0	6490
Asia	All Countries	All States	22.8N_14.8E"	-3.3	102.8	0	33	46	25.07	0	6719
Asia	All Countries	All States	22.8N_14.8W"	-3.3	103.3	0	25	40	26.94	0	7220
Asia	All Countries	All States	22.8N_15.3E"	-3.3	103.8	0	29	45	26.89	0	7208
Asia	All Countries	All States	22.8N_15.3W"	-3.3	104.3	15	35	51	27.02	44	7241
Asia	All Countries	All States	22.8N_15.8E"	-3.3	104.8	22	33	46	27.15	67	7276
Asia	All Countries	All States	22.8N_15.8W"	-3.3	105.3	30	41	52	27.14	74	7275
Asia	All Countries	All States	22.8N_16.3E"	-3.3	105.8	31	42	52	27.12	74	7267
Asia	All Countries	All States	22.8N_16.3W"	-3.3	112.3	4	38	52	27.11	11	7266
Asia	All Countries	All States	22.8N_16.8E"	-3.3	112.8	25	41	52	27.17	61	7283
Asia	All Countries	All States	22.8N_17.3E"	-3.3	113.8	30	41	52	27.02	75	7242
Asia	All Countries	All States	22.8N_17.8E"	-3.3	114.3	36	40	51	26.97	90	7227
Asia	All Countries	All States	22.8N_18.3E"	-3.3	114.8	42	45	52	26.77	94	7176
Asia	All Countries	All States	22.8N_18.8E"	-3.3	115.3	42	44	52	25.96	96	6957
Asia	All Countries	All States	22.8N_19.3E"	-3.3	115.8	34	40	52	26.24	85	7032
Asia	All Countries	All States	22.8N_19.8E"	-3.3	116.3	28	38	52	26.9	73	7211
Asia	All Countries	All States	22.8N_2.3E"	-3.3	119.3	30	33	52	23.9	89	6406
Asia	All Countries	All States	22.8N_2.3W"	-3.3	119.8	31	37	43	22.13	85	5930
Asia	All Countries	All States	22.8N_2.8E"	-3.3	120.3	21	35	44	25.06	60	6717
Asia	All Countries	All States	22.8N_2.8W"	-3.3	121.3	17	31	39	22.33	57	5984
Asia	All Countries	All States	22.8N_20.3E"	-3.3	121.8	34	36	45	23.37	94	6263
Asia	All Countries	All States	22.8N_20.8E"	-3.3	122.3	32	39	47	25.18	81	6747
Asia	All Countries	All States	22.8N_21.3E"	-3.3	126.3	42	47	45	22.97	89	6157
Asia	All Countries	All States	22.8N_21.8E"	-3.3	126.8	49	54	52	24.3	90	6514
Asia	All Countries	All States	22.8N_22.3E"	-3.3	128.3	18	40	43	25.86	46	6931
Asia	All Countries	All States	22.8N_22.8E"	-3.3	128.8	11	35	39	25.46	32	6823
Asia	All Countries	All States	22.8N_23.3E"	-3.3	129.3	0	29	35	24.25	0	6498
Asia	All Countries	All States	22.8N_23.8E"	-3.3	129.8	0	27	35	25.47	0	6826
Asia	All Countries	All States	22.8N_24.3E"	-3.3	130.3	6	28	37	25.88	21	6935
Asia	All Countries	All States	22.8N_24.8E"	-3.3	132.8	12	25	52	25.94	48	6952
Asia	All Countries	All States	22.8N_25.3E"	-3.3	133.3	0	31	52	26.87	0	7201
Asia	All Countries	All States	22.8N_25.8E"	-3.3	133.8	15	30	52	25.98	51	6964
Asia	All Countries	All States	22.8N_26.3E"	-3.3	134.3	17	25	52	24.8	66	6647
Asia	All Countries	All States	22.8N_26.8E"	-3.3	134.8	9	21	52	25.83	45	6922
Asia	All Countries	All States	22.8N_27.3E"	-3.3	135.8	0	11	36	26.76	0	7172
Asia	All Countries	All States	22.8N_27.8E"	-3.3	136.3	10	12	46	23.76	84	6368
Asia	All Countries	All States	22.8N_28.3E"	-3.3	136.8	18	19	52	22.24	96	5962
Asia	All Countries	All States	22.8N_28.8E"	-3.3	137.3	0	19	52	25.6	0	6861
Asia	All Countries	All States	22.8N_29.3E"	-3.3	137.8	0	23	52	25.86	0	6931
Asia	All Countries	All States	22.8N_29.8E"	-3.3	138.3	0	27	52	27.02	0	7240
Asia	All Countries	All States	22.8N_3.3E"	-3.3	138.8	0	34	52	26.47	0	7093
Asia	All Countries	All States	22.8N_3.3W"	-3.3	139.3	0	32	52	27.58	0	7392
Asia	All Countries	All States	22.8N_3.8E"	-3.3	139.8	0	31	52	26.22	0	7026
Asia	All Countries	All States	22.8N_3.8W"	-3.3	140.3	0	33	52	26.38	0	7069
Asia	All Countries	All States	22.8N_30.3E"	-3.3	140.8	0	39	52	26.04	0	6979
Asia	All Countries	All States	22.8N_98.8E"	-2.8	101.3	0	6	16	27.21	0	7292
Asia	All Countries	All States	22.8N_98.8W"	-2.8	101.8	7	23	44	23.98	28	6426
Asia	All Countries	All States	22.8N_99.3E"	-2.8	102.3	15	32	52	24.2	47	6486
Asia	All Countries	All States	22.8N_99.3W"	-2.8	102.8	0	31	52	27.03	0	7244
Asia	All Countries	All States	22.8N_99.8E"	-2.8	103.3	13	37	52	27.16	36	7279
Asia	All Countries	All States	22.8N_99.8W"	-2.8	103.8	16	40	52	27.21	41	7291
Asia	All Countries	All States	22.8S_113.8E"	-2.8	104.3	11	34	48	27.21	33	7291
Asia	All Countries	All States	22.8S_114.3E"	-2.8	104.8	17	38	51	27.22	45	7294
Asia	All Countries	All States	22.8S_114.8E"	-2.8	105.3	28	39	50	27.14	71	7275
Asia	All Countries	All States	22.8S_115.3E"	-2.8	105.8	23	34	49	27.03	66	7243
Asia	All Countries	All States	22.8S_116.3E"	-2.8	106.3	23	36	52	26.92	65	7214
Asia	All Countries	All States	22.8S_116.8E"	-2.8	106.8	32	43	52	26.96	74	7225
Asia	All Countries	All States	22.8S_117.3E"	-2.8	107.8	0	26	38	26.84	0	7194
Asia	All Countries	All States	22.8S_117.8E"	-2.8	110.3	0	32	47	27.09	0	7259
Asia	All Countries	All States	22.8S_118.3E"	-2.8	110.8	0	33	52	27.08	0	7257
Asia	All Countries	All States	22.8S_118.8E"	-2.8	111.3	0	28	51	27.12	0	7269
Asia	All Countries	All States	22.8S_119.3E"	-2.8	111.8	0	32	52	27.02	0	7240
Asia	All Countries	All States	22.8S_119.8E"	-2.8	112.3	1	36	52	27.05	3	7249
Asia	All Countries	All States	22.8S_120.3E"	-2.8	112.8	23	38	52	27.11	59	7266
Asia	All Countries	All States	22.8S_120.8E"	-2.8	113.3	28	40	52	27.07	70	7256
Asia	All Countries	All States	22.8S_121.3E"	-2.8	113.8	41	44	52	26.77	93	7175
Asia	All Countries	All States	22.8S_121.8E"	-2.8	114.3	44	46	52	26.75	95	7168
Asia	All Countries	All States	22.8S_122.3E"	-2.8	114.8	47	49	52	26.71	96	7159
Asia	All Countries	All States	22.8S_122.8E"	-2.8	115.3	34	39	52	26.47	88	7094
Asia	All Countries	All States	22.8S_123.3E"	-2.8	115.8	37	39	52	25	96	6700
Asia	All Countries	All States	22.8S_123.8E"	-2.8	116.3	35	43	52	26.94	81	7220
Asia	All Countries	All States	22.8S_124.3E"	-2.8	119.3	25	27	47	22.17	93	5942
Asia	All Countries	All States	22.8S_124.8E"	-2.8	119.8	17	29	39	19.57	60	5244
Asia	All Countries	All States	22.8S_125.3E"	-2.8	120.3	2	23	37	25.15	7	6740
Asia	All Countries	All States	22.8S_125.8E"	-2.8	121.3	19	29	42	24.89	63	6670
Asia	All Countries	All States	22.8S_126.3E"	-2.8	121.8	33	34	45	24.08	94	6453
Asia	All Countries	All States	22.8S_126.8E"	-2.8	132.3	11	19	51	25.53	56	6843
Asia	All Countries	All States	22.8S_127.3E"	-2.8	132.8	11	28	52	26.53	39	7111
Asia	All Countries	All States	22.8S_127.8E"	-2.8	133.3	0	30	52	27.03	0	7245
Asia	All Countries	All States	22.8S_128.3E"	-2.8	133.8	0	30	52	26.47	0	7094
Asia	All Countries	All States	22.8S_128.8E"	-2.8	134.3	16	28	52	25.7	57	6888
Asia	All Countries	All States	22.8S_129.3E"	-2.8	136.3	0	10	38	27.06	0	7251
Asia	All Countries	All States	22.8S_129.8E"	-2.8	136.8	9	14	48	24.77	65	6640
Asia	All Countries	All States	22.8S_130.3E"	-2.8	137.3	0	19	52	25.49	0	6832
Asia	All Countries	All States	22.8S_130.8E"	-2.8	137.8	0	25	52	26.22	0	7026
Asia	All Countries	All States	22.8S_131.3E"	-2.8	138.3	0	29	52	27.04	0	7246
Asia	All Countries	All States	22.8S_131.8E"	-2.8	138.8	2	36	52	25.82	4	6919
Asia	All Countries	All States	22.8S_132.3E"	-2.8	139.3	0	35	52	26.49	0	7099
Asia	All Countries	All States	22.8S_132.8E"	-2.8	139.8	0	35	52	26.51	0	7105
Asia	All Countries	All States	22.8S_133.3E"	-2.8	140.3	0	42	52	26.22	0	7028
Asia	All Countries	All States	22.8S_133.8E"	-2.8	140.8	0	46	52	27.38	0	7339
Asia	All Countries	All States	22.8S_66.3W"	-2.3	101.3	0	9	17	25.46	0	6822
Asia	All Countries	All States	22.8S_66.8W"	-2.3	101.8	39	47	52	23.56	82	6314
Asia	All Countries	All States	22.8S_67.3W"	-2.3	102.3	0	25	52	26.83	0	7189
Asia	All Countries	All States	22.8S_67.8W"	-2.3	102.8	0	27	50	27.35	0	7330
Asia	All Countries	All States	22.8S_68.3W"	-2.3	103.3	0	33	52	27.15	0	7276
Asia	All Countries	All States	22.8S_68.8W"	-2.3	103.8	11	37	52	27.21	29	7291
Asia	All Countries	All States	22.8S_69.3W"	-2.3	104.3	12	36	48	27.3	33	7315
Asia	All Countries	All States	22.8S_69.8W"	-2.3	104.8	19	39	48	27.21	48	7293
Asia	All Countries	All States	22.8S_70.3W"	-2.3	105.3	21	39	47	27.08	54	7256
Asia	All Countries	All States	23.3N_0.3E"	-2.3	105.8	16	30	45	26.96	53	7225
Asia	All Countries	All States	23.3N_0.3W"	-2.3	106.3	25	37	52	26.95	68	7222
Asia	All Countries	All States	23.3N_0.8E"	-2.3	110.3	0	30	44	26.99	0	7233
Asia	All Countries	All States	23.3N_0.8W"	-2.3	110.8	0	28	47	26.86	0	7198
Asia	All Countries	All States	23.3N_1.3E"	-2.3	111.3	0	26	51	26.89	0	7206
Asia	All Countries	All States	23.3N_1.3W"	-2.3	111.8	0	29	52	26.75	0	7168
Asia	All Countries	All States	23.3N_1.8E"	-2.3	112.3	1	33	52	26.83	4	7190
Asia	All Countries	All States	23.3N_1.8W"	-2.3	112.8	24	38	52	27.03	62	7243
Asia	All Countries	All States	23.3N_10.3E"	-2.3	113.3	34	44	52	26.95	78	7222
Asia	All Countries	All States	23.3N_10.3W"	-2.3	113.8	44	46	52	26.66	96	7145
Asia	All Countries	All States	23.3N_10.8E"	-2.3	114.3	47	49	52	26.6	97	7129
Asia	All Countries	All States	23.3N_10.8W"	-2.3	114.8	49	51	52	26.61	97	7132
Asia	All Countries	All States	23.3N_100.3E"	-2.3	115.3	49	51	52	26.7	97	7156
Asia	All Countries	All States	23.3N_100.3W"	-2.3	115.8	33	39	52	26.12	85	7001
Asia	All Countries	All States	23.3N_100.8E"	-2.3	116.3	20	34	50	27.13	58	7270
Asia	All Countries	All States	23.3N_100.8W"	-2.3	119.3	0	37	52	26.8	0	7183
Asia	All Countries	All States	23.3N_101.3E"	-2.3	119.8	32	35	45	19.26	91	5162
Asia	All Countries	All States	23.3N_101.3W"	-2.3	120.3	28	34	42	19.48	81	5220
Asia	All Countries	All States	23.3N_101.8E"	-2.3	120.8	10	25	38	21.59	38	5787
Asia	All Countries	All States	23.3N_101.8W"	-2.3	121.3	14	26	40	24.76	54	6635
Asia	All Countries	All States	23.3N_102.3E"	-2.3	121.8	20	30	49	25.91	65	6944
Asia	All Countries	All States	23.3N_102.3W"	-2.3	132.8	0	26	52	27.2	0	7290
Asia	All Countries	All States	23.3N_102.8E"	-2.3	133.3	0	26	52	27.24	0	7299
Asia	All Countries	All States	23.3N_102.8W"	-2.3	133.8	0	32	52	27.18	0	7284
Asia	All Countries	All States	23.3N_103.3E"	-2.3	136.8	0	13	47	26.95	0	7222
Asia	All Countries	All States	23.3N_103.3W"	-2.3	137.3	0	20	52	26.94	0	7221
Asia	All Countries	All States	23.3N_103.8E"	-2.3	137.8	0	27	52	26.75	0	7169
Asia	All Countries	All States	23.3N_103.8W"	-2.3	138.3	0	32	52	26.7	0	7157
Asia	All Countries	All States	23.3N_104.3E"	-2.3	138.8	0	38	52	27	0	7237
Asia	All Countries	All States	23.3N_104.3W"	-2.3	139.3	0	33	52	27.46	0	7359
Asia	All Countries	All States	23.3N_51.8E"	-1.8	100.8	0	11	29	26.51	0	7104
Asia	All Countries	All States	23.3N_52.3E"	-1.8	101.3	15	23	46	22.25	66	5962
Asia	All Countries	All States	23.3N_52.8E"	-1.8	101.8	0	36	52	25.09	0	6724
Asia	All Countries	All States	23.3N_53.3E"	-1.8	102.3	0	28	51	27.34	0	7326
Asia	All Countries	All States	23.3N_53.8E"	-1.8	102.8	0	31	52	27.26	0	7305
Asia	All Countries	All States	23.3N_54.3E"	-1.8	103.3	0	30	52	27.23	0	7297
Asia	All Countries	All States	23.3N_54.8E"	-1.8	103.8	15	40	52	27.26	36	7305
Asia	All Countries	All States	23.3N_55.3E"	-1.8	104.3	15	39	49	27.25	38	7303
Asia	All Countries	All States	23.3N_55.8E"	-1.8	105.8	0	32	43	26.88	0	7205
Asia	All Countries	All States	23.3N_56.3E"	-1.8	110.3	0	23	41	27	0	7236
Asia	All Countries	All States	23.3N_56.8E"	-1.8	110.8	0	23	46	26.5	0	7103
Asia	All Countries	All States	23.3N_57.3E"	-1.8	111.3	1	23	47	25.75	6	6902
Asia	All Countries	All States	23.3N_57.8E"	-1.8	111.8	5	25	52	25.86	19	6931
Asia	All Countries	All States	23.3N_58.3E"	-1.8	112.3	1	28	52	26.52	5	7108
Asia	All Countries	All States	23.3N_58.8E"	-1.8	112.8	7	33	52	26.76	21	7172
Asia	All Countries	All States	23.3N_6.3E"	-1.8	113.3	19	38	52	26.74	51	7166
Asia	All Countries	All States	23.3N_6.3W"	-1.8	113.8	31	37	52	26.65	85	7142
Asia	All Countries	All States	23.3N_6.8E"	-1.8	114.3	36	40	52	26.54	90	7113
Asia	All Countries	All States	23.3N_6.8W"	-1.8	114.8	48	50	52	26.65	95	7142
Asia	All Countries	All States	23.3N_68.8E"	-1.8	115.3	28	35	49	26.43	82	7083
Asia	All Countries	All States	23.3N_69.3E"	-1.8	115.8	23	30	46	25.89	77	6939
Asia	All Countries	All States	23.3N_69.8E"	-1.8	116.3	0	29	44	27.13	0	7272
Asia	All Countries	All States	23.3N_7.3E"	-1.8	119.3	0	40	52	27.01	0	7238
Asia	All Countries	All States	23.3N_7.3W"	-1.8	119.8	53	53	52	21.75	100	5828
Asia	All Countries	All States	23.3N_7.8E"	-1.8	120.3	54	54	52	20.6	100	5522
Asia	All Countries	All States	23.3N_7.8W"	-1.8	120.8	48	48	50	23.04	99	6174
Asia	All Countries	All States	23.3N_70.3E"	-1.8	121.3	24	31	42	22.61	79	6059
Asia	All Countries	All States	23.3N_70.8E"	-1.8	121.8	0	19	28	24.5	0	6565
Asia	All Countries	All States	23.3N_71.3E"	-1.8	124.8	56	59	52	24.65	96	6606
Asia	All Countries	All States	23.3N_71.8E"	-1.8	127.8	47	58	52	25.53	82	6841
Asia	All Countries	All States	23.3N_72.3E"	-1.8	130.3	3	39	52	26.57	8	7120
Asia	All Countries	All States	23.3N_72.8E"	-1.8	132.3	0	15	45	27.19	0	7287
Asia	All Countries	All States	23.3N_73.3E"	-1.8	132.8	0	16	48	26.96	0	7227
Asia	All Countries	All States	23.3N_73.8E"	-1.8	133.3	0	22	52	26.52	0	7108
Asia	All Countries	All States	23.3N_74.3E"	-1.8	133.8	22	31	52	25.47	72	6826
Asia	All Countries	All States	23.3N_74.8E"	-1.8	136.3	0	19	52	26.25	0	7034
Asia	All Countries	All States	23.3N_75.3E"	-1.8	137.8	0	28	52	27.63	0	7406
Asia	All Countries	All States	23.3N_75.8E"	-1.8	138.3	0	33	52	27.54	0	7381
Asia	All Countries	All States	23.3S_148.8E"	-1.3	98.8	0	5	21	26.69	0	7154
Asia	All Countries	All States	23.3S_149.3E"	-1.3	100.8	0	12	25	23.18	0	6211
Asia	All Countries	All States	23.3S_149.8E"	-1.3	101.3	0	15	28	25.53	0	6842
Asia	All Countries	All States	23.3S_15.3E"	-1.3	101.8	0	27	50	27.08	0	7258
Asia	All Countries	All States	23.3S_15.8E"	-1.3	102.3	0	31	51	27.18	0	7283
Asia	All Countries	All States	23.3S_150.3E"	-1.3	102.8	0	35	52	27.02	0	7242
Asia	All Countries	All States	23.3S_150.8E"	-1.3	103.3	10	37	52	27.15	26	7276
Asia	All Countries	All States	23.3S_16.3E"	-1.3	103.8	8	36	46	27.27	22	7308
Asia	All Countries	All States	23.3S_16.8E"	-1.3	104.3	0	37	47	27.28	0	7311
Asia	All Countries	All States	23.3S_17.3E"	-1.3	110.3	0	14	29	26.87	0	7201
Asia	All Countries	All States	23.3S_17.8E"	-1.3	110.8	0	18	41	26.63	0	7138
Asia	All Countries	All States	23.3S_18.3E"	-1.3	111.3	4	21	45	25.57	20	6854
Asia	All Countries	All States	23.3S_18.8E"	-1.3	111.8	0	22	46	26.04	2	6978
Asia	All Countries	All States	23.3S_19.3E"	-1.3	112.3	1	22	50	26.27	5	7040
Asia	All Countries	All States	23.3S_19.8E"	-1.3	112.8	0	23	50	26.6	2	7130
Asia	All Countries	All States	23.3S_20.3E"	-1.3	113.3	5	21	45	26.6	26	7128
Asia	All Countries	All States	23.3S_20.8E"	-1.3	113.8	8	16	37	26.59	49	7126
Asia	All Countries	All States	23.3S_21.3E"	-1.3	114.3	14	20	40	26.59	71	7127
Asia	All Countries	All States	23.3S_21.8E"	-1.3	114.8	20	28	48	26.62	72	7133
Asia	All Countries	All States	23.3S_22.3E"	-1.3	115.3	18	27	42	26.41	69	7079
Asia	All Countries	All States	23.3S_22.8E"	-1.3	115.8	21	29	46	25.89	72	6939
Asia	All Countries	All States	23.3S_23.3E"	-1.3	116.3	22	34	52	26.24	64	7033
Asia	All Countries	All States	23.3S_23.8E"	-1.3	116.8	0	38	52	27.6	0	7396
Asia	All Countries	All States	23.3S_24.3E"	-1.3	119.8	67	68	52	23.31	100	6248
Asia	All Countries	All States	23.3S_24.8E"	-1.3	120.3	71	71	52	21.02	100	5634
Asia	All Countries	All States	23.3S_25.3E"	-1.3	120.8	38	49	52	25.65	77	6875
Asia	All Countries	All States	23.3S_25.8E"	-1.3	121.3	36	36	49	23.65	99	6338
Asia	All Countries	All States	23.3S_26.3E"	-1.3	121.8	30	31	47	21.93	97	5877
Asia	All Countries	All States	23.3S_26.8E"	-1.3	122.3	36	36	45	22.96	98	6154
Asia	All Countries	All States	23.3S_27.3E"	-1.3	122.8	59	59	52	25.09	99	6723
Asia	All Countries	All States	23.3S_27.8E"	-1.3	123.3	65	66	52	25.31	99	6782
Asia	All Countries	All States	23.3S_28.3E"	-1.3	131.3	0	21	42	27.22	0	7295
Asia	All Countries	All States	23.3S_28.8E"	-1.3	131.8	0	14	34	27.04	0	7248
Asia	All Countries	All States	23.3S_29.3E"	-1.3	132.3	0	7	28	25.93	0	6950
Asia	All Countries	All States	23.3S_29.8E"	-1.3	132.8	0	6	26	23.86	0	6394
Asia	All Countries	All States	23.3S_30.3E"	-1.3	133.3	7	12	38	21.27	59	5699
Asia	All Countries	All States	23.3S_30.8E"	-1.3	133.8	8	12	38	17.6	68	4716
Asia	All Countries	All States	23.8N_114.3E"	-0.8	100.3	0	5	19	26.28	0	7043
Asia	All Countries	All States	23.8N_114.8E"	-0.8	100.8	13	36	52	24.67	36	6612
Asia	All Countries	All States	23.8N_115.3E"	-0.8	101.3	0	27	52	26.09	0	6992
Asia	All Countries	All States	23.8N_115.8E"	-0.8	101.8	0	32	52	27	0	7235
Asia	All Countries	All States	23.8N_116.3E"	-0.8	102.3	0	38	52	26.73	0	7163
Asia	All Countries	All States	23.8N_116.8E"	-0.8	102.8	0	40	52	27.06	0	7253
Asia	All Countries	All States	23.8N_117.3E"	-0.8	103.3	0	36	52	27.27	0	7308
Asia	All Countries	All States	23.8N_12.3E"	-0.8	109.8	0	14	32	27.07	0	7256
Asia	All Countries	All States	23.8N_12.3W"	-0.8	110.3	0	15	34	26.7	0	7154
Asia	All Countries	All States	23.8N_12.8E"	-0.8	110.8	0	19	46	26.53	0	7110
Asia	All Countries	All States	23.8N_12.8W"	-0.8	111.3	14	21	47	25.38	66	6802
Asia	All Countries	All States	23.8N_120.3E"	-0.8	111.8	14	20	39	25.18	72	6749
Asia	All Countries	All States	23.8N_120.8E"	-0.8	112.3	15	19	31	23.59	78	6321
Asia	All Countries	All States	23.8N_121.3E"	-0.8	112.8	12	18	26	22.09	66	5919
Asia	All Countries	All States	23.8N_13.3E"	-0.8	113.3	9	14	28	25.53	66	6843
Asia	All Countries	All States	23.8N_13.3W"	-0.8	113.8	9	14	26	24.36	63	6528
Asia	All Countries	All States	23.8N_13.8E"	-0.8	114.3	8	16	29	25.89	51	6939
Asia	All Countries	All States	23.8N_13.8W"	-0.8	114.8	9	18	33	26.39	50	7073
Asia	All Countries	All States	23.8N_14.3E"	-0.8	115.3	10	22	39	26.59	48	7126
Asia	All Countries	All States	23.8N_14.3W"	-0.8	115.8	0	28	49	26.95	0	7221
Asia	All Countries	All States	23.8N_14.8E"	-0.8	116.3	4	40	52	26.87	10	7200
Asia	All Countries	All States	23.8N_14.8W"	-0.8	116.8	7	46	52	27.14	14	7275
Asia	All Countries	All States	23.8N_15.3E"	-0.8	117.3	7	48	52	27.66	15	7414
Asia	All Countries	All States	23.8N_15.3W"	-0.8	119.8	74	74	52	25.77	100	6906
Asia	All Countries	All States	23.8N_15.8E"	-0.8	122.8	73	73	52	24.57	100	6585
Asia	All Countries	All States	23.8N_15.8W"	-0.8	123.3	75	75	52	24.37	100	6532
Asia	All Countries	All States	23.8N_16.3E"	-0.8	131.8	0	20	50	26.61	0	7132
Asia	All Countries	All States	23.8N_16.8E"	-0.8	132.3	4	10	34	23.81	38	6382
Asia	All Countries	All States	23.8N_17.3E"	-0.8	132.8	6	11	38	22.29	49	5974
Asia	All Countries	All States	23.8N_17.8E"	-0.8	133.3	15	17	43	22.4	91	6004
Asia	All Countries	All States	23.8N_18.3E"	-0.8	133.8	18	28	52	25.89	65	6939
Asia	All Countries	All States	23.8N_18.8E"	-0.8	135.8	0	26	52	26.72	0	7161
Asia	All Countries	All States	23.8N_82.3E"	-0.3	100.3	0	24	41	24.36	0	6529
Asia	All Countries	All States	23.8N_82.8E"	-0.3	100.8	27	47	52	24.95	56	6687
Asia	All Countries	All States	23.8N_83.3E"	-0.3	101.3	0	35	52	26.61	0	7132
Asia	All Countries	All States	23.8N_83.8E"	-0.3	101.8	0	37	52	26.83	0	7189
Asia	All Countries	All States	23.8N_84.3E"	-0.3	102.3	0	42	52	26.89	0	7208
Asia	All Countries	All States	23.8N_84.8E"	-0.3	102.8	0	43	52	27.07	0	7256
Asia	All Countries	All States	23.8N_85.3E"	-0.3	103.3	0	42	52	27.11	0	7267
Asia	All Countries	All States	23.8N_85.8E"	-0.3	109.3	0	21	45	27.14	0	7273
Asia	All Countries	All States	23.8N_86.3E"	-0.3	109.8	0	20	44	27.05	0	7250
Asia	All Countries	All States	23.8N_86.8E"	-0.3	110.3	0	22	46	26.66	0	7144
Asia	All Countries	All States	23.8N_87.3E"	-0.3	110.8	10	21	47	26.06	48	6985
Asia	All Countries	All States	23.8N_87.8E"	-0.3	111.3	9	21	47	26.11	44	6998
Asia	All Countries	All States	23.8N_88.3E"	-0.3	111.8	0	20	47	26.49	0	7098
Asia	All Countries	All States	23.8N_88.8E"	-0.3	112.3	0	15	31	26.05	0	6981
Asia	All Countries	All States	23.8N_89.3E"	-0.3	112.8	3	12	27	25.56	21	6851
Asia	All Countries	All States	23.8N_89.8E"	-0.3	113.3	2	12	22	24.22	14	6490
Asia	All Countries	All States	23.8N_9.3E"	-0.3	113.8	4	12	26	24.64	33	6604
Asia	All Countries	All States	23.8N_9.3W"	-0.3	114.3	7	15	29	25.03	46	6708
Asia	All Countries	All States	23.8N_9.8E"	-0.3	114.8	11	18	30	25.01	61	6704
Asia	All Countries	All States	23.8N_9.8W"	-0.3	115.3	12	19	35	25.77	62	6906
Asia	All Countries	All States	23.8N_90.3E"	-0.3	115.8	0	25	49	26.85	0	7197
Asia	All Countries	All States	23.8N_90.8E"	-0.3	116.3	15	41	52	27.59	38	7394
Asia	All Countries	All States	23.8N_91.3E"	-0.3	116.8	24	47	52	27.75	51	7437
Asia	All Countries	All States	23.8N_91.8E"	-0.3	117.3	29	50	52	27.77	58	7441
Asia	All Countries	All States	23.8N_92.3E"	-0.3	119.8	71	71	52	26.23	99	7028
Asia	All Countries	All States	23.8N_92.8E"	-0.3	127.8	45	53	52	25.36	85	6798
Asia	All Countries	All States	23.8N_93.3E"	-0.3	130.8	35	46	52	25.81	76	6917
Asia	All Countries	All States	23.8S_31.3E"	0.3	99.3	0	15	37	26.99	0	7232
Asia	All Countries	All States	23.8S_31.8E"	0.3	99.8	0	15	32	25.84	0	6924
Asia	All Countries	All States	23.8S_32.3E"	0.3	100.3	0	27	41	23.45	0	6285
Asia	All Countries	All States	23.8S_32.8E"	0.3	100.8	0	25	45	26.08	0	6989
Asia	All Countries	All States	23.8S_33.3E"	0.3	101.3	0	28	52	26.73	0	7164
Asia	All Countries	All States	23.8S_33.8E"	0.3	101.8	0	36	52	26.73	0	7164
Asia	All Countries	All States	23.8S_34.3E"	0.3	102.3	0	39	52	26.95	0	7221
Asia	All Countries	All States	23.8S_34.8E"	0.3	102.8	0	43	52	26.98	0	7232
Asia	All Countries	All States	23.8S_35.3E"	0.3	103.3	0	45	52	27.01	0	7238
Asia	All Countries	All States	23.8S_43.8E"	0.3	103.8	0	42	52	27.06	0	7252
Asia	All Countries	All States	23.8S_44.3E"	0.3	109.3	0	24	44	26.87	0	7201
Asia	All Countries	All States	23.8S_44.8E"	0.3	109.8	0	24	45	26.38	0	7069
Asia	All Countries	All States	23.8S_45.3E"	0.3	110.3	12	22	47	25.94	52	6953
Asia	All Countries	All States	23.8S_45.8E"	0.3	110.8	10	19	46	26.04	50	6979
Asia	All Countries	All States	23.8S_45.8W"	0.3	111.3	6	16	45	26.06	39	6983
Asia	All Countries	All States	23.8S_46.3E"	0.3	111.8	0	13	38	25.99	0	6966
Asia	All Countries	All States	23.8S_46.3W"	0.3	112.3	0	11	25	24.9	0	6672
Asia	All Countries	All States	23.8S_46.8E"	0.3	112.8	0	9	20	24.66	0	6610
Asia	All Countries	All States	23.8S_46.8W"	0.3	113.3	0	11	19	22.25	0	5963
Asia	All Countries	All States	23.8S_47.3E"	0.3	113.8	0	10	21	23.85	0	6391
Asia	All Countries	All States	23.8S_47.3W"	0.3	114.3	5	13	26	23.72	43	6358
Asia	All Countries	All States	23.8S_47.8W"	0.3	114.8	11	15	29	23.74	70	6363
Asia	All Countries	All States	23.8S_48.3W"	0.3	115.3	13	18	32	24.04	74	6443
Asia	All Countries	All States	23.8S_48.8W"	0.3	115.8	13	20	38	25.44	68	6819
Asia	All Countries	All States	23.8S_49.3W"	0.3	116.3	0	30	52	26.86	0	7198
Asia	All Countries	All States	23.8S_49.8W"	0.3	117.3	29	50	52	27.07	57	7254
Asia	All Countries	All States	23.8S_50.3W"	0.3	120.3	68	69	52	25.23	99	6761
Asia	All Countries	All States	24.3N_3.8W"	0.8	123.8	54	54	52	22.9	100	6136
Asia	All Countries	All States	24.3N_30.3E"	0.8	124.3	60	60	52	22.42	100	6008
Asia	All Countries	All States	24.3N_30.8E"	0.8	127.8	45	49	52	24.5	94	6566
Asia	All Countries	All States	24.3N_31.3E"	0.8	128.3	49	51	52	24.37	96	6531
Asia	All Countries	All States	24.3N_98.3E"	1.3	97.3	4	21	40	25.96	20	6957
Asia	All Countries	All States	24.3N_98.3W"	1.3	99.3	3	33	52	25.22	9	6758
Asia	All Countries	All States	24.3N_98.8E"	1.3	99.8	22	47	52	25.79	47	6913
Asia	All Countries	All States	24.3N_98.8W"	1.3	100.3	6	38	52	27.2	16	7290
Asia	All Countries	All States	24.3N_99.3E"	1.3	100.8	0	34	52	27.13	0	7271
Asia	All Countries	All States	24.3N_99.3W"	1.3	101.3	0	33	52	26.94	0	7220
Asia	All Countries	All States	24.3N_99.8E"	1.3	101.8	0	35	52	26.83	0	7189
Asia	All Countries	All States	24.3N_99.8W"	1.3	102.3	0	38	52	26.88	0	7205
Asia	All Countries	All States	24.3S_113.8E"	1.3	103.8	37	49	52	26.84	75	7193
Asia	All Countries	All States	24.3S_114.3E"	1.3	104.3	22	40	52	27.04	56	7246
Asia	All Countries	All States	24.3S_114.8E"	1.3	109.3	0	27	40	26.47	0	7095
Asia	All Countries	All States	24.3S_115.3E"	1.3	109.8	1	24	37	25.95	4	6954
Asia	All Countries	All States	24.3S_115.8E"	1.3	110.3	0	18	30	24.8	0	6646
Asia	All Countries	All States	24.3S_116.3E"	1.3	110.8	0	15	28	25.2	0	6753
Asia	All Countries	All States	24.3S_116.8E"	1.3	111.3	0	14	28	25.16	0	6744
Asia	All Countries	All States	24.3S_117.3E"	1.3	111.8	0	13	27	24.83	0	6655
Asia	All Countries	All States	24.3S_117.8E"	1.3	112.3	0	11	25	24.65	0	6605
Asia	All Countries	All States	24.3S_118.3E"	1.3	112.8	0	9	19	24.13	0	6467
Asia	All Countries	All States	24.3S_118.8E"	1.3	113.3	0	8	19	23.09	0	6188
Asia	All Countries	All States	24.3S_119.3E"	1.3	113.8	0	8	20	22.4	0	6003
Asia	All Countries	All States	24.3S_119.8E"	1.3	114.3	4	10	23	21.8	38	5842
Asia	All Countries	All States	24.3S_120.3E"	1.3	114.8	8	12	26	21.87	67	5860
Asia	All Countries	All States	24.3S_120.8E"	1.3	115.3	10	13	33	23.59	74	6323
Asia	All Countries	All States	24.3S_121.3E"	1.3	115.8	22	24	43	22.54	92	6041
Asia	All Countries	All States	24.3S_121.8E"	1.3	116.3	39	39	52	22.16	100	5939
Asia	All Countries	All States	24.3S_122.3E"	1.3	116.8	24	40	52	26.15	60	7009
Asia	All Countries	All States	24.3S_122.8E"	1.3	117.3	33	49	52	26.19	67	7019
Asia	All Countries	All States	24.3S_123.3E"	1.3	117.8	25	55	52	26.62	45	7135
Asia	All Countries	All States	24.3S_123.8E"	1.3	118.3	44	58	52	26.75	77	7170
Asia	All Countries	All States	24.3S_124.3E"	1.3	118.8	30	57	52	27.1	53	7262
Asia	All Countries	All States	24.3S_124.8E"	1.3	121.3	61	61	52	25.22	100	6759
Asia	All Countries	All States	24.3S_125.3E"	1.3	124.8	33	35	46	23.13	96	6199
Asia	All Countries	All States	29.8N_83.8E"	15.8	46.8	1	1	23	22.65	99	6070
Asia	All Countries	All States	29.8N_84.3E"	15.8	47.3	1	1	19	22.93	98	6144
Asia	All Countries	All States	29.8N_84.8E"	15.8	47.8	1	1	17	23.12	97	6197
Asia	All Countries	All States	29.8N_84.8W"	15.8	48.3	2	2	23	22.31	98	5979
Asia	All Countries	All States	29.8N_85.3E"	15.8	48.8	2	2	26	21.94	98	5880
Asia	All Countries	All States	29.8N_85.3W"	15.8	49.3	2	2	24	22.32	98	5983
Asia	All Countries	All States	29.8N_85.8E"	15.8	49.8	3	3	29	21.82	99	5847
Asia	All Countries	All States	29.8N_86.3E"	15.8	50.3	3	3	27	22.39	98	6000
Asia	All Countries	All States	29.8N_86.8E"	15.8	50.8	4	4	31	21.88	99	5865
Asia	All Countries	All States	29.8N_87.3E"	15.8	51.3	2	2	21	23.96	96	6421
Asia	All Countries	All States	29.8N_87.8E"	15.8	51.8	1	1	17	25.35	94	6793
Asia	All Countries	All States	29.8N_88.3E"	15.8	52.3	0	0	9	26.32	92	7053
Asia	All Countries	All States	29.8N_88.8E"	15.8	73.8	0	16	24	27.63	0	7405
Asia	All Countries	All States	29.8N_89.3E"	15.8	74.3	4	25	30	24.72	15	6626
Asia	All Countries	All States	29.8N_89.8E"	15.8	74.8	39	39	39	24.23	98	6494
Asia	All Countries	All States	29.8N_89.8W"	15.8	75.3	40	41	38	25.42	98	6813
Asia	All Countries	All States	29.8N_9.3E"	15.8	75.8	31	32	37	26.08	98	6990
Asia	All Countries	All States	29.8N_9.3W"	15.8	76.3	23	24	33	26.66	98	7144
Asia	All Countries	All States	29.8N_9.8E"	15.8	76.8	20	21	30	27.68	93	7418
Asia	All Countries	All States	29.8N_9.8W"	15.8	77.3	20	22	29	27.71	92	7427
Asia	All Countries	All States	29.8N_90.3E"	15.8	77.8	18	22	28	28.23	83	7566
Asia	All Countries	All States	29.8N_90.3W"	15.8	78.3	18	22	29	28.47	80	7631
Asia	All Countries	All States	29.8N_90.8E"	15.8	78.8	26	27	32	27.79	97	7448
Asia	All Countries	All States	29.8N_90.8W"	15.8	79.3	29	30	33	28.41	97	7614
Asia	All Countries	All States	29.8N_91.3E"	15.8	79.8	28	30	33	29.2	95	7825
Asia	All Countries	All States	29.8N_91.3W"	15.8	80.3	28	30	36	29.27	95	7843
Asia	All Countries	All States	29.8N_91.8E"	15.8	95.3	0	16	23	27.35	0	7329
Asia	All Countries	All States	29.8N_91.8W"	15.8	97.8	0	15	26	26.48	0	7097
Asia	All Countries	All States	29.8N_92.3E"	15.8	98.3	0	19	30	25.15	0	6739
Asia	All Countries	All States	29.8N_92.3W"	15.8	98.8	31	31	47	23.14	100	6202
Asia	All Countries	All States	29.8N_92.8E"	15.8	99.3	38	38	46	24.35	100	6525
Asia	All Countries	All States	29.8N_92.8W"	15.8	99.8	22	29	46	28.01	74	7505
Asia	All Countries	All States	29.8N_93.3E"	15.8	100.3	21	26	45	28.97	79	7763
Asia	All Countries	All States	29.8N_93.3W"	15.8	100.8	22	28	44	28.18	79	7552
Asia	All Countries	All States	29.8N_93.8E"	15.8	101.3	28	33	44	26.85	86	7195
Asia	All Countries	All States	29.8N_93.8W"	15.8	101.8	31	35	45	26.93	89	7216
Asia	All Countries	All States	29.8N_94.3E"	15.8	102.3	28	33	45	27.66	87	7414
Asia	All Countries	All States	29.8N_94.3W"	15.8	102.8	25	31	44	27.7	81	7424
Asia	All Countries	All States	29.8N_94.8E"	15.8	103.3	20	29	44	27.6	69	7396
Asia	All Countries	All States	29.8N_94.8W"	15.8	103.8	15	26	44	27.49	56	7367
Asia	All Countries	All States	29.8N_95.3E"	15.8	104.3	12	24	43	27.27	51	7309
Asia	All Countries	All States	29.8N_95.3W"	15.8	104.8	11	23	42	27.01	49	7238
Asia	All Countries	All States	29.8N_95.8E"	15.8	105.3	12	26	44	26.62	48	7133
Asia	All Countries	All States	29.8N_95.8W"	15.8	105.8	20	34	43	25.95	59	6955
Asia	All Countries	All States	29.8N_96.3E"	15.8	106.3	34	42	46	24.91	80	6677
Asia	All Countries	All States	29.8N_96.3W"	15.8	106.8	54	55	47	21.69	99	5813
Asia	All Countries	All States	29.8N_96.8E"	15.8	107.3	53	61	43	18.26	88	4894
Asia	All Countries	All States	29.8N_96.8W"	15.8	107.8	32	63	41	21.18	51	5676
Asia	All Countries	All States	29.8N_97.3E"	15.8	108.3	14	53	41	25.17	27	6746
Asia	All Countries	All States	29.8N_97.3W"	15.8	120.3	0	20	24	25.49	0	6832
Asia	All Countries	All States	29.8N_97.8E"	15.8	120.8	0	23	37	26.92	0	7214
Asia	All Countries	All States	29.8N_97.8W"	15.8	121.3	0	39	31	23.54	0	6307
Asia	All Countries	All States	29.8S_59.8W"	16.3	42.8	1	1	12	29.72	78	7964
Asia	All Countries	All States	29.8S_60.3W"	16.3	43.3	8	8	43	20.5	100	5493
Asia	All Countries	All States	29.8S_60.8W"	16.3	43.8	28	28	52	12.79	100	3429
Asia	All Countries	All States	29.8S_61.3W"	16.3	44.3	24	24	52	14.21	100	3807
Asia	All Countries	All States	29.8S_61.8W"	16.3	44.8	9	9	46	19.45	100	5213
Asia	All Countries	All States	29.8S_62.3W"	16.3	45.3	6	6	42	20.59	100	5518
Asia	All Countries	All States	29.8S_62.8W"	16.3	45.8	3	3	36	22.09	99	5920
Asia	All Countries	All States	29.8S_63.3W"	16.3	46.3	2	2	33	22.2	99	5949
Asia	All Countries	All States	29.8S_63.8W"	16.3	46.8	2	2	28	22	99	5897
Asia	All Countries	All States	29.8S_64.3W"	16.3	47.3	2	2	21	22.39	98	6000
Asia	All Countries	All States	29.8S_64.8W"	16.3	47.8	2	2	21	22.29	98	5975
Asia	All Countries	All States	29.8S_65.3W"	16.3	48.3	2	2	23	22.07	98	5915
Asia	All Countries	All States	29.8S_65.8W"	16.3	48.8	2	2	22	22.37	97	5995
Asia	All Countries	All States	29.8S_66.3W"	16.3	49.3	1	1	17	23.42	95	6276
Asia	All Countries	All States	29.8S_66.8W"	16.3	49.8	1	1	16	23.78	94	6374
Asia	All Countries	All States	29.8S_67.3W"	16.3	50.3	5	5	31	20.86	99	5591
Asia	All Countries	All States	29.8S_67.8W"	16.3	50.8	5	5	32	21.27	99	5700
Asia	All Countries	All States	29.8S_68.3W"	16.3	51.3	3	3	26	22.86	97	6125
Asia	All Countries	All States	29.8S_68.8W"	16.3	51.8	1	1	17	25.04	94	6710
Asia	All Countries	All States	29.8S_69.3W"	16.3	52.3	0	0	8	26.77	86	7173
Asia	All Countries	All States	32.3N_90.8W"	22.3	94.3	2	35	38	22.29	5	5973
Asia	All Countries	All States	32.3N_91.3E"	22.3	94.8	10	27	38	25.66	38	6876
Asia	All Countries	All States	32.3N_91.3W"	22.3	95.3	14	30	44	26.16	46	7011
Asia	All Countries	All States	32.3N_91.8E"	22.3	95.8	24	32	42	26.62	72	7134
Asia	All Countries	All States	32.3N_91.8W"	22.3	96.3	38	41	42	24.8	92	6647
Asia	All Countries	All States	32.3N_92.3E"	22.3	96.8	48	48	44	21.9	100	5870
Asia	All Countries	All States	32.3N_92.3W"	22.3	97.3	50	50	45	20.29	100	5437
Asia	All Countries	All States	32.3N_92.8E"	22.3	97.8	53	53	47	17.46	100	4681
Asia	All Countries	All States	32.3N_92.8W"	22.3	98.3	54	54	47	17.48	100	4683
Asia	All Countries	All States	32.3N_93.3E"	22.3	98.8	54	54	47	18.15	100	4863
Asia	All Countries	All States	32.3N_93.3W"	22.3	99.3	55	55	49	17.81	100	4774
Asia	All Countries	All States	32.3N_93.8E"	22.3	99.8	58	58	52	15.89	100	4259
Asia	All Countries	All States	32.3N_93.8W"	22.3	100.3	59	59	52	15.71	100	4211
Asia	All Countries	All States	32.3N_94.3E"	22.3	100.8	59	59	52	18.46	100	4947
Asia	All Countries	All States	32.3N_94.3W"	22.3	101.3	61	61	52	18.53	100	4967
Asia	All Countries	All States	32.3N_94.8E"	22.3	101.8	65	65	52	17.6	100	4716
Asia	All Countries	All States	32.3N_94.8W"	22.3	102.3	64	64	52	18.86	100	5056
Asia	All Countries	All States	32.3N_95.3E"	22.3	102.8	62	62	52	20.3	100	5441
Asia	All Countries	All States	32.3N_95.3W"	22.3	103.3	63	63	52	20.51	100	5497
Asia	All Countries	All States	32.3N_95.8E"	22.3	103.8	48	59	52	21.64	81	5799
Asia	All Countries	All States	32.3N_95.8W"	22.3	104.3	10	48	52	24.63	20	6601
Asia	All Countries	All States	32.3N_96.3E"	22.3	104.8	9	49	52	24.49	18	6562
Asia	All Countries	All States	32.3N_96.3W"	22.3	105.3	22	56	52	22.83	39	6117
Asia	All Countries	All States	32.3N_96.8E"	22.3	105.8	42	64	52	21.03	66	5636
Asia	All Countries	All States	32.3N_96.8W"	22.3	106.3	63	69	52	19.3	91	5173
Asia	All Countries	All States	32.3N_97.3E"	22.3	106.8	43	67	52	20.77	64	5566
Asia	All Countries	All States	32.3N_97.3W"	22.3	107.3	39	68	52	21.08	58	5648
Asia	All Countries	All States	32.3N_97.8E"	22.3	107.8	44	71	52	20.81	62	5577
Asia	All Countries	All States	32.3N_97.8W"	22.3	108.3	52	73	52	20.26	72	5429
Asia	All Countries	All States	32.3N_98.3E"	22.3	108.8	55	72	52	20.05	76	5373
Asia	All Countries	All States	32.3N_98.3W"	22.3	109.3	56	71	52	19.9	79	5334
Asia	All Countries	All States	32.3N_98.8E"	22.3	109.8	56	70	52	19.83	80	5314
Asia	All Countries	All States	32.3N_98.8W"	22.3	110.3	53	69	52	20.11	77	5391
Asia	All Countries	All States	32.3N_99.3E"	22.3	110.8	43	64	52	20.81	67	5576
Asia	All Countries	All States	32.3N_99.3W"	22.3	111.3	57	62	52	19.37	93	5191
Asia	All Countries	All States	32.3N_99.8E"	22.3	111.8	51	59	45	19.58	87	5247
Asia	All Countries	All States	33.8N_114.3E"	24.3	93.3	0	47	38	18.18	0	4871
Asia	All Countries	All States	33.8N_114.3W"	24.3	93.8	26	52	41	16.68	50	4470
Asia	All Countries	All States	33.8N_114.8E"	24.3	94.3	53	54	47	20	98	5361
Asia	All Countries	All States	33.8N_114.8W"	24.3	94.8	44	45	50	22.69	98	6082
Asia	All Countries	All States	33.8N_115.3E"	24.3	95.3	44	44	52	22.12	100	5927
Asia	All Countries	All States	33.8N_115.3W"	24.3	95.8	45	45	49	20.73	100	5556
Asia	All Countries	All States	33.8N_115.8E"	24.3	96.3	38	39	46	22.04	97	5906
Asia	All Countries	All States	33.8N_115.8W"	24.3	96.8	18	33	44	23.63	56	6333
Asia	All Countries	All States	33.8N_116.3E"	24.3	97.3	27	35	43	22.47	78	6022
Asia	All Countries	All States	33.8N_116.3W"	24.3	97.8	50	50	52	14.25	99	3820
Asia	All Countries	All States	33.8N_116.8E"	24.3	98.3	52	53	52	14.51	99	3888
Asia	All Countries	All States	33.8N_116.8W"	24.3	98.8	52	56	52	12.89	94	3454
Asia	All Countries	All States	33.8N_117.3E"	24.3	99.3	57	57	52	15.31	100	4104
Asia	All Countries	All States	33.8N_117.3W"	24.3	99.8	50	56	52	11.28	90	3023
Asia	All Countries	All States	33.8N_117.8E"	24.3	100.3	57	57	52	14.77	100	3959
Asia	All Countries	All States	33.8N_117.8W"	24.3	100.8	56	56	52	14.15	100	3791
Asia	All Countries	All States	33.8N_118.3E"	24.3	101.3	55	56	52	13.25	98	3551
Asia	All Countries	All States	33.8N_118.3W"	24.3	101.8	58	58	52	15.34	100	4110
Asia	All Countries	All States	33.8N_118.8E"	24.3	102.3	58	59	52	13.68	99	3666
Asia	All Countries	All States	33.8N_119.3E"	24.3	102.8	57	58	52	12.27	98	3288
Asia	All Countries	All States	33.8N_119.8E"	24.3	103.3	61	61	52	13.99	100	3750
Asia	All Countries	All States	33.8N_120.3E"	24.3	103.8	60	61	52	12.74	98	3415
Asia	All Countries	All States	33.8N_130.8E"	24.3	104.3	63	63	52	13.8	100	3699
Asia	All Countries	All States	33.8N_132.8E"	24.3	104.8	64	64	52	13.64	100	3656
Asia	All Countries	All States	33.8N_133.3E"	24.3	105.3	67	67	52	14.92	100	3998
Asia	All Countries	All States	33.8N_133.8E"	24.3	105.8	69	69	52	16.02	100	4294
Asia	All Countries	All States	33.8N_134.3E"	24.3	106.3	69	69	52	16.72	100	4482
Asia	All Countries	All States	33.8N_135.3E"	24.3	106.8	67	69	52	17.32	97	4643
Asia	All Countries	All States	33.8N_135.8E"	24.3	107.3	61	68	52	18.22	89	4882
Asia	All Countries	All States	33.8N_2.3E"	24.3	107.8	68	72	52	17.26	95	4626
Asia	All Countries	All States	33.8N_2.3W"	24.3	108.3	65	72	52	17.66	90	4733
Asia	All Countries	All States	33.8N_2.8E"	24.3	108.8	61	71	52	17.85	86	4783
Asia	All Countries	All States	33.8N_2.8W"	24.3	109.3	53	68	52	18.33	79	4913
Asia	All Countries	All States	33.8N_3.3E"	24.3	109.8	50	64	52	18.25	78	4890
Asia	All Countries	All States	33.8N_3.3W"	24.3	110.3	58	61	52	16.02	96	4294
Asia	All Countries	All States	33.8N_3.8E"	24.3	110.8	58	60	52	15.77	97	4227
Asia	All Countries	All States	33.8N_3.8W"	24.3	111.3	57	61	52	16.12	95	4321
Asia	All Countries	All States	33.8N_35.8E"	24.3	111.8	57	61	52	16.22	94	4348
Asia	All Countries	All States	33.8N_36.3E"	24.3	112.3	58	60	52	15.88	97	4255
Asia	All Countries	All States	33.8N_36.8E"	24.3	112.8	57	62	52	16.77	92	4495
Asia	All Countries	All States	33.8N_37.3E"	24.3	113.3	53	63	52	17.86	84	4788
Asia	All Countries	All States	33.8N_37.8E"	24.3	113.8	52	63	52	18.14	82	4862
Asia	All Countries	All States	33.8N_38.3E"	24.3	114.3	55	61	52	17.39	90	4660
Asia	All Countries	All States	33.8N_38.8E"	24.3	114.8	56	61	52	17.32	91	4643
Asia	All Countries	All States	33.8N_39.3E"	24.3	115.3	53	63	52	18.17	84	4869
Asia	All Countries	All States	33.8N_39.8E"	24.3	115.8	51	65	52	18.91	78	5067
Asia	All Countries	All States	33.8N_4.3E"	24.3	116.3	63	69	52	17.72	92	4750
Asia	All Countries	All States	33.8N_4.3W"	24.3	116.8	67	71	52	17.4	95	4663
Asia	All Countries	All States	33.8N_4.8E"	24.3	117.3	71	72	52	16.73	100	4484
Asia	All Countries	All States	33.8N_4.8W"	24.3	117.8	67	75	52	18.72	89	5017
Asia	All Countries	All States	33.8N_40.3E"	24.3	120.8	75	75	52	18.16	100	4866
Asia	All Countries	All States	33.8N_40.8E"	24.3	121.3	23	25	52	5.35	93	1434
Asia	All Countries	All States	33.8N_41.3E"	24.3	121.8	69	69	52	18.25	100	4890
Asia	All Countries	All States	33.8N_88.3E"	24.8	37.3	0	0	0	27.38	0	7338
Asia	All Countries	All States	33.8N_88.3W"	24.8	37.8	0	0	0	23.61	10	6327
Asia	All Countries	All States	33.8N_88.8E"	24.8	38.3	0	0	0	23.35	20	6257
Asia	All Countries	All States	33.8N_88.8W"	24.8	38.8	0	0	0	24.26	14	6502
Asia	All Countries	All States	33.8N_89.3E"	24.8	39.3	0	0	0	26.3	0	7049
Asia	All Countries	All States	33.8N_89.3W"	24.8	39.8	0	0	0	25.99	0	6965
Asia	All Countries	All States	33.8N_89.8E"	24.8	40.3	0	0	0	25.61	0	6862
Asia	All Countries	All States	33.8N_89.8W"	24.8	40.8	0	0	0	25.31	0	6784
Asia	All Countries	All States	33.8N_9.3E"	24.8	41.3	0	0	0	24.42	4	6546
Asia	All Countries	All States	33.8N_9.8E"	24.8	41.8	0	0	0	24.87	0	6666
Asia	All Countries	All States	33.8N_90.3E"	24.8	42.3	0	0	2	24.33	0	6519
Asia	All Countries	All States	33.8N_90.3W"	24.8	42.8	0	0	4	24.1	0	6460
Asia	All Countries	All States	33.8N_90.8E"	24.8	43.3	0	0	5	23.89	0	6404
Asia	All Countries	All States	33.8N_90.8W"	24.8	43.8	0	0	7	23.75	0	6364
Asia	All Countries	All States	33.8N_91.3E"	24.8	44.3	0	0	7	23.88	0	6399
Asia	All Countries	All States	33.8N_91.3W"	24.8	44.8	0	0	6	24.79	0	6644
Asia	All Countries	All States	33.8N_91.8E"	24.8	45.3	0	0	6	25.13	0	6734
Asia	All Countries	All States	33.8N_91.8W"	24.8	45.8	0	0	7	25	0	6699
Asia	All Countries	All States	33.8N_92.3E"	24.8	46.3	0	1	9	24.75	0	6634
Asia	All Countries	All States	24.3S_125.8E"	1.3	127.8	36	42	52	25.01	86	6704
Asia	All Countries	All States	24.3S_126.3E"	1.3	128.3	46	49	52	24.5	94	6566
Asia	All Countries	All States	24.3S_126.8E"	1.3	128.8	18	47	52	26.17	38	7015
Asia	All Countries	All States	24.3S_60.8W"	1.8	98.8	0	10	30	25.65	0	6873
Asia	All Countries	All States	24.3S_61.3W"	1.8	99.3	20	40	52	22.56	50	6047
Asia	All Countries	All States	24.3S_61.8W"	1.8	99.8	10	39	52	25.66	26	6876
Asia	All Countries	All States	24.3S_62.3W"	1.8	100.3	0	37	52	27.09	0	7259
Asia	All Countries	All States	24.3S_62.8W"	1.8	100.8	0	38	52	27.06	0	7251
Asia	All Countries	All States	24.3S_63.3W"	1.8	101.3	0	40	52	26.93	0	7216
Asia	All Countries	All States	24.3S_63.8W"	1.8	103.3	31	43	52	26.55	72	7115
Asia	All Countries	All States	24.3S_64.3W"	1.8	103.8	30	41	49	26.49	75	7100
Asia	All Countries	All States	24.3S_64.8W"	1.8	104.3	25	40	46	26.96	63	7224
Asia	All Countries	All States	24.3S_65.3W"	1.8	109.3	8	31	40	26.65	27	7141
Asia	All Countries	All States	24.3S_65.8W"	1.8	109.8	0	25	35	25.92	0	6945
Asia	All Countries	All States	24.3S_66.3W"	1.8	110.3	0	18	31	25.96	0	6958
Asia	All Countries	All States	24.3S_66.8W"	1.8	111.3	0	15	32	25.74	0	6899
Asia	All Countries	All States	24.3S_67.3W"	1.8	111.8	0	15	33	25.13	0	6735
Asia	All Countries	All States	24.3S_67.8W"	1.8	112.3	0	13	31	24.96	0	6690
Asia	All Countries	All States	24.3S_68.3W"	1.8	112.8	0	11	33	24.72	1	6625
Asia	All Countries	All States	24.3S_68.8W"	1.8	113.3	0	8	27	24.99	0	6696
Asia	All Countries	All States	24.3S_69.3W"	1.8	113.8	0	7	24	25.52	0	6841
Asia	All Countries	All States	24.3S_69.8W"	1.8	114.3	1	7	21	23.82	11	6384
Asia	All Countries	All States	24.3S_70.3W"	1.8	114.8	8	11	27	20.8	68	5574
Asia	All Countries	All States	24.8N_0.3E"	1.8	115.3	10	13	32	22.77	76	6103
Asia	All Countries	All States	24.8N_0.3W"	1.8	115.8	17	18	41	23.92	94	6411
Asia	All Countries	All States	24.8N_0.8E"	1.8	116.3	33	33	52	22.22	100	5956
Asia	All Countries	All States	24.8N_0.8W"	1.8	116.8	35	35	52	24.48	100	6561
Asia	All Countries	All States	24.8N_1.3E"	1.8	117.3	36	44	52	25.58	82	6856
Asia	All Countries	All States	24.8N_1.3W"	1.8	117.8	40	51	52	26.14	78	7006
Asia	All Countries	All States	24.8N_1.8E"	1.8	127.8	40	43	52	24.44	93	6549
Asia	All Countries	All States	24.8N_34.8E"	2.3	98.3	0	18	39	25.21	0	6755
Asia	All Countries	All States	24.8N_37.3E"	2.3	98.8	25	45	52	21.86	56	5859
Asia	All Countries	All States	24.8N_37.8E"	2.3	99.3	27	47	52	22.03	58	5903
Asia	All Countries	All States	24.8N_38.3E"	2.3	99.8	0	32	52	25.88	0	6936
Asia	All Countries	All States	24.8N_38.8E"	2.3	100.3	0	38	52	26.96	0	7224
Asia	All Countries	All States	24.8N_39.3E"	2.3	102.3	41	53	52	26.34	76	7058
Asia	All Countries	All States	24.8N_39.8E"	2.3	102.8	42	50	52	25.86	85	6930
Asia	All Countries	All States	24.8N_4.3E"	2.3	103.3	40	46	47	25.33	86	6789
Asia	All Countries	All States	24.8N_4.3W"	2.3	103.8	22	45	44	25.51	48	6837
Asia	All Countries	All States	24.8N_4.8E"	2.3	111.3	0	18	37	26.28	0	7043
Asia	All Countries	All States	24.8N_4.8W"	2.3	111.8	8	19	41	25.92	41	6947
Asia	All Countries	All States	24.8N_40.3E"	2.3	112.3	8	16	38	24.91	49	6677
Asia	All Countries	All States	24.8N_40.8E"	2.3	112.8	2	13	34	24.34	18	6522
Asia	All Countries	All States	24.8N_41.3E"	2.3	113.3	0	10	32	25.03	0	6707
Asia	All Countries	All States	24.8N_41.8E"	2.3	113.8	0	8	26	23.7	0	6351
Asia	All Countries	All States	24.8N_42.3E"	2.3	114.3	1	8	23	23.93	15	6413
Asia	All Countries	All States	24.8N_42.8E"	2.3	114.8	9	12	29	20.94	75	5612
Asia	All Countries	All States	24.8N_43.3E"	2.3	115.3	13	15	33	22.3	86	5977
Asia	All Countries	All States	24.8N_43.8E"	2.3	115.8	20	20	47	23.43	98	6279
Asia	All Countries	All States	24.8N_44.3E"	2.3	116.3	29	29	52	23.2	100	6217
Asia	All Countries	All States	24.8N_44.8E"	2.3	116.8	31	32	52	24.67	98	6612
Asia	All Countries	All States	24.8N_45.3E"	2.3	117.3	17	36	52	26.95	47	7223
Asia	All Countries	All States	24.8N_45.8E"	2.3	117.8	21	42	52	27.28	51	7310
Asia	All Countries	All States	24.8N_46.3E"	2.3	128.3	44	47	52	24.72	93	6624
Asia	All Countries	All States	24.8S_124.3E"	2.8	97.8	0	21	45	26.44	0	7087
Asia	All Countries	All States	24.8S_124.8E"	2.8	98.3	0	29	52	23.53	0	6305
Asia	All Countries	All States	24.8S_125.3E"	2.8	98.8	31	49	52	21.78	64	5836
Asia	All Countries	All States	24.8S_125.8E"	2.8	99.3	14	29	47	24.52	47	6572
Asia	All Countries	All States	24.8S_126.3E"	2.8	99.8	14	43	52	26.8	33	7183
Asia	All Countries	All States	24.8S_126.8E"	2.8	101.8	48	55	52	26.11	87	6998
Asia	All Countries	All States	24.8S_127.3E"	2.8	102.3	60	62	52	25.25	96	6767
Asia	All Countries	All States	24.8S_127.8E"	2.8	102.8	43	49	52	25.98	86	6963
Asia	All Countries	All States	24.8S_128.3E"	2.8	103.3	34	47	46	25.26	73	6771
Asia	All Countries	All States	24.8S_128.8E"	2.8	111.8	7	20	41	26.27	35	7041
Asia	All Countries	All States	24.8S_129.3E"	2.8	112.3	6	17	39	25.85	36	6929
Asia	All Countries	All States	24.8S_129.8E"	2.8	112.8	0	14	35	24.86	0	6663
Asia	All Countries	All States	24.8S_130.3E"	2.8	113.3	0	12	34	24.48	0	6562
Asia	All Countries	All States	24.8S_130.8E"	2.8	113.8	0	11	33	24.67	0	6612
Asia	All Countries	All States	24.8S_131.3E"	2.8	114.3	3	10	32	24.53	28	6574
Asia	All Countries	All States	24.8S_131.8E"	2.8	114.8	13	14	35	20.55	90	5508
Asia	All Countries	All States	24.8S_132.3E"	2.8	115.3	18	18	45	21.34	97	5718
Asia	All Countries	All States	24.8S_132.8E"	2.8	115.8	25	25	49	21.62	99	5794
Asia	All Countries	All States	24.8S_133.3E"	2.8	116.3	27	27	51	24.3	100	6513
Asia	All Countries	All States	24.8S_133.8E"	2.8	116.8	21	28	52	25.71	76	6890
Asia	All Countries	All States	24.8S_134.3E"	2.8	117.3	18	31	52	26.41	59	7078
Asia	All Countries	All States	24.8S_134.8E"	2.8	117.8	10	31	52	27.4	31	7343
Asia	All Countries	All States	24.8S_69.8W"	3.3	97.3	0	28	50	24.38	0	6535
Asia	All Countries	All States	24.8S_70.3W"	3.3	97.8	0	28	50	24.29	0	6510
Asia	All Countries	All States	25.3N_0.3E"	3.3	98.3	0	25	50	23.76	0	6369
Asia	All Countries	All States	25.3N_0.3W"	3.3	98.8	0	25	49	24.89	0	6669
Asia	All Countries	All States	25.3N_0.8E"	3.3	99.3	19	43	52	26.39	45	7073
Asia	All Countries	All States	25.3N_0.8W"	3.3	101.3	36	44	52	26.45	82	7088
Asia	All Countries	All States	25.3N_1.3E"	3.3	101.8	51	52	52	24.52	100	6572
Asia	All Countries	All States	25.3N_1.3W"	3.3	102.3	50	52	52	25.15	96	6739
Asia	All Countries	All States	25.3N_1.8E"	3.3	102.8	39	45	48	25.41	85	6809
Asia	All Countries	All States	25.3N_1.8W"	3.3	103.3	21	42	44	25.68	50	6883
Asia	All Countries	All States	25.3N_10.3E"	3.3	113.3	0	15	35	25.7	0	6886
Asia	All Countries	All States	25.3N_10.3W"	3.3	113.8	4	16	36	24.29	22	6508
Asia	All Countries	All States	25.3N_10.8E"	3.3	114.3	9	15	37	24.06	58	6449
Asia	All Countries	All States	25.3N_10.8W"	3.3	114.8	15	17	39	23.2	89	6219
Asia	All Countries	All States	25.3N_100.3E"	3.3	115.3	21	22	48	22.46	98	6018
Asia	All Countries	All States	25.3N_100.3W"	3.3	115.8	28	29	49	21.05	98	5642
Asia	All Countries	All States	25.3N_100.8E"	3.3	116.3	30	30	50	23.43	100	6280
Asia	All Countries	All States	25.3N_100.8W"	3.3	116.8	18	25	52	25.81	71	6917
Asia	All Countries	All States	25.3N_101.3E"	3.3	117.3	5	22	52	27.05	22	7250
Asia	All Countries	All States	25.3N_41.8E"	3.8	96.8	0	19	40	24.96	0	6688
Asia	All Countries	All States	25.3N_42.3E"	3.8	97.3	59	59	52	19.77	100	5299
Asia	All Countries	All States	25.3N_42.8E"	3.8	97.8	31	48	52	22.01	64	5898
Asia	All Countries	All States	25.3N_43.3E"	3.8	98.3	0	26	48	26.58	0	7125
Asia	All Countries	All States	25.3N_43.8E"	3.8	98.8	23	45	52	27.09	51	7259
Asia	All Countries	All States	25.3N_44.3E"	3.8	101.3	32	35	51	25.79	90	6913
Asia	All Countries	All States	25.3N_44.8E"	3.8	101.8	40	40	49	23.64	100	6336
Asia	All Countries	All States	25.3N_45.3E"	3.8	102.3	36	40	45	24.76	89	6636
Asia	All Countries	All States	25.3N_45.8E"	3.8	102.8	25	40	44	24.95	62	6687
Asia	All Countries	All States	25.3N_46.3E"	3.8	103.3	9	36	43	25.38	26	6802
Asia	All Countries	All States	25.3N_46.8E"	3.8	108.3	15	36	44	27.16	42	7280
Asia	All Countries	All States	25.3N_47.3E"	3.8	113.8	9	21	38	25.76	41	6904
Asia	All Countries	All States	25.3N_47.8E"	3.8	114.3	13	20	38	25.4	64	6807
Asia	All Countries	All States	25.3N_48.3E"	3.8	114.8	17	19	42	23.99	92	6430
Asia	All Countries	All States	25.3N_48.8E"	3.8	115.3	22	22	47	22.94	98	6149
Asia	All Countries	All States	25.3N_49.3E"	3.8	115.8	30	31	49	20.92	99	5607
Asia	All Countries	All States	25.3N_49.8E"	3.8	116.3	31	31	50	23.29	99	6242
Asia	All Countries	All States	25.3N_5.3E"	3.8	116.8	10	24	51	26.57	39	7122
Asia	All Countries	All States	25.3N_5.3W"	3.8	117.3	9	29	52	26.97	32	7228
Asia	All Countries	All States	25.3S_126.8E"	4.3	96.3	0	14	36	26	0	6967
Asia	All Countries	All States	25.3S_127.3E"	4.3	96.8	28	50	52	22.79	55	6108
Asia	All Countries	All States	25.3S_127.8E"	4.3	97.3	38	53	52	21.83	70	5850
Asia	All Countries	All States	25.3S_128.3E"	4.3	97.8	0	35	52	25.28	0	6776
Asia	All Countries	All States	25.3S_128.8E"	4.3	98.3	0	33	52	27.48	0	7366
Asia	All Countries	All States	25.3S_129.3E"	4.3	100.8	54	57	52	26.17	95	7013
Asia	All Countries	All States	25.3S_129.8E"	4.3	101.3	36	37	47	24.08	98	6453
Asia	All Countries	All States	25.3S_130.3E"	4.3	101.8	26	33	43	24.25	79	6498
Asia	All Countries	All States	25.3S_130.8E"	4.3	102.3	19	36	42	24.93	53	6682
Asia	All Countries	All States	25.3S_131.3E"	4.3	102.8	17	46	42	22.76	38	6099
Asia	All Countries	All States	25.3S_131.8E"	4.3	103.3	0	40	41	25.21	0	6755
Asia	All Countries	All States	25.3S_132.3E"	4.3	114.3	18	26	41	25.91	68	6944
Asia	All Countries	All States	25.3S_132.8E"	4.3	114.8	17	20	41	24.73	85	6628
Asia	All Countries	All States	25.3S_133.3E"	4.3	115.3	23	23	50	22.46	99	6018
Asia	All Countries	All States	25.3S_133.8E"	4.3	115.8	31	31	50	20.41	99	5469
Asia	All Countries	All States	25.3S_134.3E"	4.3	116.3	31	31	51	23.43	100	6280
Asia	All Countries	All States	25.3S_134.8E"	4.3	116.8	36	36	52	24.42	100	6544
Asia	All Countries	All States	25.3S_135.3E"	4.3	117.3	40	45	52	25.6	89	6861
Asia	All Countries	All States	25.3S_135.8E"	4.3	117.8	51	59	52	26.23	85	7029
Asia	All Countries	All States	25.3S_136.3E"	4.3	118.3	41	51	52	26.65	80	7141
Asia	All Countries	All States	25.8N_102.3E"	4.8	95.8	0	32	51	24.91	0	6676
Asia	All Countries	All States	25.8N_102.3W"	4.8	96.3	40	53	52	22.72	75	6088
Asia	All Countries	All States	25.8N_102.8E"	4.8	96.8	28	49	52	23.35	56	6258
Asia	All Countries	All States	25.8N_102.8W"	4.8	97.3	11	44	52	24.99	25	6697
Asia	All Countries	All States	25.8N_103.3E"	4.8	97.8	0	37	50	27.34	0	7327
Asia	All Countries	All States	25.8N_103.3W"	4.8	100.8	21	28	42	25.6	74	6860
Asia	All Countries	All States	25.8N_103.8E"	4.8	101.3	39	43	45	22.33	92	5985
Asia	All Countries	All States	25.8N_103.8W"	4.8	101.8	28	41	42	22.93	69	6146
Asia	All Countries	All States	25.8N_104.3E"	4.8	102.3	15	46	41	22.67	33	6076
Asia	All Countries	All States	25.8N_104.3W"	4.8	102.8	0	51	41	22.43	1	6011
Asia	All Countries	All States	25.8N_104.8E"	4.8	103.3	0	45	40	25.48	0	6829
Asia	All Countries	All States	25.8N_104.8W"	4.8	114.8	7	24	41	26.75	29	7170
Asia	All Countries	All States	25.8N_105.3E"	4.8	115.3	1	11	30	26.29	5	7045
Asia	All Countries	All States	25.8N_105.3W"	4.8	115.8	25	25	51	23.3	100	6244
Asia	All Countries	All States	25.8N_105.8E"	4.8	116.3	32	32	52	23.79	100	6377
Asia	All Countries	All States	25.8N_105.8W"	4.8	116.8	43	43	52	22.76	100	6099
Asia	All Countries	All States	25.8N_106.3E"	4.8	117.3	51	51	52	23.45	100	6284
Asia	All Countries	All States	25.8N_106.3W"	4.8	117.8	58	58	52	23.33	100	6254
Asia	All Countries	All States	25.8N_106.8E"	4.8	118.3	44	49	52	26.02	91	6973
Asia	All Countries	All States	25.8N_65.8E"	5.3	95.3	16	44	52	25.7	36	6888
Asia	All Countries	All States	25.8N_66.3E"	5.3	95.8	35	52	52	24.29	67	6511
Asia	All Countries	All States	25.8N_66.8E"	5.3	96.3	16	43	52	27.36	38	7333
Asia	All Countries	All States	25.8N_67.3E"	5.3	96.8	24	43	52	27.91	56	7479
Asia	All Countries	All States	25.8N_67.8E"	5.3	97.3	28	44	52	27.94	62	7489
Asia	All Countries	All States	25.8N_68.3E"	5.3	100.8	24	32	45	25.1	75	6728
Asia	All Countries	All States	25.8N_68.8E"	5.3	101.3	31	40	43	23.44	78	6281
Asia	All Countries	All States	25.8N_69.3E"	5.3	101.8	29	50	42	21.59	58	5786
Asia	All Countries	All States	25.8N_69.8E"	5.3	102.3	0	45	41	24.95	0	6686
Asia	All Countries	All States	25.8N_7.3E"	5.3	102.8	0	52	41	24.49	0	6562
Asia	All Countries	All States	25.8N_7.3W"	5.3	115.8	23	26	43	25.23	89	6760
Asia	All Countries	All States	25.8N_7.8E"	5.3	116.3	40	40	52	22.45	100	6015
Asia	All Countries	All States	25.8N_7.8W"	5.3	116.8	45	45	52	22.73	100	6093
Asia	All Countries	All States	25.8N_70.3E"	5.3	117.3	48	48	52	23.59	100	6322
Asia	All Countries	All States	25.8N_70.8E"	5.3	117.8	45	45	52	24.62	100	6598
Asia	All Countries	All States	25.8N_71.3E"	5.3	118.3	30	38	45	26.17	77	7012
Asia	All Countries	All States	25.8N_71.8E"	5.3	118.8	20	39	41	26.05	51	6982
Asia	All Countries	All States	25.8N_72.3E"	5.3	119.3	0	37	39	26.85	0	7197
Asia	All Countries	All States	25.8S_18.8E"	5.8	100.8	30	39	48	25.72	76	6893
Asia	All Countries	All States	25.8S_19.3E"	5.8	101.3	34	45	43	24.02	74	6437
Asia	All Countries	All States	25.8S_19.8E"	5.8	101.8	14	50	42	23.71	28	6354
Asia	All Countries	All States	25.8S_20.3E"	5.8	102.3	0	46	41	26.02	0	6975
Asia	All Countries	All States	25.8S_20.8E"	5.8	116.3	46	46	52	21.45	100	5748
Asia	All Countries	All States	25.8S_21.3E"	5.8	116.8	48	48	52	22.54	100	6041
Asia	All Countries	All States	25.8S_21.8E"	5.8	117.3	45	45	52	23.53	100	6305
Asia	All Countries	All States	25.8S_22.3E"	5.8	117.8	21	34	43	26.22	62	7028
Asia	All Countries	All States	25.8S_22.8E"	5.8	118.3	9	32	41	26.77	29	7173
Asia	All Countries	All States	23.8S_50.8W"	0.3	123.8	68	68	52	23.8	100	6379
Asia	All Countries	All States	23.8S_51.3W"	0.3	127.8	42	51	52	25.53	82	6843
Asia	All Countries	All States	24.3N_16.8E"	0.8	97.8	4	18	39	25.32	24	6785
Asia	All Countries	All States	24.3N_17.3E"	0.8	99.3	0	16	36	25.62	0	6867
Asia	All Countries	All States	24.3N_17.8E"	0.8	99.8	0	24	41	23.28	0	6239
Asia	All Countries	All States	24.3N_18.3E"	0.8	100.3	1	34	52	25.97	2	6961
Asia	All Countries	All States	24.3N_18.8E"	0.8	100.8	0	27	52	26.97	0	7227
Asia	All Countries	All States	24.3N_19.3E"	0.8	101.3	0	28	52	26.72	0	7160
Asia	All Countries	All States	24.3N_19.8E"	0.8	101.8	0	34	52	26.69	0	7153
Asia	All Countries	All States	24.3N_2.3E"	0.8	102.3	0	38	52	26.91	0	7212
Asia	All Countries	All States	24.3N_2.3W"	0.8	102.8	0	43	52	26.9	0	7209
Asia	All Countries	All States	24.3N_2.8E"	0.8	109.3	0	25	41	26.18	0	7016
Asia	All Countries	All States	24.3N_2.8W"	0.8	109.8	6	23	47	25.67	27	6880
Asia	All Countries	All States	24.3N_20.3E"	0.8	110.3	16	19	40	25.14	81	6737
Asia	All Countries	All States	24.3N_20.8E"	0.8	110.8	6	16	34	25.36	39	6797
Asia	All Countries	All States	24.3N_21.3E"	0.8	111.3	1	12	28	25.56	11	6851
Asia	All Countries	All States	24.3N_21.8E"	0.8	111.8	0	11	25	25.54	0	6845
Asia	All Countries	All States	24.3N_22.3E"	0.8	112.3	0	9	24	26	0	6968
Asia	All Countries	All States	24.3N_22.8E"	0.8	112.8	0	6	17	26.07	0	6986
Asia	All Countries	All States	24.3N_23.3E"	0.8	113.3	0	7	15	24.7	0	6619
Asia	All Countries	All States	24.3N_23.8E"	0.8	113.8	0	9	20	22.75	0	6097
Asia	All Countries	All States	24.3N_24.3E"	0.8	114.3	4	11	25	22.78	39	6105
Asia	All Countries	All States	24.3N_24.8E"	0.8	114.8	9	13	29	23.08	71	6186
Asia	All Countries	All States	24.3N_25.3E"	0.8	115.3	11	15	33	23.68	70	6346
Asia	All Countries	All States	24.3N_25.8E"	0.8	115.8	18	21	39	23.97	86	6425
Asia	All Countries	All States	24.3N_26.3E"	0.8	116.3	32	36	52	25.15	90	6741
Asia	All Countries	All States	24.3N_26.8E"	0.8	116.8	25	48	52	26.89	53	7206
Asia	All Countries	All States	24.3N_27.3E"	0.8	117.3	29	51	52	27.03	57	7244
Asia	All Countries	All States	24.3N_27.8E"	0.8	117.8	34	53	52	27.47	64	7362
Asia	All Countries	All States	24.3N_28.3E"	0.8	120.3	72	72	52	24.41	100	6541
Asia	All Countries	All States	24.3N_28.8E"	0.8	120.8	75	75	52	21.33	100	5717
Asia	All Countries	All States	24.3N_29.3E"	0.8	121.3	71	71	52	22.28	100	5971
Asia	All Countries	All States	24.3N_29.8E"	0.8	121.8	68	68	52	22.39	100	5999
Asia	All Countries	All States	24.3N_3.3E"	0.8	122.3	65	65	52	21.16	100	5672
Asia	All Countries	All States	24.3N_3.3W"	0.8	122.8	58	58	52	24.22	100	6491
Asia	All Countries	All States	24.3N_3.8E"	0.8	123.3	63	63	52	22.57	100	6050
Asia	All Countries	All States	28.3S_151.8E"	12.3	76.3	27	39	35	23.06	69	6181
Asia	All Countries	All States	28.3S_152.3E"	12.3	76.8	59	59	44	23.99	100	6429
Asia	All Countries	All States	28.3S_152.8E"	12.3	77.3	49	50	43	24.3	99	6514
Asia	All Countries	All States	28.3S_153.3E"	12.3	77.8	47	47	44	24.96	100	6690
Asia	All Countries	All States	28.3S_16.3E"	12.3	78.3	41	41	44	26.49	98	7100
Asia	All Countries	All States	28.3S_16.8E"	12.3	78.8	44	44	48	25.65	100	6875
Asia	All Countries	All States	28.3S_17.3E"	12.3	79.3	32	34	48	28.23	94	7567
Asia	All Countries	All States	28.3S_17.8E"	12.3	79.8	27	30	47	28.78	90	7713
Asia	All Countries	All States	28.3S_18.3E"	12.3	98.8	0	27	31	26.19	0	7019
Asia	All Countries	All States	28.3S_18.8E"	12.3	99.3	16	36	37	24.95	44	6687
Asia	All Countries	All States	28.3S_19.3E"	12.3	99.8	52	55	52	26.08	94	6990
Asia	All Countries	All States	28.3S_19.8E"	12.3	102.3	0	24	31	27.4	0	7344
Asia	All Countries	All States	28.3S_20.3E"	12.3	102.8	0	30	30	25.24	0	6763
Asia	All Countries	All States	28.3S_20.8E"	12.3	103.3	0	31	32	25.06	0	6717
Asia	All Countries	All States	28.3S_21.3E"	12.3	103.8	0	27	34	26.27	0	7041
Asia	All Countries	All States	28.3S_21.8E"	12.3	104.3	21	29	44	26.46	75	7090
Asia	All Countries	All States	28.3S_22.3E"	12.3	104.8	18	31	50	27.83	58	7459
Asia	All Countries	All States	28.3S_22.8E"	12.3	105.3	23	34	48	27.77	69	7443
Asia	All Countries	All States	28.3S_23.3E"	12.3	105.8	22	33	48	27.64	66	7407
Asia	All Countries	All States	28.3S_23.8E"	12.3	106.3	23	33	50	27.25	70	7304
Asia	All Countries	All States	28.3S_24.3E"	12.3	106.8	27	36	52	26.74	75	7167
Asia	All Countries	All States	28.3S_24.8E"	12.3	107.3	49	49	52	23.58	100	6320
Asia	All Countries	All States	28.3S_25.3E"	12.3	107.8	55	55	52	22.52	100	6035
Asia	All Countries	All States	28.3S_25.8E"	12.3	108.3	62	62	50	20.92	100	5605
Asia	All Countries	All States	28.3S_26.3E"	12.3	108.8	63	64	48	20.36	98	5456
Asia	All Countries	All States	28.3S_26.8E"	12.3	109.3	40	48	46	26.01	84	6970
Asia	All Countries	All States	28.3S_27.3E"	12.3	121.3	0	25	35	27.09	0	7260
Asia	All Countries	All States	28.3S_27.8E"	12.3	123.8	22	43	52	27.85	52	7463
Asia	All Countries	All States	28.3S_28.3E"	12.3	124.8	1	30	38	26.42	3	7080
Asia	All Countries	All States	28.3S_28.8E"	12.3	125.3	1	29	38	26.38	4	7069
Asia	All Countries	All States	28.8N_116.8E"	12.8	43.8	0	0	2	30.08	88	8062
Asia	All Countries	All States	28.8N_117.3E"	12.8	44.3	0	0	2	29.37	88	7870
Asia	All Countries	All States	28.8N_117.8E"	12.8	44.8	0	0	0	29.82	1	7992
Asia	All Countries	All States	28.8N_118.3E"	12.8	75.3	0	22	27	26.97	0	7227
Asia	All Countries	All States	28.8N_118.8E"	12.8	75.8	0	35	32	22.67	0	6075
Asia	All Countries	All States	28.8N_119.3E"	12.8	76.3	48	48	43	22.68	99	6079
Asia	All Countries	All States	29.8S_69.8W"	16.3	73.8	0	18	24	26.42	0	7080
Asia	All Countries	All States	29.8S_70.3W"	16.3	74.3	25	30	33	24.18	85	6480
Asia	All Countries	All States	29.8S_70.8W"	16.3	74.8	33	34	37	25.51	98	6838
Asia	All Countries	All States	29.8S_71.3W"	16.3	75.3	33	34	37	26.55	98	7116
Asia	All Countries	All States	3.3N_10.3E"	16.3	75.8	27	28	30	27.21	96	7291
Asia	All Countries	All States	3.3N_10.8E"	16.3	76.3	23	24	29	27.52	94	7377
Asia	All Countries	All States	3.3N_101.3E"	16.3	76.8	22	25	29	27.64	88	7407
Asia	All Countries	All States	3.3N_101.8E"	16.3	77.3	22	25	28	27.74	86	7435
Asia	All Countries	All States	3.3N_102.3E"	16.3	77.8	20	25	28	28.12	80	7535
Asia	All Countries	All States	3.3N_102.8E"	16.3	78.3	24	27	29	27.82	90	7456
Asia	All Countries	All States	3.3N_103.3E"	16.3	78.8	30	31	31	26.89	98	7207
Asia	All Countries	All States	3.3N_11.3E"	16.3	79.3	30	31	32	27.82	98	7456
Asia	All Countries	All States	3.3N_11.8E"	16.3	79.8	29	30	33	28.73	96	7701
Asia	All Countries	All States	3.3N_113.3E"	16.3	80.3	30	32	37	28.5	95	7637
Asia	All Countries	All States	3.3N_113.8E"	16.3	80.8	30	33	40	28.31	89	7587
Asia	All Countries	All States	3.3N_114.3E"	16.3	81.3	28	34	44	28.34	84	7595
Asia	All Countries	All States	3.3N_114.8E"	16.3	94.3	0	18	23	26.97	0	7227
Asia	All Countries	All States	3.3N_115.3E"	16.3	94.8	0	17	22	27.19	0	7287
Asia	All Countries	All States	3.3N_115.8E"	16.3	95.3	0	16	22	27.44	0	7354
Asia	All Countries	All States	3.3N_116.3E"	16.3	95.8	0	15	21	27.44	0	7353
Asia	All Countries	All States	3.3N_116.8E"	16.3	97.8	0	15	26	26.88	0	7203
Asia	All Countries	All States	3.3N_117.3E"	16.3	98.3	15	23	32	24.57	68	6585
Asia	All Countries	All States	3.3N_12.3E"	16.3	98.8	40	40	45	22.57	100	6048
Asia	All Countries	All States	3.3N_12.8E"	16.3	99.3	34	38	45	25.67	92	6880
Asia	All Countries	All States	3.3N_13.3E"	16.3	99.8	21	29	45	28.09	72	7528
Asia	All Countries	All States	3.3N_13.8E"	16.3	100.3	37	39	45	25.76	95	6905
Asia	All Countries	All States	3.3N_14.3E"	16.3	100.8	46	47	45	23.83	100	6388
Asia	All Countries	All States	3.3N_14.8E"	16.3	101.3	21	27	43	28.1	77	7530
Asia	All Countries	All States	3.3N_15.3E"	16.3	101.8	29	33	45	26.99	87	7233
Asia	All Countries	All States	3.3N_15.8E"	16.3	102.3	29	34	45	26.83	86	7189
Asia	All Countries	All States	3.3N_16.3E"	16.3	102.8	24	30	44	27.36	78	7332
Asia	All Countries	All States	3.3N_16.8E"	16.3	103.3	20	29	44	27.35	68	7331
Asia	All Countries	All States	3.3N_17.3E"	16.3	103.8	16	27	44	26.99	60	7233
Asia	All Countries	All States	3.3N_17.8E"	16.3	104.3	16	26	43	26.53	62	7111
Asia	All Countries	All States	3.3N_18.3E"	16.3	104.8	17	27	42	26.04	64	6979
Asia	All Countries	All States	3.3N_18.8E"	16.3	105.3	15	32	47	26.19	47	7018
Asia	All Countries	All States	3.3N_19.3E"	16.3	105.8	22	41	47	25.59	54	6859
Asia	All Countries	All States	3.3N_19.8E"	16.3	106.3	43	48	47	23.84	90	6389
Asia	All Countries	All States	3.3N_20.3E"	16.3	106.8	50	57	43	20.97	87	5620
Asia	All Countries	All States	3.3N_20.8E"	16.3	107.3	25	59	41	21.27	42	5702
Asia	All Countries	All States	3.3N_21.3E"	16.3	107.8	4	57	40	23.34	6	6256
Asia	All Countries	All States	3.3N_21.8E"	16.3	120.3	0	18	28	27.77	0	7442
Asia	All Countries	All States	3.3N_22.3E"	16.3	120.8	0	39	31	21.49	0	5759
Asia	All Countries	All States	3.3N_22.8E"	16.3	121.3	0	44	29	19.99	0	5356
Asia	All Countries	All States	3.3N_23.3E"	16.3	121.8	0	35	28	21.24	0	5693
Asia	All Countries	All States	3.3S_128.3E"	16.8	42.8	1	2	13	28.12	85	7536
Asia	All Countries	All States	3.3S_128.8E"	16.8	43.3	20	20	52	15.23	100	4081
Asia	All Countries	All States	3.3S_129.3E"	16.8	43.8	27	27	52	12.17	100	3261
Asia	All Countries	All States	3.3S_129.8E"	16.8	44.3	19	19	52	15.53	100	4162
Asia	All Countries	All States	3.3S_13.3E"	16.8	44.8	9	9	47	18.85	100	5053
Asia	All Countries	All States	3.3S_13.8E"	16.8	45.3	3	3	33	22.31	99	5980
Asia	All Countries	All States	3.3S_130.3E"	16.8	45.8	1	1	24	23.09	96	6189
Asia	All Countries	All States	3.3S_132.8E"	16.8	46.3	1	1	14	23.41	95	6274
Asia	All Countries	All States	3.3S_133.3E"	16.8	46.8	1	1	10	23.34	93	6254
Asia	All Countries	All States	3.3S_133.8E"	16.8	47.3	1	1	10	23.27	92	6236
Asia	All Countries	All States	3.3S_134.3E"	16.8	47.8	1	1	10	23.27	92	6237
Asia	All Countries	All States	3.3S_134.8E"	16.8	48.3	1	1	19	22.46	97	6019
Asia	All Countries	All States	3.3S_135.8E"	16.8	48.8	1	1	19	22.72	97	6090
Asia	All Countries	All States	3.3S_136.3E"	16.8	49.3	1	1	20	22.73	96	6091
Asia	All Countries	All States	3.3S_136.8E"	16.8	49.8	2	2	24	22.21	97	5951
Asia	All Countries	All States	3.3S_137.3E"	16.8	50.3	4	4	30	21.03	99	5637
Asia	All Countries	All States	3.3S_137.8E"	16.8	50.8	4	4	31	21.34	98	5718
Asia	All Countries	All States	3.3S_138.3E"	16.8	51.3	4	4	30	21.82	98	5846
Asia	All Countries	All States	3.3S_138.8E"	16.8	51.8	4	4	29	22.28	98	5970
Asia	All Countries	All States	3.3S_139.3E"	16.8	52.3	5	5	31	22.26	98	5965
Asia	All Countries	All States	3.3S_139.8E"	16.8	52.8	9	9	40	21.42	100	5739
Asia	All Countries	All States	3.3S_14.3E"	16.8	53.3	10	10	37	21.93	99	5878
Asia	All Countries	All States	3.3S_14.8E"	16.8	73.8	0	18	24	25.85	0	6928
Asia	All Countries	All States	3.3S_140.3E"	16.8	74.3	30	30	36	25.16	98	6742
Asia	All Countries	All States	3.3S_140.8E"	16.8	74.8	31	32	36	26.21	98	7025
Asia	All Countries	All States	3.3S_141.3E"	16.8	75.3	28	29	30	26.79	97	7181
Asia	All Countries	All States	3.3S_141.8E"	16.8	75.8	25	26	29	27.48	94	7364
Asia	All Countries	All States	3.3S_142.3E"	16.8	76.3	22	25	28	27.58	87	7391
Asia	All Countries	All States	3.3S_142.8E"	16.8	76.8	21	26	28	27.69	80	7422
Asia	All Countries	All States	3.3S_15.3E"	16.8	77.3	21	26	28	27.64	81	7408
Asia	All Countries	All States	3.3S_15.8E"	16.8	77.8	21	25	28	27.41	85	7347
Asia	All Countries	All States	3.3S_151.8E"	16.8	78.3	25	28	30	26.97	92	7227
Asia	All Countries	All States	3.3S_16.3E"	16.8	78.8	28	29	30	27.31	95	7320
Asia	All Countries	All States	3.3S_16.8E"	16.8	79.3	22	26	30	28.6	85	7664
Asia	All Countries	All States	3.3S_17.3E"	16.8	79.8	20	25	30	29.11	79	7802
Asia	All Countries	All States	3.3S_17.8E"	16.8	80.3	23	27	34	28.59	85	7663
Asia	All Countries	All States	3.3S_18.3E"	16.8	80.8	24	29	37	28.14	84	7541
Asia	All Countries	All States	3.3S_18.8E"	16.8	81.3	23	29	42	28.37	79	7603
Asia	All Countries	All States	3.3S_19.3E"	16.8	81.8	27	33	46	28.57	81	7658
Asia	All Countries	All States	3.3S_19.8E"	16.8	82.3	28	35	48	28.79	82	7715
Asia	All Countries	All States	3.3S_20.3E"	16.8	94.8	0	17	21	27.19	0	7286
Asia	All Countries	All States	3.3S_20.8E"	16.8	95.3	0	15	21	27.58	0	7390
Asia	All Countries	All States	3.3S_21.3E"	16.8	95.8	0	15	20	27.57	0	7388
Asia	All Countries	All States	3.3S_21.8E"	16.8	96.3	0	14	20	27.78	0	7444
Asia	All Countries	All States	3.3S_22.3E"	16.8	96.8	0	14	22	27.58	0	7393
Asia	All Countries	All States	3.3S_22.8E"	16.8	97.3	0	15	24	27.41	0	7345
Asia	All Countries	All States	3.3S_23.3E"	16.8	97.8	4	17	27	26.86	26	7199
Asia	All Countries	All States	3.3S_23.8E"	16.8	98.3	22	23	36	25.69	93	6884
Asia	All Countries	All States	3.3S_24.3E"	16.8	98.8	42	42	42	23.59	99	6322
Asia	All Countries	All States	3.3S_24.8E"	16.8	99.3	35	38	43	26.55	90	7116
Asia	All Countries	All States	3.3S_25.3E"	16.8	99.8	21	30	44	28.06	71	7519
Asia	All Countries	All States	3.3S_25.8E"	16.8	100.3	37	38	45	25.33	98	6788
Asia	All Countries	All States	3.3S_26.3E"	16.8	100.8	43	44	45	24.23	100	6493
Asia	All Countries	All States	3.3S_26.8E"	16.8	101.3	26	30	45	27.62	87	7402
Asia	All Countries	All States	3.3S_27.3E"	16.8	101.8	37	39	45	25.36	95	6797
Asia	All Countries	All States	3.3S_27.8E"	16.8	102.3	26	32	45	26.64	80	7139
Asia	All Countries	All States	3.3S_28.3E"	16.8	102.8	20	29	44	27.05	69	7249
Asia	All Countries	All States	3.3S_28.8E"	16.8	103.3	16	27	44	27.03	61	7243
Asia	All Countries	All States	3.3S_29.3E"	16.8	103.8	17	27	44	26.35	63	7062
Asia	All Countries	All States	3.3S_29.8E"	16.8	104.3	18	26	42	25.66	70	6877
Asia	All Countries	All States	3.3S_30.3E"	16.8	104.8	13	25	40	25.78	52	6909
Asia	All Countries	All States	3.3S_30.8E"	16.8	105.3	15	35	44	25.56	42	6849
Asia	All Countries	All States	3.3S_31.3E"	16.8	105.8	25	44	46	24.91	56	6676
Asia	All Countries	All States	3.3S_31.8E"	16.8	106.3	45	50	48	23.35	89	6259
Asia	All Countries	All States	3.3S_32.3E"	16.8	106.8	30	54	41	22.33	55	5984
Asia	All Countries	All States	3.3S_32.8E"	16.8	107.3	0	48	39	24.59	0	6590
Asia	All Countries	All States	3.3S_33.3E"	16.8	120.8	0	41	30	16.7	0	4476
Asia	All Countries	All States	3.3S_33.8E"	16.8	121.3	0	46	33	22.15	0	5937
Asia	All Countries	All States	3.3S_34.3E"	16.8	121.8	13	36	35	24.46	37	6555
Asia	All Countries	All States	3.3S_34.8E"	16.8	122.3	3	35	41	24.18	10	6481
Asia	All Countries	All States	3.8N_25.8E"	17.3	42.8	2	3	21	25.25	94	6766
Asia	All Countries	All States	3.8N_26.3E"	17.3	43.3	23	23	52	13.44	100	3602
Asia	All Countries	All States	3.8N_26.8E"	17.3	43.8	24	24	52	12.78	100	3426
Asia	All Countries	All States	3.8N_27.3E"	17.3	44.3	14	14	52	16.57	100	4440
Asia	All Countries	All States	3.8N_27.8E"	17.3	44.8	6	6	39	20.13	100	5394
Asia	All Countries	All States	3.8N_28.3E"	17.3	45.3	1	1	25	23.12	96	6196
Asia	All Countries	All States	3.8N_28.8E"	17.3	45.8	1	1	19	23.36	95	6259
Asia	All Countries	All States	3.8N_29.3E"	17.3	46.3	0	0	8	24.02	91	6438
Asia	All Countries	All States	3.8N_29.8E"	17.3	46.8	0	0	6	24.36	88	6528
Asia	All Countries	All States	3.8N_30.3E"	17.3	47.3	0	0	6	24.57	87	6585
Asia	All Countries	All States	3.8N_30.8E"	17.3	47.8	0	0	6	24.57	86	6584
Asia	All Countries	All States	3.8N_31.3E"	17.3	48.3	0	0	6	24.21	87	6489
Asia	All Countries	All States	3.8N_31.8E"	17.3	48.8	0	0	5	24.8	84	6645
Asia	All Countries	All States	3.8N_32.3E"	17.3	49.3	0	0	5	24.77	84	6637
Asia	All Countries	All States	3.8N_32.8E"	17.3	49.8	0	0	6	24.52	85	6570
Asia	All Countries	All States	3.8N_33.3E"	17.3	50.3	0	1	15	23.93	94	6412
Asia	All Countries	All States	3.8N_33.8E"	17.3	50.8	1	2	22	23.01	96	6167
Asia	All Countries	All States	3.8N_34.3E"	17.3	51.3	3	3	29	21.96	98	5885
Asia	All Countries	All States	3.8N_34.8E"	17.3	51.8	4	4	30	21.9	98	5869
Asia	All Countries	All States	3.8N_35.3E"	17.3	52.3	5	5	31	22.05	98	5909
Asia	All Countries	All States	3.8N_35.8E"	17.3	52.8	7	8	34	21.66	99	5805
Asia	All Countries	All States	3.8N_36.3E"	17.3	53.3	11	11	41	21.23	100	5689
Asia	All Countries	All States	3.8N_36.8E"	17.3	53.8	14	14	42	21.1	100	5655
Asia	All Countries	All States	3.8N_37.3E"	17.3	54.3	13	13	41	21.84	100	5854
Asia	All Countries	All States	3.8N_37.8E"	17.3	54.8	17	17	49	21	100	5628
Asia	All Countries	All States	3.8N_38.3E"	17.3	55.3	7	7	35	24.41	99	6541
Asia	All Countries	All States	3.8N_38.8E"	17.3	73.3	0	12	19	27	0	7235
Asia	All Countries	All States	3.8N_39.3E"	17.3	73.8	11	21	29	24.71	51	6623
Asia	All Countries	All States	3.8N_39.8E"	17.3	74.3	29	30	36	24.95	98	6686
Asia	All Countries	All States	3.8N_40.3E"	17.3	74.8	34	35	36	25.2	98	6754
Asia	All Countries	All States	3.8N_40.8E"	17.3	75.3	26	27	29	26.68	96	7150
Asia	All Countries	All States	3.8N_41.3E"	17.3	75.8	19	24	27	27.62	81	7401
Asia	All Countries	All States	3.8N_41.8E"	17.3	76.3	17	24	28	27.77	70	7441
Asia	All Countries	All States	3.8N_42.3E"	17.3	76.8	17	24	28	27.65	71	7410
Asia	All Countries	All States	3.8N_42.8E"	17.3	77.3	21	26	28	27.42	81	7347
Asia	All Countries	All States	3.8N_43.3E"	17.3	77.8	25	27	29	26.85	92	7197
Asia	All Countries	All States	3.8N_43.8E"	17.3	78.3	27	29	30	26.6	94	7129
Asia	All Countries	All States	3.8N_44.3E"	17.3	78.8	29	30	30	26.59	95	7126
Asia	All Countries	All States	3.8N_44.8E"	17.3	79.3	20	26	29	28.24	80	7567
Asia	All Countries	All States	3.8N_45.3E"	17.3	79.8	19	25	29	28.47	76	7630
Asia	All Countries	All States	3.8N_45.8E"	17.3	80.3	16	23	29	28.63	72	7674
Asia	All Countries	All States	3.8N_46.3E"	17.3	80.8	21	26	34	27.96	80	7494
Asia	All Countries	All States	3.8N_46.8E"	17.3	81.3	24	29	40	27.63	83	7405
Asia	All Countries	All States	3.8N_47.3E"	17.3	81.8	27	32	44	27.77	83	7442
Asia	All Countries	All States	3.8N_51.3W"	17.3	82.3	27	34	46	28.24	81	7569
Asia	All Countries	All States	3.8N_51.8W"	17.3	94.8	0	17	21	27.12	0	7268
Asia	All Countries	All States	3.8N_52.3W"	17.3	95.3	0	16	21	27.41	0	7345
Asia	All Countries	All States	3.8N_52.8W"	17.3	95.8	0	15	21	27.65	0	7412
Asia	All Countries	All States	3.8N_53.3W"	17.3	96.3	0	14	22	27.67	0	7414
Asia	All Countries	All States	3.8N_53.8W"	17.3	96.8	0	14	22	27.73	0	7431
Asia	All Countries	All States	3.8N_54.3W"	17.3	97.3	4	17	26	26.74	26	7165
Asia	All Countries	All States	3.8N_54.8W"	17.3	97.8	19	21	35	26.05	91	6980
Asia	All Countries	All States	3.8N_55.3W"	17.3	98.3	39	40	42	22.53	99	6037
Asia	All Countries	All States	3.8N_55.8W"	17.3	98.8	43	44	42	24.41	99	6542
Asia	All Countries	All States	3.8N_56.3W"	17.3	99.3	39	41	43	26.11	94	6998
Asia	All Countries	All States	3.8N_56.8W"	17.3	99.8	21	29	43	27.81	72	7453
Asia	All Countries	All States	3.8N_57.3W"	17.3	100.3	20	28	44	26.97	70	7227
Asia	All Countries	All States	3.8N_57.8W"	17.3	100.8	41	41	45	24.3	99	6512
Asia	All Countries	All States	3.8N_58.3W"	17.3	101.3	48	48	46	23.02	100	6168
Asia	All Countries	All States	3.8N_58.8W"	17.3	101.8	42	43	45	23.88	98	6401
Asia	All Countries	All States	3.8N_59.3W"	17.3	102.3	23	32	45	26.27	72	7041
Asia	All Countries	All States	3.8N_59.8W"	17.3	102.8	15	27	45	26.87	57	7201
Asia	All Countries	All States	3.8N_60.3W"	17.3	103.3	12	24	44	26.97	49	7227
Asia	All Countries	All States	3.8N_60.8W"	17.3	103.8	12	24	43	26.33	52	7058
Asia	All Countries	All States	3.8N_61.3W"	17.3	104.3	8	21	38	26.23	36	7029
Asia	All Countries	All States	30.8N_65.8E"	19.3	103.3	49	50	49	18.17	99	4870
Asia	All Countries	All States	30.8N_66.3E"	19.3	103.8	46	49	47	18.7	94	5012
Asia	All Countries	All States	30.8N_66.8E"	19.3	104.3	43	50	45	19.35	86	5186
Asia	All Countries	All States	30.8N_67.3E"	19.3	104.8	27	48	41	22.68	55	6078
Asia	All Countries	All States	30.8N_67.8E"	19.3	105.3	9	51	42	24.37	18	6531
Asia	All Countries	All States	30.8N_68.3E"	19.3	105.8	2	55	44	24.83	3	6655
Asia	All Countries	All States	30.8N_68.8E"	19.3	108.8	29	60	52	24.32	48	6518
Asia	All Countries	All States	30.8N_69.3E"	19.3	109.3	56	62	51	21.95	91	5881
Asia	All Countries	All States	30.8N_69.8E"	19.3	109.8	46	60	49	22.6	77	6057
Asia	All Countries	All States	30.8N_7.3E"	19.3	110.3	46	61	49	22.64	75	6066
Asia	All Countries	All States	30.8S_131.8E"	19.8	40.8	0	1	11	29.93	23	8022
Asia	All Countries	All States	30.8S_132.3E"	19.8	41.3	1	1	11	28.24	79	7568
Asia	All Countries	All States	30.8S_132.8E"	19.8	41.8	6	6	37	19.15	100	5131
Asia	All Countries	All States	30.8S_133.3E"	19.8	42.3	8	8	43	16.88	100	4524
Asia	All Countries	All States	30.8S_133.8E"	19.8	42.8	4	4	30	20.53	97	5502
Asia	All Countries	All States	30.8S_134.3E"	19.8	43.3	2	2	26	22.06	96	5913
Asia	All Countries	All States	30.8S_134.8E"	19.8	43.8	1	1	21	23.28	94	6239
Asia	All Countries	All States	30.8S_135.3E"	19.8	44.3	1	1	22	22.9	94	6136
Asia	All Countries	All States	30.8S_135.8E"	19.8	44.8	1	1	20	23.11	94	6192
Asia	All Countries	All States	30.8S_136.3E"	19.8	45.3	0	0	13	23.87	92	6397
Asia	All Countries	All States	30.8S_136.8E"	19.8	45.8	0	0	6	24.61	88	6594
Asia	All Countries	All States	30.8S_137.3E"	19.8	46.3	0	0	3	25.57	84	6852
Asia	All Countries	All States	30.8S_137.8E"	19.8	46.8	0	0	3	25.82	82	6919
Asia	All Countries	All States	30.8S_138.3E"	19.8	47.3	0	0	1	25.96	80	6958
Asia	All Countries	All States	30.8S_138.8E"	19.8	47.8	0	0	3	25.78	80	6908
Asia	All Countries	All States	30.8S_139.3E"	19.8	48.3	0	0	3	25.65	81	6873
Asia	All Countries	All States	30.8S_139.8E"	19.8	48.8	0	0	3	25.58	80	6855
Asia	All Countries	All States	30.8S_140.3E"	19.8	49.3	0	0	0	26.42	0	7080
Asia	All Countries	All States	30.8S_140.8E"	19.8	49.8	0	0	0	26.68	0	7151
Asia	All Countries	All States	30.8S_141.3E"	19.8	50.3	0	0	0	26.2	0	7022
Asia	All Countries	All States	30.8S_141.8E"	19.8	50.8	0	0	0	26.3	0	7049
Asia	All Countries	All States	30.8S_142.3E"	19.8	51.3	0	0	0	26.77	0	7174
Asia	All Countries	All States	30.8S_142.8E"	19.8	51.8	0	0	0	26.68	1	7149
Asia	All Countries	All States	30.8S_143.3E"	19.8	52.3	0	0	0	26.42	6	7081
Asia	All Countries	All States	30.8S_143.8E"	19.8	52.8	0	0	0	26.31	12	7051
Asia	All Countries	All States	30.8S_144.3E"	19.8	53.3	0	0	0	26.15	19	7008
Asia	All Countries	All States	25.8S_23.3E"	5.8	125.3	66	68	52	25.37	97	6798
Asia	All Countries	All States	26.3N_16.8E"	6.3	80.3	31	37	43	26.49	84	7098
Asia	All Countries	All States	26.3N_17.3E"	6.3	80.8	57	58	52	25.89	98	6939
Asia	All Countries	All States	26.3N_17.8E"	6.3	81.3	72	72	52	27.15	100	7275
Asia	All Countries	All States	26.3N_18.3E"	6.3	100.3	12	33	52	27.97	35	7496
Asia	All Countries	All States	26.3N_18.8E"	6.3	100.8	30	42	52	26.72	72	7160
Asia	All Countries	All States	26.3N_19.3E"	6.3	101.3	33	47	44	25.44	70	6818
Asia	All Countries	All States	26.3N_19.8E"	6.3	101.8	4	43	42	26.75	9	7169
Asia	All Countries	All States	26.3N_2.3E"	6.3	116.3	38	41	52	25.88	91	6937
Asia	All Countries	All States	26.3N_2.3W"	6.3	116.8	51	51	52	21.35	100	5721
Asia	All Countries	All States	26.3N_2.8E"	6.3	117.3	39	40	51	25.28	99	6776
Asia	All Countries	All States	26.3N_2.8W"	6.3	117.8	15	32	43	26.9	48	7210
Asia	All Countries	All States	26.3N_20.3E"	6.3	124.3	70	71	52	24.47	100	6557
Asia	All Countries	All States	26.3N_20.8E"	6.3	124.8	78	78	52	22.28	100	5972
Asia	All Countries	All States	26.3N_21.3E"	6.3	125.3	74	74	52	24.29	100	6509
Asia	All Countries	All States	26.3N_95.3E"	6.8	80.3	23	32	37	25.8	72	6915
Asia	All Countries	All States	26.3N_95.8E"	6.8	80.8	75	75	52	20.53	100	5503
Asia	All Countries	All States	26.3N_96.3E"	6.8	81.3	66	68	52	25.66	98	6878
Asia	All Countries	All States	26.3N_96.8E"	6.8	81.8	57	57	52	27.45	100	7357
Asia	All Countries	All States	26.3N_97.3E"	6.8	100.3	22	38	52	27.51	57	7372
Asia	All Countries	All States	26.3N_97.8E"	6.8	100.8	37	43	48	27.18	85	7284
Asia	All Countries	All States	26.3N_97.8W"	6.8	101.3	28	40	45	27.58	68	7391
Asia	All Countries	All States	26.3N_98.3E"	6.8	116.8	36	42	52	26.06	87	6985
Asia	All Countries	All States	26.3N_98.3W"	6.8	117.3	30	38	52	26.44	78	7085
Asia	All Countries	All States	26.3N_98.8E"	6.8	124.3	69	69	52	23.95	100	6419
Asia	All Countries	All States	26.3N_98.8W"	6.8	124.8	45	53	52	27.11	85	7266
Asia	All Countries	All States	26.3N_99.3E"	6.8	125.3	70	70	52	23.88	100	6400
Asia	All Countries	All States	26.3N_99.3W"	6.8	126.3	20	54	52	26.25	37	7036
Asia	All Countries	All States	26.8N_0.8W"	7.3	80.3	35	46	47	26.84	76	7192
Asia	All Countries	All States	26.8N_1.3E"	7.3	80.8	77	77	52	21.95	100	5884
Asia	All Countries	All States	26.8N_1.3W"	7.3	81.3	59	61	51	25.99	98	6966
Asia	All Countries	All States	26.8N_1.8E"	7.3	81.8	43	47	47	27.29	93	7314
Asia	All Countries	All States	26.8N_1.8W"	7.3	99.8	15	32	52	27.46	47	7360
Asia	All Countries	All States	26.8N_10.3E"	7.3	100.3	25	38	47	27.77	66	7443
Asia	All Countries	All States	26.8N_10.3W"	7.3	122.3	51	58	52	26.56	88	7118
Asia	All Countries	All States	26.8N_10.8E"	7.3	124.3	36	51	52	26.64	71	7139
Asia	All Countries	All States	26.8N_10.8W"	7.3	124.8	40	53	52	26.39	75	7073
Asia	All Countries	All States	26.8N_100.3E"	7.3	125.3	64	64	52	23.06	100	6180
Asia	All Countries	All States	26.8N_100.3W"	7.3	125.8	27	50	52	26.95	53	7223
Asia	All Countries	All States	26.8N_100.8E"	7.3	126.3	62	62	52	20.91	100	5604
Asia	All Countries	All States	26.8N_6.3W"	7.8	79.8	51	55	52	28.02	92	7510
Asia	All Countries	All States	26.8N_6.8E"	7.8	80.3	49	54	52	27.69	91	7420
Asia	All Countries	All States	26.8N_6.8W"	7.8	80.8	60	61	52	26.27	99	7042
Asia	All Countries	All States	26.8N_60.3E"	7.8	81.3	41	45	46	27.77	91	7441
Asia	All Countries	All States	26.8N_60.8E"	7.8	99.3	15	29	48	27.52	50	7375
Asia	All Countries	All States	26.8N_61.3E"	7.8	99.8	23	35	50	26.73	67	7163
Asia	All Countries	All States	26.8N_61.8E"	7.8	100.3	17	38	44	27.89	44	7474
Asia	All Countries	All States	26.8N_62.3E"	7.8	122.3	44	55	52	26.74	80	7167
Asia	All Countries	All States	26.8N_62.8E"	7.8	122.8	34	51	52	26.97	66	7229
Asia	All Countries	All States	26.8N_63.3E"	7.8	123.3	43	53	52	25.89	81	6939
Asia	All Countries	All States	26.8N_63.8E"	7.8	123.8	25	47	52	26.87	53	7202
Asia	All Countries	All States	26.8N_64.3E"	7.8	124.3	65	65	52	21.68	100	5810
Asia	All Countries	All States	26.8N_64.8E"	7.8	124.8	60	60	52	20.78	100	5568
Asia	All Countries	All States	26.8N_65.3E"	7.8	125.3	56	56	52	22.01	100	5899
Asia	All Countries	All States	26.8N_65.8E"	7.8	125.8	26	47	52	26.09	55	6992
Asia	All Countries	All States	26.8N_66.3E"	7.8	126.3	48	50	52	24.06	95	6448
Asia	All Countries	All States	26.8S_16.3E"	8.3	77.3	60	60	52	26.92	100	7215
Asia	All Countries	All States	26.8S_16.8E"	8.3	77.8	57	58	52	27.64	99	7409
Asia	All Countries	All States	26.8S_17.3E"	8.3	79.8	43	45	52	28.31	96	7587
Asia	All Countries	All States	26.8S_17.8E"	8.3	80.3	45	47	52	28	96	7503
Asia	All Countries	All States	26.8S_18.3E"	8.3	80.8	44	45	52	27.93	97	7484
Asia	All Countries	All States	26.8S_18.8E"	8.3	81.3	35	38	46	28.61	91	7668
Asia	All Countries	All States	26.8S_19.3E"	8.3	98.8	14	27	43	27.1	50	7263
Asia	All Countries	All States	26.8S_19.8E"	8.3	99.3	19	33	49	26.97	57	7227
Asia	All Countries	All States	26.8S_20.3E"	8.3	99.8	21	41	44	26.51	53	7105
Asia	All Countries	All States	26.8S_20.8E"	8.3	100.3	6	40	42	27.86	14	7467
Asia	All Countries	All States	26.8S_21.3E"	8.3	123.3	36	50	52	25.96	73	6958
Asia	All Countries	All States	26.8S_21.8E"	8.3	123.8	30	49	52	26.23	60	7031
Asia	All Countries	All States	26.8S_22.3E"	8.3	124.3	41	54	52	25.54	76	6844
Asia	All Countries	All States	26.8S_22.8E"	8.3	124.8	56	56	52	22.4	100	6002
Asia	All Countries	All States	26.8S_23.3E"	8.3	125.3	51	51	52	20.57	100	5514
Asia	All Countries	All States	26.8S_23.8E"	8.3	125.8	17	42	52	26.54	41	7112
Asia	All Countries	All States	26.8S_24.3E"	8.3	126.3	17	38	52	26.42	44	7080
Asia	All Countries	All States	27.3N_20.8E"	8.8	76.8	20	30	43	27.44	67	7354
Asia	All Countries	All States	27.3N_21.3E"	8.8	77.3	65	65	52	25.4	100	6807
Asia	All Countries	All States	27.3N_21.8E"	8.8	77.8	39	39	52	27.6	100	7397
Asia	All Countries	All States	27.3N_22.3E"	8.8	80.3	41	42	52	28.29	98	7581
Asia	All Countries	All States	27.3N_22.8E"	8.8	80.8	39	40	52	28.39	97	7609
Asia	All Countries	All States	27.3N_23.3E"	8.8	98.3	0	18	26	27.39	0	7340
Asia	All Countries	All States	27.3N_23.8E"	8.8	98.8	12	25	37	26.07	51	6986
Asia	All Countries	All States	27.3N_24.3E"	8.8	99.3	24	37	49	26.61	65	7131
Asia	All Countries	All States	27.3N_24.8E"	8.8	99.8	37	51	45	25.52	72	6840
Asia	All Countries	All States	27.3N_25.3E"	8.8	117.8	59	59	52	25.37	100	6798
Asia	All Countries	All States	27.3N_25.8E"	8.8	124.8	44	55	52	25.36	81	6795
Asia	All Countries	All States	27.3N_26.3E"	8.8	125.3	47	49	52	24.23	95	6495
Asia	All Countries	All States	27.3N_26.8E"	8.8	125.8	23	39	50	26.16	59	7012
Asia	All Countries	All States	27.3N_27.3E"	8.8	126.3	12	32	48	26.74	39	7167
Asia	All Countries	All States	27.3N_98.3E"	9.3	76.8	0	27	38	26.98	0	7230
Asia	All Countries	All States	27.3N_98.3W"	9.3	77.3	62	62	52	24.37	100	6532
Asia	All Countries	All States	27.3N_98.8E"	9.3	77.8	56	57	52	27.69	98	7421
Asia	All Countries	All States	27.3N_98.8W"	9.3	78.3	40	41	52	28.35	98	7597
Asia	All Countries	All States	27.3N_99.3E"	9.3	78.8	35	35	52	28.78	98	7714
Asia	All Countries	All States	27.3N_99.3W"	9.3	80.3	36	37	52	28.67	98	7685
Asia	All Countries	All States	27.3N_99.8E"	9.3	80.8	35	36	52	28.87	97	7737
Asia	All Countries	All States	27.3N_99.8W"	9.3	98.8	0	25	28	25.69	0	6886
Asia	All Countries	All States	27.3S_114.3E"	9.3	99.3	19	35	52	27.15	54	7275
Asia	All Countries	All States	27.3S_114.8E"	9.3	99.8	38	49	46	27.39	77	7341
Asia	All Countries	All States	27.3S_115.3E"	9.3	105.3	22	31	52	27.8	70	7449
Asia	All Countries	All States	27.3S_115.8E"	9.3	105.8	24	33	52	27.88	72	7472
Asia	All Countries	All States	27.3S_116.3E"	9.3	118.3	59	59	52	25.74	100	6900
Asia	All Countries	All States	27.3S_116.8E"	9.3	123.3	60	67	52	26.64	89	7140
Asia	All Countries	All States	27.3S_117.3E"	9.3	125.8	28	36	45	23.62	79	6330
Asia	All Countries	All States	27.8N_10.8E"	9.8	76.8	4	34	41	25.85	10	6928
Asia	All Countries	All States	27.8N_10.8W"	9.8	77.3	67	67	52	22.47	100	6022
Asia	All Countries	All States	27.8N_100.3E"	9.8	77.8	57	57	52	26.83	99	7189
Asia	All Countries	All States	27.8N_100.3W"	9.8	78.3	42	43	52	28.36	98	7602
Asia	All Countries	All States	27.8N_100.8E"	9.8	78.8	38	39	52	28.98	97	7766
Asia	All Countries	All States	27.8N_100.8W"	9.8	98.8	0	27	28	25.38	0	6801
Asia	All Countries	All States	27.8N_101.3E"	9.8	105.3	22	32	52	27.82	68	7455
Asia	All Countries	All States	27.8N_101.3W"	9.8	105.8	24	33	52	27.97	73	7496
Asia	All Countries	All States	27.8N_101.8E"	9.8	106.3	24	35	52	27.89	69	7474
Asia	All Countries	All States	27.8N_101.8W"	9.8	118.8	51	52	52	26.29	99	7047
Asia	All Countries	All States	27.8N_102.3E"	9.8	122.8	61	62	52	26.23	99	7029
Asia	All Countries	All States	27.8N_102.3W"	9.8	123.3	61	67	52	26.55	92	7115
Asia	All Countries	All States	27.8N_102.8E"	9.8	123.8	52	60	52	27.46	86	7360
Asia	All Countries	All States	27.8N_102.8W"	9.8	124.3	57	63	52	26.27	91	7041
Asia	All Countries	All States	27.8N_59.3E"	10.3	76.3	0	23	36	27.2	0	7290
Asia	All Countries	All States	27.8N_59.8E"	10.3	76.8	30	41	44	24.66	74	6609
Asia	All Countries	All States	27.8N_6.3E"	10.3	77.3	71	71	52	21.78	100	5836
Asia	All Countries	All States	27.8N_6.3W"	10.3	77.8	63	63	52	24.77	100	6639
Asia	All Countries	All States	27.8N_6.8E"	10.3	78.3	45	46	52	27.32	99	7323
Asia	All Countries	All States	27.8N_6.8W"	10.3	78.8	40	42	52	28.65	96	7679
Asia	All Countries	All States	27.8N_60.3E"	10.3	79.3	34	36	52	29.38	96	7875
Asia	All Countries	All States	27.8N_60.8E"	10.3	98.8	0	27	28	26.02	0	6974
Asia	All Countries	All States	27.8N_61.3E"	10.3	99.3	25	40	50	27.17	63	7281
Asia	All Countries	All States	27.8N_61.8E"	10.3	104.8	16	30	49	27.75	53	7437
Asia	All Countries	All States	27.8N_62.3E"	10.3	105.3	19	32	52	27.88	59	7472
Asia	All Countries	All States	27.8N_62.8E"	10.3	105.8	19	33	52	27.88	58	7471
Asia	All Countries	All States	27.8N_63.3E"	10.3	106.3	13	31	52	28.15	41	7545
Asia	All Countries	All States	27.8N_63.8E"	10.3	106.8	21	36	52	27.76	58	7439
Asia	All Countries	All States	27.8N_64.3E"	10.3	119.3	38	39	52	26.56	97	7118
Asia	All Countries	All States	27.8N_64.8E"	10.3	122.8	30	47	52	27.76	64	7441
Asia	All Countries	All States	27.8N_65.3E"	10.3	123.3	67	67	52	25.28	100	6775
Asia	All Countries	All States	27.8N_65.8E"	10.3	123.8	54	63	52	27.11	86	7265
Asia	All Countries	All States	27.8N_66.3E"	10.3	124.8	49	56	52	26.94	88	7220
Asia	All Countries	All States	27.8S_145.3E"	10.8	76.3	0	24	34	27.37	0	7336
Asia	All Countries	All States	27.8S_145.8E"	10.8	76.8	33	35	45	26.66	95	7144
Asia	All Countries	All States	27.8S_146.3E"	10.8	77.3	45	47	49	27.23	97	7298
Asia	All Countries	All States	27.8S_146.8E"	10.8	77.8	40	41	48	27.82	98	7457
Asia	All Countries	All States	27.8S_147.3E"	10.8	78.3	37	38	49	28.29	97	7581
Asia	All Countries	All States	27.8S_147.8E"	10.8	78.8	35	37	52	28.87	95	7738
Asia	All Countries	All States	27.8S_148.3E"	10.8	79.3	34	36	52	29.33	97	7860
Asia	All Countries	All States	27.8S_148.8E"	10.8	79.8	25	28	47	29.52	87	7911
Asia	All Countries	All States	27.8S_149.3E"	10.8	98.8	0	32	31	25.79	0	6913
Asia	All Countries	All States	27.8S_149.8E"	10.8	99.3	39	48	51	26.59	82	7125
Asia	All Countries	All States	27.8S_15.8E"	10.8	103.8	0	31	33	27.29	0	7313
Asia	All Countries	All States	27.8S_150.3E"	10.8	104.3	5	31	36	26.96	17	7225
Asia	All Countries	All States	27.8S_150.8E"	10.8	104.8	17	31	52	27.73	53	7433
Asia	All Countries	All States	27.8S_151.3E"	10.8	105.3	19	33	52	27.98	56	7498
Asia	All Countries	All States	27.8S_151.8E"	10.8	105.8	17	32	52	28.01	52	7507
Asia	All Countries	All States	27.8S_152.3E"	10.8	106.3	12	28	51	27.98	42	7498
Asia	All Countries	All States	27.8S_152.8E"	10.8	106.8	13	27	49	27.64	48	7408
Asia	All Countries	All States	27.8S_153.3E"	10.8	107.3	32	39	52	26.7	82	7156
Asia	All Countries	All States	27.8S_16.3E"	10.8	107.8	36	44	52	26.69	81	7154
Asia	All Countries	All States	27.8S_16.8E"	10.8	119.3	18	28	43	27.24	64	7300
Asia	All Countries	All States	27.8S_17.3E"	10.8	122.3	41	47	43	25.43	87	6814
Asia	All Countries	All States	27.8S_17.8E"	10.8	122.8	26	42	52	27.61	62	7400
Asia	All Countries	All States	27.8S_18.3E"	10.8	123.3	58	59	52	26.25	98	7036
Asia	All Countries	All States	27.8S_18.8E"	10.8	123.8	44	58	52	27.61	76	7399
Asia	All Countries	All States	27.8S_19.3E"	10.8	124.8	52	55	52	26.27	94	7039
Asia	All Countries	All States	28.3N_113.3E"	11.3	75.8	0	22	31	27.31	0	7319
Asia	All Countries	All States	28.3N_113.3W"	11.3	76.3	4	33	35	25.29	11	6778
Asia	All Countries	All States	28.3N_113.8E"	11.3	76.8	64	64	50	21.56	100	5779
Asia	All Countries	All States	28.3N_113.8W"	11.3	77.3	38	38	44	27.38	100	7338
Asia	All Countries	All States	28.3N_114.3E"	11.3	77.8	33	34	45	28.54	98	7648
Asia	All Countries	All States	28.3N_114.8E"	11.3	78.3	34	36	47	28.04	96	7514
Asia	All Countries	All States	28.3N_115.3E"	11.3	78.8	36	37	52	28.06	96	7521
Asia	All Countries	All States	28.3N_115.8E"	11.3	79.3	30	32	52	29.15	94	7812
Asia	All Countries	All States	28.3N_116.3E"	11.3	79.8	27	29	49	29.11	91	7801
Asia	All Countries	All States	28.3N_116.8E"	11.3	98.8	0	30	31	26.45	0	7089
Asia	All Countries	All States	28.3N_117.3E"	11.3	99.3	44	47	52	25.64	95	6870
Asia	All Countries	All States	28.3N_117.8E"	11.3	103.3	0	31	30	27.19	0	7287
Asia	All Countries	All States	28.3N_118.3E"	11.3	103.8	0	31	32	26.65	0	7142
Asia	All Countries	All States	28.3N_118.8E"	11.3	104.3	8	30	37	26.78	25	7176
Asia	All Countries	All States	28.3N_119.3E"	11.3	104.8	23	35	52	27.74	65	7435
Asia	All Countries	All States	28.3N_119.8E"	11.3	105.3	24	36	52	28.11	66	7533
Asia	All Countries	All States	28.3N_12.3E"	11.3	105.8	19	33	50	28.01	59	7507
Asia	All Countries	All States	28.3N_12.8E"	11.3	106.3	16	30	49	27.71	54	7427
Asia	All Countries	All States	28.3N_120.3E"	11.3	106.8	19	30	49	27.2	62	7290
Asia	All Countries	All States	28.3N_120.8E"	11.3	107.3	29	37	52	26.56	79	7118
Asia	All Countries	All States	28.3N_121.3E"	11.3	107.8	51	51	52	23.7	100	6351
Asia	All Countries	All States	28.3N_13.3E"	11.3	108.3	49	50	52	25.22	98	6760
Asia	All Countries	All States	28.3N_13.8E"	11.3	108.8	45	49	51	25.78	91	6909
Asia	All Countries	All States	28.3N_14.3E"	11.3	122.3	47	52	43	24.63	92	6600
Asia	All Countries	All States	28.3N_14.8E"	11.3	122.8	36	49	52	26.99	73	7233
Asia	All Countries	All States	28.3N_15.3E"	11.3	124.8	43	49	52	26.39	87	7071
Asia	All Countries	All States	28.3N_15.8E"	11.3	125.3	34	40	48	26.32	86	7054
Asia	All Countries	All States	28.3N_7.3W"	11.8	75.8	0	28	31	25.59	0	6858
Asia	All Countries	All States	28.3N_7.8E"	11.8	76.3	17	40	36	22.47	43	6022
Asia	All Countries	All States	28.3N_7.8W"	11.8	76.8	60	61	45	22.92	100	6143
Asia	All Countries	All States	28.3N_70.3E"	11.8	77.3	53	53	45	23.76	100	6368
Asia	All Countries	All States	28.3N_70.8E"	11.8	77.8	36	36	43	27.59	98	7394
Asia	All Countries	All States	28.3N_71.3E"	11.8	78.3	39	39	45	26.76	98	7172
Asia	All Countries	All States	28.3N_71.8E"	11.8	78.8	39	40	50	27.03	98	7244
Asia	All Countries	All States	28.3N_72.3E"	11.8	79.3	28	31	52	29.02	91	7776
Asia	All Countries	All States	28.3N_72.8E"	11.8	79.8	27	30	47	28.73	89	7700
Asia	All Countries	All States	28.3N_73.3E"	11.8	98.8	0	29	31	26.59	0	7127
Asia	All Countries	All States	28.3N_73.8E"	11.8	99.3	39	41	45	25.43	93	6816
Asia	All Countries	All States	28.3N_74.3E"	11.8	99.8	54	58	52	26.77	94	7175
Asia	All Countries	All States	28.3N_74.8E"	11.8	103.3	0	33	30	25.37	0	6799
Asia	All Countries	All States	28.3N_75.3E"	11.8	103.8	0	36	32	24.18	0	6481
Asia	All Countries	All States	28.3N_75.8E"	11.8	104.3	8	27	37	27.08	30	7258
Asia	All Countries	All States	28.3N_76.3E"	11.8	104.8	23	35	52	27.92	67	7482
Asia	All Countries	All States	28.3N_76.8E"	11.8	105.3	26	36	49	28.17	72	7551
Asia	All Countries	All States	28.3N_77.3E"	11.8	105.8	23	34	49	27.8	67	7451
Asia	All Countries	All States	28.3N_77.8E"	11.8	106.3	21	32	49	27.41	66	7345
Asia	All Countries	All States	28.3N_78.3E"	11.8	106.8	25	34	52	26.84	74	7192
Asia	All Countries	All States	28.3N_78.8E"	11.8	107.3	38	41	52	25.69	93	6885
Asia	All Countries	All States	28.3N_79.3E"	11.8	107.8	55	55	52	22.44	100	6013
Asia	All Countries	All States	28.3N_79.8E"	11.8	108.3	61	61	51	20.61	100	5522
Asia	All Countries	All States	28.3N_8.3E"	11.8	108.8	58	59	50	22.67	100	6075
Asia	All Countries	All States	28.3N_8.3W"	11.8	122.3	26	45	52	27.52	57	7374
Asia	All Countries	All States	28.3N_8.8E"	11.8	124.8	19	35	51	26.85	53	7196
Asia	All Countries	All States	28.3N_8.8W"	11.8	125.3	15	31	42	26.72	48	7160
Asia	All Countries	All States	28.3S_150.8E"	12.3	75.3	0	23	29	26.84	0	7193
Asia	All Countries	All States	28.3S_151.3E"	12.3	75.8	0	34	30	22.8	0	6110
Asia	All Countries	All States	28.8N_119.8E"	12.8	76.8	56	56	42	23.54	99	6310
Asia	All Countries	All States	28.8N_12.3E"	12.8	77.3	51	51	42	24.12	99	6465
Asia	All Countries	All States	28.8N_12.8E"	12.8	77.8	50	50	43	24.12	99	6464
Asia	All Countries	All States	28.8N_120.3E"	12.8	78.3	45	45	43	25.38	99	6801
Asia	All Countries	All States	28.8N_120.8E"	12.8	78.8	44	44	47	25.89	100	6939
Asia	All Countries	All States	28.8N_121.3E"	12.8	79.3	33	34	46	28.46	96	7626
Asia	All Countries	All States	28.8N_13.3E"	12.8	79.8	28	30	46	28.85	92	7733
Asia	All Countries	All States	28.8N_13.8E"	12.8	80.3	25	28	45	29.09	88	7797
Asia	All Countries	All States	28.8N_14.3E"	12.8	92.8	0	26	31	26.58	0	7123
Asia	All Countries	All States	28.8N_14.8E"	12.8	98.8	0	25	31	25.86	0	6929
Asia	All Countries	All States	28.8N_15.3E"	12.8	99.3	0	33	35	24.18	0	6482
Asia	All Countries	All States	28.8N_15.8E"	12.8	99.8	42	47	52	26.51	89	7105
Asia	All Countries	All States	28.8N_16.3E"	12.8	101.3	30	41	52	28.58	73	7660
Asia	All Countries	All States	28.8N_16.8E"	12.8	101.8	8	24	47	27.99	33	7502
Asia	All Countries	All States	28.8N_17.3E"	12.8	102.3	0	22	33	26.71	0	7159
Asia	All Countries	All States	28.8N_17.8E"	12.8	102.8	0	25	34	26.18	0	7016
Asia	All Countries	All States	28.8N_18.3E"	12.8	103.3	9	25	42	27.23	37	7297
Asia	All Countries	All States	28.8N_18.8E"	12.8	103.8	7	24	46	27.92	30	7482
Asia	All Countries	All States	28.8N_19.3E"	12.8	104.3	11	26	50	28.03	42	7511
Asia	All Countries	All States	28.8N_19.8E"	12.8	104.8	16	29	48	27.91	55	7480
Asia	All Countries	All States	28.8N_2.3E"	12.8	105.3	20	30	47	27.68	65	7418
Asia	All Countries	All States	28.8N_2.3W"	12.8	105.8	21	31	48	27.4	68	7342
Asia	All Countries	All States	28.8N_2.8E"	12.8	106.3	21	32	50	27.26	66	7305
Asia	All Countries	All States	28.8N_2.8W"	12.8	106.8	29	37	52	26.48	79	7096
Asia	All Countries	All States	28.8N_20.3E"	12.8	107.3	45	46	52	24.87	98	6665
Asia	All Countries	All States	28.8N_20.8E"	12.8	107.8	48	50	52	24.51	97	6569
Asia	All Countries	All States	28.8N_21.3E"	12.8	108.3	56	56	50	23.29	100	6243
Asia	All Countries	All States	28.8N_21.8E"	12.8	108.8	56	58	47	23.17	96	6209
Asia	All Countries	All States	28.8N_22.3E"	12.8	109.3	44	52	45	25.21	85	6756
Asia	All Countries	All States	28.8N_22.8E"	12.8	120.8	2	25	36	27.1	8	7263
Asia	All Countries	All States	28.8N_23.3E"	12.8	121.3	27	47	36	23	56	6164
Asia	All Countries	All States	28.8N_23.8E"	12.8	123.8	9	33	43	27.46	28	7360
Asia	All Countries	All States	28.8N_8.3E"	13.3	43.3	0	0	0	31.12	5	8341
Asia	All Countries	All States	28.8N_8.3W"	13.3	43.8	2	2	39	25.94	100	6952
Asia	All Countries	All States	28.8N_8.8E"	13.3	44.3	19	19	52	19.37	100	5191
Asia	All Countries	All States	28.8N_8.8W"	13.3	44.8	0	0	15	26.22	97	7028
Asia	All Countries	All States	28.8N_80.3E"	13.3	45.3	0	0	0	27.34	33	7327
Asia	All Countries	All States	28.8N_80.8E"	13.3	45.8	0	0	0	28.38	0	7605
Asia	All Countries	All States	28.8N_80.8W"	13.3	74.8	0	20	27	27.28	0	7311
Asia	All Countries	All States	28.8N_81.3E"	13.3	75.3	0	31	30	24.32	0	6517
Asia	All Countries	All States	28.8N_81.3W"	13.3	75.8	56	56	43	21.8	99	5843
Asia	All Countries	All States	28.8N_81.8E"	13.3	76.3	57	57	42	23.18	99	6212
Asia	All Countries	All States	28.8N_81.8W"	13.3	76.8	51	52	41	23.91	99	6408
Asia	All Countries	All States	28.8N_82.3E"	13.3	77.3	48	49	40	23.98	99	6426
Asia	All Countries	All States	28.8N_82.3W"	13.3	77.8	47	48	41	23.99	99	6428
Asia	All Countries	All States	28.8N_82.8E"	13.3	78.3	45	45	42	24.43	99	6547
Asia	All Countries	All States	28.8N_83.3E"	13.3	78.8	44	44	45	25.19	100	6751
Asia	All Countries	All States	28.8N_83.8E"	13.3	79.3	35	36	43	28.29	99	7583
Asia	All Countries	All States	28.8N_84.3E"	13.3	79.8	29	31	42	29.1	94	7798
Asia	All Countries	All States	28.8N_84.8E"	13.3	80.3	25	28	42	29.38	91	7873
Asia	All Countries	All States	28.8N_85.3E"	13.3	98.8	0	21	31	25.64	0	6872
Asia	All Countries	All States	28.8N_85.8E"	13.3	99.3	0	27	36	24.98	0	6695
Asia	All Countries	All States	28.8N_86.3E"	13.3	99.8	26	37	52	27.79	71	7447
Asia	All Countries	All States	28.8N_86.8E"	13.3	101.3	21	33	52	28.21	63	7561
Asia	All Countries	All States	28.8N_87.3E"	13.3	101.8	13	26	49	27.66	50	7412
Asia	All Countries	All States	28.8N_87.8E"	13.3	102.3	13	24	49	27.19	53	7286
Asia	All Countries	All States	28.8N_88.3E"	13.3	102.8	12	27	52	27.95	43	7490
Asia	All Countries	All States	28.8N_88.8E"	13.3	103.3	27	36	52	27.94	76	7487
Asia	All Countries	All States	28.8N_89.3E"	13.3	103.8	18	31	48	28.07	59	7522
Asia	All Countries	All States	28.8N_89.8E"	13.3	104.3	16	29	47	27.91	56	7480
Asia	All Countries	All States	28.8N_9.3E"	13.3	104.8	17	28	46	27.7	61	7422
Asia	All Countries	All States	28.8N_9.3W"	13.3	105.3	18	28	46	27.52	65	7375
Asia	All Countries	All States	28.8N_9.8E"	13.3	105.8	19	28	47	27.28	69	7312
Asia	All Countries	All States	28.8N_9.8W"	13.3	106.3	25	32	51	26.71	79	7158
Asia	All Countries	All States	28.8N_90.3E"	13.3	106.8	26	36	52	26.61	73	7132
Asia	All Countries	All States	28.8N_90.8E"	13.3	107.3	30	41	52	26.26	73	7037
Asia	All Countries	All States	28.8N_91.3E"	13.3	107.8	38	47	52	25.68	80	6883
Asia	All Countries	All States	28.8N_91.8E"	13.3	108.3	56	58	48	23.08	98	6186
Asia	All Countries	All States	28.8N_92.3E"	13.3	108.8	50	57	45	23.99	88	6430
Asia	All Countries	All States	28.8N_92.8E"	13.3	109.3	32	50	45	25.87	64	6933
Asia	All Countries	All States	28.8N_93.3E"	13.3	120.8	28	40	38	24.33	70	6521
Asia	All Countries	All States	28.8N_93.8E"	13.3	121.3	53	54	52	25.4	98	6808
Asia	All Countries	All States	28.8N_94.3E"	13.3	123.3	18	37	43	26.82	49	7187
Asia	All Countries	All States	28.8N_94.8E"	13.3	123.8	2	30	39	26.2	6	7022
Asia	All Countries	All States	28.8S_50.3W"	13.8	43.3	0	0	0	30.76	3	8245
Asia	All Countries	All States	28.8S_50.8W"	13.8	43.8	9	9	52	22.05	100	5909
Asia	All Countries	All States	28.8S_51.3W"	13.8	44.3	32	32	52	15.81	100	4237
Asia	All Countries	All States	28.8S_51.8W"	13.8	44.8	21	21	52	18	100	4824
Asia	All Countries	All States	28.8S_52.3W"	13.8	45.3	20	20	52	17.88	100	4791
Asia	All Countries	All States	28.8S_52.8W"	13.8	45.8	11	11	52	19.9	100	5334
Asia	All Countries	All States	28.8S_53.3W"	13.8	46.3	1	1	19	24.3	97	6511
Asia	All Countries	All States	28.8S_53.8W"	13.8	46.8	0	0	0	27.54	0	7381
Asia	All Countries	All States	28.8S_54.3W"	13.8	47.3	0	0	0	27.88	0	7471
Asia	All Countries	All States	28.8S_54.8W"	13.8	74.8	0	22	26	26.51	0	7103
Asia	All Countries	All States	28.8S_55.3W"	13.8	75.3	26	35	33	24.02	75	6438
Asia	All Countries	All States	28.8S_55.8W"	13.8	75.8	51	51	42	24.36	99	6529
Asia	All Countries	All States	28.8S_56.3W"	13.8	76.3	47	48	40	24.58	99	6587
Asia	All Countries	All States	28.8S_56.8W"	13.8	76.8	43	43	39	24.81	99	6648
Asia	All Countries	All States	28.8S_57.3W"	13.8	77.3	42	43	40	24.69	99	6618
Asia	All Countries	All States	28.8S_57.8W"	13.8	77.8	40	41	40	24.73	99	6628
Asia	All Countries	All States	28.8S_58.3W"	13.8	78.3	40	40	40	24.97	99	6693
Asia	All Countries	All States	28.8S_58.8W"	13.8	78.8	40	41	42	25.76	100	6905
Asia	All Countries	All States	28.8S_59.3W"	13.8	79.3	37	37	43	27.41	100	7346
Asia	All Countries	All States	28.8S_59.8W"	13.8	79.8	29	30	41	28.99	96	7768
Asia	All Countries	All States	28.8S_60.3W"	13.8	98.3	0	15	27	26.01	0	6970
Asia	All Countries	All States	28.8S_60.8W"	13.8	98.8	0	21	29	24.5	0	6565
Asia	All Countries	All States	28.8S_61.3W"	13.8	99.3	8	21	34	26.45	37	7088
Asia	All Countries	All States	28.8S_61.8W"	13.8	99.8	30	35	48	28.31	83	7586
Asia	All Countries	All States	28.8S_62.3W"	13.8	100.3	25	33	51	29.02	76	7777
Asia	All Countries	All States	28.8S_62.8W"	13.8	100.8	12	26	50	28.99	45	7769
Asia	All Countries	All States	28.8S_63.3W"	13.8	101.3	4	21	47	28.82	21	7723
Asia	All Countries	All States	28.8S_63.8W"	13.8	101.8	4	22	47	28.51	20	7640
Asia	All Countries	All States	28.8S_64.3W"	13.8	102.3	10	26	49	28.23	41	7566
Asia	All Countries	All States	28.8S_64.8W"	13.8	102.8	18	29	49	28.38	61	7605
Asia	All Countries	All States	28.8S_65.3W"	13.8	103.3	23	32	47	28.24	71	7569
Asia	All Countries	All States	28.8S_65.8W"	13.8	103.8	20	31	46	28.12	65	7537
Asia	All Countries	All States	28.8S_66.3W"	13.8	104.3	18	29	45	27.76	62	7439
Asia	All Countries	All States	28.8S_66.8W"	13.8	104.8	17	27	45	27.45	63	7357
Asia	All Countries	All States	30.3S_50.8W"	18.8	83.8	33	36	48	25.92	93	6945
Asia	All Countries	All States	30.3S_51.3W"	18.8	84.3	41	42	52	25.3	97	6782
Asia	All Countries	All States	30.3S_51.8W"	18.8	94.3	0	20	23	25.75	0	6901
Asia	All Countries	All States	30.3S_52.3W"	18.8	94.8	0	24	25	23.57	0	6317
Asia	All Countries	All States	30.3S_52.8W"	18.8	95.3	0	17	23	26.89	0	7206
Asia	All Countries	All States	30.3S_53.3W"	18.8	95.8	0	19	24	26.2	0	7022
Asia	All Countries	All States	30.3S_53.8W"	18.8	96.3	1	18	26	26.51	4	7106
Asia	All Countries	All States	30.3S_54.3W"	18.8	96.8	17	23	31	25.17	78	6747
Asia	All Countries	All States	30.3S_54.8W"	18.8	97.3	33	33	42	23.17	99	6208
Asia	All Countries	All States	30.3S_55.3W"	18.8	97.8	37	37	42	23.94	99	6417
Asia	All Countries	All States	30.3S_55.8W"	18.8	98.3	50	50	44	21.55	99	5777
Asia	All Countries	All States	30.3S_56.3W"	18.8	98.8	46	47	44	23.61	100	6327
Asia	All Countries	All States	30.3S_56.8W"	18.8	99.3	42	44	43	24.81	95	6649
Asia	All Countries	All States	30.3S_57.3W"	18.8	99.8	42	45	43	24.87	95	6665
Asia	All Countries	All States	30.3S_57.8W"	18.8	100.3	44	45	45	24.06	99	6447
Asia	All Countries	All States	30.3S_58.3W"	18.8	100.8	35	38	46	24.34	93	6523
Asia	All Countries	All States	30.3S_58.8W"	18.8	101.3	50	50	49	21.27	100	5700
Asia	All Countries	All States	30.3S_59.3W"	18.8	101.8	46	46	52	22.62	99	6061
Asia	All Countries	All States	30.3S_59.8W"	18.8	102.3	41	43	52	23.56	96	6315
Asia	All Countries	All States	30.3S_60.3W"	18.8	102.8	44	44	51	21.89	100	5867
Asia	All Countries	All States	30.3S_60.8W"	18.8	103.3	44	45	48	20.07	98	5378
Asia	All Countries	All States	30.3S_61.3W"	18.8	103.8	30	37	45	23.4	83	6270
Asia	All Countries	All States	30.3S_61.8W"	18.8	104.3	23	43	40	21.59	55	5786
Asia	All Countries	All States	30.3S_62.3W"	18.8	104.8	24	50	39	19.86	48	5322
Asia	All Countries	All States	30.3S_62.8W"	18.8	105.3	11	50	39	23.79	22	6377
Asia	All Countries	All States	30.3S_63.3W"	18.8	105.8	1	52	42	25.12	2	6731
Asia	All Countries	All States	30.3S_63.8W"	18.8	108.8	47	59	49	23.66	79	6341
Asia	All Countries	All States	30.3S_64.3W"	18.8	109.3	61	62	48	22.11	98	5926
Asia	All Countries	All States	30.3S_64.8W"	18.8	109.8	61	62	48	22.11	97	5927
Asia	All Countries	All States	30.3S_65.3W"	18.8	110.3	43	59	47	23.81	73	6381
Asia	All Countries	All States	30.8N_32.8E"	19.3	41.3	1	1	12	29.45	41	7892
Asia	All Countries	All States	30.8N_33.3E"	19.3	41.8	2	2	16	25.62	92	6866
Asia	All Countries	All States	30.8N_33.8E"	19.3	42.3	11	11	46	15.81	100	4238
Asia	All Countries	All States	30.8N_34.3E"	19.3	42.8	6	6	37	19.37	100	5190
Asia	All Countries	All States	30.8N_34.8E"	19.3	43.3	4	4	29	20.64	97	5532
Asia	All Countries	All States	30.8N_35.3E"	19.3	43.8	3	3	29	21.27	97	5700
Asia	All Countries	All States	32.3N_99.8W"	22.3	112.3	48	59	44	20.02	82	5364
Asia	All Countries	All States	32.3S_115.8E"	22.3	112.8	49	61	47	20.5	81	5494
Asia	All Countries	All States	32.3S_116.3E"	22.3	113.3	48	63	51	20.96	77	5617
Asia	All Countries	All States	32.3S_116.8E"	22.3	120.8	22	64	40	21.79	34	5839
Asia	All Countries	All States	32.8N_100.3E"	22.8	39.3	0	0	0	29.15	0	7813
Asia	All Countries	All States	32.8N_100.3W"	22.8	39.8	0	0	0	26.09	15	6992
Asia	All Countries	All States	32.8N_100.8E"	22.8	40.3	0	0	0	24.6	25	6594
Asia	All Countries	All States	32.8N_100.8W"	22.8	40.8	0	0	0	25.16	16	6743
Asia	All Countries	All States	32.8N_101.3E"	22.8	41.3	0	0	1	24.92	82	6679
Asia	All Countries	All States	32.8N_101.3W"	22.8	41.8	0	0	1	25.01	79	6702
Asia	All Countries	All States	32.8N_101.8E"	22.8	42.3	0	0	3	24.92	77	6677
Asia	All Countries	All States	32.8N_101.8W"	22.8	42.8	0	0	3	24.99	76	6697
Asia	All Countries	All States	32.8N_102.3E"	22.8	43.3	0	0	3	25.23	58	6761
Asia	All Countries	All States	32.8N_102.3W"	22.8	43.8	0	0	5	24.66	73	6609
Asia	All Countries	All States	32.8N_102.8E"	22.8	44.3	0	0	6	24.66	62	6608
Asia	All Countries	All States	32.8N_102.8W"	22.8	44.8	0	0	6	24.72	42	6625
Asia	All Countries	All States	32.8N_103.3E"	22.8	45.3	0	0	6	25.25	9	6767
Asia	All Countries	All States	32.8N_103.3W"	22.8	45.8	0	0	8	24.72	30	6626
Asia	All Countries	All States	32.8N_103.8E"	22.8	46.3	1	1	9	23.64	81	6337
Asia	All Countries	All States	32.8N_103.8W"	22.8	46.8	0	0	7	25.1	3	6727
Asia	All Countries	All States	32.8N_104.3E"	22.8	47.3	0	0	7	25.61	0	6862
Asia	All Countries	All States	32.8N_104.3W"	22.8	47.8	0	0	5	26.31	0	7051
Asia	All Countries	All States	32.8N_104.8E"	22.8	48.3	0	0	3	26.92	0	7216
Asia	All Countries	All States	32.8N_104.8W"	22.8	48.8	0	0	1	27.07	0	7254
Asia	All Countries	All States	32.8N_105.3E"	22.8	49.3	0	0	2	27.1	0	7262
Asia	All Countries	All States	32.8N_105.3W"	22.8	49.8	0	0	0	27.13	0	7272
Asia	All Countries	All States	32.8N_105.8E"	22.8	50.3	0	0	0	27.34	0	7327
Asia	All Countries	All States	32.8N_105.8W"	22.8	50.8	0	0	1	27.18	30	7285
Asia	All Countries	All States	32.8N_106.3E"	22.8	51.3	0	0	0	27.27	0	7309
Asia	All Countries	All States	32.8N_106.3W"	22.8	51.8	0	0	4	27.32	57	7321
Asia	All Countries	All States	32.8N_106.8E"	22.8	52.3	0	0	4	27.47	64	7363
Asia	All Countries	All States	32.8N_106.8W"	22.8	52.8	0	0	5	27.39	72	7341
Asia	All Countries	All States	32.8N_107.3E"	22.8	53.3	0	0	6	27.1	77	7262
Asia	All Countries	All States	32.8N_107.3W"	22.8	53.8	0	0	7	26.99	78	7232
Asia	All Countries	All States	32.8N_107.8E"	22.8	54.3	0	1	8	26.9	79	7208
Asia	All Countries	All States	32.8N_107.8W"	22.8	54.8	1	1	8	26.95	80	7223
Asia	All Countries	All States	32.8N_108.3E"	22.8	55.3	1	1	8	27.01	81	7238
Asia	All Countries	All States	32.8N_108.3W"	22.8	55.8	1	1	9	27.03	82	7244
Asia	All Countries	All States	32.8N_108.8E"	22.8	56.3	1	2	12	26.01	88	6970
Asia	All Countries	All States	32.8N_108.8W"	22.8	56.8	3	3	20	24.23	95	6493
Asia	All Countries	All States	32.8N_109.3E"	22.8	57.3	5	5	27	23.69	99	6348
Asia	All Countries	All States	32.8N_109.3W"	22.8	57.8	4	4	22	24.45	97	6553
Asia	All Countries	All States	32.8N_109.8E"	22.8	58.3	6	6	32	23.81	100	6381
Asia	All Countries	All States	32.8N_109.8W"	22.8	58.8	7	7	40	23.46	100	6287
Asia	All Countries	All States	32.8N_11.3E"	22.8	59.3	7	7	42	23.56	100	6315
Asia	All Countries	All States	32.8N_11.8E"	22.8	70.3	12	13	22	27.32	91	7321
Asia	All Countries	All States	32.8N_110.3E"	22.8	70.8	9	12	20	27.25	73	7304
Asia	All Countries	All States	32.8N_110.3W"	22.8	71.3	9	13	19	27.01	71	7238
Asia	All Countries	All States	32.8N_110.8E"	22.8	71.8	7	12	18	27.4	60	7344
Asia	All Countries	All States	32.8N_110.8W"	22.8	72.3	5	11	18	27.69	42	7422
Asia	All Countries	All States	32.8N_111.3E"	22.8	72.8	3	9	18	27.74	33	7435
Asia	All Countries	All States	32.8N_111.3W"	22.8	73.3	3	9	19	27.61	38	7399
Asia	All Countries	All States	32.8N_111.8E"	22.8	73.8	5	9	20	27.05	48	7251
Asia	All Countries	All States	32.8N_111.8W"	22.8	74.3	9	13	21	26.04	73	6980
Asia	All Countries	All States	32.8N_112.3E"	22.8	74.8	13	16	23	25.26	82	6771
Asia	All Countries	All States	32.8N_112.3W"	22.8	75.3	12	15	25	24.88	83	6669
Asia	All Countries	All States	32.8N_112.8E"	22.8	75.8	12	15	26	24.62	82	6599
Asia	All Countries	All States	32.8N_112.8W"	22.8	76.3	10	13	27	24.82	77	6651
Asia	All Countries	All States	32.8N_113.3E"	22.8	76.8	6	11	24	25.51	57	6836
Asia	All Countries	All States	32.8N_113.3W"	22.8	77.3	5	11	23	25.57	49	6853
Asia	All Countries	All States	32.8N_113.8E"	22.8	77.8	5	11	22	25.28	49	6775
Asia	All Countries	All States	32.8N_113.8W"	22.8	78.3	7	12	27	25.29	56	6778
Asia	All Countries	All States	32.8N_114.3E"	22.8	78.8	12	15	31	24.68	77	6613
Asia	All Countries	All States	32.8N_114.3W"	22.8	79.3	13	16	33	24.64	79	6603
Asia	All Countries	All States	32.8N_114.8E"	22.8	79.8	11	16	34	24.81	69	6649
Asia	All Countries	All States	32.8N_114.8W"	22.8	80.3	10	16	35	24.92	60	6678
Asia	All Countries	All States	32.8N_115.3E"	22.8	80.8	17	20	36	23.83	85	6386
Asia	All Countries	All States	32.8N_115.3W"	22.8	81.3	22	23	39	22.79	97	6107
Asia	All Countries	All States	32.8N_115.8E"	22.8	81.8	21	22	38	23.48	97	6294
Asia	All Countries	All States	32.8N_115.8W"	22.8	82.3	18	20	36	24.19	91	6483
Asia	All Countries	All States	32.8N_116.3E"	22.8	82.8	15	19	33	24.27	80	6505
Asia	All Countries	All States	32.8N_116.3W"	22.8	83.3	18	22	36	23.1	82	6192
Asia	All Countries	All States	32.8N_116.8E"	22.8	83.8	18	22	36	23.41	81	6273
Asia	All Countries	All States	32.8N_116.8W"	22.8	84.3	20	23	39	23.5	87	6299
Asia	All Countries	All States	32.8N_117.3E"	22.8	84.8	23	25	43	23.8	92	6379
Asia	All Countries	All States	32.8N_117.3W"	22.8	85.3	26	27	52	23.7	98	6351
Asia	All Countries	All States	32.8N_117.8E"	22.8	85.8	20	24	49	24.88	82	6669
Asia	All Countries	All States	32.8N_118.3E"	22.8	86.3	12	22	40	25.71	52	6889
Asia	All Countries	All States	32.8N_118.8E"	22.8	86.8	10	21	44	26.13	49	7002
Asia	All Countries	All States	32.8N_119.3E"	22.8	87.3	8	20	48	26.52	40	7107
Asia	All Countries	All States	32.8N_119.8E"	22.8	87.8	5	20	52	27.02	25	7241
Asia	All Countries	All States	32.8N_12.3E"	22.8	88.3	5	21	52	26.94	24	7219
Asia	All Countries	All States	32.8N_12.8E"	22.8	88.8	5	22	52	26.61	22	7132
Asia	All Countries	All States	32.8N_120.3E"	22.8	89.3	5	24	44	26.46	20	7091
Asia	All Countries	All States	32.8N_120.8E"	22.8	89.8	6	26	40	26.23	23	7028
Asia	All Countries	All States	32.8N_13.3E"	22.8	90.3	8	30	40	25.24	27	6765
Asia	All Countries	All States	32.8N_13.8E"	22.8	90.8	0	30	35	25.16	0	6742
Asia	All Countries	All States	32.8N_130.8E"	22.8	91.3	0	29	35	25.16	0	6743
Asia	All Countries	All States	32.8N_131.3E"	22.8	91.8	0	30	36	25.31	0	6782
Asia	All Countries	All States	32.8N_131.8E"	22.8	92.3	0	31	36	25.33	0	6787
Asia	All Countries	All States	32.8N_132.8E"	22.8	92.8	0	40	36	21.81	0	5844
Asia	All Countries	All States	32.8N_2.3E"	22.8	93.3	0	42	35	15.19	0	4070
Asia	All Countries	All States	32.8N_2.3W"	22.8	93.8	0	44	37	16.44	0	4405
Asia	All Countries	All States	32.8N_2.8E"	22.8	94.3	24	37	41	22.87	64	6130
Asia	All Countries	All States	32.8N_2.8W"	22.8	94.8	20	32	49	24.76	61	6637
Asia	All Countries	All States	32.8N_21.3E"	22.8	95.3	15	32	48	25.83	48	6922
Asia	All Countries	All States	32.8N_21.8E"	22.8	95.8	21	33	44	25.84	62	6925
Asia	All Countries	All States	32.8N_22.3E"	22.8	96.3	47	47	45	21.47	100	5753
Asia	All Countries	All States	32.8N_22.8E"	22.8	96.8	51	51	47	18.56	100	4975
Asia	All Countries	All States	32.8N_3.3E"	22.8	97.3	51	51	48	17.61	100	4719
Asia	All Countries	All States	32.8N_3.3W"	22.8	97.8	47	47	47	20.01	100	5362
Asia	All Countries	All States	32.8N_3.8E"	22.8	98.3	53	53	52	15.72	100	4214
Asia	All Countries	All States	32.8N_3.8W"	22.8	98.8	55	55	52	16.64	100	4459
Asia	All Countries	All States	32.8N_35.3E"	22.8	99.3	56	56	52	14.45	100	3873
Asia	All Countries	All States	32.8N_35.8E"	22.8	99.8	57	57	52	14.82	100	3973
Asia	All Countries	All States	32.8N_36.3E"	22.8	100.3	58	58	52	16.5	100	4422
Asia	All Countries	All States	32.8N_36.8E"	22.8	100.8	58	58	52	17.66	100	4733
Asia	All Countries	All States	32.8N_37.3E"	22.8	101.3	60	60	52	15.59	100	4178
Asia	All Countries	All States	32.8N_37.8E"	22.8	101.8	65	65	52	16.57	100	4442
Asia	All Countries	All States	32.8N_38.3E"	22.8	102.3	67	67	52	16.17	100	4333
Asia	All Countries	All States	32.8N_38.8E"	22.8	102.8	68	68	52	15.28	100	4095
Asia	All Countries	All States	32.8N_39.3E"	22.8	103.3	72	72	52	17.94	100	4807
Asia	All Countries	All States	32.8N_39.8E"	22.8	103.8	55	64	52	21	86	5628
Asia	All Countries	All States	32.8N_4.3E"	22.8	104.3	59	65	52	20.32	92	5446
Asia	All Countries	All States	32.8N_4.3W"	22.8	104.8	54	64	52	20.51	85	5496
Asia	All Countries	All States	32.8N_4.8E"	22.8	105.3	53	65	52	20.4	81	5466
Asia	All Countries	All States	32.8N_4.8W"	22.8	105.8	70	70	52	18.54	99	4968
Asia	All Countries	All States	32.8N_40.3E"	22.8	106.3	63	70	52	19.21	89	5149
Asia	All Countries	All States	32.8N_40.8E"	22.8	106.8	53	69	52	19.9	78	5334
Asia	All Countries	All States	32.8N_41.3E"	22.8	107.3	45	67	52	20.5	67	5495
Asia	All Countries	All States	32.8N_41.8E"	22.8	107.8	43	69	52	20.71	63	5549
Asia	All Countries	All States	32.8N_42.3E"	22.8	108.3	50	72	52	20.33	69	5448
Asia	All Countries	All States	32.8N_42.8E"	22.8	108.8	50	73	52	20.22	68	5418
Asia	All Countries	All States	32.8N_43.3E"	22.8	109.3	51	72	52	19.94	71	5344
Asia	All Countries	All States	32.8N_43.8E"	22.8	109.8	54	70	52	19.54	77	5236
Asia	All Countries	All States	32.8N_44.3E"	22.8	110.3	55	68	52	19.37	80	5191
Asia	All Countries	All States	32.8N_44.8E"	22.8	110.8	52	67	52	19.68	77	5274
Asia	All Countries	All States	32.8N_45.3E"	22.8	111.3	54	65	52	19.25	84	5160
Asia	All Countries	All States	32.8N_45.8E"	22.8	111.8	50	63	52	19.58	80	5247
Asia	All Countries	All States	32.8N_46.3E"	22.8	112.3	53	62	50	19.45	85	5214
Asia	All Countries	All States	32.8N_46.8E"	22.8	112.8	47	63	52	20.24	75	5423
Asia	All Countries	All States	32.8N_47.3E"	22.8	113.3	41	63	52	20.9	64	5601
Asia	All Countries	All States	32.8N_47.8E"	22.8	113.8	32	60	52	21.17	54	5673
Asia	All Countries	All States	32.8N_48.3E"	22.8	114.3	23	55	39	20.79	41	5571
Asia	All Countries	All States	32.8N_48.8E"	22.8	114.8	40	56	39	20.51	71	5498
Asia	All Countries	All States	32.8N_49.3E"	22.8	115.3	45	58	46	20.91	77	5603
Asia	All Countries	All States	32.8N_49.8E"	22.8	120.3	11	53	41	22.64	20	6067
Asia	All Countries	All States	32.8N_5.3E"	22.8	120.8	38	63	41	15.06	61	4037
Asia	All Countries	All States	32.8N_91.8E"	23.3	38.8	0	0	0	29.35	0	7865
Asia	All Countries	All States	32.8N_91.8W"	23.3	39.3	0	0	0	27.76	0	7441
Asia	All Countries	All States	32.8N_92.3E"	23.3	39.8	0	0	0	26.84	2	7194
Asia	All Countries	All States	32.8N_92.3W"	23.3	40.3	0	0	0	24.74	22	6631
Asia	All Countries	All States	32.8N_92.8E"	23.3	40.8	0	0	0	25.34	14	6791
Asia	All Countries	All States	32.8N_92.8W"	23.3	41.3	0	0	3	24.21	85	6489
Asia	All Countries	All States	32.8N_93.3E"	23.3	41.8	0	0	4	23.99	85	6430
Asia	All Countries	All States	32.8N_93.3W"	23.3	42.3	0	0	4	24.35	78	6526
Asia	All Countries	All States	32.8N_93.8E"	23.3	42.8	0	0	4	24.58	70	6588
Asia	All Countries	All States	32.8N_93.8W"	23.3	43.3	0	0	4	24.76	52	6635
Asia	All Countries	All States	32.8N_94.3E"	23.3	43.8	0	0	5	24.87	28	6665
Asia	All Countries	All States	32.8N_94.3W"	23.3	44.3	0	0	6	24.55	30	6580
Asia	All Countries	All States	32.8N_94.8E"	23.3	44.8	0	0	7	24.38	28	6534
Asia	All Countries	All States	32.8N_94.8W"	23.3	45.3	0	0	6	24.89	0	6672
Asia	All Countries	All States	32.8N_95.3E"	23.3	45.8	0	0	6	25.29	0	6778
Asia	All Countries	All States	32.8N_95.3W"	23.3	46.3	0	1	9	24.38	7	6533
Asia	All Countries	All States	32.8N_95.8E"	23.3	46.8	0	0	9	24.82	0	6652
Asia	All Countries	All States	32.8N_95.8W"	23.3	47.3	0	0	7	25.58	0	6854
Asia	All Countries	All States	32.8N_96.3E"	23.3	47.8	0	0	7	26.07	0	6987
Asia	All Countries	All States	32.8N_96.3W"	23.3	48.3	0	0	5	26.56	0	7119
Asia	All Countries	All States	32.8N_96.8E"	23.3	48.8	0	0	4	26.79	0	7181
Asia	All Countries	All States	32.8N_96.8W"	23.3	49.3	0	0	2	27.13	0	7271
Asia	All Countries	All States	32.8N_97.3E"	23.3	49.8	0	0	2	27.21	0	7291
Asia	All Countries	All States	32.8N_97.3W"	23.3	50.3	0	0	1	27.4	0	7345
Asia	All Countries	All States	32.8N_97.8E"	23.3	50.8	0	0	3	27.34	0	7328
Asia	All Countries	All States	32.8N_97.8W"	23.3	51.3	0	0	4	27.62	0	7402
Asia	All Countries	All States	32.8N_98.3E"	23.3	51.8	0	0	6	27.54	12	7382
Asia	All Countries	All States	32.8N_98.3W"	23.3	52.3	0	0	6	27.37	46	7335
Asia	All Countries	All States	32.8N_98.8E"	23.3	52.8	0	1	7	27.3	64	7316
Asia	All Countries	All States	32.8N_98.8W"	23.3	53.3	0	1	8	27.19	71	7288
Asia	All Countries	All States	32.8N_99.3E"	23.3	53.8	1	1	8	27.04	74	7247
Asia	All Countries	All States	32.8N_99.3W"	23.3	54.3	1	1	8	27.16	68	7278
Asia	All Countries	All States	32.8N_99.8E"	23.3	54.8	1	1	9	27.09	67	7260
Asia	All Countries	All States	32.8N_99.8W"	23.3	55.3	1	1	9	26.93	72	7218
Asia	All Countries	All States	32.8S_115.8E"	23.3	55.8	1	1	10	27.08	79	7258
Asia	All Countries	All States	32.8S_116.3E"	23.3	56.3	2	3	16	25.85	90	6929
Asia	All Countries	All States	32.8S_116.8E"	23.3	56.8	4	4	20	24.48	93	6561
Asia	All Countries	All States	32.8S_117.3E"	23.3	57.3	10	10	29	19.69	100	5277
Asia	All Countries	All States	32.8S_117.8E"	23.3	57.8	8	9	25	21.53	96	5770
Asia	All Countries	All States	32.8S_118.3E"	23.3	58.3	6	7	23	23.72	94	6356
Asia	All Countries	All States	32.8S_118.8E"	23.3	58.8	6	7	23	23.57	94	6317
Asia	All Countries	All States	32.8S_119.3E"	23.3	68.8	13	14	20	26.34	90	7058
Asia	All Countries	All States	32.8S_119.8E"	23.3	69.3	11	12	19	26	89	6969
Asia	All Countries	All States	32.8S_120.3E"	23.3	69.8	9	10	19	26.31	88	7051
Asia	All Countries	All States	32.8S_120.8E"	23.3	70.3	7	10	18	27.14	76	7273
Asia	All Countries	All States	32.8S_121.3E"	23.3	70.8	5	10	17	27.29	51	7313
Asia	All Countries	All States	32.8S_121.8E"	23.3	71.3	4	10	17	27.54	36	7381
Asia	All Countries	All States	32.8S_122.3E"	23.3	71.8	3	11	17	27.54	32	7381
Asia	All Countries	All States	32.8S_122.8E"	23.3	72.3	4	11	18	27.44	35	7354
Asia	All Countries	All States	32.8S_123.3E"	23.3	72.8	3	10	18	27.41	35	7346
Asia	All Countries	All States	32.8S_123.8E"	23.3	73.3	5	10	19	27.07	48	7256
Asia	All Countries	All States	32.8S_124.3E"	23.3	73.8	6	10	20	26.72	57	7160
Asia	All Countries	All States	32.8S_124.8E"	23.3	74.3	7	11	20	26.18	65	7016
Asia	All Countries	All States	32.8S_134.3E"	23.3	74.8	10	12	24	25.33	81	6790
Asia	All Countries	All States	32.8S_134.8E"	23.3	75.3	11	13	24	24.92	83	6680
Asia	All Countries	All States	32.8S_135.3E"	23.3	75.8	13	15	26	24.53	86	6574
Asia	All Countries	All States	32.8S_135.8E"	23.3	76.3	11	14	27	24.82	80	6651
Asia	All Countries	All States	32.8S_136.3E"	23.3	76.8	9	13	26	24.97	71	6691
Asia	All Countries	All States	32.8S_136.8E"	23.3	77.3	10	12	27	24.62	77	6597
Asia	All Countries	All States	32.8S_137.3E"	23.3	77.8	8	13	27	24.6	66	6592
Asia	All Countries	All States	32.8S_137.8E"	23.3	78.3	8	13	27	24.82	64	6651
Asia	All Countries	All States	32.8S_138.3E"	23.3	78.8	9	14	30	24.87	67	6665
Asia	All Countries	All States	32.8S_138.8E"	23.3	79.3	9	14	31	25.01	66	6703
Asia	All Countries	All States	32.8S_139.3E"	23.3	79.8	8	14	32	25.02	55	6704
Asia	All Countries	All States	32.8S_139.8E"	23.3	80.3	12	16	34	24.27	75	6505
Asia	All Countries	All States	32.8S_140.3E"	23.3	80.8	18	19	36	23.54	92	6309
Asia	All Countries	All States	32.8S_140.8E"	23.3	81.3	19	20	38	23.82	96	6384
Asia	All Countries	All States	32.8S_141.3E"	23.3	81.8	19	20	38	23.99	96	6428
Asia	All Countries	All States	32.8S_141.8E"	23.3	82.3	19	20	36	23.84	93	6390
Asia	All Countries	All States	32.8S_142.3E"	23.3	82.8	19	21	36	23.51	92	6300
Asia	All Countries	All States	32.8S_142.8E"	23.3	83.3	20	22	36	22.9	87	6138
Asia	All Countries	All States	32.8S_143.3E"	23.3	83.8	26	27	39	21.02	96	5632
Asia	All Countries	All States	32.8S_143.8E"	23.3	84.3	27	28	45	21.5	98	5763
Asia	All Countries	All States	32.8S_144.3E"	23.3	84.8	26	27	46	22.51	97	6032
Asia	All Countries	All States	32.8S_144.8E"	23.3	85.3	26	27	46	23.05	95	6179
Asia	All Countries	All States	32.8S_145.3E"	23.3	85.8	19	24	44	24.61	80	6595
Asia	All Countries	All States	32.8S_145.8E"	23.3	86.3	15	23	48	25.25	67	6768
Asia	All Countries	All States	32.8S_146.3E"	23.3	86.8	12	21	47	25.78	55	6909
Asia	All Countries	All States	28.8S_67.3W"	13.8	105.3	14	24	45	27.62	58	7403
Asia	All Countries	All States	28.8S_67.8W"	13.8	105.8	15	25	40	27.36	63	7331
Asia	All Countries	All States	28.8S_68.3W"	13.8	106.3	19	29	52	27.04	66	7246
Asia	All Countries	All States	28.8S_68.8W"	13.8	106.8	24	35	52	26.55	68	7114
Asia	All Countries	All States	28.8S_69.3W"	13.8	107.3	36	44	52	25.63	81	6869
Asia	All Countries	All States	28.8S_69.8W"	13.8	107.8	49	52	50	24.2	95	6484
Asia	All Countries	All States	28.8S_70.3W"	13.8	108.3	54	58	46	23.24	93	6229
Asia	All Countries	All States	28.8S_70.8W"	13.8	108.8	49	62	44	23	79	6165
Asia	All Countries	All States	28.8S_71.3W"	13.8	109.3	23	45	44	25.61	50	6863
Asia	All Countries	All States	29.3N_0.3E"	13.8	121.3	42	47	50	26.02	89	6972
Asia	All Countries	All States	29.3N_0.3W"	13.8	122.3	11	42	40	26.57	27	7121
Asia	All Countries	All States	29.3N_0.8E"	13.8	122.8	11	40	40	26.58	27	7122
Asia	All Countries	All States	29.3N_0.8W"	13.8	123.3	0	36	39	26.16	0	7012
Asia	All Countries	All States	29.3N_1.3E"	13.8	123.8	0	33	39	26.52	0	7107
Asia	All Countries	All States	29.3N_1.3W"	13.8	124.3	0	37	39	25.56	0	6849
Asia	All Countries	All States	29.3N_36.3E"	14.3	43.3	0	0	0	29.84	11	7996
Asia	All Countries	All States	29.3N_36.8E"	14.3	43.8	8	8	50	21.71	100	5819
Asia	All Countries	All States	29.3N_37.3E"	14.3	44.3	40	40	52	12.96	100	3474
Asia	All Countries	All States	29.3N_37.8E"	14.3	44.8	40	40	52	12.15	100	3257
Asia	All Countries	All States	29.3N_38.3E"	14.3	45.3	34	34	52	13.77	100	3691
Asia	All Countries	All States	29.3N_38.8E"	14.3	45.8	30	30	52	14.31	100	3836
Asia	All Countries	All States	29.3N_39.3E"	14.3	46.3	11	11	52	19.37	100	5192
Asia	All Countries	All States	29.3N_39.8E"	14.3	46.8	3	3	37	21.88	100	5863
Asia	All Countries	All States	29.3N_4.3E"	14.3	47.3	2	2	26	22.49	99	6027
Asia	All Countries	All States	29.3N_4.3W"	14.3	47.8	0	0	0	26.35	13	7061
Asia	All Countries	All States	29.3N_4.8E"	14.3	48.3	0	0	0	26.16	17	7010
Asia	All Countries	All States	29.3N_4.8W"	14.3	48.8	0	0	0	27.06	0	7251
Asia	All Countries	All States	29.3N_40.3E"	14.3	74.8	0	27	29	24.95	0	6686
Asia	All Countries	All States	29.3N_40.8E"	14.3	75.3	37	38	39	24.21	99	6487
Asia	All Countries	All States	29.3N_41.3E"	14.3	75.8	49	50	40	24.74	99	6631
Asia	All Countries	All States	29.3N_41.8E"	14.3	76.3	41	42	40	25.05	99	6714
Asia	All Countries	All States	29.3N_42.3E"	14.3	76.8	32	33	38	26.13	98	7003
Asia	All Countries	All States	29.3N_42.8E"	14.3	77.3	27	28	37	26.38	98	7070
Asia	All Countries	All States	29.3N_43.3E"	14.3	77.8	26	27	36	26.97	98	7227
Asia	All Countries	All States	29.3N_43.8E"	14.3	78.3	27	28	32	27.71	97	7427
Asia	All Countries	All States	29.3N_44.3E"	14.3	78.8	30	31	34	28.23	97	7565
Asia	All Countries	All States	29.3N_44.8E"	14.3	79.3	30	31	36	28.94	97	7756
Asia	All Countries	All States	29.3N_45.3E"	14.3	79.8	22	25	36	30.04	87	8050
Asia	All Countries	All States	29.3N_45.8E"	14.3	98.3	0	13	25	25.76	0	6904
Asia	All Countries	All States	29.3N_46.3E"	14.3	98.8	0	18	27	25.11	0	6731
Asia	All Countries	All States	29.3N_46.8E"	14.3	99.3	12	20	38	26.37	58	7066
Asia	All Countries	All States	29.3N_47.3E"	14.3	99.8	30	34	46	28	86	7504
Asia	All Countries	All States	29.3N_47.8E"	14.3	100.3	24	31	47	28.84	78	7730
Asia	All Countries	All States	29.3N_5.3E"	14.3	100.8	11	25	48	28.73	46	7700
Asia	All Countries	All States	29.3N_5.3W"	14.3	101.3	14	25	47	27.28	54	7312
Asia	All Countries	All States	29.3N_5.8E"	14.3	101.8	21	31	47	26.65	68	7143
Asia	All Countries	All States	29.3N_5.8W"	14.3	102.3	30	37	48	26.3	82	7049
Asia	All Countries	All States	29.3N_50.8E"	14.3	102.8	28	35	46	27.2	79	7290
Asia	All Countries	All States	29.3N_51.3E"	14.3	103.3	24	32	45	27.74	74	7436
Asia	All Countries	All States	29.3N_51.8E"	14.3	103.8	20	30	44	27.69	66	7420
Asia	All Countries	All States	29.3N_52.3E"	14.3	104.3	17	28	44	27.41	61	7346
Asia	All Countries	All States	29.3N_52.8E"	14.3	104.8	12	24	44	27.67	52	7415
Asia	All Countries	All States	29.3N_53.3E"	14.3	105.3	13	22	38	27.3	60	7316
Asia	All Countries	All States	29.3N_53.8E"	14.3	105.8	12	23	36	27.18	53	7284
Asia	All Countries	All States	29.3N_54.3E"	14.3	106.3	19	29	44	26.72	64	7160
Asia	All Countries	All States	29.3N_54.8E"	14.3	106.8	41	42	52	24.57	98	6585
Asia	All Countries	All States	29.3N_55.3E"	14.3	107.3	47	48	52	24.3	97	6512
Asia	All Countries	All States	29.3N_55.8E"	14.3	107.8	59	60	48	21.64	99	5799
Asia	All Countries	All States	29.3N_56.3E"	14.3	108.3	60	67	44	20.41	90	5470
Asia	All Countries	All States	29.3N_56.8E"	14.3	108.8	45	62	44	23.15	73	6205
Asia	All Countries	All States	29.3N_57.3E"	14.3	120.8	11	25	30	26.97	45	7228
Asia	All Countries	All States	29.3N_57.8E"	14.3	121.3	23	34	46	26.52	67	7108
Asia	All Countries	All States	29.3N_58.3E"	14.3	121.8	0	34	37	26.05	0	6982
Asia	All Countries	All States	29.3N_58.8E"	14.3	122.8	0	33	37	26.62	0	7134
Asia	All Countries	All States	29.3S_126.8E"	14.8	43.3	0	0	7	28.73	83	7701
Asia	All Countries	All States	29.3S_127.3E"	14.8	43.8	12	12	52	19.91	100	5337
Asia	All Countries	All States	29.3S_127.8E"	14.8	44.3	35	35	52	13.14	100	3522
Asia	All Countries	All States	29.3S_128.3E"	14.8	44.8	33	33	52	13.62	100	3651
Asia	All Countries	All States	29.3S_128.8E"	14.8	45.3	18	18	52	17.27	100	4629
Asia	All Countries	All States	29.3S_129.3E"	14.8	45.8	14	14	52	18.17	100	4869
Asia	All Countries	All States	29.3S_129.8E"	14.8	46.3	6	6	47	20.81	100	5576
Asia	All Countries	All States	29.3S_130.3E"	14.8	46.8	1	1	19	23.48	97	6294
Asia	All Countries	All States	29.3S_130.8E"	14.8	47.3	3	3	27	22.17	99	5940
Asia	All Countries	All States	29.3S_131.3E"	14.8	47.8	2	2	22	22.83	98	6119
Asia	All Countries	All States	29.3S_131.8E"	14.8	48.3	5	5	42	20.82	100	5581
Asia	All Countries	All States	29.3S_132.3E"	14.8	48.8	6	6	50	20.48	100	5488
Asia	All Countries	All States	29.3S_132.8E"	14.8	49.3	0	0	1	26.27	79	7041
Asia	All Countries	All States	29.3S_133.3E"	14.8	49.8	0	0	0	28.66	0	7680
Asia	All Countries	All States	29.3S_133.8E"	14.8	74.3	0	20	25	26.05	0	6982
Asia	All Countries	All States	29.3S_134.3E"	14.8	74.8	8	27	31	24.85	28	6659
Asia	All Countries	All States	29.3S_134.8E"	14.8	75.3	39	40	40	24.64	99	6603
Asia	All Countries	All States	29.3S_135.3E"	14.8	75.8	44	45	40	25.4	98	6807
Asia	All Countries	All States	29.3S_135.8E"	14.8	76.3	32	33	38	26	98	6968
Asia	All Countries	All States	29.3S_136.3E"	14.8	76.8	23	23	38	26.28	98	7044
Asia	All Countries	All States	29.3S_136.8E"	14.8	77.3	20	20	32	27.62	97	7401
Asia	All Countries	All States	29.3S_137.3E"	14.8	77.8	18	19	31	28.4	92	7610
Asia	All Countries	All States	29.3S_137.8E"	14.8	78.3	18	22	30	28.82	83	7724
Asia	All Countries	All States	29.3S_138.3E"	14.8	78.8	20	26	32	29.24	78	7837
Asia	All Countries	All States	29.3S_138.8E"	14.8	79.3	26	29	34	29.45	89	7892
Asia	All Countries	All States	29.3S_139.3E"	14.8	79.8	21	25	35	30.04	85	8050
Asia	All Countries	All States	29.3S_139.8E"	14.8	98.3	0	16	26	25.2	0	6755
Asia	All Countries	All States	29.3S_140.3E"	14.8	98.8	0	19	29	24.57	0	6585
Asia	All Countries	All States	29.3S_140.8E"	14.8	99.3	17	21	39	25.69	81	6884
Asia	All Countries	All States	29.3S_141.3E"	14.8	99.8	21	30	45	27.83	70	7458
Asia	All Countries	All States	29.3S_141.8E"	14.8	100.3	23	29	45	28.84	78	7728
Asia	All Countries	All States	29.3S_142.3E"	14.8	100.8	21	29	46	28.31	73	7588
Asia	All Countries	All States	29.3S_142.8E"	14.8	101.3	24	32	46	27.04	76	7247
Asia	All Countries	All States	29.3S_143.3E"	14.8	101.8	30	36	46	26.53	84	7111
Asia	All Countries	All States	29.3S_143.8E"	14.8	102.3	32	36	47	27.14	87	7275
Asia	All Countries	All States	29.3S_144.3E"	14.8	102.8	29	35	46	27.36	84	7333
Asia	All Countries	All States	29.3S_144.8E"	14.8	103.3	21	30	44	27.62	69	7401
Asia	All Countries	All States	29.3S_145.3E"	14.8	103.8	16	28	43	27.59	59	7395
Asia	All Countries	All States	29.3S_145.8E"	14.8	104.3	13	25	43	27.61	52	7399
Asia	All Countries	All States	29.3S_146.3E"	14.8	104.8	11	22	43	27.43	49	7352
Asia	All Countries	All States	29.3S_146.8E"	14.8	105.3	10	20	35	27.23	49	7297
Asia	All Countries	All States	29.3S_147.3E"	14.8	105.8	6	23	32	26.7	28	7156
Asia	All Countries	All States	29.3S_147.8E"	14.8	106.3	16	32	39	26.13	52	7004
Asia	All Countries	All States	29.3S_148.3E"	14.8	106.8	44	44	50	24.11	99	6461
Asia	All Countries	All States	29.3S_148.8E"	14.8	107.3	52	52	52	23.09	100	6189
Asia	All Countries	All States	29.3S_149.3E"	14.8	107.8	59	63	45	20.18	93	5408
Asia	All Countries	All States	29.3S_149.8E"	14.8	108.3	54	68	43	19.68	80	5274
Asia	All Countries	All States	29.3S_150.3E"	14.8	108.8	38	62	42	23.15	61	6204
Asia	All Countries	All States	29.3S_150.8E"	14.8	120.3	0	19	23	26.54	0	7114
Asia	All Countries	All States	29.3S_151.3E"	14.8	120.8	0	21	26	27.64	0	7409
Asia	All Countries	All States	29.3S_151.8E"	14.8	121.3	0	35	31	25.52	0	6840
Asia	All Countries	All States	29.3S_152.3E"	14.8	121.8	0	24	35	26.45	0	7089
Asia	All Countries	All States	29.8N_111.8W"	15.3	42.8	0	0	9	30.25	78	8106
Asia	All Countries	All States	29.8N_112.3E"	15.3	43.3	1	1	14	26.36	91	7066
Asia	All Countries	All States	29.8N_112.3W"	15.3	43.8	20	20	52	17.19	100	4606
Asia	All Countries	All States	29.8N_112.8E"	15.3	44.3	39	39	52	10.96	100	2938
Asia	All Countries	All States	29.8N_113.3E"	15.3	44.8	29	29	52	14.02	100	3757
Asia	All Countries	All States	29.8N_113.8E"	15.3	45.3	16	16	52	17.48	100	4686
Asia	All Countries	All States	29.8N_114.3E"	15.3	45.8	9	9	52	19.66	100	5270
Asia	All Countries	All States	29.8N_114.3W"	15.3	46.3	3	3	39	21.68	100	5810
Asia	All Countries	All States	29.8N_114.8E"	15.3	46.8	1	1	19	23.16	98	6207
Asia	All Countries	All States	29.8N_114.8W"	15.3	47.3	1	2	23	22.77	98	6103
Asia	All Countries	All States	29.8N_115.3E"	15.3	47.8	3	3	27	21.87	99	5862
Asia	All Countries	All States	29.8N_115.3W"	15.3	48.3	4	4	33	21.12	100	5660
Asia	All Countries	All States	29.8N_115.8E"	15.3	48.8	9	9	52	19.11	100	5121
Asia	All Countries	All States	29.8N_116.3E"	15.3	49.3	11	11	52	18.66	100	5000
Asia	All Countries	All States	29.8N_116.8E"	15.3	49.8	8	8	52	19.66	100	5269
Asia	All Countries	All States	29.8N_117.3E"	15.3	50.3	3	3	27	22.33	98	5985
Asia	All Countries	All States	29.8N_117.8E"	15.3	50.8	1	1	16	24.75	95	6632
Asia	All Countries	All States	29.8N_118.3E"	15.3	51.3	0	0	7	26.44	92	7087
Asia	All Countries	All States	29.8N_118.8E"	15.3	74.3	0	21	27	26.09	0	6992
Asia	All Countries	All States	29.8N_119.3E"	15.3	74.8	27	30	34	24.75	88	6633
Asia	All Countries	All States	29.8N_119.8E"	15.3	75.3	43	44	40	25.09	98	6725
Asia	All Countries	All States	29.8N_12.3E"	15.3	75.8	37	38	38	25.75	98	6901
Asia	All Countries	All States	29.8N_12.8E"	15.3	76.3	25	26	38	26.44	98	7085
Asia	All Countries	All States	29.8N_120.3E"	15.3	76.8	19	19	31	27.41	96	7347
Asia	All Countries	All States	29.8N_120.8E"	15.3	77.3	17	19	30	27.82	93	7455
Asia	All Countries	All States	29.8N_121.3E"	15.3	77.8	18	20	30	27.94	92	7488
Asia	All Countries	All States	29.8N_121.8E"	15.3	78.3	13	20	30	29.16	64	7814
Asia	All Countries	All States	29.8N_13.3E"	15.3	78.8	25	26	31	28.45	94	7625
Asia	All Countries	All States	29.8N_13.8E"	15.3	79.3	31	32	34	28.41	98	7615
Asia	All Countries	All States	29.8N_14.3E"	15.3	79.8	25	27	35	29.64	92	7943
Asia	All Countries	All States	29.8N_14.8E"	15.3	97.8	0	14	26	26.49	0	7099
Asia	All Countries	All States	29.8N_15.3E"	15.3	98.3	0	18	27	24.86	0	6663
Asia	All Countries	All States	29.8N_15.8E"	15.3	98.8	0	24	31	23.12	0	6196
Asia	All Countries	All States	29.8N_16.3E"	15.3	99.3	26	28	47	25.26	94	6770
Asia	All Countries	All States	29.8N_16.8E"	15.3	99.8	19	29	46	27.93	68	7485
Asia	All Countries	All States	29.8N_17.3E"	15.3	100.3	22	28	44	28.68	78	7685
Asia	All Countries	All States	29.8N_17.8E"	15.3	100.8	23	29	45	28.19	79	7555
Asia	All Countries	All States	29.8N_18.3E"	15.3	101.3	27	32	44	27.25	84	7304
Asia	All Countries	All States	29.8N_18.8E"	15.3	101.8	29	33	46	27.34	87	7327
Asia	All Countries	All States	29.8N_19.3E"	15.3	102.3	29	33	46	27.85	89	7464
Asia	All Countries	All States	29.8N_19.8E"	15.3	102.8	27	32	45	27.71	83	7426
Asia	All Countries	All States	29.8N_2.3E"	15.3	103.3	20	29	45	27.75	67	7438
Asia	All Countries	All States	29.8N_2.3W"	15.3	103.8	14	26	43	27.74	53	7435
Asia	All Countries	All States	29.8N_2.8E"	15.3	104.3	11	24	43	27.55	48	7384
Asia	All Countries	All States	29.8N_2.8W"	15.3	104.8	9	21	43	27.43	42	7351
Asia	All Countries	All States	29.8N_20.3E"	15.3	105.3	7	20	37	27.28	37	7311
Asia	All Countries	All States	29.8N_20.8E"	15.3	105.8	1	23	32	26.72	3	7162
Asia	All Countries	All States	29.8N_21.3E"	15.3	106.3	43	46	46	21.86	93	5860
Asia	All Countries	All States	29.8N_21.8E"	15.3	106.8	50	50	52	22.27	100	5969
Asia	All Countries	All States	29.8N_22.3E"	15.3	107.3	56	59	45	21.09	95	5652
Asia	All Countries	All States	29.8N_22.8E"	15.3	107.8	52	65	42	19.31	80	5174
Asia	All Countries	All States	29.8N_23.3E"	15.3	108.3	40	64	42	22.06	62	5913
Asia	All Countries	All States	29.8N_23.8E"	15.3	108.8	23	53	42	25.57	45	6853
Asia	All Countries	All States	29.8N_24.3E"	15.3	120.3	0	23	23	24.13	0	6468
Asia	All Countries	All States	29.8N_24.8E"	15.3	120.8	0	21	30	26.8	0	7181
Asia	All Countries	All States	29.8N_25.3E"	15.3	121.3	0	37	32	24.41	0	6542
Asia	All Countries	All States	29.8N_81.8E"	15.8	42.8	1	1	11	29.82	79	7992
Asia	All Countries	All States	29.8N_81.8W"	15.8	43.3	3	3	34	24.04	99	6443
Asia	All Countries	All States	29.8N_82.3E"	15.8	43.8	27	27	52	14.22	100	3810
Asia	All Countries	All States	29.8N_82.3W"	15.8	44.3	27	27	52	13.89	100	3721
Asia	All Countries	All States	29.8N_82.8E"	15.8	44.8	20	20	52	15.98	100	4284
Asia	All Countries	All States	29.8N_82.8W"	15.8	45.3	6	6	44	20.52	100	5499
Asia	All Countries	All States	29.8N_83.3E"	15.8	45.8	4	4	41	21.46	100	5751
Asia	All Countries	All States	29.8N_83.3W"	15.8	46.3	2	2	35	22.25	99	5964
Asia	All Countries	All States	31.8S_68.8W"	21.8	83.8	4	14	27	25.88	30	6935
Asia	All Countries	All States	31.8S_69.3W"	21.8	84.3	6	16	30	25.86	39	6931
Asia	All Countries	All States	31.8S_69.8W"	21.8	84.8	21	23	40	24.72	90	6624
Asia	All Countries	All States	31.8S_70.3W"	21.8	85.3	27	27	50	24.46	98	6556
Asia	All Countries	All States	31.8S_70.8W"	21.8	85.8	25	27	52	24.99	90	6698
Asia	All Countries	All States	31.8S_71.3W"	21.8	86.3	33	33	51	23.41	99	6274
Asia	All Countries	All States	32.3N_0.3E"	21.8	86.8	10	24	46	26.33	41	7056
Asia	All Countries	All States	32.3N_0.3W"	21.8	87.3	10	26	46	26.53	36	7110
Asia	All Countries	All States	32.3N_0.8E"	21.8	87.8	12	30	44	26.51	40	7105
Asia	All Countries	All States	32.3N_0.8W"	21.8	88.3	10	32	41	26.58	31	7123
Asia	All Countries	All States	32.3N_1.3E"	21.8	88.8	5	30	39	26.5	16	7102
Asia	All Countries	All States	32.3N_1.3W"	21.8	89.3	1	30	38	26.38	3	7069
Asia	All Countries	All States	32.3N_1.8E"	21.8	92.3	0	32	35	24.44	0	6549
Asia	All Countries	All States	32.3N_1.8W"	21.8	92.8	0	33	35	23.51	0	6300
Asia	All Countries	All States	32.3N_10.3E"	21.8	93.3	0	38	34	18.63	0	4993
Asia	All Countries	All States	32.3N_10.8E"	21.8	93.8	0	39	35	15.68	0	4203
Asia	All Countries	All States	32.3N_100.3E"	21.8	94.3	0	32	35	21.95	0	5882
Asia	All Countries	All States	32.3N_100.3W"	21.8	94.8	3	24	32	25.83	13	6924
Asia	All Countries	All States	32.3N_100.8E"	21.8	95.3	11	27	42	26.06	42	6983
Asia	All Countries	All States	32.3N_100.8W"	21.8	95.8	19	30	41	26.73	62	7163
Asia	All Countries	All States	32.3N_101.3E"	21.8	96.3	35	40	41	25.15	90	6740
Asia	All Countries	All States	32.3N_101.3W"	21.8	96.8	50	50	44	20.71	100	5550
Asia	All Countries	All States	32.3N_101.8E"	21.8	97.3	51	51	44	19.61	100	5256
Asia	All Countries	All States	32.3N_101.8W"	21.8	97.8	53	53	46	17.5	100	4689
Asia	All Countries	All States	32.3N_102.3E"	21.8	98.3	52	52	46	18.97	100	5085
Asia	All Countries	All States	32.3N_102.3W"	21.8	98.8	53	54	47	19.11	100	5120
Asia	All Countries	All States	32.3N_102.8E"	21.8	99.3	58	58	50	16.38	100	4391
Asia	All Countries	All States	32.3N_102.8W"	21.8	99.8	58	58	52	16.8	100	4501
Asia	All Countries	All States	32.3N_103.3E"	21.8	100.3	59	59	52	17.44	100	4673
Asia	All Countries	All States	32.3N_103.3W"	21.8	100.8	60	60	52	18.55	100	4972
Asia	All Countries	All States	32.3N_103.8E"	21.8	101.3	60	60	52	19.37	100	5192
Asia	All Countries	All States	32.3N_103.8W"	21.8	101.8	62	62	52	18.59	100	4982
Asia	All Countries	All States	32.3N_104.3E"	21.8	102.3	63	63	52	18.95	100	5079
Asia	All Countries	All States	32.3N_104.3W"	21.8	102.8	61	61	52	19.79	100	5304
Asia	All Countries	All States	32.3N_104.8E"	21.8	103.3	59	59	52	20.92	100	5607
Asia	All Countries	All States	32.3N_104.8W"	21.8	103.8	41	55	52	22.28	75	5972
Asia	All Countries	All States	32.3N_105.3E"	21.8	104.3	60	60	50	19.58	100	5247
Asia	All Countries	All States	32.3N_105.3W"	21.8	104.8	10	51	52	23.98	19	6427
Asia	All Countries	All States	32.3N_105.8E"	21.8	105.3	4	52	52	24.14	8	6471
Asia	All Countries	All States	32.3N_105.8W"	21.8	105.8	16	58	52	22.86	27	6127
Asia	All Countries	All States	32.3N_106.3E"	21.8	106.3	45	66	52	20.79	68	5573
Asia	All Countries	All States	32.3N_106.3W"	21.8	106.8	51	69	52	20.46	74	5482
Asia	All Countries	All States	32.3N_106.8E"	21.8	107.3	53	71	52	20.41	75	5469
Asia	All Countries	All States	32.3N_106.8W"	21.8	107.8	60	73	52	20.01	82	5363
Asia	All Countries	All States	32.3N_107.3E"	21.8	108.3	52	72	52	20.59	72	5519
Asia	All Countries	All States	32.3N_107.3W"	21.8	108.8	36	69	51	21.44	51	5746
Asia	All Countries	All States	32.3N_107.8E"	21.8	109.3	37	68	49	21.35	55	5721
Asia	All Countries	All States	32.3N_107.8W"	21.8	109.8	44	69	52	21.18	63	5675
Asia	All Countries	All States	32.3N_108.3E"	21.8	110.3	40	67	52	21.55	59	5775
Asia	All Countries	All States	32.3N_108.3W"	21.8	110.8	33	63	52	21.94	52	5881
Asia	All Countries	All States	32.3N_108.8E"	21.8	111.3	46	60	51	20.95	77	5615
Asia	All Countries	All States	32.3N_108.8W"	21.8	111.8	39	57	42	21.05	68	5641
[truncated: 59,080 more rows]
