# Supplementary material for: Variation among 532 genomes unveils the origin and evolutionary history of a global insect herbivore
Source: Nat Commun. 2020 May 8;11:2321. doi: 10.1038/s41467-020-16178-9 (PMC7211002; doi:10.1038/s41467-020-16178-9)
Supplement: Supplementary file 4 — Source Data [file 41467_2020_16178_MOESM4_ESM.zip › Source_data/Source_data/SourceDataSupplementary/Supplementary Figure 6. PSMC_data/A-E.psmc]

CC
CC	Brief Description of the file format:
CC	  CC  comments
CC	  MM  useful-messages
CC	  RD  round-of-iterations
CC	  LL  \log[P(sequence)]
CC	  QD  Q-before-opt Q-after-opt
CC	  TR  \theta_0 \rho_0
CC	  RS  k t_k \lambda_k \pi_k \sum_{l\not=k}A_{kl} A_{kk}
CC	  DC  begin end best-k t_k+\Delta_k max-prob
CC
MM	Version: 0.6.4-r33
MM	pattern:4+25*2+4+6, n:63, n_free_lambdas:28
MM	n_iterations:25, skip:1, max_t:15, theta/rho:5
MM	is_decoding:0
MM	n_seqs:20, sum_L:2360494, sum_n:584690
RD	0
LK	0.000000
QD	0.000000 -> 0.000000
RI	inf
TR	0.284618	0.056924
MT	15.000000
MM	C_pi: 1.000000, n_recomb: 130649.141744
RS	0	0.000000	1.000000	1048.833974	0.008028	0.000000
RS	1	0.008290	1.000000	1126.292534	0.008621	0.000000
RS	2	0.017266	1.000000	1208.630930	0.009251	0.000000
RS	3	0.026987	1.000000	1296.012558	0.009920	0.000000
RS	4	0.037514	1.000000	1388.579065	0.010628	0.000000
RS	5	0.048914	1.000000	1486.444021	0.011377	0.000000
RS	6	0.061258	1.000000	1589.685653	0.012168	0.000000
RS	7	0.074626	1.000000	1698.338581	0.012999	0.000000
RS	8	0.089102	1.000000	1812.384505	0.013872	0.000000
RS	9	0.104778	1.000000	1931.741800	0.014786	0.000000
RS	10	0.121753	1.000000	2056.254033	0.015739	0.000000
RS	11	0.140135	1.000000	2185.677416	0.016729	0.000000
RS	12	0.160042	1.000000	2319.667300	0.017755	0.000000
RS	13	0.181598	1.000000	2457.763847	0.018812	0.000000
RS	14	0.204942	1.000000	2599.377124	0.019896	0.000000
RS	15	0.230221	1.000000	2743.771947	0.021001	0.000000
RS	16	0.257595	1.000000	2890.052929	0.022121	0.000000
RS	17	0.287238	1.000000	3037.150330	0.023247	0.000000
RS	18	0.319339	1.000000	3183.807459	0.024369	0.000000
RS	19	0.354100	1.000000	3328.570562	0.025477	0.000000
RS	20	0.391744	1.000000	3469.782305	0.026558	0.000000
RS	21	0.432507	1.000000	3605.580159	0.027597	0.000000
RS	22	0.476650	1.000000	3733.901166	0.028580	0.000000
RS	23	0.524453	1.000000	3852.494718	0.029487	0.000000
RS	24	0.576218	1.000000	3958.945056	0.030302	0.000000
RS	25	0.632274	1.000000	4050.705218	0.031004	0.000000
RS	26	0.692977	1.000000	4125.144040	0.031574	0.000000
RS	27	0.758711	1.000000	4179.607524	0.031991	0.000000
RS	28	0.829896	1.000000	4211.495413	0.032235	0.000000
RS	29	0.906981	1.000000	4218.353041	0.032288	0.000000
RS	30	0.990456	1.000000	4197.977531	0.032132	0.000000
RS	31	1.080851	1.000000	4148.536052	0.031753	0.000000
RS	32	1.178739	1.000000	4068.692264	0.031142	0.000000
RS	33	1.284742	1.000000	3957.735217	0.030293	0.000000
RS	34	1.399532	1.000000	3815.703042	0.029206	0.000000
RS	35	1.523838	1.000000	3643.491850	0.027888	0.000000
RS	36	1.658449	1.000000	3442.938760	0.026353	0.000000
RS	37	1.804218	1.000000	3216.867004	0.024622	0.000000
RS	38	1.962071	1.000000	2969.081224	0.022726	0.000000
RS	39	2.133009	1.000000	2704.302559	0.020699	0.000000
RS	40	2.318118	1.000000	2428.036325	0.018584	0.000000
RS	41	2.518571	1.000000	2146.370184	0.016429	0.000000
RS	42	2.735641	1.000000	1865.707489	0.014280	0.000000
RS	43	2.970706	1.000000	1592.448630	0.012189	0.000000
RS	44	3.225257	1.000000	1332.641728	0.010200	0.000000
RS	45	3.500909	1.000000	1091.631736	0.008355	0.000000
RS	46	3.799411	1.000000	873.742271	0.006688	0.000000
RS	47	4.122659	1.000000	682.025803	0.005220	0.000000
RS	48	4.472702	1.000000	518.113854	0.003966	0.000000
RS	49	4.851763	1.000000	382.189172	0.002925	0.000000
RS	50	5.262247	1.000000	273.087079	0.002090	0.000000
RS	51	5.706758	1.000000	188.515332	0.001443	0.000000
RS	52	6.188118	1.000000	125.364110	0.000960	0.000000
RS	53	6.709380	1.000000	80.063838	0.000613	0.000000
RS	54	7.273854	1.000000	48.941894	0.000375	0.000000
RS	55	7.885120	1.000000	28.531903	0.000218	0.000000
RS	56	8.547059	1.000000	15.800862	0.000121	0.000000
RS	57	9.263869	1.000000	8.277227	0.000063	0.000000
RS	58	10.040101	1.000000	4.082678	0.000031	0.000000
RS	59	10.880679	1.000000	1.886685	0.000014	0.000000
RS	60	11.790939	1.000000	0.812471	0.000006	0.000000
RS	61	12.776655	1.000000	0.324145	0.000002	0.000000
RS	62	13.844085	1.000000	0.119057	0.000001	0.000000
RS	63	15.000000	1.000000	0.056556	0.000000	0.000000
PA	4+25*2+4+6 0.284617641 0.056923528 15.000000000 1.000000000 1.000000000 1.000000000 1.000000000 1.000000000 1.000000000 1.000000000 1.000000000 1.000000000 1.000000000 1.000000000 1.000000000 1.000000000 1.000000000 1.000000000 1.000000000 1.000000000 1.000000000 1.000000000 1.000000000 1.000000000 1.000000000 1.000000000 1.000000000 1.000000000 1.000000000 1.000000000 1.000000000
//
IT	3894
RD	1
LK	-1122980.757711
QD	-1328.411472 -> -615.379319
RI	0.0679564953
TR	0.275868	0.055815
MT	15.997603
MM	C_pi: 0.984487, n_recomb: 126237.701013
RS	0	0.000000	0.358744	2843.625022	0.022526	0.002333
RS	1	0.008400	0.358744	3008.931827	0.023835	0.018018
RS	2	0.017505	0.358744	3177.397452	0.025170	0.032824
RS	3	0.027375	0.358744	3347.926749	0.026521	0.040398
RS	4	0.038074	0.527183	2407.138833	0.019068	0.035206
RS	5	0.049672	0.527183	2551.063849	0.020208	0.023231
RS	6	0.062244	0.763805	1869.946864	0.014813	0.015766
RS	7	0.075872	0.763805	1990.470508	0.015768	0.012075
RS	8	0.090644	0.889172	1819.933496	0.014417	0.010378
RS	9	0.106658	0.889172	1937.029326	0.015344	0.009740
RS	10	0.124016	0.942018	1944.162707	0.015401	0.009734
RS	11	0.142833	0.942018	2065.185991	0.016360	0.010139
RS	12	0.163230	0.970888	2125.628755	0.016838	0.010803
RS	13	0.185341	0.970888	2251.588203	0.017836	0.011615
RS	14	0.209308	0.997736	2317.168011	0.018356	0.012497
RS	15	0.235289	0.997736	2446.411844	0.019379	0.013403
RS	16	0.263452	1.028445	2501.330938	0.019814	0.014306
RS	17	0.293981	1.028445	2631.182321	0.020843	0.015193
RS	18	0.327074	1.062527	2673.729161	0.021180	0.016055
RS	19	0.362947	1.062527	2801.037304	0.022189	0.016895
RS	20	0.401833	1.097277	2835.108159	0.022458	0.017720
RS	21	0.443985	1.097277	2956.266116	0.023418	0.018542
RS	22	0.489678	1.129145	2987.739172	0.023668	0.019376
RS	23	0.539209	1.129145	3098.430434	0.024544	0.020238
RS	24	0.592901	1.154482	3132.789341	0.024817	0.021147
RS	25	0.651102	1.154482	3227.563517	0.025567	0.022118
RS	26	0.714192	1.170279	3267.628513	0.025885	0.023165
RS	27	0.782581	1.170279	3339.415850	0.026453	0.024290
RS	28	0.856715	1.175021	3382.680562	0.026796	0.025485
RS	29	0.937076	1.175021	3422.492548	0.027111	0.026724
RS	30	1.024187	1.169050	3459.648030	0.027406	0.027968
RS	31	1.118615	1.169050	3456.869282	0.027384	0.029164
RS	32	1.220975	1.154344	3472.164507	0.027505	0.030241
RS	33	1.331932	1.154344	3415.925069	0.027059	0.031116
RS	34	1.452210	1.134200	3389.175624	0.026848	0.031701
RS	35	1.582591	1.134200	3271.280133	0.025914	0.031905
RS	36	1.723923	1.112589	3183.483549	0.025218	0.031651
RS	37	1.877126	1.112589	3002.697279	0.023786	0.030888
RS	38	2.043198	1.093114	2845.127349	0.022538	0.029600
RS	39	2.223220	1.093114	2611.107640	0.020684	0.027816
RS	40	2.418362	1.078041	2392.936328	0.018956	0.025602
RS	41	2.629897	1.078041	2126.994133	0.016849	0.023061
RS	42	2.859199	1.068058	1874.761135	0.014851	0.020312
RS	43	3.107762	1.068058	1605.864527	0.012721	0.017483
RS	44	3.377203	1.062692	1354.492003	0.010730	0.014694
RS	45	3.669277	1.062692	1111.733469	0.008807	0.012049
RS	46	3.985883	1.060886	892.678346	0.007071	0.009631
RS	47	4.329084	1.060886	697.440719	0.005525	0.007495
RS	48	4.701112	1.061464	529.870893	0.004197	0.005670
RS	49	5.104390	1.061464	390.984559	0.003097	0.004164
RS	50	5.541541	1.063333	278.933817	0.002210	0.002962
RS	51	6.015412	1.063333	192.565844	0.001525	0.002037
RS	52	6.529087	1.065652	127.780849	0.001012	0.001350
RS	53	7.085908	1.065652	81.607118	0.000646	0.000860
RS	54	7.689500	1.068516	49.754645	0.000394	0.000525
RS	55	8.343793	1.068516	29.012614	0.000230	0.000306
RS	56	9.053043	1.068516	16.058673	0.000127	0.000169
RS	57	9.821869	1.068516	8.400460	0.000067	0.000089
RS	58	10.655273	1.072614	4.123381	0.000033	0.000044
RS	59	11.558680	1.072614	1.904980	0.000015	0.000020
RS	60	12.537971	1.072614	0.819253	0.000006	0.000009
RS	61	13.599518	1.072614	0.326011	0.000003	0.000003
RS	62	14.750233	1.072614	0.119264	0.000001	0.000001
RS	63	15.997603	1.072614	0.056155	0.000000	0.000001
PA	4+25*2+4+6 0.275867844 0.055814509 15.997602940 0.358743668 0.527183056 0.763805389 0.889171600 0.942018032 0.970888138 0.997735977 1.028445244 1.062526941 1.097276807 1.129144669 1.154482126 1.170278549 1.175021172 1.169050217 1.154343605 1.134200096 1.112588704 1.093113899 1.078041077 1.068058491 1.062691689 1.060886383 1.061463714 1.063332558 1.065651536 1.068515658 1.072614014
//
IT	4727
RD	2
LK	-1121884.199448
QD	-580.850131 -> -361.293577
RI	0.0800179748
TR	0.272479	0.056472
MT	16.307676
MM	C_pi: 0.963938, n_recomb: 125089.477927
RS	0	0.000000	0.259388	3895.609136	0.031143	0.002633
RS	1	0.008433	0.259388	4084.435856	0.032652	0.019093
RS	2	0.017576	0.259388	4270.293034	0.034138	0.035698
RS	3	0.027491	0.259388	4450.905816	0.035582	0.045994
RS	4	0.038241	0.415946	2907.747874	0.023245	0.030930
RS	5	0.049899	0.415946	3063.252584	0.024488	0.024617
RS	6	0.062539	0.708680	1902.310549	0.015208	0.013480
RS	7	0.076245	0.708680	2022.382498	0.016167	0.011663
RS	8	0.091107	0.868866	1754.391743	0.014025	0.009439
RS	9	0.107222	0.868866	1866.800177	0.014924	0.009473
RS	10	0.124696	0.925226	1863.678447	0.014899	0.009386
RS	11	0.143643	0.925226	1979.265704	0.015823	0.010144
RS	12	0.164188	0.950224	2043.785175	0.016339	0.010793
RS	13	0.186466	0.950224	2164.055502	0.017300	0.011880
RS	14	0.210622	0.979147	2220.161763	0.017749	0.012688
RS	15	0.236816	0.979147	2342.993490	0.018731	0.013842
RS	16	0.265218	1.021153	2367.017187	0.018923	0.014549
RS	17	0.296015	1.021153	2489.452171	0.019901	0.015654
RS	18	0.329408	1.074792	2483.342566	0.019853	0.016195
RS	19	0.365618	1.074792	2602.610544	0.020806	0.017213
RS	20	0.404882	1.134509	2579.294237	0.020620	0.017633
RS	21	0.447456	1.134509	2692.880951	0.021528	0.018590
RS	22	0.493620	1.192596	2668.852364	0.021336	0.019001
RS	23	0.543677	1.192596	2774.099359	0.022177	0.019959
RS	24	0.597955	1.240536	2764.810590	0.022103	0.020496
RS	25	0.656810	1.240536	2858.228145	0.022849	0.021528
RS	26	0.720628	1.270909	2874.496584	0.022980	0.022321
RS	27	0.789828	1.270909	2950.877870	0.023590	0.023472
RS	28	0.864862	1.279794	2995.055797	0.023943	0.024578
RS	29	0.946224	1.279794	3046.596574	0.024355	0.025809
RS	30	1.034447	1.267768	3110.508775	0.024866	0.027162
RS	31	1.130110	1.267768	3126.368012	0.024993	0.028315
RS	32	1.233839	1.239197	3191.021806	0.025510	0.029701
RS	33	1.346315	1.239197	3158.039728	0.025246	0.030506
RS	34	1.468275	1.201072	3194.522171	0.025538	0.031550
RS	35	1.600520	1.201072	3100.158864	0.024784	0.031657
RS	36	1.743916	1.161280	3075.990891	0.024590	0.031902
RS	37	1.899404	1.161280	2913.954568	0.023295	0.031013
RS	38	2.068004	1.126433	2806.924998	0.022439	0.030128
RS	39	2.250821	1.126433	2583.503744	0.020653	0.028192
RS	40	2.449054	1.100254	2395.725994	0.019152	0.026201
RS	41	2.664003	1.100254	2132.275434	0.017046	0.023498
RS	42	2.897078	1.083512	1892.035542	0.015125	0.020804
RS	43	3.149807	1.083512	1620.496097	0.012955	0.017830
RS	44	3.423847	1.075011	1369.908576	0.010951	0.015000
RS	45	3.720995	1.075011	1123.079186	0.008978	0.012250
RS	46	4.043201	1.072690	900.893348	0.007202	0.009770
RS	47	4.392576	1.072690	702.603607	0.005617	0.007574
RS	48	4.771413	1.074365	532.244637	0.004255	0.005707
RS	49	5.182195	1.074365	391.955956	0.003133	0.004176
RS	50	5.627616	1.078052	278.613595	0.002227	0.002956
RS	51	6.110597	1.078052	191.980513	0.001535	0.002027
RS	52	6.634306	1.082235	126.944814	0.001015	0.001337
RS	53	7.202176	1.082235	80.936356	0.000647	0.000850
RS	54	7.817932	1.087003	49.184400	0.000393	0.000516
RS	55	8.485612	1.087003	28.641736	0.000229	0.000300
RS	56	9.209594	1.087003	15.826594	0.000127	0.000165
RS	57	9.994625	1.087003	8.261750	0.000066	0.000086
RS	58	10.845855	1.093201	4.040230	0.000032	0.000042
RS	59	11.768864	1.093201	1.863898	0.000015	0.000020
RS	60	12.769706	1.093201	0.800085	0.000006	0.000008
RS	61	13.854945	1.093201	0.317627	0.000003	0.000003
RS	62	15.031696	1.093201	0.115854	0.000001	0.000001
RS	63	16.307676	1.093201	0.054255	0.000000	0.000001
PA	4+25*2+4+6 0.272478529 0.056471726 16.307676108 0.259388454 0.415945690 0.708680265 0.868866292 0.925226441 0.950223654 0.979147177 1.021152982 1.074791981 1.134509310 1.192596169 1.240536283 1.270908513 1.279793863 1.267768432 1.239197398 1.201072489 1.161280163 1.126433474 1.100254207 1.083512386 1.075011330 1.072690355 1.074365358 1.078051827 1.082235266 1.087003155 1.093201455
//
IT	3812
RD	3
LK	-1121511.288260
QD	-417.439816 -> -297.422156
RI	0.0870949772
TR	0.270622	0.057654
MT	16.382995
MM	C_pi: 0.957885, n_recomb: 126857.966246
RS	0	0.000000	0.233897	4375.890902	0.034494	0.002752
RS	1	0.008440	0.233897	4571.286155	0.036035	0.019497
RS	2	0.017593	0.233897	4760.381040	0.037525	0.036606
RS	3	0.027518	0.233897	4940.386830	0.038944	0.047506
RS	4	0.038282	0.374999	3215.987399	0.025351	0.030236
RS	5	0.049953	0.374999	3377.326372	0.026623	0.025512
RS	6	0.062610	0.704909	1897.823598	0.014960	0.012524
RS	7	0.076335	0.704909	2017.502035	0.015904	0.011308
RS	8	0.091218	0.880559	1717.934498	0.013542	0.008967
RS	9	0.107357	0.880559	1828.574276	0.014414	0.009211
RS	10	0.124859	0.925076	1850.724641	0.014589	0.009235
RS	11	0.143838	0.925076	1965.597858	0.015494	0.010107
RS	12	0.164419	0.934840	2062.429261	0.016258	0.010897
RS	13	0.186737	0.934840	2183.010107	0.017208	0.012088
RS	14	0.210939	0.956400	2254.652546	0.017773	0.012962
RS	15	0.237183	0.956400	2377.895118	0.018745	0.014226
RS	16	0.265643	1.000895	2392.472956	0.018859	0.014860
RS	17	0.296504	1.000895	2514.687447	0.019823	0.016069
RS	18	0.329971	1.065979	2477.962194	0.019533	0.016398
RS	19	0.366262	1.065979	2596.260413	0.020466	0.017505
RS	20	0.405616	1.143944	2530.891368	0.019951	0.017619
RS	21	0.448292	1.143944	2643.217365	0.020836	0.018647
RS	22	0.494570	1.223540	2576.412699	0.020309	0.018725
RS	23	0.544754	1.223540	2680.967888	0.021134	0.019734
RS	24	0.599174	1.291483	2637.129663	0.020788	0.019978
RS	25	0.658187	1.291483	2731.506305	0.021532	0.021038
RS	26	0.722181	1.335569	2727.688280	0.021502	0.021628
RS	27	0.791576	1.335569	2807.766706	0.022133	0.022783
RS	28	0.866828	1.349020	2849.675937	0.022464	0.023814
RS	29	0.948432	1.349020	2908.398558	0.022926	0.025024
RS	30	1.036924	1.332387	2988.719940	0.023560	0.026454
RS	31	1.132885	1.332387	3015.125210	0.023768	0.027571
RS	32	1.236945	1.292340	3112.912156	0.024539	0.029195
RS	33	1.349788	1.292340	3092.259552	0.024376	0.029959
RS	34	1.472156	1.239389	3172.490514	0.025008	0.031372
RS	35	1.604852	1.239389	3089.013434	0.024350	0.031436
RS	36	1.748748	1.184934	3108.642473	0.024505	0.032092
RS	37	1.904790	1.184934	2952.150340	0.023271	0.031149
RS	38	2.074002	1.138043	2877.550185	0.022683	0.030601
RS	39	2.257496	1.138043	2651.918237	0.020905	0.028586
RS	40	2.456478	1.103445	2479.049174	0.019542	0.026779
RS	41	2.672254	1.103445	2206.455641	0.017393	0.023972
RS	42	2.906243	1.081794	1965.632107	0.015495	0.021312
RS	43	3.159982	1.081794	1681.622224	0.013256	0.018227
RS	44	3.435137	1.071217	1422.190255	0.011211	0.015345
RS	45	3.733516	1.071217	1163.649603	0.009173	0.012503
RS	46	4.057079	1.068822	931.477959	0.007343	0.009954
RS	47	4.407953	1.068822	724.707184	0.005713	0.007698
RS	48	4.788441	1.071618	547.065645	0.004312	0.005781
RS	49	5.201044	1.071618	401.870210	0.003168	0.004221
RS	50	5.648473	1.076895	284.546796	0.002243	0.002976
RS	51	6.133666	1.076895	195.617310	0.001542	0.002036
RS	52	6.659812	1.082596	128.883506	0.001016	0.001338
RS	53	7.230366	1.082596	82.005450	0.000646	0.000849
RS	54	7.849077	1.088752	49.676018	0.000392	0.000514
RS	55	8.520009	1.088752	28.879270	0.000228	0.000298
RS	56	9.247571	1.088752	15.927653	0.000126	0.000164
RS	57	10.036542	1.088752	8.296863	0.000065	0.000086
RS	58	10.892106	1.096210	4.044858	0.000032	0.000042
RS	59	11.819882	1.096210	1.862960	0.000015	0.000019
RS	60	12.825965	1.096210	0.798183	0.000006	0.000008
RS	61	13.916967	1.096210	0.316197	0.000002	0.000003
RS	62	15.100053	1.096210	0.115055	0.000001	0.000001
RS	63	16.382995	1.096210	0.053668	0.000000	0.000001
PA	4+25*2+4+6 0.270622493 0.057654237 16.382995470 0.233896650 0.374999330 0.704909063 0.880558885 0.925075612 0.934840050 0.956399646 1.000895009 1.065979018 1.143943934 1.223540005 1.291482722 1.335569252 1.349019773 1.332387292 1.292340164 1.239388908 1.184933786 1.138042901 1.103445080 1.081793978 1.071217025 1.068822402 1.071617908 1.076894945 1.082595598 1.088751979 1.096210343
//
IT	3599
RD	4
LK	-1121287.262551
QD	-359.144049 -> -265.808610
RI	0.0885780991
TR	0.269096	0.058954
MT	16.394428
MM	C_pi: 0.959660, n_recomb: 129872.109159
RS	0	0.000000	0.227440	4602.327119	0.035437	0.002815
RS	1	0.008442	0.227440	4802.758611	0.036981	0.019706
RS	2	0.017596	0.227440	4995.697432	0.038466	0.036895
RS	3	0.027523	0.227440	5178.152083	0.039871	0.047706
RS	4	0.038288	0.354814	3458.894383	0.026633	0.030539
RS	5	0.049961	0.354814	3625.770328	0.027918	0.026264
RS	6	0.062620	0.719328	1887.689897	0.014535	0.011926
RS	7	0.076348	0.719328	2007.577803	0.015458	0.010954
RS	8	0.091235	0.905020	1698.109943	0.013075	0.008630
RS	9	0.107378	0.905020	1808.438002	0.013925	0.008940
RS	10	0.124884	0.932380	1867.137231	0.014377	0.009136
RS	11	0.143868	0.932380	1983.397859	0.015272	0.010035
RS	12	0.164454	0.923386	2123.470748	0.016350	0.011021
RS	13	0.186778	0.923386	2246.969968	0.017301	0.012247
RS	14	0.210987	0.934535	2344.824824	0.018055	0.013246
RS	15	0.237239	0.934535	2471.392146	0.019029	0.014559
RS	16	0.265707	0.977862	2485.209976	0.019136	0.015180
RS	17	0.296578	0.977862	2610.241519	0.020099	0.016444
RS	18	0.330056	1.050104	2549.315116	0.019629	0.016615
RS	19	0.366359	1.050104	2669.649441	0.020556	0.017775
RS	20	0.405728	1.142048	2567.194066	0.019767	0.017637
RS	21	0.448419	1.142048	2681.026154	0.020644	0.018711
RS	22	0.494714	1.239709	2575.572356	0.019832	0.018510
RS	23	0.544917	1.239709	2681.662578	0.020648	0.019553
RS	24	0.599359	1.325561	2606.318434	0.020068	0.019550
RS	25	0.658395	1.325561	2702.981600	0.020813	0.020627
RS	26	0.722416	1.382690	2680.172378	0.020637	0.021043
RS	27	0.791841	1.382690	2764.042593	0.021283	0.022197
RS	28	0.867126	1.401218	2802.017760	0.021575	0.023154
RS	29	0.948767	1.401218	2866.582345	0.022072	0.024348
RS	30	1.037300	1.381410	2958.641042	0.022781	0.025825
RS	31	1.133306	1.381410	2992.849723	0.023045	0.026920
RS	32	1.237416	1.331985	3116.725357	0.023998	0.028724
RS	33	1.350315	1.331985	3104.556675	0.023905	0.029470
RS	34	1.472745	1.266688	3220.438539	0.024797	0.031178
RS	35	1.605509	1.266688	3143.358198	0.024203	0.031231
RS	36	1.749481	1.200062	3199.039079	0.024632	0.032232
RS	37	1.905606	1.200062	3043.352535	0.023433	0.031274
RS	38	2.074911	1.143271	2994.506676	0.023057	0.031017
RS	39	2.258508	1.143271	2761.899810	0.021266	0.028962
RS	40	2.457603	1.101823	2598.309819	0.020007	0.027318
RS	41	2.673505	1.101823	2311.957594	0.017802	0.024437
RS	42	2.907633	1.076218	2065.738251	0.015906	0.021805
RS	43	3.161525	1.076218	1765.050994	0.013591	0.018629
RS	44	3.436849	1.064006	1492.751918	0.011494	0.015697
RS	45	3.735415	1.064006	1218.986959	0.009386	0.012772
RS	46	4.059184	1.061613	973.700228	0.007497	0.010154
RS	47	4.410285	1.061613	755.790290	0.005819	0.007840
RS	48	4.791024	1.065390	568.646988	0.004379	0.005871
RS	49	5.203904	1.065390	416.731815	0.003209	0.004280
RS	50	5.651637	1.072023	294.008206	0.002264	0.003009
RS	51	6.137166	1.072023	201.678758	0.001553	0.002055
RS	52	6.663681	1.078990	132.440218	0.001020	0.001346
RS	53	7.234643	1.078990	84.105684	0.000648	0.000853
RS	54	7.853802	1.086250	50.803133	0.000391	0.000515
RS	55	8.525229	1.086250	29.486426	0.000227	0.000298
RS	56	9.253334	1.086250	16.233511	0.000125	0.000164
RS	57	10.042903	1.086250	8.439670	0.000065	0.000085
RS	58	10.899125	1.094588	4.103572	0.000032	0.000041
RS	59	11.827624	1.094588	1.886962	0.000015	0.000019
RS	60	12.834504	1.094588	0.807036	0.000006	0.000008
RS	61	13.926380	1.094588	0.319082	0.000002	0.000003
RS	62	15.110428	1.094588	0.115856	0.000001	0.000001
RS	63	16.394428	1.094588	0.053859	0.000000	0.000001
PA	4+25*2+4+6 0.269096126 0.058953604 16.394428362 0.227439808 0.354813687 0.719327560 0.905019601 0.932380180 0.923385691 0.934535162 0.977862491 1.050103842 1.142047863 1.239709385 1.325561200 1.382689872 1.401217973 1.381409650 1.331985386 1.266688060 1.200061644 1.143270898 1.101823444 1.076217752 1.064005606 1.061612833 1.065389995 1.072022824 1.078990305 1.086249640 1.094587905
//
IT	3828
RD	5
LK	-1121107.213820
QD	-322.783165 -> -242.169836
RI	0.0877277563
TR	0.267540	0.060228
MT	16.401439
MM	C_pi: 0.964786, n_recomb: 133289.989206
RS	0	0.000000	0.227037	4728.565768	0.035476	0.002856
RS	1	0.008442	0.227037	4934.200298	0.037019	0.019834
RS	2	0.017597	0.227037	5132.082746	0.038503	0.036961
RS	3	0.027525	0.227037	5319.135411	0.039906	0.047466
RS	4	0.038291	0.341992	3677.369525	0.027589	0.031147
RS	5	0.049966	0.341992	3849.875774	0.028883	0.026958
RS	6	0.062627	0.741151	1874.336649	0.014062	0.011453
RS	7	0.076356	0.741151	1994.570581	0.014964	0.010607
RS	8	0.091245	0.935544	1682.602317	0.012624	0.008341
RS	9	0.107390	0.935544	1793.036461	0.013452	0.008666
RS	10	0.124899	0.943965	1891.051295	0.014187	0.009044
RS	11	0.143886	0.943965	2009.356242	0.015075	0.009938
RS	12	0.164475	0.915497	2196.865342	0.016482	0.011133
RS	13	0.186803	0.915497	2324.168571	0.017437	0.012364
RS	14	0.211016	0.915571	2453.526958	0.018407	0.013511
RS	15	0.237273	0.915571	2584.442681	0.019390	0.014846
RS	16	0.265746	0.956232	2602.050412	0.019522	0.015483
RS	17	0.296624	0.956232	2730.983564	0.020489	0.016779
RS	18	0.330108	1.033221	2649.139709	0.019875	0.016828
RS	19	0.366419	1.033221	2772.617286	0.020801	0.018024
RS	20	0.405796	1.136308	2635.600277	0.019773	0.017672
RS	21	0.448497	1.136308	2751.995326	0.020647	0.018779
RS	22	0.494802	1.249473	2610.121993	0.019582	0.018338
RS	23	0.545017	1.249473	2718.611175	0.020396	0.019406
RS	24	0.599472	1.351529	2613.513438	0.019608	0.019188
RS	25	0.658523	1.351529	2712.951103	0.020354	0.020281
RS	26	0.722560	1.421086	2671.791219	0.020045	0.020542
RS	27	0.792003	1.421086	2759.399332	0.020702	0.021696
RS	28	0.867309	1.445069	2792.372643	0.020950	0.022579
RS	29	0.948972	1.445069	2862.100653	0.021473	0.023762
RS	30	1.037530	1.423203	2962.983352	0.022230	0.025264
RS	31	1.133564	1.423203	3003.758459	0.022536	0.026346
RS	32	1.237705	1.365993	3149.442467	0.023628	0.028285
RS	33	1.350638	1.365993	3144.204323	0.023589	0.029027
RS	34	1.473105	1.290135	3291.116658	0.024691	0.030975
RS	35	1.605912	1.290135	3218.892917	0.024150	0.031035
RS	36	1.749930	1.213029	3306.786962	0.024809	0.032329
RS	37	1.906107	1.213029	3150.589276	0.023637	0.031376
RS	38	2.075469	1.147711	3124.930143	0.023445	0.031379
RS	39	2.259128	1.147711	2884.221322	0.021639	0.029304
RS	40	2.458293	1.100350	2728.326578	0.020469	0.027810
RS	41	2.674272	1.100350	2427.124944	0.018209	0.024875
RS	42	2.908485	1.071300	2174.356662	0.016313	0.022272
RS	43	3.162471	1.071300	1855.877308	0.013924	0.019019
RS	44	3.437899	1.057626	1569.679032	0.011776	0.016040
RS	45	3.736579	1.057626	1279.627618	0.009600	0.013039
RS	46	4.060475	1.055184	1020.299887	0.007655	0.010356
RS	47	4.411715	1.055184	790.349495	0.005930	0.007987
RS	48	4.792608	1.059777	592.951606	0.004449	0.005969
RS	49	5.205657	1.059777	433.640665	0.003253	0.004345
RS	50	5.653577	1.067562	304.980330	0.002288	0.003047
RS	51	6.139312	1.067562	208.803780	0.001567	0.002079
RS	52	6.666054	1.075607	136.726829	0.001026	0.001359
RS	53	7.237265	1.075607	86.680669	0.000650	0.000860
RS	54	7.856700	1.083788	52.229138	0.000392	0.000518
RS	55	8.528429	1.083788	30.270255	0.000227	0.000300
RS	56	9.256868	1.083788	16.638672	0.000125	0.000165
RS	57	10.046804	1.083788	8.635331	0.000065	0.000085
RS	58	10.903428	1.092878	4.188910	0.000031	0.000041
RS	59	11.832372	1.092878	1.923432	0.000014	0.000019
RS	60	12.839739	1.092878	0.821333	0.000006	0.000008
RS	61	13.932152	1.092878	0.324170	0.000002	0.000003
RS	62	15.116790	1.092878	0.117479	0.000001	0.000001
RS	63	16.401439	1.092878	0.054449	0.000000	0.000001
PA	4+25*2+4+6 0.267539568 0.060228457 16.401438681 0.227036991 0.341992150 0.741150683 0.935543620 0.943964731 0.915497193 0.915571311 0.956232348 1.033221029 1.136308087 1.249472645 1.351529445 1.421085910 1.445068841 1.423203320 1.365992615 1.290134662 1.213029181 1.147710769 1.100350447 1.071300135 1.057626284 1.055183884 1.059776910 1.067561881 1.075607257 1.083788209 1.092877703
//
IT	3581
RD	6
LK	-1120950.313260
QD	-294.272147 -> -222.603048
RI	0.0861448021
TR	0.265871	0.061433
MT	16.421961
MM	C_pi: 0.971439, n_recomb: 136789.823744
RS	0	0.000000	0.228709	4815.443774	0.035203	0.002884
RS	1	0.008444	0.228709	5026.354313	0.036745	0.019914
RS	2	0.017602	0.228709	5229.609470	0.038231	0.036932
RS	3	0.027533	0.228709	5422.088246	0.039638	0.047084
RS	4	0.038302	0.332170	3886.577463	0.028413	0.031850
RS	5	0.049981	0.332170	4064.680920	0.029715	0.027627
RS	6	0.062646	0.766403	1858.327236	0.013585	0.011037
RS	7	0.076381	0.766403	1978.834501	0.014466	0.010271
RS	8	0.091275	0.969540	1666.768625	0.012185	0.008072
RS	9	0.107427	0.969540	1777.324196	0.012993	0.008397
RS	10	0.124943	0.958502	1914.098158	0.013993	0.008947
RS	11	0.143939	0.958502	2034.536854	0.014873	0.009822
RS	12	0.164538	0.910783	2270.626771	0.016599	0.011223
RS	13	0.186877	0.910783	2401.939171	0.017559	0.012446
RS	14	0.211102	0.899942	2565.618607	0.018756	0.013749
RS	15	0.237373	0.899942	2701.167467	0.019747	0.015093
RS	16	0.265862	0.937327	2725.493048	0.019925	0.015763
RS	17	0.296757	0.937327	2858.658242	0.020898	0.017080
RS	18	0.330261	1.017590	2758.249166	0.020164	0.017031
RS	19	0.366594	1.017590	2885.246363	0.021093	0.018253
RS	20	0.405995	1.129811	2715.667534	0.019853	0.017716
RS	21	0.448724	1.129811	2835.019253	0.020725	0.018849
RS	22	0.495061	1.256491	2658.599388	0.019436	0.018197
RS	23	0.545310	1.256491	2769.812766	0.020249	0.019287
RS	24	0.599803	1.373329	2636.479618	0.019274	0.018881
RS	25	0.658898	1.373329	2738.833679	0.020022	0.019985
RS	26	0.722982	1.454733	2679.975858	0.019592	0.020109
RS	27	0.792479	1.454733	2771.179887	0.020259	0.021263
RS	28	0.867844	1.484413	2798.474496	0.020458	0.022075
RS	29	0.949573	1.484413	2872.899857	0.021002	0.023249
RS	30	1.038203	1.461345	2980.499272	0.021789	0.024760
RS	31	1.134318	1.461345	3027.121996	0.022130	0.025835
RS	32	1.238550	1.397560	3191.459673	0.023331	0.027877
RS	33	1.351583	1.397560	3192.392610	0.023338	0.028622
RS	34	1.474161	1.312457	3367.005467	0.024614	0.030767
RS	35	1.607090	1.312457	3299.124622	0.024118	0.030842
RS	36	1.751244	1.226076	3416.724657	0.024978	0.032390
RS	37	1.907572	1.226076	3259.920278	0.023832	0.031453
RS	38	2.077100	1.153162	3256.275871	0.023805	0.031690
RS	39	2.260944	1.153162	3007.688026	0.021988	0.029609
RS	40	2.460313	1.100492	2859.343930	0.020903	0.028257
RS	41	2.676517	1.100492	2543.558838	0.018595	0.025280
RS	42	2.910979	1.068299	2284.452250	0.016700	0.022710
RS	43	3.165240	1.068299	1948.283831	0.014243	0.019390
RS	44	3.440971	1.053230	1648.315891	0.012050	0.016371
RS	45	3.739987	1.053230	1341.883404	0.009810	0.013301
RS	46	4.064252	1.050659	1068.447353	0.007811	0.010557
RS	47	4.415900	1.050659	826.245839	0.006040	0.008135
RS	48	4.797243	1.055912	618.415170	0.004521	0.006070
RS	49	5.210789	1.055912	451.474049	0.003300	0.004415
RS	50	5.659255	1.064679	316.682725	0.002315	0.003089
RS	51	6.145593	1.064679	216.465333	0.001582	0.002105
RS	52	6.672999	1.073656	141.398682	0.001034	0.001373
RS	53	7.244941	1.073656	89.514124	0.000654	0.000868
RS	54	7.865181	1.082633	53.822861	0.000393	0.000522
RS	55	8.537796	1.082633	31.155473	0.000228	0.000302
RS	56	9.267211	1.082633	17.101942	0.000125	0.000166
RS	57	10.058220	1.082633	8.862429	0.000065	0.000086
RS	58	10.916026	1.092320	4.290463	0.000031	0.000042
RS	59	11.846269	1.092320	1.967455	0.000014	0.000019
RS	60	12.855065	1.092320	0.838898	0.000006	0.000008
RS	61	13.949049	1.092320	0.330563	0.000002	0.000003
RS	62	15.135414	1.092320	0.119579	0.000001	0.000001
RS	63	16.421961	1.092320	0.055263	0.000000	0.000001
PA	4+25*2+4+6 0.265870788 0.061433456 16.421960501 0.228708520 0.332170495 0.766403112 0.969540158 0.958501725 0.910782528 0.899941803 0.937326584 1.017590321 1.129811498 1.256491110 1.373328930 1.454732779 1.484412932 1.461345391 1.397559934 1.312457234 1.226075964 1.153161590 1.100491588 1.068299486 1.053229662 1.050658545 1.055912062 1.064678731 1.073656226 1.082632666 1.092320164
//
IT	4552
RD	7
LK	-1120810.420837
QD	-270.607473 -> -206.172487
RI	0.0844147626
TR	0.264081	0.062555
MT	16.460800
MM	C_pi: 0.978939, n_recomb: 140256.532078
RS	0	0.000000	0.231114	4885.635092	0.034834	0.002906
RS	1	0.008448	0.231114	5101.781176	0.036375	0.019960
RS	2	0.017611	0.231114	5310.501108	0.037863	0.036855
RS	3	0.027547	0.231114	5508.646790	0.039276	0.046661
RS	4	0.038323	0.323761	4093.031403	0.029182	0.032579
RS	5	0.050009	0.323761	4276.610675	0.030491	0.028288
RS	6	0.062683	0.793435	1840.481137	0.013122	0.010654
RS	7	0.076427	0.793435	1961.142173	0.013983	0.009950
RS	8	0.091332	1.005813	1649.552040	0.011761	0.007817
RS	9	0.107497	1.005813	1760.126535	0.012549	0.008135
RS	10	0.125027	0.975241	1933.765012	0.013787	0.008842
RS	11	0.144039	0.975241	2056.233803	0.014661	0.009695
RS	12	0.164656	0.908767	2340.533037	0.016688	0.011289
RS	13	0.187016	0.908767	2475.813838	0.017652	0.012501
RS	14	0.211264	0.887432	2675.311082	0.019074	0.013958
RS	15	0.237561	0.887432	2815.509402	0.020074	0.015306
RS	16	0.266080	0.921312	2848.674035	0.020310	0.016018
RS	17	0.297008	0.921312	2986.128239	0.021290	0.017351
RS	18	0.330550	1.003887	2869.130131	0.020456	0.017220
RS	19	0.366925	1.003887	2999.755028	0.021388	0.018464
RS	20	0.406373	1.123752	2799.455845	0.019960	0.017765
RS	21	0.449154	1.123752	2921.910037	0.020833	0.018920
RS	22	0.495549	1.262360	2712.700708	0.019341	0.018081
RS	23	0.545864	1.262360	2826.761625	0.020154	0.019190
RS	24	0.600429	1.392762	2666.634869	0.019013	0.018616
RS	25	0.659605	1.392762	2771.924300	0.019763	0.019732
RS	26	0.723780	1.485476	2696.039454	0.019222	0.019731
RS	27	0.793377	1.485476	2790.683663	0.019897	0.020887
RS	28	0.868854	1.521005	2811.871897	0.020048	0.021629
RS	29	0.950708	1.521005	2890.638060	0.020610	0.022798
RS	30	1.039477	1.497413	3003.321206	0.021413	0.024306
RS	31	1.135745	1.497413	3055.295214	0.021784	0.025377
RS	32	1.240147	1.428015	3235.755344	0.023070	0.027497
RS	33	1.353369	1.428015	3242.403471	0.023118	0.028248
RS	34	1.476157	1.334689	3442.008940	0.024541	0.030557
RS	35	1.609318	1.334689	3378.311970	0.024087	0.030652
RS	36	1.753730	1.239938	3523.642425	0.025123	0.032421
RS	37	1.910342	1.239938	3366.535386	0.024003	0.031506
RS	38	2.080186	1.160109	3384.188471	0.024129	0.031956
RS	39	2.264379	1.160109	3128.394188	0.022305	0.029877
RS	40	2.464133	1.102556	2987.907520	0.021303	0.028662
RS	41	2.680763	1.102556	2658.278881	0.018953	0.025653
RS	42	2.915696	1.067421	2393.507289	0.017065	0.023119
RS	43	3.170477	1.067421	2040.189241	0.014546	0.019740
RS	44	3.446783	1.050988	1726.977246	0.012313	0.016687
RS	45	3.746432	1.050988	1404.422501	0.010013	0.013554
RS	46	4.071398	1.048210	1117.119475	0.007965	0.010755
RS	47	4.423818	1.048210	862.705357	0.006151	0.008283
RS	48	4.806012	1.053994	644.466608	0.004595	0.006172
RS	49	5.220496	1.053994	469.820206	0.003350	0.004486
RS	50	5.669998	1.063609	328.824460	0.002344	0.003133
RS	51	6.157476	1.063609	224.465675	0.001600	0.002134
RS	52	6.686138	1.073400	146.325138	0.001043	0.001390
RS	53	7.259464	1.073400	92.523153	0.000660	0.000878
RS	54	7.881228	1.083074	55.533377	0.000396	0.000527
RS	55	8.555521	1.083074	32.112394	0.000229	0.000305
RS	56	9.286782	1.083074	17.606798	0.000126	0.000167
RS	57	10.079823	1.083074	9.112215	0.000065	0.000086
RS	58	10.939865	1.093287	4.403686	0.000031	0.000042
RS	59	11.872567	1.093287	2.016982	0.000014	0.000019
RS	60	12.884068	1.093287	0.858865	0.000006	0.000008
RS	61	13.981026	1.093287	0.337921	0.000002	0.000003
RS	62	15.170660	1.093287	0.122034	0.000001	0.000001
RS	63	16.460800	1.093287	0.056243	0.000000	0.000001
PA	4+25*2+4+6 0.264080886 0.062555056 16.460800281 0.231114094 0.323760554 0.793434679 1.005813218 0.975240696 0.908767399 0.887431931 0.921312288 1.003886600 1.123751794 1.262360301 1.392762386 1.485476262 1.521004563 1.497412990 1.428014802 1.334689161 1.239937745 1.160108651 1.102555975 1.067421272 1.050987756 1.048209691 1.053993734 1.063608545 1.073400246 1.083073534 1.093287074
//
IT	4257
RD	8
LK	-1120684.418962
QD	-250.606563 -> -192.301385
RI	0.0827239652
TR	0.262182	0.063592
MT	16.518256
MM	C_pi: 0.987021, n_recomb: 143651.195755
RS	0	0.000000	0.233801	4947.172469	0.034439	0.002921
RS	1	0.008454	0.233801	5168.468612	0.035979	0.019980
RS	2	0.017624	0.233801	5382.621406	0.037470	0.036746
RS	3	0.027568	0.233801	5586.462582	0.038889	0.046225
RS	4	0.038353	0.316136	4299.786232	0.029932	0.033314
RS	5	0.050050	0.316136	4488.678435	0.031247	0.028949
RS	6	0.062736	0.821467	1821.622597	0.012681	0.010297
RS	7	0.076495	0.821467	1942.329234	0.013521	0.009646
RS	8	0.091416	1.043727	1631.076462	0.011354	0.007573
RS	9	0.107600	1.043727	1741.550467	0.012123	0.007883
RS	10	0.125151	0.993680	1949.690265	0.013572	0.008730
RS	11	0.144186	0.993680	2074.032883	0.014438	0.009561
RS	12	0.164831	0.908984	2405.424723	0.016745	0.011335
RS	13	0.187221	0.908984	2544.553656	0.017713	0.012533
RS	14	0.211504	0.877626	2780.601757	0.019357	0.014140
RS	15	0.237840	0.877626	2925.376713	0.020364	0.015489
RS	16	0.266402	0.907955	2968.985932	0.020668	0.016250
RS	17	0.297380	0.907955	3110.693484	0.021654	0.017594
RS	18	0.330976	0.992172	2978.863765	0.020737	0.017397
RS	19	0.367413	0.992172	3113.129020	0.021671	0.018658
RS	20	0.406930	1.118537	2883.841755	0.020075	0.017816
RS	21	0.449788	1.118537	3009.451326	0.020950	0.018991
RS	22	0.496269	1.267775	2769.110809	0.019277	0.017986
RS	23	0.546681	1.267775	2886.066775	0.020091	0.019111
RS	24	0.601354	1.410691	2700.489640	0.018799	0.018388
RS	25	0.660650	1.410691	2808.694335	0.019552	0.019513
RS	26	0.724958	1.514209	2716.452899	0.018910	0.019401
RS	27	0.794704	1.514209	2814.395663	0.019592	0.020558
RS	28	0.870347	1.555684	2829.190264	0.019695	0.021233
RS	29	0.952384	1.555684	2912.012970	0.020271	0.022399
RS	30	1.041357	1.532123	3028.474102	0.021082	0.023895
RS	31	1.137853	1.532123	3085.419116	0.021479	0.024964
RS	32	1.242507	1.457908	3279.891767	0.022832	0.027144
RS	33	1.356008	1.457908	3291.928256	0.022916	0.027903
RS	34	1.479106	1.357190	3514.203731	0.024463	0.030348
RS	35	1.612610	1.357190	3454.645693	0.024049	0.030465
RS	36	1.757402	1.254788	3625.984709	0.025242	0.032428
RS	37	1.914435	1.254788	3468.978415	0.024149	0.031539
RS	38	2.084745	1.168575	3507.341057	0.024416	0.032183
RS	39	2.269453	1.168575	3245.123836	0.022590	0.030113
RS	40	2.469777	1.106464	3112.899816	0.021670	0.029028
RS	41	2.687038	1.106464	2770.301959	0.019285	0.025995
RS	42	2.922667	1.068536	2500.646650	0.017408	0.023501
RS	43	3.178217	1.068536	2130.861238	0.014834	0.020069
RS	44	3.455372	1.050757	1805.054282	0.012566	0.016990
RS	45	3.755959	1.050757	1466.757396	0.010211	0.013798
RS	46	4.081960	1.047710	1165.925194	0.008116	0.010948
RS	47	4.435522	1.047710	899.428175	0.006261	0.008428
RS	48	4.818975	1.053922	670.876013	0.004670	0.006274
RS	49	5.234848	1.053922	488.510685	0.003401	0.004558
RS	50	5.685880	1.064279	341.283194	0.002376	0.003180
RS	51	6.175044	1.064279	232.719806	0.001620	0.002164
RS	52	6.705565	1.074792	151.447843	0.001054	0.001408
RS	53	7.280938	1.074792	95.670011	0.000666	0.000889
RS	54	7.904956	1.085090	57.336633	0.000399	0.000533
RS	55	8.581731	1.085090	33.126882	0.000231	0.000308
RS	56	9.315724	1.085090	18.145305	0.000126	0.000169
RS	57	10.111772	1.085090	9.380452	0.000065	0.000087
RS	58	10.975122	1.095897	4.526096	0.000032	0.000042
RS	59	11.911462	1.095897	2.071053	0.000014	0.000019
RS	60	12.926966	1.095897	0.880907	0.000006	0.000008
RS	61	14.028325	1.095897	0.346148	0.000002	0.000003
RS	62	15.222797	1.095897	0.124821	0.000001	0.000001
RS	63	16.518256	1.095897	0.057386	0.000000	0.000001
PA	4+25*2+4+6 0.262181896 0.063591628 16.518255849 0.233801413 0.316136445 0.821466583 1.043727278 0.993680105 0.908984067 0.877626456 0.907955327 0.992172087 1.118536935 1.267775356 1.410690992 1.514208617 1.555683782 1.532123035 1.457907652 1.357190441 1.254788130 1.168574563 1.106463798 1.068536461 1.050756976 1.047709866 1.053922367 1.064278514 1.074791931 1.085089754 1.095896866
//
IT	3988
RD	9
LK	-1120570.146552
QD	-233.505966 -> -180.333884
RI	0.0811105931
TR	0.260214	0.064552
MT	16.590468
MM	C_pi: 0.995490, n_recomb: 146966.275283
RS	0	0.000000	0.236633	5002.563558	0.034039	0.002933
RS	1	0.008462	0.236633	5228.898827	0.035579	0.019975
RS	2	0.017640	0.236633	5448.403171	0.037072	0.036610
RS	3	0.027594	0.236633	5657.892636	0.038498	0.045784
RS	4	0.038391	0.309032	4508.318743	0.030676	0.034052
RS	5	0.050102	0.309032	4702.335109	0.031996	0.029614
RS	6	0.062803	0.850115	1802.320018	0.012263	0.009963
RS	7	0.076580	0.850115	1922.981715	0.013085	0.009359
RS	8	0.091522	1.082873	1611.766459	0.010967	0.007341
RS	9	0.107728	1.082873	1722.032376	0.011717	0.007643
RS	10	0.125306	1.013423	1962.242698	0.013352	0.008614
RS	11	0.144371	1.013423	2088.297601	0.014209	0.009423
RS	12	0.165050	0.910997	2465.304735	0.016775	0.011364
RS	13	0.187478	0.910997	2608.140183	0.017747	0.012546
RS	14	0.211804	0.870072	2881.000787	0.019603	0.014299
RS	15	0.238189	0.870072	3030.253316	0.020619	0.015646
RS	16	0.266806	0.896873	3085.599126	0.020995	0.016460
RS	17	0.297845	0.896873	3231.496231	0.021988	0.017813
RS	18	0.331510	0.982244	3086.424742	0.021001	0.017561
RS	19	0.368024	0.982244	3224.309607	0.021939	0.018838
RS	20	0.407628	1.114189	2967.671580	0.020193	0.017869
RS	21	0.450583	1.114189	3096.452739	0.021069	0.019060
RS	22	0.497173	1.272952	2826.539728	0.019233	0.017907
RS	23	0.547705	1.272952	2946.407947	0.020048	0.019047
RS	24	0.602513	1.427440	2736.622373	0.018621	0.018191
RS	25	0.661960	1.427440	2847.711575	0.019377	0.019324
RS	26	0.726436	1.541270	2739.755971	0.018642	0.019110
RS	27	0.796368	1.541270	2840.875168	0.019330	0.020268
RS	28	0.872218	1.588734	2849.102841	0.019386	0.020880
RS	29	0.954487	1.588734	2935.748588	0.019976	0.022043
RS	30	1.043716	1.565665	3054.935092	0.020787	0.023523
RS	31	1.140497	1.565665	3116.539390	0.021206	0.024591
RS	32	1.245467	1.487307	3323.259124	0.022612	0.026814
RS	33	1.359319	1.487307	3340.414828	0.022729	0.027583
RS	34	1.482805	1.379902	3583.346088	0.024382	0.030142
RS	35	1.616741	1.379902	3527.901147	0.024005	0.030282
RS	36	1.762010	1.270448	3723.706172	0.025337	0.032415
RS	37	1.919572	1.270448	3567.182066	0.024272	0.031554
RS	38	2.090466	1.178282	3625.712956	0.024670	0.032377
RS	39	2.275822	1.178282	3357.820221	0.022848	0.030320
RS	40	2.476862	1.111877	3234.238585	0.022007	0.029359
RS	41	2.694914	1.111877	2879.526571	0.019593	0.026309
RS	42	2.931417	1.071276	2605.752061	0.017730	0.023857
RS	43	3.187933	1.071276	2220.182496	0.015107	0.020380
RS	44	3.466155	1.052166	1882.423930	0.012809	0.017279
RS	45	3.767920	1.052166	1528.779520	0.010402	0.014032
RS	46	4.095220	1.048798	1214.766797	0.008266	0.011137
RS	47	4.450217	1.048798	936.332732	0.006371	0.008571
RS	48	4.835252	1.055354	697.574365	0.004746	0.006376
RS	49	5.252869	1.055354	507.490844	0.003453	0.004630
RS	50	5.705824	1.066359	354.016140	0.002409	0.003227
RS	51	6.197108	1.066359	241.195874	0.001641	0.002196
RS	52	6.729965	1.077518	156.743135	0.001067	0.001426
RS	53	7.307911	1.077518	98.938761	0.000673	0.000900
RS	54	7.934762	1.088359	59.222994	0.000403	0.000539
RS	55	8.614657	1.088359	34.192670	0.000233	0.000311
RS	56	9.352084	1.088359	18.713630	0.000127	0.000170
RS	57	10.151911	1.088359	9.664940	0.000066	0.000088
RS	58	11.019420	1.099620	4.657054	0.000032	0.000042
RS	59	11.960336	1.099620	2.128983	0.000014	0.000019
RS	60	12.980871	1.099620	0.904552	0.000006	0.000008
RS	61	14.087764	1.099620	0.354983	0.000002	0.000003
RS	62	15.288321	1.099620	0.127816	0.000001	0.000001
RS	63	16.590468	1.099620	0.058616	0.000000	0.000001
PA	4+25*2+4+6 0.260213627 0.064552408 16.590467767 0.236633472 0.309031654 0.850115161 1.082873421 1.013423387 0.910996950 0.870071548 0.896873186 0.982243516 1.114189118 1.272952486 1.427440472 1.541270337 1.588734288 1.565665111 1.487307007 1.379901833 1.270447613 1.178282445 1.111877005 1.071275629 1.052165901 1.048797842 1.055353627 1.066359213 1.077518435 1.088358757 1.099620203
//
IT	3618
RD	10
LK	-1120465.899514
QD	-218.744488 -> -170.056772
RI	0.0795759322
TR	0.258189	0.065441
MT	16.676222
MM	C_pi: 1.004281, n_recomb: 150199.073496
RS	0	0.000000	0.239571	5052.630933	0.033640	0.002940
RS	1	0.008471	0.239571	5283.885508	0.035179	0.019952
RS	2	0.017659	0.239571	5508.643407	0.036676	0.036452
RS	3	0.027626	0.239571	5723.708698	0.038107	0.045337
RS	4	0.038436	0.302320	4719.391098	0.031421	0.034792
RS	5	0.050163	0.302320	4918.328157	0.032745	0.030282
RS	6	0.062883	0.879149	1782.997444	0.011871	0.009649
RS	7	0.076680	0.879149	1903.546187	0.012673	0.009088
RS	8	0.091646	1.122971	1592.039124	0.010600	0.007119
RS	9	0.107880	1.122971	1702.011252	0.011332	0.007414
RS	10	0.125489	1.034179	1971.939769	0.013129	0.008495
RS	11	0.144590	1.034179	2099.558571	0.013979	0.009283
RS	12	0.165309	0.914472	2520.507331	0.016781	0.011377
RS	13	0.187782	0.914472	2666.908968	0.017756	0.012545
RS	14	0.212159	0.864399	2976.515955	0.019817	0.014436
RS	15	0.238602	0.864399	3130.144618	0.020840	0.015781
RS	16	0.267284	0.887745	3198.239875	0.021293	0.016650
RS	17	0.298395	0.887745	3348.258050	0.022292	0.018011
RS	18	0.332142	0.973908	3191.383819	0.021248	0.017714
RS	19	0.368748	0.973908	3332.857170	0.022190	0.019003
RS	20	0.408455	1.110693	3050.402688	0.020309	0.017922
RS	21	0.451524	1.110693	3182.356205	0.021188	0.019128
RS	22	0.498243	1.278051	2884.302547	0.019203	0.017842
RS	23	0.548918	1.278051	3007.086946	0.020021	0.018995
RS	24	0.603886	1.443281	2774.224768	0.018470	0.018018
RS	25	0.663511	1.443281	2888.166605	0.019229	0.019160
RS	26	0.728186	1.566962	2765.095109	0.018410	0.018852
RS	27	0.798339	1.566962	2869.287422	0.019103	0.020012
RS	28	0.874435	1.620425	2870.842218	0.019114	0.020564
RS	29	0.956977	1.620425	2961.117156	0.019715	0.021725
RS	30	1.046511	1.598241	3082.154549	0.020520	0.023184
RS	31	1.143629	1.598241	3148.156746	0.020960	0.024253
RS	32	1.248973	1.516330	3365.596041	0.022408	0.026507
RS	33	1.363241	1.516330	3387.641176	0.022554	0.027286
RS	34	1.487189	1.402843	3649.442005	0.024297	0.029939
RS	35	1.621636	1.402843	3598.088223	0.023955	0.030102
RS	36	1.767471	1.286845	3816.936385	0.025413	0.032386
RS	37	1.925659	1.286845	3661.240670	0.024376	0.031555
RS	38	2.097248	1.189092	3739.392209	0.024896	0.032541
RS	39	2.283371	1.189092	3466.523292	0.023080	0.030501
RS	40	2.485260	1.118612	3351.903101	0.022316	0.029660
RS	41	2.704251	1.118612	2985.901173	0.019880	0.026598
RS	42	2.941792	1.075437	2708.723421	0.018034	0.024190
RS	43	3.199454	1.075437	2308.048088	0.015367	0.020674
RS	44	3.478942	1.055013	1958.965882	0.013042	0.017555
RS	45	3.782105	1.055013	1590.379594	0.010588	0.014259
RS	46	4.110948	1.051283	1263.539233	0.008412	0.011320
RS	47	4.467646	1.051283	973.330287	0.006480	0.008712
RS	48	4.854560	1.058117	724.482731	0.004823	0.006478
RS	49	5.274248	1.058117	526.698669	0.003507	0.004703
RS	50	5.729486	1.069700	366.973555	0.002443	0.003275
RS	51	6.223287	1.069700	249.857578	0.001664	0.002228
RS	52	6.758916	1.081442	162.184845	0.001080	0.001446
RS	53	7.339917	1.081442	102.311727	0.000681	0.000912
RS	54	7.970134	1.092772	61.180168	0.000407	0.000546
RS	55	8.653734	1.092772	35.302574	0.000235	0.000315
RS	56	9.395240	1.092772	19.307771	0.000129	0.000172
RS	57	10.199557	1.092772	9.963567	0.000066	0.000089
RS	58	11.072006	1.104500	4.795123	0.000032	0.000043
RS	59	12.018357	1.104500	2.190347	0.000015	0.000020
RS	60	13.044872	1.104500	0.929725	0.000006	0.000008
RS	61	14.158340	1.104500	0.364442	0.000002	0.000003
RS	62	15.366127	1.104500	0.131043	0.000001	0.000001
RS	63	16.676222	1.104500	0.059955	0.000000	0.000001
PA	4+25*2+4+6 0.258189052 0.065441117 16.676222482 0.239570809 0.302319802 0.879149131 1.122971430 1.034179422 0.914472127 0.864399275 0.887745159 0.973908400 1.110693251 1.278051211 1.443280714 1.566962193 1.620424854 1.598240829 1.516330440 1.402843259 1.286845316 1.189092417 1.118612466 1.075437312 1.055012613 1.051283367 1.058117377 1.069699925 1.081442332 1.092772077 1.104500167
//
IT	3564
RD	11
LK	-1120370.348579
QD	-205.882639 -> -161.108176
RI	0.0781116055
TR	0.256129	0.066264
MT	16.773251
MM	C_pi: 1.013321, n_recomb: 153351.873854
RS	0	0.000000	0.242610	5097.551804	0.033241	0.002944
RS	1	0.008481	0.242610	5333.595671	0.034780	0.019912
RS	2	0.017681	0.242610	5563.497451	0.036279	0.036273
RS	3	0.027661	0.242610	5784.053049	0.037718	0.044884
RS	4	0.038487	0.295937	4933.338851	0.032170	0.035535
RS	5	0.050232	0.295937	5136.978152	0.033498	0.030956
RS	6	0.062972	0.908431	1763.909430	0.011502	0.009355
RS	7	0.076794	0.908431	1884.293048	0.012287	0.008833
RS	8	0.091787	1.163829	1572.200489	0.010252	0.006909
RS	9	0.108052	1.163829	1681.811085	0.010967	0.007196
RS	10	0.125696	1.055724	1979.268389	0.012907	0.008375
RS	11	0.144836	1.055724	2108.317460	0.013748	0.009143
RS	12	0.165600	0.919129	2571.479699	0.016768	0.011379
RS	13	0.188125	0.919129	2721.314072	0.017746	0.012531
RS	14	0.212560	0.860291	3067.375739	0.020002	0.014555
RS	15	0.239067	0.860291	3225.282948	0.021032	0.015896
RS	16	0.267822	0.880274	3306.925527	0.021564	0.016822
RS	17	0.299016	0.880274	3460.998494	0.022569	0.018188
RS	18	0.332855	0.966954	3293.638701	0.021478	0.017855
RS	19	0.369564	0.966954	3438.666710	0.022423	0.019156
RS	20	0.409386	1.107970	3131.820330	0.020422	0.017974
RS	21	0.452586	1.107970	3266.939362	0.021304	0.019194
RS	22	0.499449	1.283112	2942.092987	0.019185	0.017788
RS	23	0.550286	1.283112	3067.790546	0.020005	0.018952
RS	24	0.605434	1.458334	2812.886962	0.018343	0.017868
RS	25	0.665260	1.458334	2929.650725	0.019104	0.019016
RS	26	0.730159	1.591430	2792.012771	0.018207	0.018624
RS	27	0.800562	1.591430	2899.189963	0.018905	0.019785
RS	28	0.876936	1.650879	2894.003806	0.018872	0.020280
RS	29	0.959787	1.650879	2987.744040	0.019483	0.021439
RS	30	1.049664	1.629917	3109.904017	0.020280	0.022874
RS	31	1.147163	1.629917	3180.079434	0.020737	0.023944
RS	32	1.252931	1.544970	3406.928422	0.022216	0.026219
RS	33	1.367668	1.544970	3433.657381	0.022391	0.027009
RS	34	1.492136	1.425935	3712.735798	0.024211	0.029741
RS	35	1.627160	1.425935	3665.441753	0.023902	0.029928
RS	36	1.773635	1.303836	3906.016617	0.025471	0.032345
RS	37	1.932532	1.303836	3751.446284	0.024463	0.031544
RS	38	2.104904	1.200808	3848.671115	0.025097	0.032681
RS	39	2.291895	1.200808	3571.456178	0.023289	0.030661
RS	40	2.494744	1.126441	3466.054401	0.022602	0.029934
RS	41	2.714795	1.126441	3089.527851	0.020147	0.026864
RS	42	2.953509	1.080781	2809.593723	0.018321	0.024502
RS	43	3.212467	1.080781	2394.459873	0.015614	0.020952
RS	44	3.493386	1.059057	2034.647758	0.013268	0.017819
RS	45	3.798129	1.059057	1651.515717	0.010769	0.014477
RS	46	4.128717	1.054937	1312.187328	0.008557	0.011499
RS	47	4.487341	1.054937	1010.369846	0.006589	0.008850
RS	48	4.876378	1.061994	751.554566	0.004901	0.006579
RS	49	5.298408	1.061994	546.094913	0.003561	0.004776
RS	50	5.756229	1.074094	380.122030	0.002479	0.003323
RS	51	6.252877	1.074094	258.679616	0.001687	0.002260
RS	52	6.791643	1.086367	167.754227	0.001094	0.001466
RS	53	7.376101	1.086367	105.776007	0.000690	0.000925
RS	54	8.010124	1.098136	63.199755	0.000412	0.000553
RS	55	8.697917	1.098136	36.451295	0.000238	0.000319
RS	56	9.444040	1.098136	19.924572	0.000130	0.000175
RS	57	10.253438	1.098136	10.274559	0.000067	0.000090
RS	58	11.131479	1.110315	4.939448	0.000032	0.000043
RS	59	12.083984	1.110315	2.254673	0.000015	0.000020
RS	60	13.117267	1.110315	0.956190	0.000006	0.000008
RS	61	14.238180	1.110315	0.374416	0.000002	0.000003
RS	62	15.454154	1.110315	0.134456	0.000001	0.000001
RS	63	16.773251	1.110315	0.061379	0.000000	0.000001
PA	4+25*2+4+6 0.256128660 0.066264423 16.773250864 0.242609836 0.295936660 0.908431017 1.163828670 1.055723512 0.919129187 0.860290636 0.880273740 0.966953551 1.107969946 1.283111853 1.458333929 1.591430287 1.650879215 1.629916970 1.544970252 1.425935315 1.303836334 1.200807843 1.126441119 1.080781225 1.059056850 1.054937277 1.061993832 1.074094456 1.086366741 1.098136017 1.110315160
//
IT	4398
RD	12
LK	-1120282.401272
QD	-194.582243 -> -153.251342
RI	0.0767054048
TR	0.254048	0.067028
MT	16.879714
MM	C_pi: 1.022559, n_recomb: 156428.114806
RS	0	0.000000	0.245756	5137.364762	0.032842	0.002945
RS	1	0.008492	0.245756	5378.059601	0.034380	0.019856
RS	2	0.017704	0.245756	5612.987141	0.035882	0.036075
RS	3	0.027699	0.245756	5838.939183	0.037327	0.044423
RS	4	0.038542	0.289847	5150.268324	0.032924	0.036281
RS	5	0.050307	0.289847	5358.378213	0.034255	0.031633
RS	6	0.063070	0.937878	1745.204313	0.011157	0.009078
RS	7	0.076917	0.937878	1865.382601	0.011925	0.008593
RS	8	0.091940	1.205316	1552.459276	0.009924	0.006709
RS	9	0.108239	1.205316	1661.655143	0.010622	0.006989
RS	10	0.125921	1.077890	1984.639478	0.012687	0.008255
RS	11	0.145105	1.077890	2114.999540	0.013521	0.009004
RS	12	0.165919	0.924747	2618.667767	0.016740	0.011370
RS	13	0.188499	0.924747	2771.810377	0.017719	0.012508
RS	14	0.212997	0.857492	3153.859096	0.020162	0.014657
RS	15	0.239575	0.857492	3315.953203	0.021198	0.015994
RS	16	0.268410	0.874209	3411.792253	0.021811	0.016978
RS	17	0.299694	0.874209	3569.858768	0.022821	0.018348
RS	18	0.333634	0.961196	3393.200521	0.021692	0.017985
RS	19	0.370456	0.961196	3541.750130	0.022641	0.019296
RS	20	0.410404	1.105933	3211.855417	0.020532	0.018026
RS	21	0.453745	1.105933	3350.129556	0.021416	0.019258
RS	22	0.500767	1.288161	2999.725241	0.019176	0.017744
RS	23	0.551781	1.288161	3128.329359	0.019999	0.018919
RS	24	0.607127	1.472694	2852.344110	0.018234	0.017735
RS	25	0.667172	1.472694	2971.901442	0.018999	0.018890
RS	26	0.732317	1.614792	2820.201332	0.018029	0.018420
RS	27	0.802993	1.614792	2930.288027	0.018732	0.019583
RS	28	0.879671	1.680190	2918.333587	0.018656	0.020024
RS	29	0.962860	1.680190	3015.399299	0.019277	0.021182
RS	30	1.053112	1.660738	3138.072170	0.020061	0.022591
RS	31	1.151029	1.660738	3212.225328	0.020535	0.023662
RS	32	1.257260	1.573219	3447.334141	0.022038	0.025950
RS	33	1.372512	1.573219	3478.561415	0.022237	0.026750
RS	34	1.497550	1.449106	3773.507480	0.024123	0.029548
RS	35	1.633206	1.449106	3730.231703	0.023846	0.029759
RS	36	1.780381	1.321297	3991.314653	0.025515	0.032293
RS	37	1.940054	1.321297	3838.119556	0.024536	0.031523
RS	38	2.113285	1.213267	3953.863560	0.025276	0.032799
RS	39	2.301226	1.213267	3672.866207	0.023480	0.030801
RS	40	2.505126	1.135179	3576.875119	0.022866	0.030184
RS	41	2.726341	1.135179	3190.531448	0.020396	0.027110
RS	42	2.966340	1.087112	2908.427892	0.018593	0.024794
RS	43	3.226718	1.087112	2479.447331	0.015850	0.021215
RS	44	3.509206	1.064103	2109.462716	0.013485	0.018072
RS	45	3.815682	1.064103	1712.166738	0.010945	0.014687
RS	46	4.148182	1.059571	1360.675911	0.008698	0.011673
RS	47	4.508917	1.059571	1047.415254	0.006696	0.008985
RS	48	4.900283	1.066808	778.750429	0.004978	0.006678
RS	49	5.324882	1.066808	565.646822	0.003616	0.004848
RS	50	5.785536	1.079374	393.435463	0.002515	0.003372
RS	51	6.285306	1.079374	267.641841	0.001711	0.002293
RS	52	6.827514	1.092131	173.436008	0.001109	0.001487
RS	53	7.415764	1.092131	109.321032	0.000699	0.000938
RS	54	8.053966	1.104296	65.274749	0.000417	0.000560
RS	55	8.746360	1.104296	37.634461	0.000241	0.000323
RS	56	9.497549	1.104296	20.561447	0.000131	0.000177
RS	57	10.312525	1.104296	10.596479	0.000068	0.000091
RS	58	11.196704	1.116924	5.089241	0.000033	0.000044
RS	59	12.155964	1.116924	2.321601	0.000015	0.000020
RS	60	13.196680	1.116924	0.983794	0.000006	0.000008
RS	61	14.325767	1.116924	0.384845	0.000002	0.000003
RS	62	15.550732	1.116924	0.138035	0.000001	0.000001
RS	63	16.879714	1.116924	0.062877	0.000000	0.000001
PA	4+25*2+4+6 0.254048132 0.067028225 16.879713697 0.245756478 0.289847044 0.937877676 1.205316127 1.077890022 0.924746557 0.857492125 0.874208759 0.961195592 1.105933333 1.288160719 1.472693861 1.614792148 1.680189840 1.660737810 1.573218984 1.449106274 1.321296651 1.213267397 1.135179133 1.087112381 1.064103291 1.059570717 1.066808159 1.079373885 1.092131268 1.104295500 1.116924220
//
IT	4573
RD	13
LK	-1120201.155262
QD	-184.580070 -> -146.449619
RI	0.0753520452
TR	0.251941	0.067732
MT	16.996422
MM	C_pi: 1.032023, n_recomb: 159428.562731
RS	0	0.000000	0.249018	5172.145451	0.032442	0.002944
RS	1	0.008503	0.249018	5417.353887	0.033980	0.019787
RS	2	0.017730	0.249018	5657.189466	0.035484	0.035859
RS	3	0.027741	0.249018	5888.443867	0.036935	0.043954
RS	4	0.038603	0.284033	5370.161798	0.033684	0.037030
RS	5	0.050389	0.284033	5582.504794	0.035016	0.032314
RS	6	0.063177	0.967486	1726.902401	0.010832	0.008818
RS	7	0.077052	0.967486	1846.844024	0.011584	0.008366
RS	8	0.092107	1.247346	1532.982578	0.009615	0.006519
RS	9	0.108443	1.247346	1641.726503	0.010298	0.006794
RS	10	0.126167	1.100577	1988.393989	0.012472	0.008136
RS	11	0.145399	1.100577	2119.962284	0.013297	0.008868
RS	12	0.166266	0.931190	2662.432114	0.016700	0.011352
RS	13	0.188907	0.931190	2818.769873	0.017680	0.012476
RS	14	0.213474	0.855824	3236.255439	0.020299	0.014744
RS	15	0.240129	0.855824	3402.454964	0.021342	0.016077
RS	16	0.269052	0.869386	3512.958345	0.022035	0.017118
RS	17	0.300433	0.869386	3674.965755	0.023051	0.018492
RS	18	0.334483	0.956526	3490.079923	0.021891	0.018106
RS	19	0.371429	0.956526	3642.123008	0.022845	0.019426
RS	20	0.411516	1.104569	3290.431852	0.020639	0.018076
RS	21	0.455011	1.104569	3431.851527	0.021526	0.019319
RS	22	0.502205	1.293283	3057.043197	0.019175	0.017708
RS	23	0.553413	1.293283	3188.547479	0.020000	0.018892
RS	24	0.608974	1.486536	2892.340632	0.018142	0.017619
RS	25	0.669261	1.486536	3014.667568	0.018909	0.018780
RS	26	0.734673	1.637261	2849.370713	0.017872	0.018238
RS	27	0.805648	1.637261	2962.303973	0.018581	0.019403
RS	28	0.882658	1.708570	2943.564050	0.018463	0.019792
RS	29	0.966216	1.708570	3043.837207	0.019092	0.020949
RS	30	1.056880	1.690886	3166.489255	0.019861	0.022331
RS	31	1.155253	1.690886	3244.451943	0.020351	0.023404
RS	32	1.261991	1.601205	3486.809093	0.021871	0.025699
RS	33	1.377805	1.601205	3522.369483	0.022094	0.026509
RS	34	1.503467	1.472439	3831.880301	0.024035	0.029362
RS	35	1.639814	1.472439	3792.581239	0.023789	0.029595
RS	36	1.787756	1.339262	4073.015429	0.025548	0.032234
RS	37	1.948277	1.339262	3921.417505	0.024597	0.031495
RS	38	2.122449	1.226470	4055.110290	0.025435	0.032899
RS	39	2.311430	1.226470	3770.851441	0.023652	0.030924
RS	40	2.516481	1.144802	3684.405914	0.023110	0.030411
RS	41	2.738968	1.144802	3288.917563	0.020629	0.027338
RS	42	2.980374	1.094398	3005.175524	0.018850	0.025070
RS	43	3.242308	1.094398	2562.946575	0.016076	0.021464
RS	44	3.526514	1.070123	2183.315163	0.013695	0.018314
RS	45	3.834887	1.070123	1772.243999	0.011116	0.014890
RS	46	4.169483	1.065164	1408.914093	0.008837	0.011842
RS	47	4.532530	1.065164	1084.390588	0.006802	0.009117
RS	48	4.926447	1.072551	806.005120	0.005056	0.006777
RS	49	5.353861	1.072551	585.303205	0.003671	0.004920
RS	50	5.817619	1.085550	406.870458	0.002552	0.003421
RS	51	6.320812	1.085550	276.713732	0.001736	0.002327
RS	52	6.866793	1.098763	179.208272	0.001124	0.001508
RS	53	7.459200	1.098763	112.932754	0.000708	0.000951
RS	54	8.101981	1.111315	67.395102	0.000423	0.000568
RS	55	8.799420	1.111315	38.846806	0.000244	0.000328
RS	56	9.556165	1.111315	21.215803	0.000133	0.000179
RS	57	10.377257	1.111315	10.928128	0.000069	0.000092
RS	58	11.268169	1.124383	5.244020	0.000033	0.000044
RS	59	12.234839	1.124383	2.390917	0.000015	0.000020
RS	60	13.283707	1.124383	1.012447	0.000006	0.000009
RS	61	14.421763	1.124383	0.395695	0.000002	0.000003
RS	62	15.656592	1.124383	0.141766	0.000001	0.000001
RS	63	16.996422	1.124383	0.064445	0.000000	0.000001
PA	4+25*2+4+6 0.251940712 0.067731955 16.996422380 0.249018463 0.284032694 0.967486434 1.247345678 1.100577012 0.931189770 0.855824287 0.869385744 0.956526088 1.104568551 1.293282891 1.486536320 1.637260541 1.708569531 1.690885896 1.601204798 1.472438511 1.339261707 1.226470341 1.144802286 1.094397632 1.070123132 1.065164259 1.072550803 1.085549983 1.098762737 1.111314667 1.124382558
//
IT	3893
RD	14
LK	-1120125.898172
QD	-175.666474 -> -140.113086
RI	0.0740358038
TR	0.249851	0.068391
MT	17.117828
MM	C_pi: 1.041564, n_recomb: 162363.218264
RS	0	0.000000	0.252408	5201.787630	0.032038	0.002940
RS	1	0.008515	0.252408	5451.350563	0.033575	0.019704
RS	2	0.017756	0.252408	5695.956032	0.035082	0.035626
RS	3	0.027784	0.252408	5932.400413	0.036538	0.043477
RS	4	0.038665	0.278480	5592.805971	0.034446	0.037783
RS	5	0.050473	0.278480	5809.126101	0.035779	0.032998
RS	6	0.063287	0.997210	1709.047350	0.010526	0.008573
RS	7	0.077191	0.997210	1828.721969	0.011263	0.008151
RS	8	0.092280	1.289827	1513.854117	0.009324	0.006338
RS	9	0.108653	1.289827	1622.112451	0.009991	0.006608
RS	10	0.126421	1.123644	1990.828663	0.012262	0.008018
RS	11	0.145702	1.123644	2123.508819	0.013079	0.008734
RS	12	0.166625	0.938275	2703.166703	0.016649	0.011327
RS	13	0.189329	0.938275	2862.589399	0.017631	0.012438
RS	14	0.213967	0.855072	3314.898728	0.020417	0.014819
RS	15	0.240703	0.855072	3485.123008	0.021465	0.016147
RS	16	0.269715	0.865570	3610.705921	0.022238	0.017245
RS	17	0.301198	0.865570	3776.602850	0.023260	0.018622
RS	18	0.335362	0.952729	3584.488756	0.022077	0.018218
RS	19	0.372436	0.952729	3739.996423	0.023035	0.019546
RS	20	0.412666	1.103698	3367.703694	0.020742	0.018125
RS	21	0.456322	1.103698	3512.256071	0.021632	0.019378
RS	22	0.503695	1.298342	3114.130676	0.019180	0.017678
RS	23	0.555103	1.298342	3248.525641	0.020008	0.018872
RS	24	0.610888	1.499735	2932.916700	0.018064	0.017516
RS	25	0.671424	1.499735	3057.989913	0.018834	0.018683
RS	26	0.737114	1.658692	2879.543085	0.017735	0.018075
RS	27	0.808399	1.658692	2995.266914	0.018448	0.019242
RS	28	0.885753	1.735833	2969.765477	0.018291	0.019582
RS	29	0.969695	1.735833	3073.141544	0.018928	0.020739
RS	30	1.060785	1.720123	3195.354958	0.019680	0.022092
RS	31	1.159631	1.720123	3276.974299	0.020183	0.023167
RS	32	1.266895	1.628647	3525.729574	0.021715	0.025463
RS	33	1.383292	1.628647	3565.463360	0.021960	0.026283
RS	34	1.509602	1.495614	3888.421723	0.023949	0.029181
RS	35	1.646667	1.495614	3853.034644	0.023731	0.029436
RS	36	1.795405	1.357391	4151.789211	0.025571	0.032168
RS	37	1.956807	1.357391	4001.947533	0.024648	0.031460
RS	38	2.131955	1.240061	4153.057865	0.025579	0.032982
RS	39	2.322016	1.240061	3865.963824	0.023811	0.031033
RS	40	2.528263	1.154947	3789.157696	0.023338	0.030620
RS	41	2.752072	1.154947	3385.097397	0.020849	0.027550
RS	42	2.994940	1.102269	3100.180527	0.019094	0.025328
RS	43	3.258489	1.102269	2645.218963	0.016292	0.021700
RS	44	3.544481	1.076748	2256.404620	0.013897	0.018546
RS	45	3.854826	1.076748	1831.890952	0.011283	0.015085
RS	46	4.191599	1.071347	1457.006765	0.008974	0.012007
RS	47	4.557049	1.071347	1121.366619	0.006907	0.009246
RS	48	4.953620	1.078848	833.367198	0.005133	0.006873
RS	49	5.383960	1.078848	605.094545	0.003727	0.004991
RS	50	5.850946	1.092238	420.448634	0.002590	0.003470
RS	51	6.357698	1.092238	285.907246	0.001761	0.002360
RS	52	6.907602	1.105861	185.079034	0.001140	0.001529
RS	53	7.504334	1.105861	116.614666	0.000718	0.000964
RS	54	8.151880	1.118721	69.565195	0.000428	0.000576
RS	55	8.854567	1.118721	40.088838	0.000247	0.000332
RS	56	9.617092	1.118721	21.886791	0.000135	0.000182
RS	57	10.444550	1.118721	11.268479	0.000069	0.000094
RS	58	11.342470	1.132231	5.402954	0.000033	0.000045
RS	59	12.316852	1.132231	2.462146	0.000015	0.000020
RS	60	13.374207	1.132231	1.041907	0.000006	0.000009
RS	61	14.521601	1.132231	0.406854	0.000003	0.000003
RS	62	15.766701	1.132231	0.145605	0.000001	0.000001
RS	63	17.117828	1.132231	0.066057	0.000000	0.000001
PA	4+25*2+4+6 0.249850999 0.068390848 17.117828176 0.252407932 0.278479899 0.997210150 1.289827300 1.123643896 0.938274647 0.855071771 0.865570176 0.952729451 1.103698444 1.298342177 1.499734842 1.658691720 1.735832968 1.720123121 1.628647017 1.495613870 1.357390561 1.240060543 1.154947000 1.102269209 1.076747515 1.071346538 1.078847555 1.092237770 1.105861215 1.118720775 1.132230884
//
IT	4871
RD	15
LK	-1120055.921767
QD	-167.684422 -> -134.574367
RI	0.0727565462
TR	0.247770	0.069004
MT	17.244982
MM	C_pi: 1.051197, n_recomb: 165229.562355
RS	0	0.000000	0.255908	5226.776672	0.031633	0.002935
RS	1	0.008528	0.255908	5480.536278	0.033169	0.019613
RS	2	0.017784	0.255908	5729.770200	0.034678	0.035380
RS	3	0.027828	0.255908	5971.283699	0.036139	0.042995
RS	4	0.038730	0.273169	5818.063701	0.035212	0.038537
RS	5	0.050561	0.273169	6038.092851	0.036544	0.033682
RS	6	0.063401	1.027032	1691.612934	0.010238	0.008341
RS	7	0.077336	1.027032	1810.994802	0.010960	0.007947
RS	8	0.092460	1.332692	1495.121389	0.009049	0.006167
RS	9	0.108873	1.332692	1602.868933	0.009701	0.006431
RS	10	0.126686	1.147010	1992.138571	0.012057	0.007902
RS	11	0.146018	1.147010	2125.844301	0.012866	0.008603
RS	12	0.166999	0.945888	2741.146863	0.016590	0.011296
RS	13	0.189769	0.945888	2903.551034	0.017573	0.012395
RS	14	0.214481	0.855108	3389.966732	0.020517	0.014881
RS	15	0.241300	0.855108	3564.137465	0.021571	0.016205
RS	16	0.270407	0.862646	3705.065616	0.022424	0.017359
RS	17	0.301996	0.862646	3874.801175	0.023451	0.018739
RS	18	0.336279	0.949727	3676.355035	0.022250	0.018321
RS	19	0.373485	0.949727	3835.296459	0.023212	0.019656
RS	20	0.413865	1.103313	3443.511047	0.020841	0.018173
RS	21	0.457688	1.103313	3591.178758	0.021734	0.019435
RS	22	0.505249	1.303409	3170.755385	0.019190	0.017654
RS	23	0.556865	1.303409	3308.026735	0.020021	0.018856
RS	24	0.612884	1.512436	2973.765045	0.017998	0.017426
RS	25	0.673679	1.512436	3101.559298	0.018771	0.018597
RS	26	0.739660	1.679268	2910.381981	0.017614	0.017929
RS	27	0.811268	1.679268	3028.844138	0.018331	0.019097
RS	28	0.888982	1.762169	2996.605071	0.018136	0.019391
RS	29	0.973324	1.762169	3102.990446	0.018780	0.020548
RS	30	1.064859	1.748622	3224.379557	0.019515	0.021871
RS	31	1.164200	1.748622	3309.519864	0.020030	0.022948
RS	32	1.272013	1.655682	3563.898955	0.021569	0.025241
RS	33	1.389020	1.655682	3607.663554	0.021834	0.026071
RS	34	1.516006	1.518729	3943.030985	0.023864	0.029006
RS	35	1.653822	1.518729	3911.498311	0.023673	0.029283
RS	36	1.803391	1.375743	4227.591217	0.025586	0.032098
RS	37	1.965715	1.375743	4079.655532	0.024691	0.031420
RS	38	2.141882	1.254070	4247.648509	0.025708	0.033052
RS	39	2.333074	1.254070	3958.127031	0.023955	0.031129
RS	40	2.540570	1.165628	3891.019530	0.023549	0.030811
RS	41	2.765762	1.165628	3478.948436	0.021055	0.027747
RS	42	3.010159	1.110735	3193.289456	0.019326	0.025573
RS	43	3.275398	1.110735	2726.116582	0.016499	0.021926
RS	44	3.563258	1.083982	2328.581005	0.014093	0.018769
RS	45	3.875666	1.083982	1890.974150	0.011445	0.015275
RS	46	4.214717	1.078130	1504.829230	0.009108	0.012168
RS	47	4.582683	1.078130	1158.240885	0.007010	0.009373
RS	48	4.982030	1.085720	860.750513	0.005209	0.006969
RS	49	5.415434	1.085720	624.954940	0.003782	0.005062
RS	50	5.885799	1.099473	434.118495	0.002627	0.003518
RS	51	6.396277	1.099473	295.186183	0.001787	0.002393
RS	52	6.950290	1.113477	191.022603	0.001156	0.001550
RS	53	7.551550	1.113477	120.350356	0.000728	0.000978
RS	54	8.204087	1.126620	71.772757	0.000434	0.000584
RS	55	8.912273	1.126620	41.354473	0.000250	0.000337
RS	56	9.680854	1.126620	22.571648	0.000137	0.000184
RS	57	10.514981	1.126620	11.616406	0.000070	0.000095
RS	58	11.420243	1.140561	5.565696	0.000034	0.000045
RS	59	12.402708	1.140561	2.535165	0.000015	0.000021
RS	60	13.468959	1.140561	1.072138	0.000006	0.000009
RS	61	14.626142	1.140561	0.418316	0.000003	0.000003
RS	62	15.882011	1.140561	0.149550	0.000001	0.000001
RS	63	17.244982	1.140561	0.067715	0.000000	0.000001
PA	4+25*2+4+6 0.247769684 0.069003818 17.244982301 0.255908168 0.273169345 1.027032276 1.332691729 1.147009923 0.945887677 0.855107651 0.862645529 0.949726550 1.103313072 1.303408874 1.512435538 1.679268051 1.762168620 1.748622437 1.655681995 1.518728950 1.375742808 1.254069787 1.165627695 1.110734570 1.083981789 1.078129581 1.085720401 1.099472996 1.113476708 1.126620067 1.140561181
//
IT	4563
RD	16
LK	-1119990.721141
QD	-160.496230 -> -129.589744
RI	0.0715116885
TR	0.245702	0.069574
MT	17.377069
MM	C_pi: 1.060905, n_recomb: 168031.031705
RS	0	0.000000	0.259526	5247.196603	0.031228	0.002927
RS	1	0.008541	0.259526	5504.990652	0.032762	0.019512
RS	2	0.017812	0.259526	5758.706586	0.034272	0.035123
RS	3	0.027875	0.259526	6005.162804	0.035738	0.042507
RS	4	0.038797	0.268093	6045.732912	0.035980	0.039291
RS	5	0.050652	0.268093	6269.196332	0.037310	0.034366
RS	6	0.063519	1.056957	1674.586152	0.009966	0.008122
RS	7	0.077486	1.056957	1793.652747	0.010675	0.007754
RS	8	0.092645	1.375891	1476.834057	0.008789	0.006004
RS	9	0.109099	1.375891	1584.052440	0.009427	0.006264
RS	10	0.126959	1.170606	1992.530956	0.011858	0.007789
RS	11	0.146344	1.170606	2127.185937	0.012659	0.008475
RS	12	0.167385	0.953943	2776.646203	0.016525	0.011261
RS	13	0.190223	0.953943	2941.935297	0.017508	0.012347
RS	14	0.215011	0.855817	3461.727683	0.020602	0.014934
RS	15	0.241917	0.855817	3639.771786	0.021661	0.016252
RS	16	0.271121	0.860496	3796.216912	0.022592	0.017462
RS	17	0.302820	0.860496	3969.744522	0.023625	0.018844
RS	18	0.337225	0.947421	3765.792863	0.022411	0.018416
RS	19	0.374570	0.947421	3928.139756	0.023377	0.019758
RS	20	0.415104	1.103365	3517.883642	0.020936	0.018218
RS	21	0.459100	1.103365	3668.649683	0.021833	0.019488
RS	22	0.506854	1.308488	3226.889228	0.019204	0.017635
RS	23	0.558687	1.308488	3367.022664	0.020038	0.018844
RS	24	0.614947	1.524683	3014.814091	0.017942	0.017345
RS	25	0.676012	1.524683	3145.306242	0.018719	0.018522
RS	26	0.742293	1.699065	2941.770778	0.017507	0.017797
RS	27	0.814235	1.699065	3062.925390	0.018228	0.018966
RS	28	0.892322	1.787638	3023.997152	0.017997	0.019216
RS	29	0.977079	1.787638	3133.309724	0.018647	0.020373
RS	30	1.069075	1.776413	3253.554089	0.019363	0.021667
RS	31	1.168928	1.776413	3342.094160	0.019890	0.022746
RS	32	1.277310	1.682312	3601.403656	0.021433	0.025033
RS	33	1.394949	1.682312	3649.067929	0.021717	0.025873
RS	34	1.522636	1.541755	3995.904264	0.023781	0.028838
RS	35	1.661229	1.541755	3968.165504	0.023616	0.029136
RS	36	1.811660	1.394264	4300.684928	0.025595	0.032024
RS	37	1.974939	1.394264	4154.779016	0.024726	0.031376
RS	38	2.152165	1.268426	4339.131612	0.025823	0.033109
RS	39	2.344527	1.268426	4047.546352	0.024088	0.031213
RS	40	2.553320	1.176763	3990.159866	0.023747	0.030986
RS	41	2.779946	1.176763	3570.594768	0.021250	0.027930
RS	42	3.025929	1.119706	3284.585827	0.019547	0.025804
RS	43	3.292921	1.119706	2805.690517	0.016697	0.022140
RS	44	3.582719	1.091738	2399.864717	0.014282	0.018983
RS	45	3.897268	1.091738	1949.497594	0.011602	0.015457
RS	46	4.238684	1.085428	1552.370918	0.009239	0.012324
RS	47	4.609261	1.085428	1194.998384	0.007112	0.009497
RS	48	5.011490	1.093089	888.135972	0.005286	0.007064
RS	49	5.448074	1.093089	644.867469	0.003838	0.005132
RS	50	5.921948	1.107178	447.865914	0.002665	0.003567
RS	51	6.436296	1.107178	304.539392	0.001812	0.002427
RS	52	6.994576	1.121540	197.029940	0.001173	0.001572
RS	53	7.600540	1.121540	124.133785	0.000739	0.000991
RS	54	8.258261	1.134941	74.014138	0.000440	0.000592
RS	55	8.972160	1.134941	42.641398	0.000254	0.000341
RS	56	9.747034	1.134941	23.268989	0.000138	0.000187
RS	57	10.588092	1.134941	11.971129	0.000071	0.000096
RS	58	11.500986	1.149274	5.731924	0.000034	0.000046
RS	59	12.491853	1.149274	2.609756	0.000016	0.000021
RS	60	13.567352	1.149274	1.103014	0.000007	0.000009
RS	61	14.734712	1.149274	0.430016	0.000003	0.000003
RS	62	16.001779	1.149274	0.153574	0.000001	0.000001
RS	63	17.377069	1.149274	0.069403	0.000000	0.000001
PA	4+25*2+4+6 0.245702295 0.069574399 17.377069127 0.259525767 0.268092958 1.056956564 1.375891451 1.170605877 0.953943151 0.855817080 0.860495858 0.947420561 1.103364630 1.308487884 1.524683431 1.699065283 1.787637547 1.776413263 1.682311517 1.541755181 1.394264379 1.268426260 1.176762885 1.119706133 1.091737616 1.085427634 1.093089252 1.107178186 1.121539671 1.134940980 1.149274325
//
IT	3937
RD	17
LK	-1119929.831318
QD	-153.994117 -> -125.084074
RI	0.0703005358
TR	0.243654	0.070106
MT	17.513358
MM	C_pi: 1.070670, n_recomb: 170770.189863
RS	0	0.000000	0.263252	5263.408605	0.030822	0.002919
RS	1	0.008555	0.263252	5525.073400	0.032354	0.019404
RS	2	0.017841	0.263252	5783.120570	0.033865	0.034855
RS	3	0.027922	0.263252	6034.385640	0.035336	0.042015
RS	4	0.038865	0.263250	6275.356255	0.036747	0.040046
RS	5	0.050744	0.263250	6501.973761	0.038074	0.035048
RS	6	0.063640	1.087011	1657.901833	0.009708	0.007913
RS	7	0.077639	1.087011	1776.630196	0.010404	0.007569
RS	8	0.092835	1.419413	1458.983804	0.008544	0.005849
RS	9	0.109332	1.419413	1565.657605	0.009168	0.006105
RS	10	0.127239	1.194391	1992.132585	0.011666	0.007678
RS	11	0.146678	1.194391	2127.666638	0.012459	0.008351
RS	12	0.167781	0.962367	2809.891978	0.016454	0.011222
RS	13	0.190688	0.962367	2977.974578	0.017438	0.012296
RS	14	0.215556	0.857110	3530.376423	0.020673	0.014978
RS	15	0.242550	0.857110	3712.223483	0.021738	0.016291
RS	16	0.271854	0.859019	3884.321632	0.022746	0.017555
RS	17	0.303665	0.859019	4061.597104	0.023784	0.018938
RS	18	0.338197	0.945733	3852.865811	0.022562	0.018504
RS	19	0.375683	0.945733	4018.590801	0.023532	0.019852
RS	20	0.416376	1.103804	3590.847327	0.021027	0.018261
RS	21	0.460550	1.103804	3744.693950	0.021928	0.019540
RS	22	0.508502	1.313583	3282.484422	0.019222	0.017619
RS	23	0.560558	1.313583	3425.464607	0.020059	0.018836
RS	24	0.617066	1.536522	3055.971275	0.017895	0.017274
RS	25	0.678408	1.536522	3189.138947	0.018675	0.018455
RS	26	0.744998	1.718134	2973.616358	0.017413	0.017677
RS	27	0.817284	1.718134	3097.421772	0.018138	0.018849
RS	28	0.895754	1.812291	3051.849511	0.017871	0.019056
RS	29	0.980937	1.812291	3164.015845	0.018528	0.020214
RS	30	1.073407	1.803529	3282.831111	0.019224	0.021478
RS	31	1.173787	1.803529	3374.661932	0.019761	0.022560
RS	32	1.282755	1.708533	3638.298992	0.021305	0.024837
RS	33	1.401044	1.708533	3689.741261	0.021606	0.025686
RS	34	1.529453	1.564666	4047.186981	0.023700	0.028675
RS	35	1.668846	1.564666	4023.179742	0.023559	0.028994
RS	36	1.820164	1.412908	4371.273841	0.025597	0.031947
RS	37	1.984427	1.412908	4227.500367	0.024755	0.031329
RS	38	2.162742	1.283067	4427.704347	0.025928	0.033156
RS	39	2.356310	1.283067	4134.381428	0.024210	0.031287
RS	40	2.566438	1.188279	4086.715484	0.023931	0.031148
RS	41	2.794542	1.188279	3660.132712	0.021433	0.028101
RS	42	3.042159	1.129107	3374.123571	0.019758	0.026022
RS	43	3.310958	1.129107	2883.967557	0.016888	0.022345
RS	44	3.602752	1.099940	2470.252859	0.014465	0.019189
RS	45	3.919509	1.099940	2007.447934	0.011755	0.015634
RS	46	4.263362	1.093167	1599.609835	0.009367	0.012476
RS	47	4.636631	1.093167	1231.616168	0.007212	0.009618
RS	48	5.041831	1.100883	915.501234	0.005361	0.007156
RS	49	5.481695	1.100883	664.812751	0.003893	0.005201
RS	50	5.959188	1.115287	461.674149	0.002703	0.003615
RS	51	6.477528	1.115287	313.954295	0.001838	0.002460
RS	52	7.040210	1.129984	203.092211	0.001189	0.001594
RS	53	7.651027	1.129984	127.958816	0.000749	0.001005
RS	54	8.314098	1.143619	76.285314	0.000447	0.000600
RS	55	9.033892	1.143619	43.947081	0.000257	0.000346
RS	56	9.815261	1.143619	23.977313	0.000140	0.000189
RS	57	10.663473	1.143619	12.331810	0.000072	0.000097
RS	58	11.584247	1.158386	5.900955	0.000035	0.000047
RS	59	12.583789	1.158386	2.685751	0.000016	0.000021
RS	60	13.668838	1.158386	1.134531	0.000007	0.000009
RS	61	14.846709	1.158386	0.441980	0.000003	0.000004
RS	62	16.125342	1.158386	0.157696	0.000001	0.000001
RS	63	17.513358	1.158386	0.071137	0.000000	0.000001
PA	4+25*2+4+6 0.243653504 0.070105873 17.513357785 0.263252297 0.263250057 1.087010863 1.419412920 1.194391330 0.962367446 0.857109946 0.859018719 0.945732766 1.103804471 1.313582943 1.536522500 1.718134024 1.812291007 1.803529343 1.708533459 1.564665899 1.412907740 1.283066843 1.188278838 1.129107353 1.099939891 1.093167151 1.100882747 1.115286873 1.129984300 1.143619375 1.158385856
//
IT	4137
RD	18
LK	-1119872.850409
QD	-148.091258 -> -121.328965
RI	0.0691286195
TR	0.241597	0.070591
MT	17.657329
MM	C_pi: 1.080595, n_recomb: 173443.991807
RS	0	0.000000	0.267089	5275.666195	0.030417	0.002909
RS	1	0.008569	0.267089	5541.050456	0.031947	0.019289
RS	2	0.017872	0.267089	5803.288502	0.033459	0.034578
RS	3	0.027971	0.267089	6059.236380	0.034935	0.041521
RS	4	0.038937	0.258633	6506.770442	0.037515	0.040798
RS	5	0.050842	0.258633	6736.267941	0.038838	0.035727
RS	6	0.063767	1.117231	1641.535967	0.009464	0.007715
RS	7	0.077800	1.117231	1759.910037	0.010147	0.007394
RS	8	0.093035	1.463277	1441.576020	0.008311	0.005702
RS	9	0.109575	1.463277	1547.698106	0.008923	0.005953
RS	10	0.127533	1.218369	1991.069108	0.011480	0.007570
RS	11	0.147029	1.218369	2127.424560	0.012266	0.008230
RS	12	0.168196	0.971150	2841.062740	0.016380	0.011179
RS	13	0.191177	0.971150	3011.858684	0.017365	0.012243
RS	14	0.216127	0.858954	3596.087330	0.020733	0.015014
RS	15	0.243215	0.858954	3781.676543	0.021803	0.016322
RS	16	0.272624	0.858195	3969.433864	0.022886	0.017639
RS	17	0.304553	0.858195	4150.420836	0.023929	0.019023
RS	18	0.339217	0.944668	3937.562007	0.022702	0.018586
RS	19	0.376852	0.944668	4106.643811	0.023677	0.019938
RS	20	0.417712	1.104693	3662.318125	0.021115	0.018303
RS	21	0.462073	1.104693	3819.231459	0.022020	0.019588
RS	22	0.510235	1.318824	3337.403750	0.019242	0.017608
RS	23	0.562524	1.318824	3483.218216	0.020083	0.018831
RS	24	0.619293	1.548157	3097.049080	0.017856	0.017211
RS	25	0.680927	1.548157	3232.873595	0.018639	0.018397
RS	26	0.747841	1.736738	3005.694052	0.017329	0.017569
RS	27	0.820490	1.736738	3132.114994	0.018058	0.018743
RS	28	0.899363	1.836419	3079.931155	0.017757	0.018910
RS	29	0.984995	1.836419	3194.888256	0.018420	0.020068
RS	30	1.077965	1.830256	3312.002283	0.019096	0.021302
RS	31	1.178900	1.830256	3407.029271	0.019643	0.022387
RS	32	1.288484	1.734616	3674.407396	0.021185	0.024653
RS	33	1.407459	1.734616	3729.522232	0.021503	0.025511
RS	34	1.536627	1.587699	4096.744388	0.023620	0.028519
RS	35	1.676864	1.587699	4076.418515	0.023503	0.028857
RS	36	1.829117	1.431880	4439.242311	0.025595	0.031869
RS	37	1.994417	1.431880	4297.707949	0.024779	0.031279
RS	38	2.173880	1.298174	4513.229979	0.026021	0.033194
RS	39	2.368720	1.298174	4218.495355	0.024322	0.031353
RS	40	2.580256	1.200343	4180.503761	0.024103	0.031297
RS	41	2.809918	1.200343	3747.387410	0.021606	0.028261
RS	42	3.059258	1.139099	3461.699015	0.019959	0.026229
RS	43	3.329964	1.139099	2960.764743	0.017070	0.022540
RS	44	3.623865	1.108750	2539.558482	0.014642	0.019388
RS	45	3.942950	1.108750	2064.667771	0.011904	0.015806
RS	46	4.289375	1.101519	1646.400174	0.009492	0.012624
RS	47	4.665485	1.101519	1267.979572	0.007311	0.009737
RS	48	5.073823	1.109284	942.751068	0.005435	0.007248
RS	49	5.517149	1.109284	684.720572	0.003948	0.005269
RS	50	5.998462	1.123996	475.489655	0.002741	0.003663
RS	51	6.521018	1.123996	323.394058	0.001865	0.002494
RS	52	7.088349	1.139026	209.183083	0.001206	0.001615
RS	53	7.704293	1.139026	131.808942	0.000760	0.001019
RS	54	8.373015	1.152923	78.573994	0.000453	0.000608
RS	55	9.099038	1.152923	45.265469	0.000261	0.000351
RS	56	9.887270	1.152923	24.693854	0.000142	0.000192
RS	57	10.743044	1.152923	12.697289	0.000073	0.000099
RS	58	11.672145	1.168112	6.072524	0.000035	0.000047
RS	59	12.680858	1.168112	2.762965	0.000016	0.000022
RS	60	13.776004	1.168112	1.166576	0.000007	0.000009
RS	61	14.964990	1.168112	0.454150	0.000003	0.000004
RS	62	16.255855	1.168112	0.161889	0.000001	0.000001
RS	63	17.657329	1.168112	0.072899	0.000000	0.000001
PA	4+25*2+4+6 0.241597020 0.070590996 17.657329366 0.267088682 0.258633410 1.117231411 1.463276843 1.218368550 0.971149790 0.858954009 0.858194631 0.944668499 1.104692924 1.318824366 1.548157407 1.736738011 1.836418569 1.830256106 1.734616238 1.587699029 1.431879890 1.298173753 1.200343215 1.139098986 1.108750311 1.101518822 1.109283916 1.123996329 1.139025675 1.152922538 1.168111629
//
IT	4545
RD	19
LK	-1119819.516888
QD	-142.712524 -> -117.280258
RI	0.0679761754
TR	0.239597	0.071053
MT	17.800110
MM	C_pi: 1.090443, n_recomb: 176068.855757
RS	0	0.000000	0.271052	5283.750029	0.030010	0.002897
RS	1	0.008582	0.271052	5552.668759	0.031537	0.019164
RS	2	0.017901	0.271052	5818.925550	0.033049	0.034289
RS	3	0.028020	0.271052	6079.401622	0.034529	0.041024
RS	4	0.039008	0.254239	6739.478980	0.038278	0.041548
RS	5	0.050938	0.254239	6971.570166	0.039596	0.036405
RS	6	0.063892	1.147635	1625.423770	0.009232	0.007527
RS	7	0.077958	1.147635	1743.416087	0.009902	0.007226
RS	8	0.093231	1.507439	1424.589886	0.008091	0.005561
RS	9	0.109815	1.507439	1530.145602	0.008691	0.005809
RS	10	0.127822	1.242446	1989.452945	0.011299	0.007465
RS	11	0.147375	1.242446	2126.567135	0.012078	0.008112
RS	12	0.168606	0.980157	2870.430146	0.016303	0.011134
RS	13	0.191659	0.980157	3043.854705	0.017288	0.012187
RS	14	0.216690	0.861192	3659.197639	0.020783	0.015042
RS	15	0.243870	0.861192	3848.462973	0.021858	0.016346
RS	16	0.273382	0.857836	4051.943519	0.023013	0.017714
RS	17	0.305428	0.857836	4236.601818	0.024062	0.019099
RS	18	0.340223	0.944016	4020.274465	0.022834	0.018661
RS	19	0.378005	0.944016	4192.688503	0.023813	0.020018
RS	20	0.419030	1.105796	3732.657566	0.021200	0.018343
RS	21	0.463575	1.105796	3892.620569	0.022109	0.019635
RS	22	0.511944	1.323938	3391.992712	0.019265	0.017599
RS	23	0.564464	1.323938	3540.626739	0.020109	0.018829
RS	24	0.621491	1.559260	3138.375305	0.017825	0.017155
RS	25	0.683412	1.559260	3276.837643	0.018611	0.018345
RS	26	0.750648	1.754483	3038.336508	0.017257	0.017472
RS	27	0.823655	1.754483	3167.339767	0.017989	0.018647
RS	28	0.902927	1.859554	3108.632037	0.017656	0.018776
RS	29	0.989002	1.859554	3226.320743	0.018324	0.019936
RS	30	1.082465	1.856072	3341.563180	0.018979	0.021140
RS	31	1.183950	1.856072	3439.694180	0.019536	0.022227
RS	32	1.294144	1.760012	3710.368756	0.021073	0.024479
RS	33	1.413796	1.760012	3769.044091	0.021407	0.025346
RS	34	1.543716	1.610298	4145.398204	0.023544	0.028368
RS	35	1.684787	1.610298	4128.672467	0.023449	0.028725
RS	36	1.837966	1.450636	4505.540936	0.025590	0.031789
RS	37	2.004291	1.450636	4366.282563	0.024799	0.031228
RS	38	2.184890	1.313218	4596.678787	0.026107	0.033223
RS	39	2.380990	1.313218	4300.747932	0.024427	0.031410
RS	40	2.593919	1.212438	4272.395768	0.024265	0.031434
RS	41	2.825123	1.212438	3833.093940	0.021770	0.028411
RS	42	3.076170	1.149170	3547.985437	0.020151	0.026425
RS	43	3.348764	1.149170	3036.624356	0.017247	0.022726
RS	44	3.644752	1.117655	2608.246191	0.014814	0.019578
RS	45	3.966143	1.117655	2121.514425	0.012049	0.015971
RS	46	4.315117	1.109958	1693.030340	0.009616	0.012769
RS	47	4.694042	1.109958	1304.300151	0.007408	0.009853
RS	48	5.105488	1.117751	970.047688	0.005509	0.007337
RS	49	5.552247	1.117751	704.703781	0.004002	0.005336
RS	50	6.037348	1.132738	489.396248	0.002780	0.003710
RS	51	6.564082	1.132738	332.912730	0.001891	0.002527
RS	52	7.136023	1.148051	215.341776	0.001223	0.001637
RS	53	7.757051	1.148051	135.706244	0.000771	0.001033
RS	54	8.431378	1.162135	80.896704	0.000459	0.000617
RS	55	9.163579	1.162135	46.603097	0.000265	0.000356
RS	56	9.958620	1.162135	25.420560	0.000144	0.000194
RS	57	10.821896	1.162135	13.067747	0.000074	0.000100
RS	58	11.759261	1.177764	6.246218	0.000035	0.000048
RS	59	12.777076	1.177764	2.841118	0.000016	0.000022
RS	60	13.882243	1.177764	1.198998	0.000007	0.000009
RS	61	15.082262	1.177764	0.466456	0.000003	0.000004
RS	62	16.385271	1.177764	0.166125	0.000001	0.000001
RS	63	17.800110	1.177764	0.074676	0.000000	0.000001
PA	4+25*2+4+6 0.239597279 0.071053154 17.800110142 0.271052184 0.254238687 1.147635270 1.507439377 1.242445998 0.980156701 0.861191960 0.857836155 0.944016243 1.105795957 1.323938292 1.559260220 1.754483421 1.859553840 1.856071581 1.760012422 1.610298063 1.450635679 1.313218353 1.212437929 1.149169803 1.117655093 1.109958460 1.117751312 1.132737889 1.148050591 1.162135423 1.177763517
//
IT	4200
RD	20
LK	-1119769.355011
QD	-137.803368 -> -113.890437
RI	0.0668539407
TR	0.237624	0.071484
MT	17.945620
MM	C_pi: 1.100289, n_recomb: 178634.457689
RS	0	0.000000	0.275098	5288.593455	0.029606	0.002884
RS	1	0.008596	0.275098	5560.879804	0.031130	0.019038
RS	2	0.017932	0.275098	5830.993220	0.032642	0.033998
RS	3	0.028070	0.275098	6095.843168	0.034125	0.040528
RS	4	0.039079	0.250037	6973.490057	0.039038	0.042293
RS	5	0.051035	0.250037	7207.875217	0.040350	0.037076
RS	6	0.064018	1.178164	1609.572854	0.009010	0.007348
RS	7	0.078118	1.178164	1727.162936	0.009669	0.007065
RS	8	0.093430	1.551824	1408.022240	0.007882	0.005428
RS	9	0.110058	1.551824	1513.003297	0.008470	0.005672
RS	10	0.128115	1.266572	1987.339054	0.011125	0.007362
RS	11	0.147725	1.266572	2125.156558	0.011897	0.007998
RS	12	0.169020	0.989358	2898.030129	0.016223	0.011087
RS	13	0.192146	0.989358	3074.000478	0.017208	0.012130
RS	14	0.217260	0.863794	3719.668497	0.020823	0.015064
RS	15	0.244533	0.863794	3912.540460	0.021902	0.016364
RS	16	0.274151	0.857928	4131.674640	0.023129	0.017781
RS	17	0.306314	0.857928	4319.957562	0.024183	0.019166
RS	18	0.341243	0.943793	4100.708811	0.022956	0.018730
RS	19	0.379174	0.943793	4276.422636	0.023940	0.020092
RS	20	0.420366	1.107182	3801.502819	0.021281	0.018381
RS	21	0.465098	1.107182	3964.489661	0.022193	0.019679
RS	22	0.513676	1.329067	3445.832371	0.019290	0.017593
RS	23	0.566430	1.329067	3597.262354	0.020138	0.018828
RS	24	0.623719	1.570050	3179.496375	0.017799	0.017105
RS	25	0.685933	1.570050	3320.569854	0.018589	0.018300
RS	26	0.753495	1.771655	3071.056178	0.017192	0.017383
RS	27	0.826865	1.771655	3202.603646	0.017928	0.018561
RS	28	0.906542	1.882019	3137.438214	0.017563	0.018653
RS	29	0.993068	1.882019	3257.799093	0.018237	0.019813
RS	30	1.087033	1.881307	3370.976739	0.018871	0.020988
RS	31	1.189075	1.881307	3472.125921	0.019437	0.022078
RS	32	1.299889	1.785031	3745.646250	0.020968	0.024315
RS	33	1.420229	1.785031	3807.783406	0.021316	0.025190
RS	34	1.550914	1.632745	4192.602418	0.023470	0.028223
RS	35	1.692833	1.632745	4179.416563	0.023396	0.028598
RS	36	1.846952	1.469425	4569.623217	0.025581	0.031709
RS	37	2.014320	1.469425	4432.705665	0.024814	0.031175
RS	38	2.196076	1.328424	4677.505728	0.026185	0.033246
RS	39	2.393455	1.328424	4380.631851	0.024523	0.031461
RS	40	2.607803	1.224768	4361.866200	0.024418	0.031561
RS	41	2.840576	1.224768	3916.778885	0.021926	0.028552
RS	42	3.093360	1.159515	3632.522999	0.020335	0.026611
RS	43	3.367874	1.159515	3111.148575	0.017416	0.022904
RS	44	3.665986	1.126848	2675.953081	0.014980	0.019762
RS	45	3.989725	1.126848	2177.688888	0.012191	0.016132
RS	46	4.341295	1.118685	1739.247407	0.009736	0.012909
RS	47	4.723086	1.118685	1340.379946	0.007503	0.009967
RS	48	5.137698	1.126496	997.233151	0.005583	0.007426
RS	49	5.587951	1.126496	724.646044	0.004057	0.005403
RS	50	6.076910	1.141743	503.305986	0.002818	0.003758
RS	51	6.607902	1.141743	342.450528	0.001917	0.002560
RS	52	7.184540	1.157325	221.525134	0.001240	0.001658
RS	53	7.810748	1.157325	139.624867	0.000782	0.001047
RS	54	8.490788	1.171582	83.236160	0.000466	0.000625
RS	55	9.229286	1.171582	47.951637	0.000268	0.000361
RS	56	10.031269	1.171582	26.153781	0.000146	0.000197
RS	57	10.902193	1.171582	13.441766	0.000075	0.000101
RS	58	11.847985	1.187664	6.421592	0.000036	0.000048
RS	59	12.875082	1.187664	2.920094	0.000016	0.000022
RS	60	13.990472	1.187664	1.231783	0.000007	0.000009
RS	61	15.201745	1.187664	0.478905	0.000003	0.000004
RS	62	16.517144	1.187664	0.170412	0.000001	0.000001
RS	63	17.945620	1.187664	0.076474	0.000000	0.000001
PA	4+25*2+4+6 0.237624072 0.071483812 17.945619952 0.275098479 0.250036900 1.178164424 1.551823672 1.266571519 0.989358383 0.863793828 0.857927782 0.943792917 1.107181661 1.329066998 1.570050084 1.771655427 1.882019160 1.881307059 1.785031195 1.632745005 1.469424788 1.328423531 1.224768330 1.159514870 1.126848299 1.118685319 1.126496403 1.141742962 1.157324998 1.171581729 1.187663778
//
IT	4378
RD	21
LK	-1119722.175628
QD	-133.304765 -> -110.788081
RI	0.0657617141
TR	0.235680	0.071885
MT	18.093350
MM	C_pi: 1.110135, n_recomb: 181145.475471
RS	0	0.000000	0.279237	5290.255918	0.029204	0.002871
RS	1	0.008610	0.279237	5565.743541	0.030725	0.018907
RS	2	0.017962	0.279237	5839.551954	0.032237	0.033702
RS	3	0.028119	0.279237	6108.621988	0.033722	0.040033
RS	4	0.039151	0.246034	7208.296821	0.039793	0.043033
RS	5	0.051133	0.246034	7444.687729	0.041098	0.037741
RS	6	0.064146	1.208888	1593.922777	0.008799	0.007176
RS	7	0.078280	1.208888	1711.089155	0.009446	0.006911
RS	8	0.093630	1.596451	1391.867403	0.007684	0.005300
RS	9	0.110303	1.596451	1496.268032	0.008260	0.005540
RS	10	0.128411	1.290749	1984.807697	0.010957	0.007262
RS	11	0.148078	1.290749	2123.278742	0.011721	0.007888
RS	12	0.169438	0.998722	2924.073033	0.016142	0.011038
RS	13	0.192638	0.998722	3102.514381	0.017127	0.012072
RS	14	0.217836	0.866714	3777.743798	0.020855	0.015081
RS	15	0.245203	0.866714	3974.159686	0.021939	0.016376
RS	16	0.274926	0.858420	4208.845700	0.023235	0.017841
RS	17	0.307209	0.858420	4400.712585	0.024294	0.019227
RS	18	0.342272	0.943953	4179.045012	0.023070	0.018793
RS	19	0.380354	0.943953	4358.031442	0.024058	0.020159
RS	20	0.421714	1.108824	3868.978713	0.021358	0.018416
RS	21	0.466636	1.108824	4034.967817	0.022275	0.019721
RS	22	0.515426	1.334209	3499.005394	0.019316	0.017588
RS	23	0.568417	1.334209	3653.211549	0.020167	0.018829
RS	24	0.625971	1.580549	3220.461801	0.017778	0.017060
RS	25	0.688480	1.580549	3364.124094	0.018571	0.018259
RS	26	0.756372	1.788284	3103.896279	0.017135	0.017302
RS	27	0.830109	1.788284	3237.955651	0.017875	0.018482
RS	28	0.910196	1.903844	3166.398067	0.017480	0.018539
RS	29	0.997178	1.903844	3289.379505	0.018159	0.019701
RS	30	1.091650	1.905976	3400.332402	0.018771	0.020847
RS	31	1.194257	1.905976	3504.423095	0.019346	0.021940
RS	32	1.305698	1.809669	3780.388657	0.020869	0.024159
RS	33	1.426735	1.809669	3845.896460	0.021231	0.025043
RS	34	1.558194	1.655021	4238.577005	0.023399	0.028083
RS	35	1.700972	1.655021	4228.870077	0.023345	0.028476
RS	36	1.856044	1.488216	4631.765786	0.025569	0.031628
RS	37	2.024469	1.488216	4497.237188	0.024827	0.031122
RS	38	2.207395	1.343748	4755.998926	0.026255	0.033263
RS	39	2.406072	1.343748	4458.400293	0.024612	0.031505
RS	40	2.621856	1.237289	4449.150054	0.024561	0.031678
RS	41	2.856221	1.237289	3998.634889	0.022074	0.028684
RS	42	3.110765	1.170086	3715.470438	0.020511	0.026788
RS	43	3.387226	1.170086	3184.458082	0.017580	0.023076
RS	44	3.687492	1.136282	2742.765494	0.015141	0.019940
RS	45	4.013612	1.136282	2233.251685	0.012328	0.016288
RS	46	4.367813	1.127653	1785.089421	0.009854	0.013047
RS	47	4.752512	1.127653	1376.243127	0.007597	0.010078
RS	48	5.170335	1.135473	1024.321278	0.005655	0.007513
RS	49	5.624135	1.135473	744.554774	0.004110	0.005468
RS	50	6.117009	1.150968	517.221530	0.002855	0.003804
RS	51	6.652322	1.150968	352.008297	0.001943	0.002592
RS	52	7.233727	1.166806	227.733144	0.001257	0.001680
RS	53	7.865194	1.166806	143.564396	0.000793	0.001061
RS	54	8.551034	1.181222	85.591701	0.000473	0.000633
RS	55	9.295927	1.181222	49.310660	0.000272	0.000365
RS	56	10.104959	1.181222	26.893261	0.000148	0.000199
RS	57	10.983653	1.181222	13.819204	0.000076	0.000103
RS	58	11.938005	1.197780	6.598546	0.000036	0.000049
RS	59	12.974532	1.197780	2.999864	0.000017	0.000022
RS	60	14.100309	1.197780	1.264927	0.000007	0.000009
RS	61	15.323020	1.197780	0.491500	0.000003	0.000004
RS	62	16.651012	1.197780	0.174751	0.000001	0.000001
RS	63	18.093350	1.197780	0.078296	0.000000	0.000001
PA	4+25*2+4+6 0.235679976 0.071885449 18.093350390 0.279236988 0.246034215 1.208888298 1.596451093 1.290748780 0.998721932 0.866713709 0.858419510 0.943953129 1.108823571 1.334208599 1.580549267 1.788284296 1.903844333 1.905975783 1.809669139 1.655020977 1.488215526 1.343747752 1.237289028 1.170086313 1.136282082 1.127652823 1.135473343 1.150968251 1.166805877 1.181222416 1.197780487
//
IT	4435
RD	22
LK	-1119677.738988
QD	-129.175939 -> -107.945999
RI	0.0646992404
TR	0.233767	0.072260
MT	18.242918
MM	C_pi: 1.119968, n_recomb: 183603.257460
RS	0	0.000000	0.283463	5288.977117	0.028807	0.002857
RS	1	0.008625	0.283463	5567.500670	0.030324	0.018772
RS	2	0.017993	0.283463	5844.841603	0.031834	0.033401
RS	3	0.028169	0.283463	6117.974992	0.033322	0.039540
RS	4	0.039223	0.242219	7443.678830	0.040542	0.043767
RS	5	0.051231	0.242219	7681.787326	0.041839	0.038400
RS	6	0.064274	1.239797	1578.476056	0.008597	0.007011
RS	7	0.078442	1.239797	1695.199176	0.009233	0.006764
RS	8	0.093832	1.641317	1376.099473	0.007495	0.005178
RS	9	0.110549	1.641317	1479.914426	0.008060	0.005415
RS	10	0.128708	1.314937	1981.938069	0.010795	0.007166
RS	11	0.148433	1.314937	2121.017542	0.011552	0.007781
RS	12	0.169859	1.008216	2948.667474	0.016060	0.010988
RS	13	0.193133	1.008216	3129.507346	0.017045	0.012013
RS	14	0.218415	0.869908	3833.547997	0.020880	0.015093
RS	15	0.245876	0.869908	4033.445585	0.021968	0.016384
RS	16	0.275707	0.859263	4283.556126	0.023331	0.017895
RS	17	0.308110	0.859263	4478.965886	0.024395	0.019281
RS	18	0.343308	0.944455	4255.331854	0.023177	0.018851
RS	19	0.381541	0.944455	4437.562749	0.024169	0.020222
RS	20	0.423072	1.110692	3935.100415	0.021433	0.018450
RS	21	0.468185	1.110692	4104.068726	0.022353	0.019760
RS	22	0.517188	1.339359	3551.481270	0.019343	0.017586
RS	23	0.570418	1.339359	3708.442285	0.020198	0.018832
RS	24	0.628239	1.590781	3261.207065	0.017762	0.017021
RS	25	0.691046	1.590781	3407.435046	0.018559	0.018223
RS	26	0.759270	1.804402	3136.788785	0.017085	0.017229
RS	27	0.833379	1.804402	3273.328516	0.017828	0.018410
RS	28	0.913879	1.925058	3195.451741	0.017404	0.018434
RS	29	1.001321	1.925058	3321.004991	0.018088	0.019597
RS	30	1.096306	1.930098	3429.587499	0.018679	0.020715
RS	31	1.199482	1.930098	3536.548037	0.019262	0.021810
RS	32	1.311556	1.833929	3814.597588	0.020776	0.024012
RS	33	1.433297	1.833929	3883.389912	0.021151	0.024904
RS	34	1.565537	1.677115	4283.372592	0.023330	0.027948
RS	35	1.709183	1.677115	4277.084327	0.023295	0.028359
RS	36	1.865217	1.506985	4692.059952	0.025555	0.031547
RS	37	2.034709	1.506985	4559.959174	0.024836	0.031067
RS	38	2.218818	1.359162	4832.250398	0.026319	0.033274
RS	39	2.418806	1.359162	4534.126710	0.024695	0.031544
RS	40	2.636042	1.249965	4534.314586	0.024696	0.031787
RS	41	2.872014	1.249965	4078.706555	0.022215	0.028808
RS	42	3.128338	1.180847	3796.851807	0.020680	0.026957
RS	43	3.406768	1.180847	3256.560168	0.017737	0.023240
RS	44	3.709212	1.145919	2808.674474	0.015298	0.020112
RS	45	4.037740	1.145919	2288.186953	0.012463	0.016439
RS	46	4.394602	1.136824	1830.535663	0.009970	0.013181
RS	47	4.782242	1.136824	1411.868837	0.007690	0.010187
RS	48	5.203314	1.144648	1051.290734	0.005726	0.007598
RS	49	5.660702	1.144648	764.412625	0.004163	0.005533
RS	50	6.157538	1.160380	531.129717	0.002893	0.003850
RS	51	6.697224	1.160380	361.576187	0.001969	0.002625
RS	52	7.283455	1.176461	233.958741	0.001274	0.001701
RS	53	7.920247	1.176461	147.520077	0.000803	0.001074
RS	54	8.611958	1.191023	87.960446	0.000479	0.000642
RS	55	9.363327	1.191023	50.678336	0.000276	0.000370
RS	56	10.179499	1.191023	27.637906	0.000151	0.000202
RS	57	11.066061	1.191023	14.199449	0.000077	0.000104
RS	58	12.029086	1.208083	6.776746	0.000037	0.000050
RS	59	13.075168	1.208083	3.080276	0.000017	0.000023
RS	60	14.211469	1.208083	1.298366	0.000007	0.000010
RS	61	15.445772	1.208083	0.504215	0.000003	0.000004
RS	62	16.786528	1.208083	0.179134	0.000001	0.000001
RS	63	18.242918	1.208083	0.080135	0.000000	0.000001
PA	4+25*2+4+6 0.233766550 0.072260173 18.242918148 0.283462788 0.242219495 1.239797164 1.641317481 1.314937025 1.008216008 0.869908374 0.859262723 0.944454554 1.110692097 1.339359277 1.590781018 1.804402417 1.925058358 1.930098216 1.833929201 1.677114735 1.506984701 1.359161607 1.249964864 1.180846756 1.145918919 1.136823681 1.144647974 1.160379767 1.176460677 1.191022979 1.208082751
//
IT	3849
RD	23
LK	-1119635.830916
QD	-125.378672 -> -105.337607
RI	0.0636650025
TR	0.231883	0.072609
MT	18.394279
MM	C_pi: 1.129794, n_recomb: 186009.835711
RS	0	0.000000	0.287775	5284.950232	0.028412	0.002842
RS	1	0.008639	0.287775	5566.347405	0.029925	0.018634
RS	2	0.018024	0.287775	5847.060152	0.031434	0.033098
RS	3	0.028220	0.287775	6124.100473	0.032924	0.039050
RS	4	0.039296	0.238589	7679.286780	0.041284	0.044494
RS	5	0.051330	0.238589	7918.833331	0.042572	0.039052
RS	6	0.064402	1.270952	1563.167078	0.008404	0.006854
RS	7	0.078605	1.270952	1679.425572	0.009029	0.006621
RS	8	0.094034	1.686426	1360.708644	0.007315	0.005061
RS	9	0.110796	1.686426	1463.934531	0.007870	0.005295
RS	10	0.129006	1.339147	1978.756916	0.010638	0.007072
RS	11	0.148789	1.339147	2118.402519	0.011389	0.007678
RS	12	0.170282	1.017814	2971.957900	0.015977	0.010938
RS	13	0.193631	1.017814	3155.129208	0.016962	0.011953
RS	14	0.218997	0.873345	3887.240276	0.020898	0.015101
RS	15	0.246554	0.873345	4090.560822	0.021991	0.016388
RS	16	0.276492	0.860421	4355.940136	0.023418	0.017942
RS	17	0.309016	0.860421	4554.854147	0.024487	0.019329
RS	18	0.344350	0.945266	4329.662887	0.023277	0.018905
RS	19	0.382736	0.945266	4515.111968	0.024274	0.020279
RS	20	0.424438	1.112772	3999.912659	0.021504	0.018483
RS	21	0.469743	1.112772	4171.838373	0.022428	0.019797
RS	22	0.518962	1.344523	3603.277365	0.019371	0.017584
RS	23	0.572432	1.344523	3762.972953	0.020230	0.018836
RS	24	0.630522	1.600768	3301.731376	0.017750	0.016986
RS	25	0.693630	1.600768	3450.503374	0.018550	0.018192
RS	26	0.762190	1.820058	3169.698161	0.017040	0.017162
RS	27	0.836672	1.820058	3308.689274	0.017788	0.018346
RS	28	0.917588	1.945712	3224.567285	0.017335	0.018338
RS	29	1.005495	1.945712	3352.647997	0.018024	0.019501
RS	30	1.100996	1.953711	3458.739545	0.018594	0.020591
RS	31	1.204747	1.953711	3568.504285	0.019184	0.021690
RS	32	1.317461	1.857838	3848.302989	0.020689	0.023873
RS	33	1.439912	1.857838	3920.300013	0.021076	0.024772
RS	34	1.572941	1.699034	4327.077642	0.023263	0.027818
RS	35	1.717462	1.699034	4324.149082	0.023247	0.028245
RS	36	1.874467	1.525730	4750.629511	0.025540	0.031466
RS	37	2.045036	1.525730	4620.987241	0.024843	0.031013
RS	38	2.230341	1.374656	4906.387866	0.026377	0.033281
RS	39	2.431653	1.374656	4607.920312	0.024772	0.031578
RS	40	2.650355	1.262782	4617.460651	0.024824	0.031888
RS	41	2.887952	1.262782	4157.071185	0.022349	0.028925
RS	42	3.146073	1.191780	3876.720865	0.020841	0.027118
RS	43	3.426493	1.191780	3327.489774	0.017889	0.023397
RS	44	3.731137	1.155742	2873.697034	0.015449	0.020278
RS	45	4.062099	1.155742	2342.501046	0.012593	0.016586
RS	46	4.421652	1.146182	1875.583128	0.010083	0.013311
RS	47	4.812266	1.146182	1447.250520	0.007781	0.010294
RS	48	5.236624	1.154004	1078.133724	0.005796	0.007682
RS	49	5.697641	1.154004	784.211357	0.004216	0.005597
RS	50	6.198484	1.169964	545.022195	0.002930	0.003896
RS	51	6.742594	1.169964	371.147488	0.001995	0.002657
RS	52	7.333708	1.186279	240.196571	0.001291	0.001722
RS	53	7.975886	1.186279	151.488212	0.000814	0.001088
RS	54	8.673541	1.200978	90.339748	0.000486	0.000650
RS	55	9.431465	1.200978	52.053138	0.000280	0.000375
RS	56	10.254863	1.200978	28.386880	0.000153	0.000205
RS	57	11.149393	1.200978	14.582069	0.000078	0.000105
RS	58	12.121199	1.218529	6.956111	0.000037	0.000050
RS	59	13.176956	1.218529	3.161210	0.000017	0.000023
RS	60	14.323918	1.218529	1.332011	0.000007	0.000010
RS	61	15.569963	1.218529	0.517001	0.000003	0.000004
RS	62	16.923650	1.218529	0.183536	0.000001	0.000001
RS	63	18.394279	1.218529	0.081979	0.000000	0.000001
PA	4+25*2+4+6 0.231882689 0.072609146 18.394279029 0.287775111 0.238588891 1.270952422 1.686425787 1.339147168 1.017813798 0.873344615 0.860421435 0.945266087 1.112772441 1.344523451 1.600768002 1.820058367 1.945711993 1.953711445 1.857837637 1.699034403 1.525730461 1.374656352 1.262781887 1.191780481 1.155742399 1.146182146 1.154004260 1.169964241 1.186278951 1.200978119 1.218528929
//
IT	3832
RD	24
LK	-1119596.259300
QD	-121.881589 -> -103.628749
RI	0.0626614242
TR	0.230026	0.072928
MT	18.547535
MM	C_pi: 1.139614, n_recomb: 188354.081033
RS	0	0.000000	0.292166	5278.137738	0.028022	0.002827
RS	1	0.008653	0.292166	5562.233785	0.029531	0.018493
RS	2	0.018055	0.292166	5846.143232	0.031038	0.032792
RS	3	0.028270	0.292166	6126.917512	0.032529	0.038564
RS	4	0.039369	0.235134	7914.372941	0.042019	0.045212
RS	5	0.051429	0.235134	8155.068663	0.043296	0.039696
RS	6	0.064532	1.302357	1547.899526	0.008218	0.006703
RS	7	0.078769	1.302357	1663.666680	0.008833	0.006485
RS	8	0.094237	1.731767	1345.599509	0.007144	0.004949
RS	9	0.111045	1.731767	1448.227997	0.007689	0.005181
RS	10	0.129306	1.363348	1975.208263	0.010487	0.006980
RS	11	0.149148	1.363348	2115.373671	0.011231	0.007577
RS	12	0.170707	1.027497	2993.845586	0.015895	0.010887
RS	13	0.194131	1.027497	3179.272411	0.016879	0.011894
RS	14	0.219582	0.876996	3938.678007	0.020911	0.015105
RS	15	0.247236	0.876996	4145.350872	0.022008	0.016387
RS	16	0.277282	0.861865	4425.805240	0.023497	0.017985
RS	17	0.309928	0.861865	4628.172191	0.024572	0.019372
RS	18	0.345399	0.946364	4401.794296	0.023370	0.018955
RS	19	0.383939	0.946364	4590.422907	0.024371	0.020331
RS	20	0.425814	1.115055	4063.154765	0.021572	0.018513
RS	21	0.471313	1.115055	4238.004130	0.022500	0.019833
RS	22	0.520748	1.349714	3654.126085	0.019400	0.017585
RS	23	0.574461	1.349714	3816.524642	0.020263	0.018841
RS	24	0.632822	1.610548	3341.761035	0.017742	0.016954
RS	25	0.696233	1.610548	3493.045151	0.018545	0.018164
RS	26	0.765131	1.835296	3202.366439	0.017002	0.017101
RS	27	0.839991	1.835296	3343.771358	0.017753	0.018287
RS	28	0.921328	1.965853	3253.483000	0.017273	0.018248
RS	29	1.009703	1.965853	3384.040343	0.017966	0.019413
RS	30	1.105725	1.976860	3487.518570	0.018516	0.020475
RS	31	1.210056	1.976860	3600.018167	0.019113	0.021577
RS	32	1.323415	1.881423	3881.242750	0.020606	0.023741
RS	33	1.446583	1.881423	3956.363380	0.021005	0.024648
RS	34	1.580408	1.720800	4369.423595	0.023198	0.027693
RS	35	1.725813	1.720800	4369.796954	0.023200	0.028136
RS	36	1.883800	1.544463	4807.203513	0.025522	0.031386
RS	37	2.055458	1.544463	4680.053147	0.024847	0.030958
RS	38	2.241969	1.390233	4978.137445	0.026430	0.033283
RS	39	2.444619	1.390233	4679.512481	0.024844	0.031608
RS	40	2.664804	1.275738	4698.300511	0.024944	0.031982
RS	41	2.904042	1.275738	4233.457010	0.022476	0.029036
RS	42	3.163981	1.202884	3954.806062	0.020997	0.027271
RS	43	3.446412	1.202884	3397.003140	0.018035	0.023548
RS	44	3.753282	1.165748	2937.609591	0.015596	0.020438
RS	45	4.086706	1.165748	2396.004456	0.012721	0.016728
RS	46	4.448980	1.155726	1920.069740	0.010194	0.013438
RS	47	4.842602	1.155726	1482.259704	0.007870	0.010398
RS	48	5.270284	1.163543	1104.749859	0.005865	0.007764
RS	49	5.734974	1.163543	803.876733	0.004268	0.005659
RS	50	6.239872	1.179726	558.845284	0.002967	0.003941
RS	51	6.788460	1.179726	380.685529	0.002021	0.002689
RS	52	7.384516	1.196265	246.422968	0.001308	0.001743
RS	53	8.032149	1.196265	155.453761	0.000825	0.001102
RS	54	8.735822	1.211092	92.720639	0.000492	0.000658
RS	55	9.500383	1.211092	53.429808	0.000284	0.000380
RS	56	10.331101	1.211092	29.137262	0.000155	0.000207
RS	57	11.233701	1.211092	14.965531	0.000079	0.000107
RS	58	12.214403	1.229126	7.135884	0.000038	0.000051
RS	59	13.279965	1.229126	3.242319	0.000017	0.000023
RS	60	14.437730	1.229126	1.365714	0.000007	0.000010
RS	61	15.695676	1.229126	0.529797	0.000003	0.000004
RS	62	17.062471	1.229126	0.187937	0.000001	0.000001
RS	63	18.547535	1.229126	0.083817	0.000000	0.000001
PA	4+25*2+4+6 0.230026421 0.072928372 18.547534939 0.292166382 0.235133983 1.302356973 1.731766605 1.363348407 1.027497131 0.876995572 0.861864803 0.946364253 1.115055131 1.349713948 1.610548428 1.835296454 1.965852874 1.976859897 1.881423467 1.720800235 1.544462775 1.390232695 1.275738162 1.202883638 1.165747912 1.155725867 1.163542746 1.179726207 1.196265146 1.211091561 1.229125861
//
IT	4082
RD	25
LK	-1119559.189708
QD	-118.676628 -> -100.760042
RI	0.0616877392
TR	0.228200	0.073229
MT	18.702458
MM	C_pi: 1.149434, n_recomb: 190662.752056
RS	0	0.000000	0.296640	5269.298778	0.027637	0.002811
RS	1	0.008667	0.296640	5555.956202	0.029140	0.018348
RS	2	0.018086	0.296640	5842.923954	0.030645	0.032483
RS	3	0.028320	0.296640	6127.294954	0.032137	0.038083
RS	4	0.039442	0.231846	8149.738156	0.042744	0.045923
RS	5	0.051528	0.231846	8391.333129	0.044011	0.040332
RS	6	0.064661	1.334039	1532.850548	0.008040	0.006557
RS	7	0.078933	1.334039	1648.114732	0.008644	0.006353
RS	8	0.094442	1.777362	1330.916905	0.006980	0.004843
RS	9	0.111294	1.777362	1432.952914	0.007516	0.005071
RS	10	0.129608	1.387552	1971.557299	0.010341	0.006892
RS	11	0.149508	1.387552	2112.215926	0.011078	0.007480
RS	12	0.171134	1.037258	3014.789149	0.015812	0.010835
RS	13	0.194634	1.037258	3202.422273	0.016796	0.011834
RS	14	0.220170	0.880840	3988.472543	0.020919	0.015105
RS	15	0.247920	0.880840	4198.456133	0.022020	0.016384
RS	16	0.278075	0.863568	4493.814933	0.023569	0.018023
RS	17	0.310844	0.863568	4699.611771	0.024649	0.019409
RS	18	0.346453	0.947723	4472.374613	0.023457	0.019000
RS	19	0.385148	0.947723	4664.170542	0.024463	0.020380
RS	20	0.427197	1.117523	4125.401959	0.021637	0.018542
RS	21	0.472890	1.117523	4303.165665	0.022570	0.019866
RS	22	0.522544	1.354930	3704.520781	0.019430	0.017586
RS	23	0.576502	1.354930	3869.613524	0.020296	0.018847
RS	24	0.635136	1.620138	3381.729797	0.017737	0.016927
RS	25	0.698852	1.620138	3535.515983	0.018543	0.018140
RS	26	0.768090	1.850149	3235.191485	0.016968	0.017045
RS	27	0.843329	1.850149	3378.994280	0.017722	0.018233
RS	28	0.925090	1.985518	3282.604001	0.017217	0.018165
RS	29	1.013937	1.985518	3415.609167	0.017914	0.019332
RS	30	1.110485	1.999575	3516.379432	0.018443	0.020367
RS	31	1.215400	1.999575	3631.566319	0.019047	0.021471
RS	32	1.329409	1.904708	3913.955835	0.020528	0.023615
RS	33	1.453300	1.904708	3992.137257	0.020938	0.024530
RS	34	1.587928	1.742422	4411.061590	0.023135	0.027573
RS	35	1.734225	1.742422	4414.685843	0.023154	0.028031
RS	36	1.893202	1.563184	4862.533454	0.025503	0.031307
RS	37	2.065957	1.563184	4737.892556	0.024850	0.030903
RS	38	2.253686	1.405889	5048.287120	0.026478	0.033282
RS	39	2.457686	1.405889	4749.646665	0.024911	0.031633
RS	40	2.679366	1.288831	4777.576715	0.025058	0.032070
RS	41	2.920261	1.288831	4308.537050	0.022598	0.029140
RS	42	3.182034	1.214152	4031.733954	0.021146	0.027418
RS	43	3.466496	1.214152	3465.644875	0.018177	0.023694
RS	44	3.775613	1.175933	3000.883011	0.015739	0.020593
RS	45	4.111521	1.175933	2449.089772	0.012845	0.016867
RS	46	4.476544	1.165451	1964.317694	0.010303	0.013563
RS	47	4.873204	1.165451	1517.152198	0.007957	0.010501
RS	48	5.304244	1.173256	1131.338547	0.005934	0.007846
RS	49	5.772643	1.173256	823.557629	0.004319	0.005722
RS	50	6.281639	1.189640	572.712644	0.003004	0.003986
RS	51	6.834751	1.189640	390.266909	0.002047	0.002721
RS	52	7.435803	1.206356	252.692931	0.001325	0.001765
RS	53	8.088949	1.206356	159.448263	0.000836	0.001115
RS	54	8.798705	1.221365	95.116263	0.000499	0.000667
RS	55	9.569978	1.221365	54.816578	0.000288	0.000385
RS	56	10.408098	1.221365	29.893930	0.000157	0.000210
RS	57	11.318860	1.221365	15.352559	0.000081	0.000108
RS	58	12.308560	1.239874	7.317482	0.000038	0.000052
RS	59	13.384040	1.239874	3.324296	0.000017	0.000023
RS	60	14.552735	1.239874	1.399791	0.000007	0.000010
RS	61	15.822723	1.239874	0.542738	0.000003	0.000004
RS	62	17.202784	1.239874	0.192386	0.000001	0.000001
RS	63	18.702458	1.239874	0.085674	0.000000	0.000001
PA	4+25*2+4+6 0.228200438 0.073228863 18.702457982 0.296640091 0.231846382 1.334039153 1.777362358 1.387552426 1.037257646 0.880840357 0.863567654 0.947723002 1.117523015 1.354929632 1.620138061 1.850149288 1.985518415 1.999574699 1.904708319 1.742422324 1.563183518 1.405889412 1.288830867 1.214152398 1.175932597 1.165451281 1.173256334 1.189639801 1.206355941 1.221365097 1.239874292
//
