# Supplementary material for: Variation among 532 genomes unveils the origin and evolutionary history of a global insect herbivore
Source: Nat Commun. 2020 May 8;11:2321. doi: 10.1038/s41467-020-16178-9 (PMC7211002; doi:10.1038/s41467-020-16178-9)
Supplement: Supplementary file 4 — Source Data [file 41467_2020_16178_MOESM4_ESM.zip › Source_data/Source_data/SourceDataSupplementary/Supplementary Figure 6. PSMC_data/NA.psmc]

CC
CC	Brief Description of the file format:
CC	  CC  comments
CC	  MM  useful-messages
CC	  RD  round-of-iterations
CC	  LL  \log[P(sequence)]
CC	  QD  Q-before-opt Q-after-opt
CC	  TR  \theta_0 \rho_0
CC	  RS  k t_k \lambda_k \pi_k \sum_{l\not=k}A_{kl} A_{kk}
CC	  DC  begin end best-k t_k+\Delta_k max-prob
CC
MM	Version: 0.6.4-r33
MM	pattern:4+25*2+4+6, n:63, n_free_lambdas:28
MM	n_iterations:25, skip:1, max_t:15, theta/rho:5
MM	is_decoding:0
MM	n_seqs:21, sum_L:2344435, sum_n:676921
RD	0
LK	0.000000
QD	0.000000 -> 0.000000
RI	inf
TR	0.340711	0.068142
MT	15.000000
MM	C_pi: 1.000000, n_recomb: 154491.069457
RS	0	0.000000	1.000000	1233.534828	0.007985	0.000000
RS	1	0.008290	1.000000	1324.698036	0.008575	0.000000
RS	2	0.017266	1.000000	1421.615461	0.009202	0.000000
RS	3	0.026987	1.000000	1524.481861	0.009868	0.000000
RS	4	0.037514	1.000000	1633.466775	0.010573	0.000000
RS	5	0.048914	1.000000	1748.707119	0.011319	0.000000
RS	6	0.061258	1.000000	1870.298680	0.012106	0.000000
RS	7	0.074626	1.000000	1998.286426	0.012935	0.000000
RS	8	0.089102	1.000000	2132.653588	0.013804	0.000000
RS	9	0.104778	1.000000	2273.309446	0.014715	0.000000
RS	10	0.121753	1.000000	2420.075843	0.015665	0.000000
RS	11	0.140135	1.000000	2572.672434	0.016653	0.000000
RS	12	0.160042	1.000000	2730.700788	0.017675	0.000000
RS	13	0.181598	1.000000	2893.627504	0.018730	0.000000
RS	14	0.204942	1.000000	3060.766620	0.019812	0.000000
RS	15	0.230221	1.000000	3231.261687	0.020916	0.000000
RS	16	0.257595	1.000000	3404.068045	0.022034	0.000000
RS	17	0.287238	1.000000	3577.935985	0.023160	0.000000
RS	18	0.319339	1.000000	3751.395680	0.024282	0.000000
RS	19	0.354100	1.000000	3922.744959	0.025391	0.000000
RS	20	0.391744	1.000000	4090.041238	0.026474	0.000000
RS	21	0.432507	1.000000	4251.099126	0.027517	0.000000
RS	22	0.476650	1.000000	4403.495452	0.028503	0.000000
RS	23	0.524453	1.000000	4544.583615	0.029416	0.000000
RS	24	0.576218	1.000000	4671.519299	0.030238	0.000000
RS	25	0.632274	1.000000	4781.299584	0.030949	0.000000
RS	26	0.692977	1.000000	4870.817378	0.031528	0.000000
RS	27	0.758711	1.000000	4936.932758	0.031956	0.000000
RS	28	0.829896	1.000000	4976.562262	0.032213	0.000000
RS	29	0.906981	1.000000	4986.786304	0.032279	0.000000
RS	30	0.990456	1.000000	4964.973697	0.032138	0.000000
RS	31	1.080851	1.000000	4908.920725	0.031775	0.000000
RS	32	1.178739	1.000000	4817.000313	0.031180	0.000000
RS	33	1.284742	1.000000	4688.314680	0.030347	0.000000
RS	34	1.399532	1.000000	4522.842565	0.029276	0.000000
RS	35	1.523838	1.000000	4321.569837	0.027973	0.000000
RS	36	1.658449	1.000000	4086.590454	0.026452	0.000000
RS	37	1.804218	1.000000	3821.163561	0.024734	0.000000
RS	38	1.962071	1.000000	3529.712549	0.022847	0.000000
RS	39	2.133009	1.000000	3217.753572	0.020828	0.000000
RS	40	2.318118	1.000000	2891.744637	0.018718	0.000000
RS	41	2.518571	1.000000	2558.852248	0.016563	0.000000
RS	42	2.735641	1.000000	2226.640541	0.014413	0.000000
RS	43	2.970706	1.000000	1902.697372	0.012316	0.000000
RS	44	3.225257	1.000000	1594.221992	0.010319	0.000000
RS	45	3.500909	1.000000	1307.608181	0.008464	0.000000
RS	46	3.799411	1.000000	1048.063257	0.006784	0.000000
RS	47	4.122659	1.000000	819.305323	0.005303	0.000000
RS	48	4.472702	1.000000	623.376836	0.004035	0.000000
RS	49	4.851763	1.000000	460.601575	0.002981	0.000000
RS	50	5.262247	1.000000	329.694892	0.002134	0.000000
RS	51	5.706758	1.000000	228.016056	0.001476	0.000000
RS	52	6.188118	1.000000	151.930301	0.000983	0.000000
RS	53	6.709380	1.000000	97.231196	0.000629	0.000000
RS	54	7.273854	1.000000	59.565441	0.000386	0.000000
RS	55	7.885120	1.000000	34.804505	0.000225	0.000000
RS	56	8.547059	1.000000	19.320734	0.000125	0.000000
RS	57	9.263869	1.000000	10.146416	0.000066	0.000000
RS	58	10.040101	1.000000	5.017696	0.000032	0.000000
RS	59	10.880679	1.000000	2.325068	0.000015	0.000000
RS	60	11.790939	1.000000	1.004075	0.000006	0.000000
RS	61	12.776655	1.000000	0.401756	0.000003	0.000000
RS	62	13.844085	1.000000	0.148008	0.000001	0.000000
RS	63	15.000000	1.000000	0.070616	0.000000	0.000000
PA	4+25*2+4+6 0.340710540 0.068142108 15.000000000 1.000000000 1.000000000 1.000000000 1.000000000 1.000000000 1.000000000 1.000000000 1.000000000 1.000000000 1.000000000 1.000000000 1.000000000 1.000000000 1.000000000 1.000000000 1.000000000 1.000000000 1.000000000 1.000000000 1.000000000 1.000000000 1.000000000 1.000000000 1.000000000 1.000000000 1.000000000 1.000000000 1.000000000
//
IT	4540
RD	1
LK	-1268651.552356
QD	-908.974872 -> -556.330646
RI	0.0364651861
TR	0.331503	0.068306
MT	15.452957
MM	C_pi: 0.969834, n_recomb: 150328.019145
RS	0	0.000000	1.062341	1138.079014	0.007571	0.001203
RS	1	0.008340	1.062341	1223.320520	0.008138	0.007422
RS	2	0.017377	1.062341	1314.082402	0.008741	0.010580
RS	3	0.027166	1.062341	1410.573151	0.009383	0.009378
RS	4	0.037773	0.971535	1653.559668	0.011000	0.006732
RS	5	0.049263	0.971535	1770.261249	0.011776	0.006141
RS	6	0.061713	0.882690	2082.431748	0.013853	0.006794
RS	7	0.075200	0.882690	2221.555713	0.014778	0.008071
RS	8	0.089813	0.821334	2542.041044	0.016910	0.009634
RS	9	0.105644	0.821334	2700.834225	0.017966	0.011332
RS	10	0.122796	0.797869	2948.159407	0.019612	0.013110
RS	11	0.141378	0.797869	3119.554361	0.020752	0.014894
RS	12	0.161510	0.803034	3273.519121	0.021776	0.016586
RS	13	0.183321	0.803034	3450.284505	0.022952	0.018112
RS	14	0.206951	0.828636	3517.878699	0.023401	0.019447
RS	15	0.232553	0.828636	3693.937138	0.024573	0.020592
RS	16	0.260289	0.866832	3701.169810	0.024621	0.021563
RS	17	0.290339	0.866832	3871.772302	0.025755	0.022390
RS	18	0.322895	0.911123	3845.881303	0.025583	0.023107
RS	19	0.358166	0.911123	4006.967695	0.026655	0.023743
RS	20	0.396379	0.956352	3968.646189	0.026400	0.024321
RS	21	0.437780	0.956352	4116.084224	0.027381	0.024866
RS	22	0.482633	0.997892	4080.702591	0.027145	0.025404
RS	23	0.531227	0.997892	4209.584752	0.028003	0.025970
RS	24	0.583874	1.031127	4189.241491	0.027867	0.026602
RS	25	0.640913	1.031127	4293.109408	0.028558	0.027329
RS	26	0.702708	1.052467	4293.183665	0.028559	0.028170
RS	27	0.769658	1.052467	4363.263497	0.029025	0.029128
RS	28	0.842191	1.060684	4377.973092	0.029123	0.030185
RS	29	0.920774	1.060684	4402.906687	0.029289	0.031297
RS	30	1.005912	1.057486	4413.295727	0.029358	0.032393
RS	31	1.098150	1.057486	4380.149472	0.029137	0.033377
RS	32	1.198081	1.046828	4357.261663	0.028985	0.034140
RS	33	1.306347	1.046828	4254.493658	0.028301	0.034569
RS	34	1.423643	1.033231	4169.175212	0.027734	0.034570
RS	35	1.550722	1.033231	3991.238664	0.026550	0.034074
RS	36	1.688400	1.020403	3825.775321	0.025450	0.033048
RS	37	1.837560	1.020403	3577.746130	0.023800	0.031495
RS	38	1.999162	1.010788	3333.731365	0.022176	0.029458
RS	39	2.174242	1.010788	3033.652945	0.020180	0.027017
RS	40	2.363924	1.005419	2733.754865	0.018185	0.024280
RS	41	2.569427	1.005419	2410.586886	0.016036	0.021371
RS	42	2.792069	1.003996	2091.995135	0.013916	0.018418
RS	43	3.033281	1.003996	1779.128224	0.011835	0.015533
RS	44	3.294611	1.005467	1480.880884	0.009851	0.012813
RS	45	3.577737	1.005467	1207.957165	0.008035	0.010329
RS	46	3.884478	1.008685	959.652015	0.006384	0.008128
RS	47	4.216801	1.008685	745.869345	0.004962	0.006235
RS	48	4.576842	1.012698	562.013092	0.003739	0.004656
RS	49	4.966913	1.012698	412.925267	0.002747	0.003378
RS	50	5.389517	1.016811	292.758023	0.001947	0.002376
RS	51	5.847368	1.016811	201.412572	0.001340	0.001616
RS	52	6.343406	1.020600	133.032067	0.000885	0.001061
RS	53	6.880815	1.020600	84.736806	0.000564	0.000669
RS	54	7.463048	1.024601	51.484962	0.000342	0.000405
RS	55	8.093841	1.024601	29.971481	0.000199	0.000234
RS	56	8.777245	1.024601	16.564942	0.000110	0.000128
RS	57	9.517648	1.024601	8.654524	0.000058	0.000067
RS	58	10.319804	1.029375	4.241786	0.000028	0.000033
RS	59	11.188864	1.029375	1.959839	0.000013	0.000015
RS	60	12.130408	1.029375	0.843281	0.000006	0.000006
RS	61	13.150480	1.029375	0.335915	0.000002	0.000003
RS	62	14.255631	1.029375	0.123085	0.000001	0.000001
RS	63	15.452957	1.029375	0.058160	0.000000	0.000000
PA	4+25*2+4+6 0.331503148 0.068305611 15.452957153 1.062340736 0.971534729 0.882689953 0.821334362 0.797868729 0.803033829 0.828636169 0.866832256 0.911122799 0.956352174 0.997892380 1.031126976 1.052466869 1.060684204 1.057485700 1.046828330 1.033230722 1.020402908 1.010787964 1.005418777 1.003995895 1.005466938 1.008685112 1.012698233 1.016811371 1.020599604 1.024601102 1.029375136
//
IT	3952
RD	2
LK	-1268061.862892
QD	-595.460478 -> -413.386933
RI	0.0401444236
TR	0.329321	0.069699
MT	15.443393
MM	C_pi: 0.962102, n_recomb: 152112.025583
RS	0	0.000000	1.221079	1001.873922	0.006586	0.001182
RS	1	0.008339	1.221079	1078.056156	0.007087	0.007235
RS	2	0.017374	1.221079	1159.372439	0.007622	0.010224
RS	3	0.027163	1.221079	1246.055126	0.008192	0.008844
RS	4	0.037767	1.073539	1521.273755	0.010001	0.006607
RS	5	0.049256	1.073539	1630.547202	0.010719	0.005685
RS	6	0.061703	0.897673	2085.629629	0.013711	0.006638
RS	7	0.075188	0.897673	2225.564690	0.014631	0.007703
RS	8	0.089798	0.774886	2743.911291	0.018039	0.009776
RS	9	0.105626	0.774886	2911.826319	0.019143	0.011456
RS	10	0.122774	0.722219	3306.753196	0.021739	0.013648
RS	11	0.141352	0.722219	3490.151250	0.022945	0.015566
RS	12	0.161479	0.718000	3696.973472	0.024304	0.017353
RS	13	0.183285	0.718000	3883.627417	0.025531	0.019150
RS	14	0.206909	0.747873	3909.453191	0.025701	0.020181
RS	15	0.232504	0.747873	4090.945072	0.026894	0.021670
RS	16	0.260233	0.800502	3993.086322	0.026251	0.022017
RS	17	0.290274	0.800502	4164.764130	0.027380	0.023210
RS	18	0.322820	0.866757	4005.778474	0.026334	0.023134
RS	19	0.358081	0.866757	4165.076835	0.027382	0.024120
RS	20	0.396282	0.938712	3992.308362	0.026246	0.023871
RS	21	0.437669	0.938712	4137.260430	0.027199	0.024731
RS	22	0.482508	1.007938	3985.251531	0.026199	0.024518
RS	23	0.531085	1.007938	4113.365476	0.027042	0.025356
RS	24	0.583714	1.064672	4009.125896	0.026356	0.025401
RS	25	0.640732	1.064672	4116.192512	0.027060	0.026346
RS	26	0.702505	1.100361	4074.863553	0.026789	0.026834
RS	27	0.769429	1.100361	4153.580070	0.027306	0.027959
RS	28	0.841934	1.111340	4172.167736	0.027428	0.028939
RS	29	0.920485	1.111340	4211.006525	0.027684	0.030180
RS	30	1.005588	1.100612	4264.635076	0.028036	0.031484
RS	31	1.097787	1.100612	4248.058099	0.027927	0.032577
RS	32	1.197676	1.076193	4292.605737	0.028220	0.033773
RS	33	1.305894	1.076193	4204.134754	0.027638	0.034293
RS	34	1.423137	1.047105	4189.621053	0.027543	0.034817
RS	35	1.550158	1.047105	4018.136543	0.026416	0.034369
RS	36	1.687771	1.020379	3907.440606	0.025688	0.033783
RS	37	1.836860	1.020379	3654.676967	0.024026	0.032204
RS	38	1.998383	1.000359	3438.402489	0.022604	0.030401
RS	39	2.173376	1.000359	3123.624764	0.020535	0.027857
RS	40	2.362962	0.988693	2825.919555	0.018578	0.025134
RS	41	2.568358	0.988693	2483.480722	0.016327	0.022079
RS	42	2.790883	0.984637	2152.518049	0.014151	0.019008
RS	43	3.031966	0.984637	1822.130239	0.011979	0.015983
RS	44	3.293153	0.986151	1508.988600	0.009920	0.013121
RS	45	3.576122	0.986151	1224.245361	0.008048	0.010539
RS	46	3.882688	0.991070	965.473989	0.006347	0.008235
RS	47	4.214821	0.991070	746.126945	0.004905	0.006292
RS	48	4.574651	0.997601	557.567595	0.003666	0.004661
RS	49	4.964489	0.997601	407.368109	0.002678	0.003367
RS	50	5.386837	1.004423	286.448058	0.001883	0.002349
RS	51	5.844407	1.004423	196.040285	0.001289	0.001592
RS	52	6.340135	1.010713	128.505635	0.000845	0.001037
RS	53	6.877204	1.010713	81.466451	0.000536	0.000652
RS	54	7.459061	1.017316	49.152671	0.000323	0.000391
RS	55	8.089442	1.017316	28.503106	0.000187	0.000225
RS	56	8.772392	1.017316	15.687392	0.000103	0.000123
RS	57	9.512297	1.017316	8.158845	0.000054	0.000064
RS	58	10.313905	1.024254	3.973811	0.000026	0.000031
RS	59	11.182363	1.024254	1.829730	0.000012	0.000014
RS	60	12.123244	1.024254	0.784372	0.000005	0.000006
RS	61	13.142590	1.024254	0.311190	0.000002	0.000002
RS	62	14.246943	1.024254	0.113527	0.000001	0.000001
RS	63	15.443393	1.024254	0.053281	0.000000	0.000000
PA	4+25*2+4+6 0.329320732 0.069699012 15.443392783 1.221079006 1.073539408 0.897673234 0.774885533 0.722218602 0.718000357 0.747872768 0.800502281 0.866756898 0.938711788 1.007938148 1.064672312 1.100360929 1.111340469 1.100612055 1.076193367 1.047104670 1.020378580 1.000358853 0.988692736 0.984637462 0.986151098 0.991069754 0.997601455 1.004422880 1.010712623 1.017315578 1.024253728
//
IT	4113
RD	3
LK	-1267724.400500
QD	-471.564813 -> -335.741182
RI	0.0404560876
TR	0.329100	0.071429
MT	15.303654
MM	C_pi: 0.959998, n_recomb: 155432.323212
RS	0	0.000000	1.355851	919.912382	0.005918	0.001180
RS	1	0.008324	1.355851	990.439608	0.006372	0.007194
RS	2	0.017341	1.355851	1065.833893	0.006857	0.010145
RS	3	0.027108	1.355851	1146.338096	0.007375	0.008564
RS	4	0.037688	1.209397	1380.698337	0.008883	0.006377
RS	5	0.049149	1.209397	1481.566506	0.009532	0.005245
RS	6	0.061564	0.949109	2021.128345	0.013003	0.006432
RS	7	0.075013	0.949109	2158.368072	0.013886	0.007304
RS	8	0.089580	0.765375	2849.176192	0.018331	0.009856
RS	9	0.105361	0.765375	3022.538425	0.019446	0.011449
RS	10	0.122455	0.684642	3573.248085	0.022989	0.014136
RS	11	0.140972	0.684642	3765.757809	0.024228	0.016069
RS	12	0.161030	0.669346	4048.596514	0.026047	0.018118
RS	13	0.182758	0.669346	4243.225405	0.027300	0.020012
RS	14	0.206294	0.698503	4253.239365	0.027364	0.020948
RS	15	0.231790	0.698503	4439.610877	0.028563	0.022581
RS	16	0.259407	0.758265	4262.899639	0.027426	0.022534
RS	17	0.289324	0.758265	4436.745353	0.028545	0.023889
RS	18	0.321731	0.838328	4171.945415	0.026841	0.023257
RS	19	0.356835	0.838328	4331.969188	0.027870	0.024404
RS	20	0.394862	0.929405	4052.740972	0.026074	0.023560
RS	21	0.436053	0.929405	4198.409963	0.027011	0.024567
RS	22	0.480674	1.020250	3956.420186	0.025454	0.023816
RS	23	0.529008	1.020250	4086.659269	0.026292	0.024778
RS	24	0.581366	1.096229	3920.563295	0.025224	0.024417
RS	25	0.638082	1.096229	4032.476600	0.025944	0.025455
RS	26	0.699519	1.143461	3964.060231	0.025503	0.025719
RS	27	0.766070	1.143461	4051.279802	0.026065	0.026903
RS	28	0.838161	1.155414	4079.194481	0.026244	0.027875
RS	29	0.916252	1.155414	4130.084731	0.026572	0.029147
RS	30	1.000844	1.136293	4225.320830	0.027184	0.030670
RS	31	1.092476	1.136293	4222.284776	0.027165	0.031783
RS	32	1.191737	1.098219	4329.279171	0.027853	0.033393
RS	33	1.299259	1.098219	4251.457118	0.027352	0.033931
RS	34	1.415732	1.054493	4302.682359	0.027682	0.034960
RS	35	1.541899	1.054493	4133.444824	0.026593	0.034514
RS	36	1.678569	1.014997	4073.409536	0.026207	0.034376
RS	37	1.826615	1.014997	3810.727135	0.024517	0.032753
RS	38	1.986984	0.985484	3618.125090	0.023278	0.031216
RS	39	2.160702	0.985484	3282.177588	0.021116	0.028570
RS	40	2.348880	0.967922	2981.533318	0.019182	0.025905
RS	41	2.552721	0.967922	2612.428835	0.016808	0.022711
RS	42	2.773531	0.961095	2262.965271	0.014559	0.019560
RS	43	3.012720	0.961095	1907.617863	0.012273	0.016402
RS	44	3.271819	0.962115	1573.359480	0.010122	0.013424
RS	45	3.552485	0.962115	1270.171935	0.008172	0.010745
RS	46	3.856513	0.967984	995.483658	0.006405	0.008351
RS	47	4.185848	0.967984	765.278714	0.004924	0.006357
RS	48	4.542597	0.976223	567.790023	0.003653	0.004678
RS	49	4.929041	0.976223	412.676573	0.002655	0.003367
RS	50	5.347652	0.984981	288.089349	0.001853	0.002334
RS	51	5.801107	0.984981	196.195338	0.001262	0.001575
RS	52	6.292308	0.993093	127.746260	0.000822	0.001019
RS	53	6.824396	0.993093	80.622865	0.000519	0.000639
RS	54	7.400774	1.001589	48.343267	0.000311	0.000381
RS	55	8.025129	1.001589	27.929179	0.000180	0.000219
RS	56	8.701454	1.001589	15.310999	0.000099	0.000119
RS	57	9.434076	1.001589	7.930010	0.000051	0.000062
RS	58	10.227681	1.009920	3.841868	0.000025	0.000030
RS	59	11.087344	1.009920	1.763163	0.000011	0.000014
RS	60	12.018565	1.009920	0.753248	0.000005	0.000006
RS	61	13.027299	1.009920	0.297777	0.000002	0.000002
RS	62	14.119999	1.009920	0.108232	0.000001	0.000001
RS	63	15.303654	1.009920	0.050521	0.000000	0.000000
PA	4+25*2+4+6 0.329100239 0.071428798 15.303653832 1.355850855 1.209397056 0.949109136 0.765375121 0.684641850 0.669345578 0.698503191 0.758265391 0.838328340 0.929405026 1.020249771 1.096229410 1.143461309 1.155413557 1.136293022 1.098218580 1.054493288 1.014997288 0.985483827 0.967922265 0.961095205 0.962115114 0.967984275 0.976222840 0.984981498 0.993093183 1.001589320 1.009920160
//
IT	3907
RD	4
LK	-1267466.038990
QD	-391.667428 -> -281.205169
RI	0.0400699779
TR	0.329320	0.073210
MT	15.142061
MM	C_pi: 0.959081, n_recomb: 159029.773093
RS	0	0.000000	1.435355	886.589166	0.005575	0.001186
RS	1	0.008306	1.435355	954.759642	0.006004	0.007231
RS	2	0.017301	1.435355	1027.684188	0.006462	0.010193
RS	3	0.027044	1.435355	1105.610534	0.006952	0.008493
RS	4	0.037596	1.350709	1262.967467	0.007942	0.006085
RS	5	0.049024	1.350709	1356.455544	0.008530	0.004864
RS	6	0.061402	1.012429	1939.077484	0.012193	0.006202
RS	7	0.074808	1.012429	2072.426725	0.013032	0.006921
RS	8	0.089327	0.769094	2905.395687	0.018270	0.009875
RS	9	0.105052	0.769094	3082.257935	0.019382	0.011369
RS	10	0.122083	0.662452	3782.479583	0.023785	0.014531
RS	11	0.140528	0.662452	3982.349155	0.025042	0.016440
RS	12	0.160506	0.636644	4349.638789	0.027351	0.018792
RS	13	0.182143	0.636644	4550.835259	0.028616	0.020723
RS	14	0.205577	0.663631	4558.288496	0.028663	0.021645
RS	15	0.230958	0.663631	4748.703593	0.029860	0.023351
RS	16	0.258446	0.727395	4507.655014	0.028345	0.023016
RS	17	0.288218	0.727395	4683.617798	0.029451	0.024461
RS	18	0.320462	0.817163	4328.264067	0.027217	0.023394
RS	19	0.355385	0.817163	4489.629438	0.028231	0.024632
RS	20	0.393208	0.923151	4119.316698	0.025903	0.023317
RS	21	0.434172	0.923151	4266.561878	0.026829	0.024407
RS	22	0.478539	1.032099	3948.700556	0.024830	0.023234
RS	23	0.526591	1.032099	4081.625445	0.025666	0.024265
RS	24	0.578634	1.124948	3864.441886	0.024300	0.023591
RS	25	0.635000	1.124948	3981.012104	0.025033	0.024676
RS	26	0.696047	1.182423	3891.048852	0.024467	0.024774
RS	27	0.762165	1.182423	3985.650058	0.025062	0.025978
RS	28	0.833774	1.194901	4022.594825	0.025295	0.026956
RS	29	0.911331	1.194901	4083.695207	0.025679	0.028229
RS	30	0.995329	1.167715	4215.781789	0.026509	0.029943
RS	31	1.086304	1.167715	4224.304491	0.026563	0.031052
RS	32	1.184836	1.117012	4387.476291	0.027589	0.033020
RS	33	1.291551	1.117012	4318.826724	0.027157	0.033560
RS	34	1.407129	1.060095	4430.937695	0.027862	0.035039
RS	35	1.532308	1.060095	4263.221636	0.026808	0.034589
RS	36	1.667883	1.009288	4251.615128	0.026735	0.034869
RS	37	1.814719	1.009288	3978.686761	0.025019	0.033208
RS	38	1.973751	0.971406	3809.396035	0.023954	0.031937
RS	39	2.145991	0.971406	3451.761372	0.021705	0.029200
RS	40	2.332537	0.948564	3148.218725	0.019796	0.026609
RS	41	2.534578	0.948564	2751.478208	0.017302	0.023289
RS	42	2.753399	0.939090	2383.157089	0.014986	0.020079
RS	43	2.990395	0.939090	2001.587033	0.012586	0.016797
RS	44	3.247075	0.939385	1645.477810	0.010347	0.013717
RS	45	3.525074	0.939385	1322.562497	0.008316	0.010947
RS	46	3.826164	0.945776	1031.095590	0.006484	0.008472
RS	47	4.152261	0.945776	788.908718	0.004961	0.006427
RS	48	4.505443	0.955226	581.686959	0.003658	0.004704
RS	49	4.887959	0.955226	420.776442	0.002646	0.003374
RS	50	5.302246	0.965447	291.876854	0.001835	0.002325
RS	51	5.750943	0.965447	197.879959	0.001244	0.001564
RS	52	6.236907	0.974972	128.073472	0.000805	0.001007
RS	53	6.763234	0.974972	80.495174	0.000506	0.000629
RS	54	7.333277	0.984970	47.998456	0.000302	0.000373
RS	55	7.950666	0.984970	27.633154	0.000174	0.000214
RS	56	8.619334	0.984970	15.093285	0.000095	0.000116
RS	57	9.343539	0.984970	7.787298	0.000049	0.000060
RS	58	10.127895	0.994344	3.754833	0.000024	0.000029
RS	59	10.977398	0.994344	1.717858	0.000011	0.000013
RS	60	11.897458	0.994344	0.731537	0.000005	0.000006
RS	61	12.893936	0.994344	0.288240	0.000002	0.000002
RS	62	13.973179	0.994344	0.104410	0.000001	0.000001
RS	63	15.142061	0.994344	0.048502	0.000000	0.000000
PA	4+25*2+4+6 0.329319682 0.073209995 15.142061295 1.435354721 1.350709214 1.012429180 0.769094056 0.662451529 0.636643538 0.663630524 0.727394620 0.817162584 0.923150942 1.032098794 1.124947807 1.182423415 1.194900823 1.167714638 1.117012100 1.060094720 1.009288161 0.971406105 0.948564300 0.939090148 0.939384784 0.945776254 0.955226028 0.965446743 0.974971612 0.984969730 0.994344402
//
IT	3523
RD	5
LK	-1267254.165402
QD	-332.776777 -> -240.131158
RI	0.0396178408
TR	0.329496	0.074941
MT	14.993670
MM	C_pi: 0.958566, n_recomb: 162576.025881
RS	0	0.000000	1.464777	885.721020	0.005448	0.001196
RS	1	0.008289	1.464777	953.810429	0.005867	0.007311
RS	2	0.017265	1.464777	1026.659984	0.006315	0.010302
RS	3	0.026985	1.464777	1104.521125	0.006794	0.008555
RS	4	0.037511	1.487545	1169.535343	0.007194	0.005767
RS	5	0.048909	1.487545	1256.969463	0.007732	0.004542
RS	6	0.061252	1.079703	1856.926852	0.011422	0.005965
RS	7	0.074618	1.079703	1986.122665	0.012217	0.006568
RS	8	0.089092	0.778539	2934.810902	0.018052	0.009846
RS	9	0.104765	0.778539	3114.040844	0.019154	0.011248
RS	10	0.121738	0.648125	3953.030164	0.024315	0.014841
RS	11	0.140118	0.648125	4159.107560	0.025583	0.016713
RS	12	0.160021	0.612768	4612.974712	0.028374	0.019369
RS	13	0.181574	0.612768	4819.733606	0.029646	0.021311
RS	14	0.204913	0.637151	4832.492659	0.029725	0.022259
RS	15	0.230188	0.637151	5026.241176	0.030916	0.024005
RS	16	0.257557	0.703262	4730.763900	0.029099	0.023447
RS	17	0.287194	0.703262	4908.586989	0.030193	0.024949
RS	18	0.319288	0.800231	4473.377505	0.027516	0.023524
RS	19	0.354043	0.800231	4636.209535	0.028517	0.024824
RS	20	0.391678	0.918342	4185.362636	0.025744	0.023118
RS	21	0.432433	0.918342	4334.413477	0.026661	0.024264
RS	22	0.476566	1.042962	3949.986645	0.024296	0.022743
RS	23	0.524357	1.042962	4085.590396	0.025130	0.023819
RS	24	0.576110	1.151066	3823.987395	0.023521	0.022889
RS	25	0.632152	1.151066	3944.701385	0.024264	0.024000
RS	26	0.692839	1.218068	3835.896080	0.023594	0.023963
RS	27	0.758557	1.218068	3936.767147	0.024215	0.025174
RS	28	0.829722	1.231116	3981.026287	0.024487	0.026155
RS	29	0.906786	1.231116	4050.803336	0.024916	0.027419
RS	30	0.990238	1.196553	4214.585497	0.025924	0.029289
RS	31	1.080607	1.196553	4233.190883	0.026038	0.030389
RS	32	1.178467	1.134408	4446.242781	0.027349	0.032658
RS	33	1.284438	1.134408	4385.958353	0.026978	0.033198
RS	34	1.399193	1.065708	4554.051303	0.028012	0.035071
RS	35	1.523460	1.065708	4388.071465	0.026991	0.034622
RS	36	1.658027	1.004907	4422.787717	0.027204	0.035282
RS	37	1.803749	1.004907	4140.638059	0.025469	0.033593
RS	38	1.961549	0.959643	3994.972781	0.024573	0.032577
RS	39	2.132430	0.959643	3616.875732	0.022247	0.029764
RS	40	2.317474	0.932080	3311.757491	0.020371	0.027255
RS	41	2.517857	0.932080	2888.317004	0.017766	0.023823
RS	42	2.734849	0.920123	2502.373856	0.015392	0.020566
RS	43	2.969827	0.920123	2095.102760	0.012887	0.017170
RS	44	3.224283	0.919579	1717.915787	0.010567	0.014000
RS	45	3.499830	0.919579	1375.466812	0.008460	0.011144
RS	46	3.798218	0.926217	1067.581008	0.006567	0.008594
RS	47	4.121338	0.926217	813.389254	0.005003	0.006500
RS	48	4.471242	0.936544	596.505707	0.003669	0.004736
RS	49	4.850148	0.936544	429.659615	0.002643	0.003386
RS	50	5.260462	0.947903	296.366865	0.001823	0.002322
RS	51	5.704787	0.947903	200.102862	0.001231	0.001557
RS	52	6.185942	0.958572	128.819714	0.000792	0.000997
RS	53	6.706979	0.958572	80.657634	0.000496	0.000621
RS	54	7.271204	0.969836	47.852965	0.000294	0.000367
RS	55	7.882198	0.969836	27.460676	0.000169	0.000209
RS	56	8.543836	0.969836	14.948478	0.000092	0.000114
RS	57	9.260317	0.969836	7.685352	0.000047	0.000058
RS	58	10.036187	0.980042	3.689726	0.000023	0.000028
RS	59	10.876368	0.980042	1.683100	0.000010	0.000013
RS	60	11.786191	0.980042	0.714557	0.000004	0.000005
RS	61	12.771429	0.980042	0.280668	0.000002	0.000002
RS	62	13.838332	0.980042	0.101340	0.000001	0.000001
RS	63	14.993670	0.980042	0.046859	0.000000	0.000000
PA	4+25*2+4+6 0.329496343 0.074941389 14.993669742 1.464777018 1.487545398 1.079703288 0.778538705 0.648124724 0.612767948 0.637150516 0.703262269 0.800231360 0.918342057 1.042961868 1.151065947 1.218068332 1.231115603 1.196553206 1.134407890 1.065707709 1.004906714 0.959642613 0.932080288 0.920123425 0.919578954 0.926217197 0.936543762 0.947903311 0.958571704 0.969836487 0.980042492
//
IT	4046
RD	6
LK	-1267075.546259
QD	-287.359339 -> -208.140983
RI	0.0392143979
TR	0.329507	0.076593
MT	14.866580
MM	C_pi: 0.958387, n_recomb: 166002.023214
RS	0	0.000000	1.460304	904.879662	0.005451	0.001208
RS	1	0.008274	1.460304	974.310369	0.005869	0.007410
RS	2	0.017233	1.460304	1048.584895	0.006317	0.010437
RS	3	0.026934	1.460304	1127.958371	0.006795	0.008692
RS	4	0.037437	1.616638	1095.825965	0.006601	0.005449
RS	5	0.048809	1.616638	1178.372735	0.007099	0.004270
RS	6	0.061122	1.147961	1780.460913	0.010726	0.005732
RS	7	0.074454	1.147961	1905.620789	0.011480	0.006249
RS	8	0.088889	0.790841	2948.704069	0.017763	0.009787
RS	9	0.104518	0.790841	3129.605924	0.018853	0.011106
RS	10	0.121441	0.638543	4095.767473	0.024673	0.015081
RS	11	0.139764	0.638543	4307.264768	0.025947	0.016911
RS	12	0.159603	0.594571	4846.957106	0.029198	0.019860
RS	13	0.181083	0.594571	5058.585270	0.030473	0.021801
RS	14	0.204341	0.616262	5081.919254	0.030614	0.022796
RS	15	0.229523	0.616262	5278.493790	0.031798	0.024568
RS	16	0.256790	0.683725	4936.306853	0.029736	0.023831
RS	17	0.286312	0.683725	5115.772601	0.030818	0.025374
RS	18	0.318277	0.786192	4609.152925	0.027766	0.023647
RS	19	0.352886	0.786192	4773.472878	0.028756	0.024992
RS	20	0.390360	0.914380	4250.210156	0.025603	0.022953
RS	21	0.430934	0.914380	4401.135177	0.026513	0.024142
RS	22	0.474866	1.052794	3957.054936	0.023837	0.022324
RS	23	0.522433	1.052794	4095.223047	0.024670	0.023432
RS	24	0.573935	1.174900	3793.908301	0.022855	0.022286
RS	25	0.629699	1.174900	3918.288691	0.023604	0.023415
RS	26	0.690077	1.250951	3792.236864	0.022845	0.023261
RS	27	0.755451	1.250951	3898.471321	0.023484	0.024472
RS	28	0.826235	1.264777	3948.184996	0.023784	0.025450
RS	29	0.902875	1.264777	4025.421666	0.024249	0.026703
RS	30	0.985857	1.223596	4216.227858	0.025399	0.028698
RS	31	1.075705	1.223596	4243.754549	0.025564	0.029788
RS	32	1.172988	1.151134	4500.915969	0.027114	0.032309
RS	33	1.278320	1.151134	4448.427018	0.026797	0.032852
RS	34	1.392367	1.071885	4667.822407	0.028119	0.035067
RS	35	1.515851	1.071885	4503.992298	0.027132	0.034623
RS	36	1.649553	1.002186	4582.886945	0.027607	0.035628
RS	37	1.794318	1.002186	4292.817539	0.025860	0.033921
RS	38	1.951062	0.950346	4171.067876	0.025127	0.033147
RS	39	2.120774	0.950346	3774.151149	0.022736	0.030271
RS	40	2.304530	0.918523	3468.974823	0.020897	0.027849
RS	41	2.503490	0.918523	3020.259508	0.018194	0.024316
RS	42	2.718913	0.904238	2618.255631	0.015772	0.021025
RS	43	2.952161	0.904238	2186.255494	0.013170	0.017523
RS	44	3.204709	0.902790	1789.092397	0.010778	0.014274
RS	45	3.478154	0.902790	1427.649157	0.008600	0.011336
RS	46	3.774224	0.909484	1103.951369	0.006650	0.008717
RS	47	4.094792	0.909484	837.971147	0.005048	0.006576
RS	48	4.441886	0.920447	611.664237	0.003685	0.004773
RS	49	4.817700	0.920447	438.901111	0.002644	0.003402
RS	50	5.224609	0.932714	301.242050	0.001815	0.002323
RS	51	5.665188	0.932714	202.644471	0.001221	0.001553
RS	52	6.142223	0.944345	129.830422	0.000782	0.000991
RS	53	6.658729	0.944345	81.011278	0.000488	0.000615
RS	54	7.217972	0.956728	47.843032	0.000288	0.000362
RS	55	7.823490	0.956728	27.374833	0.000165	0.000206
RS	56	8.479111	0.956728	14.856107	0.000089	0.000111
RS	57	9.188980	0.956728	7.613335	0.000046	0.000057
RS	58	9.957587	0.967636	3.640913	0.000022	0.000027
RS	59	10.789791	0.967636	1.656320	0.000010	0.000012
RS	60	11.690855	0.967636	0.701210	0.000004	0.000005
RS	61	12.666476	0.967636	0.274624	0.000002	0.000002
RS	62	13.722825	0.967636	0.098860	0.000001	0.000001
RS	63	14.866580	0.967636	0.045516	0.000000	0.000000
PA	4+25*2+4+6 0.329507047 0.076592875 14.866579539 1.460304079 1.616638240 1.147961126 0.790841472 0.638542939 0.594571491 0.616262486 0.683725269 0.786192267 0.914379942 1.052794441 1.174900122 1.250951470 1.264776572 1.223595517 1.151134461 1.071885012 1.002185948 0.950346149 0.918523214 0.904238077 0.902790071 0.909483781 0.920447274 0.932714453 0.944345465 0.956727764 0.967636121
//
IT	4180
RD	7
LK	-1266922.347591
QD	-251.499106 -> -182.801890
RI	0.0388721306
TR	0.329306	0.078150
MT	14.763474
MM	C_pi: 0.958658, n_recomb: 169301.039328
RS	0	0.000000	1.436752	935.923928	0.005528	0.001219
RS	1	0.008263	1.436752	1007.543882	0.005951	0.007517
RS	2	0.017208	1.436752	1084.137893	0.006404	0.010577
RS	3	0.026892	1.436752	1165.964810	0.006887	0.008867
RS	4	0.037376	1.737117	1037.284232	0.006127	0.005150
RS	5	0.048727	1.737117	1115.889435	0.006591	0.004040
RS	6	0.061016	1.215875	1711.374532	0.010108	0.005510
RS	7	0.074320	1.215875	1832.776895	0.010826	0.005962
RS	8	0.088723	0.804696	2953.400485	0.017445	0.009707
RS	9	0.104316	0.804696	3135.541902	0.018521	0.010954
RS	10	0.121198	0.632146	4217.693187	0.024912	0.015265
RS	11	0.139474	0.632146	4434.062358	0.026190	0.017055
RS	12	0.159261	0.580382	5057.384294	0.029872	0.020278
RS	13	0.180682	0.580382	5273.419127	0.031148	0.022211
RS	14	0.203874	0.599438	5311.011229	0.031370	0.023267
RS	15	0.228982	0.599438	5510.084207	0.032546	0.025055
RS	16	0.256164	0.667616	5127.536070	0.030287	0.024174
RS	17	0.285592	0.667616	5308.509245	0.031355	0.025747
RS	18	0.317451	0.774360	4737.516838	0.027983	0.023763
RS	19	0.351943	0.774360	4903.341543	0.028962	0.025143
RS	20	0.389285	0.911058	4314.231887	0.025483	0.022818
RS	21	0.429712	0.911058	4467.065803	0.026385	0.024039
RS	22	0.473480	1.061757	3968.734949	0.023442	0.021965
RS	23	0.520864	1.061757	4109.360111	0.024273	0.023098
RS	24	0.572163	1.196835	3771.887465	0.022279	0.021764
RS	25	0.627700	1.196835	3899.557932	0.023033	0.022905
RS	26	0.687827	1.281583	3757.316837	0.022193	0.022648
RS	27	0.752921	1.281583	3868.214234	0.022848	0.023856
RS	28	0.823394	1.296454	3921.680491	0.023164	0.024826
RS	29	0.899689	1.296454	4005.424923	0.023659	0.026068
RS	30	0.982288	1.249393	4219.207883	0.024921	0.028160
RS	31	1.071713	1.249393	4254.727111	0.025131	0.029243
RS	32	1.168526	1.167626	4550.900907	0.026881	0.031974
RS	33	1.273338	1.167626	4505.755404	0.026614	0.032522
RS	34	1.386810	1.078878	4772.106775	0.028187	0.035034
RS	35	1.509658	1.078878	4610.847764	0.027235	0.034601
RS	36	1.642656	1.001182	4731.750183	0.027949	0.035916
RS	37	1.786643	1.001182	4435.050339	0.026196	0.034199
RS	38	1.942527	0.943416	4337.353879	0.025619	0.033654
RS	39	2.111291	0.943416	3923.303259	0.023174	0.030727
RS	40	2.293999	0.907706	3619.490727	0.021379	0.028394
RS	41	2.491804	0.907706	3147.016992	0.018588	0.024773
RS	42	2.705952	0.891229	2730.499736	0.016128	0.021457
RS	43	2.937794	0.891229	2274.830451	0.013437	0.017858
RS	44	3.188792	0.888841	1858.808384	0.010979	0.014538
RS	45	3.460529	0.888841	1478.964988	0.008736	0.011523
RS	46	3.754718	0.895455	1140.067317	0.006734	0.008841
RS	47	4.073215	0.895455	862.545420	0.005095	0.006653
RS	48	4.418027	0.906877	627.057281	0.003704	0.004813
RS	49	4.791330	0.906877	448.416021	0.002649	0.003422
RS	50	5.195476	0.919874	306.426058	0.001810	0.002328
RS	51	5.633016	0.919874	205.445367	0.001213	0.001552
RS	52	6.106707	0.932316	131.058722	0.000774	0.000986
RS	53	6.619537	0.932316	81.521710	0.000482	0.000611
RS	54	7.174739	0.945679	47.944268	0.000283	0.000358
RS	55	7.775816	0.945679	27.359164	0.000162	0.000203
RS	56	8.426556	0.945679	14.805655	0.000087	0.000110
RS	57	9.131063	0.945679	7.564915	0.000045	0.000056
RS	58	9.893781	0.957220	3.604693	0.000021	0.000027
RS	59	10.719519	0.957220	1.635664	0.000010	0.000012
RS	60	11.613483	0.957220	0.690625	0.000004	0.000005
RS	61	12.581311	0.957220	0.269731	0.000002	0.000002
RS	62	13.629105	0.957220	0.096820	0.000001	0.000001
RS	63	14.763474	0.957220	0.044391	0.000000	0.000000
PA	4+25*2+4+6 0.329305932 0.078150013 14.763474487 1.436752203 1.737116565 1.215874774 0.804695845 0.632146402 0.580382335 0.599438153 0.667616343 0.774359750 0.911057761 1.061757291 1.196834623 1.281582945 1.296453853 1.249393307 1.167625723 1.078878210 1.001182401 0.943416194 0.907705781 0.891228686 0.888841103 0.895454699 0.906876543 0.919873547 0.932315840 0.945679317 0.957220310
//
IT	4930
RD	8
LK	-1266789.122670
QD	-222.669493 -> -162.399715
RI	0.0385811868
TR	0.328903	0.079613
MT	14.682685
MM	C_pi: 0.959409, n_recomb: 172483.305134
RS	0	0.000000	1.404420	973.617593	0.005645	0.001231
RS	1	0.008253	1.404420	1047.900583	0.006075	0.007624
RS	2	0.017187	1.404420	1127.313331	0.006536	0.010713
RS	3	0.026859	1.404420	1212.118260	0.007027	0.009056
RS	4	0.037329	1.849008	990.333912	0.005742	0.004879
RS	5	0.048663	1.849008	1065.746549	0.006179	0.003844
RS	6	0.060932	1.282760	1649.756744	0.009565	0.005303
RS	7	0.074214	1.282760	1767.733456	0.010249	0.005706
RS	8	0.088592	0.819401	2952.631538	0.017118	0.009615
RS	9	0.104157	0.819401	3135.738658	0.018180	0.010798
RS	10	0.121007	0.628023	4323.535457	0.025066	0.015406
RS	11	0.139247	0.628023	4544.379815	0.026347	0.017155
RS	12	0.158992	0.569173	5248.373412	0.030428	0.020634
RS	13	0.180367	0.569173	5468.506580	0.031705	0.022557
RS	14	0.203506	0.585704	5523.027140	0.032021	0.023680
RS	15	0.228555	0.585704	5724.400800	0.033188	0.025478
RS	16	0.255671	0.654169	5306.912289	0.030768	0.024482
RS	17	0.285025	0.654169	5489.324463	0.031825	0.026077
RS	18	0.316802	0.764276	4860.007672	0.028177	0.023874
RS	19	0.351201	0.764276	5027.363656	0.029147	0.025281
RS	20	0.388439	0.908237	4377.906137	0.025382	0.022706
RS	21	0.428751	0.908237	4532.676790	0.026279	0.023954
RS	22	0.472389	1.069961	3984.465592	0.023101	0.021656
RS	23	0.519630	1.069961	4127.464742	0.023930	0.022809
RS	24	0.570769	1.217122	3756.630447	0.021780	0.021310
RS	25	0.626128	1.217122	3887.304215	0.022537	0.022459
RS	26	0.686056	1.310273	3729.652173	0.021623	0.022109
RS	27	0.750931	1.310273	3844.673041	0.022290	0.023314
RS	28	0.821159	1.326460	3900.444450	0.022613	0.024270
RS	29	0.897184	1.326460	3989.943993	0.023132	0.025502
RS	30	0.979483	1.274206	4223.275571	0.024485	0.027670
RS	31	1.068574	1.274206	4266.024798	0.024733	0.028746
RS	32	1.165019	1.184026	4596.768709	0.026651	0.031652
RS	33	1.269422	1.184026	4558.574324	0.026429	0.032207
RS	34	1.382443	1.086672	4867.936029	0.028223	0.034977
RS	35	1.504791	1.086672	4709.605233	0.027305	0.034558
RS	36	1.637237	1.001724	4870.379361	0.028237	0.036155
RS	37	1.780614	1.001724	4568.216128	0.026485	0.034436
RS	38	1.935823	0.938560	4494.548547	0.026058	0.034106
RS	39	2.103843	0.938560	4064.948911	0.023567	0.031137
RS	40	2.285729	0.899267	3763.745912	0.021821	0.028897
RS	41	2.482627	0.899267	3268.973745	0.018952	0.025197
RS	42	2.695775	0.880715	2839.377169	0.016462	0.021865
RS	43	2.926514	0.880715	2361.061150	0.013689	0.018176
RS	44	3.176297	0.877371	1927.213528	0.011173	0.014792
RS	45	3.446695	0.877371	1529.533522	0.008868	0.011705
RS	46	3.739409	0.883807	1175.991313	0.006818	0.008963
RS	47	4.056281	0.883807	887.151331	0.005143	0.006732
RS	48	4.399305	0.895550	642.690225	0.003726	0.004856
RS	49	4.770639	0.895550	458.198698	0.002656	0.003445
RS	50	5.172620	0.909138	311.899674	0.001808	0.002335
RS	51	5.607777	0.909138	208.486035	0.001209	0.001554
RS	52	6.078848	0.922272	132.484213	0.000768	0.000984
RS	53	6.588797	0.922272	82.172964	0.000476	0.000608
RS	54	7.140834	0.936509	48.144005	0.000279	0.000355
RS	55	7.738430	0.936509	27.405294	0.000159	0.000201
RS	56	8.385347	0.936509	14.791878	0.000086	0.000108
RS	57	9.085656	0.936509	7.537000	0.000044	0.000055
RS	58	9.843761	0.948622	3.579336	0.000021	0.000026
RS	59	10.664434	0.948622	1.620251	0.000009	0.000012
RS	60	11.552839	0.948622	0.682391	0.000004	0.000005
RS	61	12.514565	0.948622	0.265810	0.000002	0.000002
RS	62	13.555663	0.948622	0.095148	0.000001	0.000001
RS	63	14.682685	0.948622	0.043447	0.000000	0.000000
PA	4+25*2+4+6 0.328903260 0.079612695 14.682685169 1.404419828 1.849008127 1.282760143 0.819401487 0.628022752 0.569173009 0.585703668 0.654169481 0.764275526 0.908236597 1.069961139 1.217122267 1.310273167 1.326459917 1.274205997 1.184025862 1.086671730 1.001724132 0.938559550 0.899267370 0.880715011 0.877371348 0.883806518 0.895550273 0.909138081 0.922272276 0.936508652 0.948621641
//
IT	4239
RD	9
LK	-1266671.964617
QD	-199.165608 -> -145.766864
RI	0.0383292813
TR	0.328318	0.080984
MT	14.621970
MM	C_pi: 0.960646, n_recomb: 175561.208454
RS	0	0.000000	1.369542	1014.595905	0.005779	0.001242
RS	1	0.008246	1.369542	1091.776094	0.006219	0.007726
RS	2	0.017172	1.369542	1174.253715	0.006689	0.010840
RS	3	0.026834	1.369542	1262.294507	0.007190	0.009244
RS	4	0.037293	1.952679	952.337105	0.005425	0.004639
RS	5	0.048614	1.952679	1025.151524	0.005839	0.003678
RS	6	0.060869	1.348226	1595.122155	0.009086	0.005112
RS	7	0.074135	1.348226	1710.012441	0.009740	0.005477
RS	8	0.088494	0.834548	2948.706621	0.016796	0.009517
RS	9	0.104037	0.834548	3132.607352	0.017843	0.010644
RS	10	0.120862	0.625588	4416.678418	0.025157	0.015511
RS	11	0.139075	0.625588	4641.702797	0.026439	0.017223
RS	12	0.158789	0.560258	5423.037005	0.030890	0.020938
RS	13	0.180129	0.560258	5647.065854	0.032166	0.022848
RS	14	0.203229	0.574394	5720.451437	0.032584	0.024045
RS	15	0.228233	0.574394	5924.020651	0.033743	0.025848
RS	16	0.255299	0.642856	5476.252926	0.031193	0.024758
RS	17	0.284598	0.642856	5660.085912	0.032240	0.026372
RS	18	0.316312	0.755627	4977.720266	0.028353	0.023979
RS	19	0.350641	0.755627	5146.645017	0.029315	0.025409
RS	20	0.387802	0.905836	4441.551343	0.025299	0.022615
RS	21	0.428026	0.905836	4598.287308	0.026192	0.023885
RS	22	0.471567	1.077510	4003.827759	0.022806	0.021389
RS	23	0.518699	1.077510	4149.141927	0.023634	0.022559
RS	24	0.569718	1.235973	3747.204253	0.021344	0.020912
RS	25	0.624943	1.235973	3880.665608	0.022104	0.022068
RS	26	0.684722	1.337264	3708.213215	0.021122	0.021633
RS	27	0.749431	1.337264	3826.940956	0.021798	0.022835
RS	28	0.819476	1.355024	3883.802308	0.022122	0.023771
RS	29	0.895297	1.355024	3978.456991	0.022661	0.024995
RS	30	0.977370	1.298198	4228.460784	0.024085	0.027220
RS	31	1.066210	1.298198	4277.805629	0.024366	0.028293
RS	32	1.162377	1.200392	4639.279647	0.026425	0.031344
RS	33	1.266473	1.200392	4607.683316	0.026245	0.031908
RS	34	1.379154	1.095196	4956.485105	0.028232	0.034901
RS	35	1.501126	1.095196	4801.367081	0.027349	0.034500
RS	36	1.633156	1.003618	4999.949608	0.028480	0.036351
RS	37	1.776073	1.003618	4693.349183	0.026733	0.034636
RS	38	1.930776	0.935490	4643.545262	0.026450	0.034510
RS	39	2.098235	0.935490	4199.846637	0.023922	0.031508
RS	40	2.279503	0.892870	3902.320680	0.022228	0.029360
RS	41	2.475719	0.892870	3386.614549	0.019290	0.025591
RS	42	2.688115	0.872344	2945.236255	0.016776	0.022249
RS	43	2.918025	0.872344	2445.230686	0.013928	0.018479
RS	44	3.166893	0.868038	1994.498870	0.011361	0.015038
RS	45	3.436284	0.868038	1579.497669	0.008997	0.011882
RS	46	3.727888	0.874223	1211.801681	0.006902	0.009086
RS	47	4.043539	0.874223	911.837005	0.005194	0.006811
RS	48	4.385218	0.886188	658.573117	0.003751	0.004901
RS	49	4.755073	0.886188	468.247598	0.002667	0.003470
RS	50	5.155426	0.900261	317.647785	0.001809	0.002345
RS	51	5.588792	0.900261	211.751196	0.001206	0.001557
RS	52	6.057894	0.913992	134.090931	0.000764	0.000983
RS	53	6.565678	0.913992	82.952709	0.000473	0.000606
RS	54	7.115335	0.929015	48.432532	0.000276	0.000353
RS	55	7.710317	0.929015	27.506905	0.000157	0.000200
RS	56	8.354362	0.929015	14.810879	0.000084	0.000107
RS	57	9.051515	0.929015	7.527324	0.000043	0.000054
RS	58	9.806156	0.941692	3.563481	0.000020	0.000026
RS	59	10.623025	0.941692	1.609475	0.000009	0.000012
RS	60	11.507253	0.941692	0.676255	0.000004	0.000005
RS	61	12.464396	0.941692	0.262764	0.000001	0.000002
RS	62	13.500466	0.941692	0.093811	0.000001	0.000001
RS	63	14.621970	0.941692	0.042670	0.000000	0.000000
PA	4+25*2+4+6 0.328318311 0.080984197 14.621970330 1.369541577 1.952679092 1.348225713 0.834548181 0.625588105 0.560257968 0.574393732 0.642856320 0.755626755 0.905835596 1.077510017 1.235972657 1.337263962 1.355023859 1.298198462 1.200392125 1.095195552 1.003617573 0.935490320 0.892869612 0.872343575 0.868037664 0.874223160 0.886188031 0.900260646 0.913992217 0.929015339 0.941691992
//
IT	4245
RD	10
LK	-1266567.948129
QD	-179.775071 -> -132.124457
RI	0.0381115299
TR	0.327554	0.082264
MT	14.580576
MM	C_pi: 0.962395, n_recomb: 178542.401015
RS	0	0.000000	1.335487	1056.740387	0.005919	0.001252
RS	1	0.008241	1.335487	1136.904383	0.006368	0.007821
RS	2	0.017162	1.335487	1222.537511	0.006847	0.010955
RS	3	0.026817	1.335487	1313.908554	0.007359	0.009424
RS	4	0.037269	2.048454	921.438501	0.005161	0.004428
RS	5	0.048581	2.048454	992.137670	0.005557	0.003535
RS	6	0.060826	1.411984	1546.865683	0.008664	0.004937
RS	7	0.074080	1.411984	1659.001312	0.009292	0.005272
RS	8	0.088426	0.849870	2943.151514	0.016484	0.009417
RS	9	0.103955	0.849870	3127.746802	0.017518	0.010494
RS	10	0.120764	0.624450	4499.629241	0.025202	0.015589
RS	11	0.138957	0.624450	4728.611951	0.026485	0.017266
RS	12	0.158650	0.553167	5583.738538	0.031274	0.021198
RS	13	0.179966	0.553167	5811.535126	0.032550	0.023095
RS	14	0.203039	0.565046	5905.145601	0.033074	0.024366
RS	15	0.228013	0.565046	6110.872290	0.034226	0.026173
RS	16	0.255045	0.633306	5636.888740	0.031572	0.025008
RS	17	0.284306	0.633306	5822.161216	0.032609	0.026637
RS	18	0.315977	0.748201	5091.403785	0.028516	0.024079
RS	19	0.350259	0.748201	5261.943193	0.029472	0.025529
RS	20	0.387366	0.903832	4505.271317	0.025234	0.022542
RS	21	0.427531	0.903832	4664.003152	0.026123	0.023831
RS	22	0.471006	1.084541	4026.351591	0.022551	0.021158
RS	23	0.518064	1.084541	4173.941393	0.023378	0.022341
RS	24	0.569000	1.253617	3742.765068	0.020963	0.020563
RS	25	0.624134	1.253617	3878.852215	0.021725	0.021724
RS	26	0.683811	1.362817	3692.092510	0.020679	0.021211
RS	27	0.748407	1.362817	3814.203313	0.021363	0.022408
RS	28	0.818326	1.382389	3871.139216	0.021682	0.023323
RS	29	0.894008	1.382389	3970.466101	0.022238	0.024538
RS	30	0.975926	1.321561	4234.684832	0.023718	0.026808
RS	31	1.064596	1.321561	4290.093876	0.024028	0.027877
RS	32	1.160573	1.216826	4678.930565	0.026206	0.031049
RS	33	1.264460	1.216826	4653.616910	0.026064	0.031623
RS	34	1.376908	1.104442	5038.620320	0.028221	0.034812
RS	35	1.498623	1.104442	4886.944139	0.027371	0.034430
RS	36	1.630370	1.006757	5121.329076	0.028684	0.036511
RS	37	1.772974	1.006757	4811.202686	0.026947	0.034805
RS	38	1.927330	0.934028	4784.982749	0.026800	0.034870
RS	39	2.094407	0.934028	4328.521370	0.024244	0.031843
RS	40	2.275253	0.888289	4035.585198	0.022603	0.029789
RS	41	2.471003	0.888289	3500.232029	0.019604	0.025958
RS	42	2.682886	0.865881	3048.246357	0.017073	0.022613
RS	43	2.912230	0.865881	2527.466044	0.014156	0.018767
RS	44	3.160475	0.860618	2060.716056	0.011542	0.015275
RS	45	3.429179	0.860618	1628.887854	0.009123	0.012055
RS	46	3.720027	0.866505	1247.489099	0.006987	0.009207
RS	47	4.034844	0.866505	936.585003	0.005246	0.006891
RS	48	4.375606	0.878615	674.673531	0.003779	0.004948
RS	49	4.744452	0.878615	478.530641	0.002680	0.003497
RS	50	5.143694	0.893091	323.636117	0.001813	0.002357
RS	51	5.575840	0.893091	215.212345	0.001205	0.001562
RS	52	6.043599	0.907348	135.854471	0.000761	0.000983
RS	53	6.549908	0.907348	83.843202	0.000470	0.000605
RS	54	7.097942	0.923121	48.795830	0.000273	0.000351
RS	55	7.691142	0.923121	27.655715	0.000155	0.000198
RS	56	8.333228	0.923121	14.857977	0.000083	0.000106
RS	57	9.028231	0.923121	7.533363	0.000042	0.000054
RS	58	9.780510	0.936349	3.555858	0.000020	0.000025
RS	59	10.594786	0.936349	1.602716	0.000009	0.000011
RS	60	11.476169	0.936349	0.671935	0.000004	0.000005
RS	61	12.430188	0.936349	0.260475	0.000001	0.000002
RS	62	13.462831	0.936349	0.092762	0.000001	0.000001
RS	63	14.580576	0.936349	0.042035	0.000000	0.000000
PA	4+25*2+4+6 0.327554463 0.082264037 14.580575792 1.335486740 2.048453527 1.411984389 0.849870202 0.624450375 0.553166690 0.565045514 0.633305675 0.748200747 0.903831845 1.084541326 1.253616847 1.362816797 1.382389061 1.321561246 1.216826345 1.104442155 1.006757419 0.934028081 0.888289357 0.865880714 0.860617867 0.866505375 0.878614990 0.893090850 0.907347514 0.923121370 0.936348996
//
IT	3863
RD	11
LK	-1266474.788989
QD	-163.581297 -> -120.630676
RI	0.0379132348
TR	0.326677	0.083470
MT	14.552606
MM	C_pi: 0.964501, n_recomb: 181439.785732
RS	0	0.000000	1.303869	1098.708797	0.006056	0.001261
RS	1	0.008238	1.303869	1181.845732	0.006514	0.007908
RS	2	0.017155	1.303869	1270.622045	0.007003	0.011057
RS	3	0.026806	1.303869	1365.309276	0.007525	0.009593
RS	4	0.037252	2.136634	896.234476	0.004940	0.004246
RS	5	0.048559	2.136634	965.209033	0.005320	0.003414
RS	6	0.060797	1.473847	1504.231254	0.008291	0.004777
RS	7	0.074043	1.473847	1613.911025	0.008895	0.005088
RS	8	0.088381	0.865180	2936.778852	0.016186	0.009316
RS	9	0.103900	0.865180	3121.997553	0.017207	0.010350
RS	10	0.120697	0.624299	4574.143329	0.025210	0.015643
RS	11	0.138878	0.624299	4806.893104	0.026493	0.017288
RS	12	0.158556	0.547516	5732.260531	0.031593	0.021419
RS	13	0.179856	0.547516	5963.728843	0.032869	0.023302
RS	14	0.202911	0.557263	6078.577967	0.033502	0.024650
RS	15	0.227864	0.557263	6286.453882	0.034648	0.026458
RS	16	0.254874	0.625171	5789.874409	0.031911	0.025234
RS	17	0.284108	0.625171	5976.616196	0.032940	0.026875
RS	18	0.315751	0.741745	5201.681519	0.028669	0.024175
RS	19	0.350000	0.741745	5373.873961	0.029618	0.025642
RS	20	0.387071	0.902083	4569.228900	0.025183	0.022484
RS	21	0.427195	0.902083	4729.976955	0.026069	0.023789
RS	22	0.470626	1.090996	4051.787555	0.022331	0.020958
RS	23	0.517633	1.090996	4201.618209	0.023157	0.022153
RS	24	0.568514	1.270029	3742.788052	0.020628	0.020255
RS	25	0.623586	1.270029	3881.370491	0.021392	0.021421
RS	26	0.683194	1.386890	3680.742172	0.020286	0.020834
RS	27	0.747714	1.386890	3805.973376	0.020977	0.022028
RS	28	0.817548	1.408471	3862.173010	0.021286	0.022919
RS	29	0.893135	1.408471	3965.769546	0.021857	0.024127
RS	30	0.974949	1.344145	4242.178450	0.023381	0.026428
RS	31	1.063503	1.344145	4303.187531	0.023717	0.027495
RS	32	1.159352	1.233104	4716.515301	0.025995	0.030768
RS	33	1.263097	1.233104	4697.175745	0.025888	0.031352
RS	34	1.375389	1.114113	5115.503430	0.028194	0.034712
RS	35	1.496931	1.114113	4967.414738	0.027378	0.034351
RS	36	1.628485	1.010776	5235.738119	0.028857	0.036640
RS	37	1.770877	1.010776	4922.839677	0.027132	0.034946
RS	38	1.924999	0.933757	4919.853338	0.027116	0.035192
RS	39	2.091818	0.933757	4451.794686	0.024536	0.032147
RS	40	2.272379	0.885083	4164.213439	0.022951	0.030184
RS	41	2.467814	0.885083	3610.362065	0.019898	0.026300
RS	42	2.679350	0.860871	3148.815328	0.017355	0.022957
RS	43	2.908312	0.860871	2608.077068	0.014374	0.019041
RS	44	3.156135	0.854656	2126.082715	0.011718	0.015504
RS	45	3.424374	0.854656	1677.857671	0.009247	0.012223
RS	46	3.714711	0.860206	1283.147158	0.007072	0.009326
RS	47	4.028965	0.860206	961.453132	0.005299	0.006971
RS	48	4.369108	0.872397	691.016513	0.003809	0.004996
RS	49	4.737271	0.872397	489.058502	0.002695	0.003525
RS	50	5.135764	0.887214	329.861471	0.001818	0.002371
RS	51	5.567084	0.887214	218.864952	0.001206	0.001568
RS	52	6.033936	0.901956	137.766560	0.000759	0.000985
RS	53	6.539247	0.901956	84.839859	0.000468	0.000605
RS	54	7.086186	0.918396	49.233239	0.000271	0.000350
RS	55	7.678181	0.918396	27.850680	0.000153	0.000198
RS	56	8.318945	0.918396	14.932254	0.000082	0.000106
RS	57	9.012494	0.918396	7.554479	0.000042	0.000053
RS	58	9.763178	0.932074	3.556275	0.000020	0.000025
RS	59	10.575702	0.932074	1.599727	0.000009	0.000011
RS	60	11.455163	0.932074	0.669258	0.000004	0.000005
RS	61	12.407072	0.932074	0.258847	0.000001	0.000002
RS	62	13.437400	0.932074	0.091958	0.000001	0.000001
RS	63	14.552606	0.932074	0.041518	0.000000	0.000000
PA	4+25*2+4+6 0.326677416 0.083470057 14.552605642 1.303868502 2.136634183 1.473846637 0.865179725 0.624299112 0.547515673 0.557263163 0.625171141 0.741744639 0.902082926 1.090996388 1.270029250 1.386890183 1.408471276 1.344145261 1.233104062 1.114112828 1.010776476 0.933757290 0.885082937 0.860870572 0.854656355 0.860206003 0.872397312 0.887213997 0.901955742 0.918396493 0.932073948
//
IT	4741
RD	12
LK	-1266390.842596
QD	-149.977492 -> -111.059543
RI	0.0377345259
TR	0.325686	0.084602
MT	14.537894
MM	C_pi: 0.966973, n_recomb: 184255.933881
RS	0	0.000000	1.275203	1139.814111	0.006186	0.001269
RS	1	0.008236	1.275203	1225.868219	0.006653	0.007988
RS	2	0.017151	1.275203	1317.728468	0.007152	0.011149
RS	3	0.026800	1.275203	1415.668928	0.007683	0.009748
RS	4	0.037243	2.217395	875.758003	0.004753	0.004089
RS	5	0.048547	2.217395	943.338454	0.005120	0.003310
RS	6	0.060781	1.533597	1466.671688	0.007960	0.004633
RS	7	0.074024	1.533597	1574.177859	0.008543	0.004924
RS	8	0.088357	0.880322	2930.333290	0.015904	0.009217
RS	9	0.103870	0.880322	3116.143690	0.016912	0.010213
RS	10	0.120662	0.624914	4641.753603	0.025192	0.015680
RS	11	0.138836	0.624914	4878.117327	0.026475	0.017294
RS	12	0.158507	0.543040	5870.127738	0.031859	0.021608
RS	13	0.179798	0.543040	6105.203570	0.033134	0.023477
RS	14	0.202843	0.550782	6241.915336	0.033876	0.024900
RS	15	0.227786	0.550782	6451.959627	0.035016	0.026708
RS	16	0.254783	0.618240	5935.911275	0.032216	0.025439
RS	17	0.284004	0.618240	6124.165740	0.033237	0.027089
RS	18	0.315631	0.736146	5308.781851	0.028812	0.024268
RS	19	0.349864	0.736146	5482.665916	0.029756	0.025749
RS	20	0.386915	0.900597	4633.260116	0.025146	0.022438
RS	21	0.427019	0.900597	4796.042267	0.026029	0.023757
RS	22	0.470425	1.096999	4079.618321	0.022141	0.020784
RS	23	0.517407	1.096999	4231.663248	0.022966	0.021989
RS	24	0.568258	1.285407	3746.531956	0.020333	0.019982
RS	25	0.623297	1.285407	3887.507319	0.021098	0.021151
RS	26	0.682870	1.409703	3673.392111	0.019936	0.020497
RS	27	0.747349	1.409703	3801.533031	0.020632	0.021688
RS	28	0.817139	1.433473	3856.310682	0.020929	0.022552
RS	29	0.892676	1.433473	3963.845019	0.021513	0.023754
RS	30	0.974435	1.366110	4250.687806	0.023069	0.026078
RS	31	1.062928	1.366110	4316.902272	0.023429	0.027143
RS	32	1.158710	1.249315	4752.188470	0.025791	0.030499
RS	33	1.262380	1.249315	4738.548137	0.025717	0.031095
RS	34	1.374589	1.124223	5187.577955	0.028154	0.034603
RS	35	1.496040	1.124223	5043.194621	0.027371	0.034264
RS	36	1.627493	1.015626	5343.669703	0.029001	0.036743
RS	37	1.769774	1.015626	5028.676736	0.027292	0.035065
RS	38	1.923773	0.934581	5048.512288	0.027399	0.035480
RS	39	2.090455	0.934581	4569.939608	0.024802	0.032422
RS	40	2.270866	0.883124	4288.378869	0.023274	0.030552
RS	41	2.466136	0.883124	3717.121091	0.020174	0.026620
RS	42	2.677489	0.857178	3246.977449	0.017622	0.023283
RS	43	2.906250	0.857178	2687.071366	0.014583	0.019303
RS	44	3.153852	0.850021	2190.565050	0.011889	0.015725
RS	45	3.421847	0.850021	1726.364605	0.009369	0.012386
RS	46	3.711914	0.855204	1318.716143	0.007157	0.009444
RS	47	4.025872	0.855204	986.383796	0.005353	0.007050
RS	48	4.365689	0.867429	707.542672	0.003840	0.005045
RS	49	4.733494	0.867429	499.779951	0.002712	0.003554
RS	50	5.131591	0.882529	336.281273	0.001825	0.002386
RS	51	5.562478	0.882529	222.674273	0.001209	0.001575
RS	52	6.028853	0.897704	139.802098	0.000759	0.000987
RS	53	6.533639	0.897704	85.922874	0.000466	0.000605
RS	54	7.080001	0.914756	49.729408	0.000270	0.000350
RS	55	7.671363	0.914756	28.081789	0.000152	0.000197
RS	56	8.311431	0.914756	15.027542	0.000082	0.000105
RS	57	9.004216	0.914756	7.587093	0.000041	0.000053
RS	58	9.754061	0.928918	3.562482	0.000019	0.000025
RS	59	10.565664	0.928918	1.599588	0.000009	0.000011
RS	60	11.444113	0.928918	0.667880	0.000004	0.000005
RS	61	12.394914	0.928918	0.257765	0.000001	0.000002
RS	62	13.424024	0.928918	0.091363	0.000000	0.000001
RS	63	14.537894	0.928918	0.041105	0.000000	0.000000
PA	4+25*2+4+6 0.325686200 0.084601816 14.537894489 1.275203193 2.217395037 1.533597404 0.880322161 0.624914436 0.543040311 0.550781761 0.618240055 0.736146411 0.900596769 1.096998514 1.285407178 1.409702773 1.433472684 1.366109579 1.249315236 1.124223054 1.015625635 0.934580558 0.883123825 0.857177553 0.850020680 0.855203982 0.867428710 0.882529491 0.897704342 0.914755580 0.928917871
//
IT	3686
RD	13
LK	-1266314.671446
QD	-138.424861 -> -102.957378
RI	0.0375713893
TR	0.324600	0.085665
MT	14.534595
MM	C_pi: 0.969766, n_recomb: 186996.795086
RS	0	0.000000	1.249733	1179.496068	0.006308	0.001276
RS	1	0.008236	1.249733	1268.373910	0.006783	0.008060
RS	2	0.017150	1.249733	1363.219440	0.007290	0.011230
RS	3	0.026798	1.249733	1464.309112	0.007831	0.009890
RS	4	0.037241	2.290964	859.247438	0.004595	0.003954
RS	5	0.048544	2.290964	925.714286	0.004950	0.003222
RS	6	0.060778	1.591166	1433.577913	0.007666	0.004502
RS	7	0.074019	1.591166	1539.165417	0.008231	0.004777
RS	8	0.088351	0.895195	2924.256815	0.015638	0.009122
RS	9	0.103864	0.895195	3110.649341	0.016635	0.010082
RS	10	0.120654	0.626136	4703.575417	0.025153	0.015702
RS	11	0.138826	0.626136	4943.422915	0.026436	0.017289
RS	12	0.158496	0.539531	5998.602679	0.032079	0.021769
RS	13	0.179785	0.539531	6237.240877	0.033355	0.023624
RS	14	0.202828	0.545390	6396.108926	0.034204	0.025122
RS	15	0.227768	0.545390	6608.358705	0.035339	0.026928
RS	16	0.254763	0.612328	6075.641322	0.032491	0.025625
RS	17	0.283980	0.612328	6265.460253	0.033506	0.027283
RS	18	0.315604	0.731282	5413.032870	0.028947	0.024356
RS	19	0.349833	0.731282	5588.645154	0.029886	0.025849
RS	20	0.386881	0.899342	4697.319818	0.025120	0.022403
RS	21	0.426979	0.899342	4862.151169	0.026001	0.023735
RS	22	0.470381	1.102598	4109.522364	0.021976	0.020632
RS	23	0.517356	1.102598	4263.760598	0.022801	0.021847
RS	24	0.568201	1.299844	3753.519745	0.020073	0.019740
RS	25	0.623233	1.299844	3896.806444	0.020839	0.020912
RS	26	0.682797	1.431354	3669.542821	0.019624	0.020194
RS	27	0.747267	1.431354	3800.422032	0.020323	0.021382
RS	28	0.817047	1.457467	3853.213141	0.020606	0.022218
RS	29	0.892573	1.457467	3964.407391	0.021200	0.023415
RS	30	0.974320	1.387478	4260.201869	0.022782	0.025753
RS	31	1.062799	1.387478	4331.278085	0.023162	0.026818
RS	32	1.158566	1.265433	4786.288056	0.025596	0.030243
RS	33	1.262219	1.265433	4778.091759	0.025552	0.030850
RS	34	1.374410	1.134688	5255.460451	0.028105	0.034488
RS	35	1.495840	1.134688	5114.860979	0.027353	0.034171
RS	36	1.627271	1.021170	5445.809942	0.029122	0.036823
RS	37	1.769526	1.021170	5129.305775	0.027430	0.035163
RS	38	1.923497	0.936329	5171.502599	0.027656	0.035738
RS	39	2.090150	0.936329	4683.391639	0.025045	0.032673
RS	40	2.270527	0.882224	4408.406187	0.023575	0.030892
RS	41	2.465760	0.882224	3820.751612	0.020432	0.026920
RS	42	2.677072	0.854604	3342.892045	0.017877	0.023593
RS	43	2.905787	0.854604	2764.555618	0.014784	0.019553
RS	44	3.153339	0.846517	2254.207502	0.012055	0.015940
RS	45	3.421280	0.846517	1774.428955	0.009489	0.012546
RS	46	3.711287	0.851314	1354.188232	0.007242	0.009561
RS	47	4.025178	0.851314	1011.361602	0.005408	0.007130
RS	48	4.364922	0.863532	724.229059	0.003873	0.005095
RS	49	4.732646	0.863532	510.672295	0.002731	0.003585
RS	50	5.130655	0.878872	342.872350	0.001834	0.002402
RS	51	5.561444	0.878872	226.621737	0.001212	0.001584
RS	52	6.027712	0.894435	141.946398	0.000759	0.000990
RS	53	6.532381	0.894435	87.081746	0.000466	0.000606
RS	54	7.078614	0.912047	50.277022	0.000269	0.000349
RS	55	7.669834	0.912047	28.344415	0.000152	0.000197
RS	56	8.309745	0.912047	15.141078	0.000081	0.000105
RS	57	9.002359	0.912047	7.629654	0.000041	0.000053
RS	58	9.752016	0.926646	3.573860	0.000019	0.000025
RS	59	10.563413	0.926646	1.601858	0.000009	0.000011
RS	60	11.441635	0.926646	0.667543	0.000004	0.000005
RS	61	12.392186	0.926646	0.257098	0.000001	0.000002
RS	62	13.421024	0.926646	0.090921	0.000000	0.000001
RS	63	14.534595	0.926646	0.040764	0.000000	0.000000
PA	4+25*2+4+6 0.324600328 0.085665132 14.534594758 1.249733205 2.290963971 1.591165662 0.895195463 0.626136312 0.539530743 0.545389638 0.612328139 0.731281949 0.899342380 1.102598450 1.299843517 1.431354292 1.457467428 1.387477840 1.265432736 1.134687702 1.021169764 0.936328591 0.882223921 0.854604163 0.846517284 0.851314045 0.863531975 0.878871699 0.894434508 0.912046625 0.926645631
//
IT	4331
RD	14
LK	-1266245.167479
QD	-128.535481 -> -96.047457
RI	0.0374200061
TR	0.323437	0.086665
MT	14.541103
MM	C_pi: 0.972836, n_recomb: 189666.887289
RS	0	0.000000	1.227256	1217.567599	0.006420	0.001283
RS	1	0.008237	1.227256	1309.163725	0.006902	0.008124
RS	2	0.017152	1.227256	1406.883461	0.007418	0.011301
RS	3	0.026801	1.227256	1511.005547	0.007967	0.010019
RS	4	0.037245	2.357605	846.094509	0.004461	0.003838
RS	5	0.048549	2.357605	911.687543	0.004807	0.003147
RS	6	0.060785	1.646418	1404.485614	0.007405	0.004384
RS	7	0.074028	1.646418	1508.388212	0.007953	0.004645
RS	8	0.088362	0.909749	2918.739577	0.015389	0.009030
RS	9	0.103877	0.909749	3105.715172	0.016375	0.009959
RS	10	0.120669	0.627838	4760.486400	0.025099	0.015713
RS	11	0.138845	0.627838	5003.703206	0.026382	0.017273
RS	12	0.158518	0.536829	6118.615075	0.032260	0.021905
RS	13	0.179811	0.536829	6360.781078	0.033537	0.023747
RS	14	0.202858	0.540916	6541.947311	0.034492	0.025317
RS	15	0.227803	0.540916	6756.449102	0.035623	0.027121
RS	16	0.254803	0.607287	6209.552142	0.032739	0.025794
RS	17	0.284026	0.607287	6400.990893	0.033749	0.027458
RS	18	0.315657	0.727058	5514.590452	0.029075	0.024440
RS	19	0.349893	0.727058	5691.965004	0.030010	0.025945
RS	20	0.386949	0.898291	4761.336001	0.025104	0.022377
RS	21	0.427057	0.898291	4928.227780	0.025984	0.023720
RS	22	0.470469	1.107837	4141.202202	0.021834	0.020499
RS	23	0.517456	1.107837	4297.615552	0.022659	0.021723
RS	24	0.568314	1.313417	3763.322976	0.019842	0.019524
RS	25	0.623360	1.313417	3908.854143	0.020609	0.020699
RS	26	0.682941	1.451936	3668.732464	0.019343	0.019920
RS	27	0.747428	1.451936	3802.208276	0.020047	0.021106
RS	28	0.817228	1.480517	3852.563423	0.020312	0.021914
RS	29	0.892776	1.480517	3967.181991	0.020917	0.023106
RS	30	0.974547	1.408275	4270.646285	0.022517	0.025452
RS	31	1.063054	1.408275	4346.283731	0.022915	0.026517
RS	32	1.158850	1.281428	4819.067358	0.025408	0.029998
RS	33	1.262537	1.281428	4816.077291	0.025392	0.030617
RS	34	1.374763	1.145433	5319.640017	0.028047	0.034369
RS	35	1.496234	1.145433	5182.872048	0.027326	0.034075
RS	36	1.627710	1.027295	5542.714495	0.029223	0.036883
RS	37	1.770014	1.027295	5225.204298	0.027549	0.035244
RS	38	1.924040	0.938859	5289.275882	0.027887	0.035969
RS	39	2.090752	0.938859	4792.508200	0.025268	0.032901
RS	40	2.271196	0.882223	4524.569264	0.023855	0.031210
RS	41	2.466502	0.882223	3921.451182	0.020675	0.027202
RS	42	2.677895	0.852986	3436.668604	0.018119	0.023887
RS	43	2.906700	0.852986	2840.597350	0.014977	0.019793
RS	44	3.154350	0.843982	2317.034431	0.012216	0.016147
RS	45	3.422398	0.843982	1822.055017	0.009607	0.012701
RS	46	3.712524	0.848376	1389.547777	0.007326	0.009676
RS	47	4.026547	0.848376	1036.364768	0.005464	0.007208
RS	48	4.366435	0.860555	741.047287	0.003907	0.005146
RS	49	4.734317	0.860555	521.709562	0.002751	0.003616
RS	50	5.132501	0.876097	349.610493	0.001843	0.002419
RS	51	5.563482	0.876097	230.688378	0.001216	0.001593
RS	52	6.029961	0.892011	144.184583	0.000760	0.000994
RS	53	6.534862	0.892011	88.306168	0.000466	0.000607
RS	54	7.081350	0.910153	50.868643	0.000268	0.000349
RS	55	7.672850	0.910153	28.634242	0.000151	0.000196
RS	56	8.313069	0.910153	15.270481	0.000081	0.000105
RS	57	9.006021	0.910153	7.680922	0.000040	0.000053
RS	58	9.756049	0.925200	3.589659	0.000019	0.000025
RS	59	10.567853	0.925200	1.606287	0.000008	0.000011
RS	60	11.446523	0.925200	0.668183	0.000004	0.000005
RS	61	12.397565	0.925200	0.256838	0.000001	0.000002
RS	62	13.426941	0.925200	0.090634	0.000000	0.000001
RS	63	14.541103	0.925200	0.040501	0.000000	0.000000
PA	4+25*2+4+6 0.323437029 0.086665466 14.541102624 1.227256324 2.357604670 1.646417674 0.909749338 0.627838133 0.536829426 0.540916051 0.607286798 0.727058116 0.898291294 1.107836596 1.313417436 1.451935771 1.480516956 1.408275267 1.281428409 1.145432638 1.027295365 0.938858772 0.882223080 0.852986360 0.843981952 0.848376270 0.860555332 0.876097398 0.892011137 0.910152537 0.925200255
//
IT	3487
RD	15
LK	-1266181.431972
QD	-120.006437 -> -90.112758
RI	0.0372782323
TR	0.322209	0.087607
MT	14.556187
MM	C_pi: 0.976151, n_recomb: 192270.101922
RS	0	0.000000	1.207581	1253.866318	0.006521	0.001289
RS	1	0.008238	1.207581	1348.065124	0.007011	0.008182
RS	2	0.017155	1.207581	1448.537543	0.007534	0.011363
RS	3	0.026807	1.207581	1555.564561	0.008091	0.010135
RS	4	0.037254	2.417592	835.822350	0.004347	0.003739
RS	5	0.048562	2.417592	900.749164	0.004685	0.003084
RS	6	0.060801	1.699365	1378.896940	0.007172	0.004277
RS	7	0.074048	1.699365	1481.323136	0.007704	0.004526
RS	8	0.088387	0.923932	2913.964811	0.015156	0.008941
RS	9	0.103907	0.923932	3101.535223	0.016131	0.009844
RS	10	0.120705	0.629920	4813.227182	0.025034	0.015714
RS	11	0.138888	0.629920	5059.712436	0.026316	0.017249
RS	12	0.158568	0.534804	6231.061879	0.032408	0.022020
RS	13	0.179870	0.534804	6476.728337	0.033686	0.023849
RS	14	0.202927	0.537223	6680.139291	0.034744	0.025489
RS	15	0.227883	0.537223	6896.945122	0.035871	0.027291
RS	16	0.254896	0.602997	6338.062965	0.032964	0.025947
RS	17	0.284133	0.602997	6531.178988	0.033969	0.027616
RS	18	0.315780	0.723395	5613.619029	0.029197	0.024521
RS	19	0.350033	0.723395	5792.787190	0.030128	0.026035
RS	20	0.387109	0.897426	4825.220755	0.025096	0.022359
RS	21	0.427238	0.897426	4994.181358	0.025975	0.023713
RS	22	0.470674	1.112755	4174.392441	0.021711	0.020384
RS	23	0.517689	1.112755	4332.964958	0.022536	0.021615
RS	24	0.568576	1.326212	3775.554547	0.019637	0.019331
RS	25	0.623656	1.326212	3923.275020	0.020405	0.020508
RS	26	0.683273	1.471526	3670.590178	0.019091	0.019673
RS	27	0.747803	1.471526	3806.544296	0.019798	0.020857
RS	28	0.817648	1.502687	3854.074452	0.020045	0.021636
RS	29	0.893247	1.502687	3971.916421	0.020658	0.022824
RS	30	0.975075	1.428531	4281.946368	0.022270	0.025173
RS	31	1.063643	1.428531	4361.880826	0.022686	0.026237
RS	32	1.159509	1.297288	4850.717562	0.025229	0.029765
RS	33	1.263272	1.297288	4852.713266	0.025239	0.030395
RS	34	1.375583	1.156402	5380.528207	0.027984	0.034247
RS	35	1.497147	1.156402	5247.615161	0.027293	0.033976
RS	36	1.628726	1.033914	5634.860974	0.029307	0.036927
RS	37	1.771146	1.033914	5316.783377	0.027653	0.035309
RS	38	1.925298	0.942060	5402.221218	0.028097	0.036177
RS	39	2.092149	0.942060	4897.596423	0.025472	0.033109
RS	40	2.272747	0.882997	4637.097507	0.024118	0.031505
RS	41	2.468223	0.882997	4019.383975	0.020905	0.027466
RS	42	2.679803	0.852193	3528.407084	0.018351	0.024168
RS	43	2.908814	0.852193	2915.256442	0.015162	0.020023
RS	44	3.156691	0.842284	2379.063580	0.012374	0.016348
RS	45	3.424990	0.842284	1869.242787	0.009722	0.012852
RS	46	3.715392	0.846265	1424.775637	0.007410	0.009790
RS	47	4.029718	0.846265	1061.370507	0.005520	0.007287
RS	48	4.369940	0.858381	757.969393	0.003942	0.005197
RS	49	4.738191	0.858381	532.867493	0.002771	0.003648
RS	50	5.136779	0.874094	356.474532	0.001854	0.002437
RS	51	5.568205	0.874094	234.857775	0.001221	0.001602
RS	52	6.035174	0.890326	146.504172	0.000762	0.000998
RS	53	6.540613	0.890326	89.587388	0.000466	0.000609
RS	54	7.087691	0.908969	51.498321	0.000268	0.000350
RS	55	7.679841	0.908969	28.947549	0.000151	0.000196
RS	56	8.320774	0.908969	15.413551	0.000080	0.000104
RS	57	9.014509	0.908969	7.739669	0.000040	0.000052
RS	58	9.765397	0.924448	3.609312	0.000019	0.000024
RS	59	10.578146	0.924448	1.612547	0.000008	0.000011
RS	60	11.457852	0.924448	0.669630	0.000003	0.000005
RS	61	12.410032	0.924448	0.256907	0.000001	0.000002
RS	62	13.440656	0.924448	0.090469	0.000000	0.000001
RS	63	14.556187	0.924448	0.040296	0.000000	0.000000
PA	4+25*2+4+6 0.322209191 0.087607312 14.556186971 1.207580536 2.417591636 1.699364575 0.923932070 0.629919998 0.534804111 0.537223284 0.602996571 0.723394834 0.897426050 1.112754675 1.326212464 1.471526136 1.502687097 1.428531104 1.297288373 1.156402214 1.033914253 0.942059704 0.882996705 0.852192819 0.842283849 0.846264585 0.858380505 0.874093841 0.890325924 0.908969359 0.924447564
//
IT	3772
RD	16
LK	-1266122.727600
QD	-112.600311 -> -84.982994
RI	0.0371441651
TR	0.320932	0.088496
MT	14.578453
MM	C_pi: 0.979666, n_recomb: 194809.786550
RS	0	0.000000	1.190404	1288.377520	0.006614	0.001294
RS	1	0.008241	1.190404	1385.062624	0.007110	0.008234
RS	2	0.017161	1.190404	1488.165519	0.007639	0.011418
RS	3	0.026816	1.190404	1597.969433	0.008203	0.010240
RS	4	0.037267	2.471141	828.064783	0.004251	0.003656
RS	5	0.048579	2.471141	892.507703	0.004581	0.003030
RS	6	0.060824	1.749951	1356.437174	0.006963	0.004180
RS	7	0.074077	1.749951	1457.575912	0.007482	0.004419
RS	8	0.088423	0.937709	2910.010048	0.014938	0.008857
RS	9	0.103951	0.937709	3098.191668	0.015904	0.009735
RS	10	0.120759	0.632304	4862.337804	0.024959	0.015706
RS	11	0.138951	0.632304	5111.997914	0.026241	0.017220
RS	12	0.158643	0.533346	6336.663310	0.032527	0.022116
RS	13	0.179958	0.533346	6585.804352	0.033806	0.023932
RS	14	0.203029	0.534197	6811.253865	0.034964	0.025640
RS	15	0.228002	0.534197	7030.415973	0.036089	0.027439
RS	16	0.255032	0.599352	6461.534923	0.033168	0.026086
RS	17	0.284291	0.599352	6656.383479	0.034169	0.027759
RS	18	0.315960	0.720220	5710.223062	0.029312	0.024598
RS	19	0.350239	0.720220	5891.211742	0.030241	0.026120
RS	20	0.387343	0.896721	4888.889018	0.025096	0.022347
RS	21	0.427505	0.896721	5059.922431	0.025974	0.023710
RS	22	0.470977	1.117376	4208.856412	0.021605	0.020283
RS	23	0.518031	1.117376	4369.572004	0.022430	0.021521
RS	24	0.568963	1.338282	3789.887076	0.019454	0.019158
RS	25	0.624092	1.338282	3939.749117	0.020224	0.020338
RS	26	0.683764	1.490181	3674.780222	0.018863	0.019449
RS	27	0.748354	1.490181	3813.111602	0.019574	0.020631
RS	28	0.818267	1.524013	3857.496020	0.019801	0.021381
RS	29	0.893941	1.524013	3978.387175	0.020422	0.022565
RS	30	0.975852	1.448247	4294.032358	0.022042	0.024913
RS	31	1.064513	1.448247	4378.028378	0.022473	0.025978
RS	32	1.160480	1.312978	4881.394746	0.025057	0.029543
RS	33	1.264356	1.312978	4888.169564	0.025092	0.030184
RS	34	1.376793	1.167530	5438.470121	0.027917	0.034124
RS	35	1.498495	1.167530	5309.414659	0.027254	0.033875
RS	36	1.630227	1.040933	5722.665554	0.029376	0.036957
RS	37	1.772815	1.040933	5404.399732	0.027742	0.035362
RS	38	1.927153	0.945820	5510.685490	0.028288	0.036364
RS	39	2.094210	0.945820	4998.927435	0.025661	0.033299
RS	40	2.275035	0.884422	4746.196977	0.024363	0.031781
RS	41	2.470761	0.884422	4114.694071	0.021122	0.027716
RS	42	2.682618	0.852096	3618.193924	0.018573	0.024435
RS	43	2.911933	0.852096	2988.581435	0.015341	0.020244
RS	44	3.160146	0.841296	2440.304552	0.012527	0.016543
RS	45	3.428814	0.841296	1915.986638	0.009835	0.013000
RS	46	3.719623	0.844854	1459.852139	0.007494	0.009901
RS	47	4.034398	0.844854	1086.356170	0.005576	0.007364
RS	48	4.375113	0.856886	774.971001	0.003978	0.005248
RS	49	4.743907	0.856886	544.124147	0.002793	0.003680
RS	50	5.143093	0.872743	363.445039	0.001866	0.002455
RS	51	5.575175	0.872743	239.114729	0.001227	0.001613
RS	52	6.042866	0.889266	148.893424	0.000764	0.001003
RS	53	6.549099	0.889266	90.917306	0.000467	0.000611
RS	54	7.097050	0.908383	52.160830	0.000268	0.000350
RS	55	7.690159	0.908383	29.281019	0.000150	0.000196
RS	56	8.332145	0.908383	15.568305	0.000080	0.000104
RS	57	9.027037	0.908383	7.804782	0.000040	0.000052
RS	58	9.779195	0.924269	3.632250	0.000019	0.000024
RS	59	10.593338	0.924269	1.620350	0.000008	0.000011
RS	60	11.474575	0.924269	0.671750	0.000003	0.000004
RS	61	12.428434	0.924269	0.257246	0.000001	0.000002
RS	62	13.460901	0.924269	0.090405	0.000000	0.000001
RS	63	14.578453	0.924269	0.040140	0.000000	0.000000
PA	4+25*2+4+6 0.320932412 0.088496021 14.578453477 1.190403847 2.471141387 1.749951243 0.937708542 0.632304329 0.533346448 0.534196914 0.599351862 0.720219992 0.896720828 1.117375695 1.338282210 1.490180957 1.524013389 1.448247082 1.312978424 1.167529780 1.040933218 0.945819584 0.884422365 0.852095699 0.841295833 0.844854246 0.856885713 0.872743408 0.889266271 0.908383470 0.924268870
//
IT	3904
RD	17
LK	-1266068.446132
QD	-106.128455 -> -80.704985
RI	0.0370219376
TR	0.319578	0.089323
MT	14.610271
MM	C_pi: 0.983465, n_recomb: 197284.914334
RS	0	0.000000	1.175458	1321.146974	0.006697	0.001299
RS	1	0.008245	1.175458	1420.210318	0.007199	0.008280
RS	2	0.017169	1.175458	1525.830766	0.007734	0.011465
RS	3	0.026829	1.175458	1638.293860	0.008304	0.010334
RS	4	0.037286	2.518582	822.530029	0.004169	0.003585
RS	5	0.048605	2.518582	886.654350	0.004494	0.002985
RS	6	0.060857	1.798249	1336.770446	0.006776	0.004092
RS	7	0.074119	1.798249	1436.797702	0.007283	0.004323
RS	8	0.088475	0.951094	2906.963389	0.014735	0.008777
RS	9	0.104014	0.951094	3095.788320	0.015692	0.009633
RS	10	0.120834	0.634958	4908.360503	0.024880	0.015693
RS	11	0.139042	0.634958	5161.125137	0.026161	0.017186
RS	12	0.158750	0.532402	6436.076912	0.032623	0.022195
RS	13	0.180083	0.532402	6688.683675	0.033904	0.024000
RS	14	0.203175	0.531780	6935.821170	0.035156	0.025773
RS	15	0.228171	0.531780	7157.405576	0.036280	0.027568
RS	16	0.255228	0.596317	6580.229225	0.033354	0.026212
RS	17	0.284515	0.596317	6776.877357	0.034351	0.027889
RS	18	0.316217	0.717537	5804.453317	0.029422	0.024672
RS	19	0.350533	0.717537	5987.297506	0.030348	0.026202
RS	20	0.387678	0.896245	4952.193121	0.025102	0.022341
RS	21	0.427886	0.896245	5125.310092	0.025979	0.023713
RS	22	0.471409	1.121845	4244.312707	0.021514	0.020195
RS	23	0.518520	1.121845	4407.163815	0.022339	0.021439
RS	24	0.569515	1.349838	3805.955807	0.019292	0.019003
RS	25	0.624714	1.349838	3957.925123	0.020062	0.020185
RS	26	0.684465	1.508151	3680.908403	0.018658	0.019246
RS	27	0.749142	1.508151	3821.537154	0.019371	0.020425
RS	28	0.819151	1.544748	3862.487533	0.019578	0.021147
RS	29	0.894933	1.544748	3986.283481	0.020206	0.022328
RS	30	0.976962	1.467652	4306.673057	0.021830	0.024671
RS	31	1.065754	1.467652	4394.529922	0.022275	0.025737
RS	32	1.161867	1.328689	4911.017948	0.024893	0.029331
RS	33	1.265905	1.328689	4922.392991	0.024951	0.029983
RS	34	1.378519	1.178964	5493.511359	0.027846	0.033999
RS	35	1.500419	1.178964	5368.322060	0.027211	0.033773
RS	36	1.632369	1.048466	5806.209880	0.029431	0.036974
RS	37	1.775198	1.048466	5488.116729	0.027818	0.035403
RS	38	1.929802	0.950226	5614.697453	0.028460	0.036531
RS	39	2.097154	0.950226	5096.503542	0.025833	0.033473
RS	40	2.278302	0.886574	4851.799269	0.024593	0.032039
RS	41	2.474387	0.886574	4207.302747	0.021326	0.027950
RS	42	2.686637	0.852767	3705.898710	0.018785	0.024690
RS	43	2.916387	0.852767	3060.453873	0.015513	0.020456
RS	44	3.165080	0.841092	2500.627288	0.012675	0.016731
RS	45	3.434276	0.841092	1962.177731	0.009946	0.013144
RS	46	3.725667	0.844229	1494.672166	0.007576	0.010011
RS	47	4.041082	0.844229	1111.239662	0.005633	0.007441
RS	48	4.382502	0.856168	791.981163	0.004014	0.005299
RS	49	4.752071	0.856168	555.427685	0.002815	0.003713
RS	50	5.152111	0.872156	370.482214	0.001878	0.002474
RS	51	5.585132	0.872156	243.431837	0.001234	0.001623
RS	52	6.053854	0.888957	151.332688	0.000767	0.001008
RS	53	6.561222	0.888957	92.283470	0.000468	0.000614
RS	54	7.110420	0.908583	52.846200	0.000268	0.000351
RS	55	7.704898	0.908583	29.629977	0.000150	0.000197
RS	56	8.348389	0.908583	15.732739	0.000080	0.000104
RS	57	9.044935	0.908583	7.875494	0.000040	0.000052
RS	58	9.798908	0.924849	3.658237	0.000019	0.000024
RS	59	10.615044	0.924849	1.629623	0.000008	0.000011
RS	60	11.498468	0.924849	0.674525	0.000003	0.000004
RS	61	12.454728	0.924849	0.257853	0.000001	0.000002
RS	62	13.489829	0.924849	0.090441	0.000000	0.000001
RS	63	14.610271	0.924849	0.040031	0.000000	0.000000
PA	4+25*2+4+6 0.319578496 0.089323443 14.610270714 1.175458181 2.518582213 1.798248733 0.951093954 0.634957584 0.532402414 0.531780084 0.596316738 0.717537136 0.896245348 1.121844873 1.349837697 1.508151365 1.544747770 1.467652325 1.328688728 1.178964285 1.048466408 0.950226324 0.886574430 0.852766519 0.841092043 0.844229011 0.856168220 0.872156211 0.888957361 0.908582719 0.924848810
//
IT	4124
RD	18
LK	-1266018.024503
QD	-100.410297 -> -76.595843
RI	0.0368969160
TR	0.318231	0.090117
MT	14.644331
MM	C_pi: 0.987313, n_recomb: 199708.293297
RS	0	0.000000	1.162581	1352.057884	0.006770	0.001302
RS	1	0.008249	1.162581	1453.374664	0.007277	0.008320
RS	2	0.017178	1.162581	1561.381532	0.007818	0.011506
RS	3	0.026843	1.162581	1676.366379	0.008394	0.010419
RS	4	0.037306	2.560345	818.866789	0.004100	0.003526
RS	5	0.048632	2.560345	882.807084	0.004420	0.002948
RS	6	0.060892	1.844315	1319.468457	0.006607	0.004012
RS	7	0.074164	1.844315	1418.525830	0.007103	0.004235
RS	8	0.088530	0.964064	2904.622723	0.014544	0.008701
RS	9	0.104081	0.964064	3094.097281	0.015493	0.009536
RS	10	0.120916	0.637796	4951.480813	0.024794	0.015673
RS	11	0.139138	0.637796	5207.256814	0.026074	0.017147
RS	12	0.158864	0.531856	6529.737410	0.032696	0.022260
RS	13	0.180217	0.531856	6785.777005	0.033978	0.024053
RS	14	0.203331	0.529837	7054.322141	0.035323	0.025888
RS	15	0.228352	0.529837	7278.373069	0.036445	0.027681
RS	16	0.255436	0.593738	6694.577218	0.033522	0.026326
RS	17	0.284755	0.593738	6893.071777	0.034516	0.028007
RS	18	0.316492	0.715183	5896.615357	0.029526	0.024742
RS	19	0.350848	0.715183	6081.331290	0.030451	0.026279
RS	20	0.388037	0.895822	5015.327917	0.025113	0.022341
RS	21	0.428293	0.895822	5190.523070	0.025991	0.023721
RS	22	0.471870	1.125960	4280.856910	0.021436	0.020119
RS	23	0.519042	1.125960	4445.824914	0.022262	0.021370
RS	24	0.570105	1.360629	3823.807947	0.019147	0.018864
RS	25	0.625380	1.360629	3977.845617	0.019918	0.020049
RS	26	0.685214	1.525129	3689.036135	0.018472	0.019061
RS	27	0.749984	1.525129	3831.884660	0.019187	0.020239
RS	28	0.820096	1.564526	3869.220994	0.019374	0.020932
RS	29	0.895992	1.564526	3995.784841	0.020008	0.022110
RS	30	0.978149	1.486343	4320.254256	0.021633	0.024445
RS	31	1.067082	1.486343	4411.775635	0.022091	0.025512
RS	32	1.163350	1.344006	4940.223733	0.024737	0.029130
RS	33	1.267560	1.344006	4956.004643	0.024816	0.029793
RS	34	1.380366	1.190290	5546.540348	0.027773	0.033875
RS	35	1.502477	1.190290	5425.165639	0.027165	0.033672
RS	36	1.634660	1.056103	5886.506203	0.029476	0.036981
RS	37	1.777746	1.056103	5568.830470	0.027885	0.035434
RS	38	1.932636	0.954877	5715.196886	0.028618	0.036682
RS	39	2.100301	0.954877	5191.114325	0.025993	0.033631
RS	40	2.281797	0.889052	4954.656163	0.024809	0.032279
RS	41	2.478264	0.889052	4297.810076	0.021520	0.028172
RS	42	2.690937	0.853803	3792.038393	0.018988	0.024933
RS	43	2.921153	0.853803	3131.267722	0.015679	0.020659
RS	44	3.170358	0.841265	2560.347690	0.012820	0.016914
RS	45	3.440119	0.841265	2008.046491	0.010055	0.013284
RS	46	3.732133	0.843972	1529.410493	0.007658	0.010119
RS	47	4.048233	0.843972	1136.142901	0.005689	0.007517
RS	48	4.390408	0.855800	809.087484	0.004051	0.005350
RS	49	4.760807	0.855800	566.836556	0.002838	0.003746
RS	50	5.161760	0.871900	377.623686	0.001891	0.002493
RS	51	5.595786	0.871900	247.834140	0.001241	0.001634
RS	52	6.065613	0.888972	153.836718	0.000770	0.001014
RS	53	6.574195	0.888972	93.696509	0.000469	0.000617
RS	54	7.124728	0.908985	53.567818	0.000268	0.000352
RS	55	7.720673	0.908985	29.999550	0.000150	0.000197
RS	56	8.365775	0.908985	15.908295	0.000080	0.000104
RS	57	9.064090	0.908985	7.951877	0.000040	0.000052
RS	58	9.820007	0.925686	3.686780	0.000018	0.000024
RS	59	10.638277	0.925686	1.640162	0.000008	0.000011
RS	60	11.524043	0.925686	0.677881	0.000003	0.000004
RS	61	12.482874	0.925686	0.258707	0.000001	0.000002
RS	62	13.520795	0.925686	0.090573	0.000000	0.000001
RS	63	14.644331	0.925686	0.039972	0.000000	0.000000
PA	4+25*2+4+6 0.318230767 0.090116882 14.644331008 1.162581205 2.560345374 1.844315335 0.964064312 0.637795762 0.531856088 0.529836705 0.593738289 0.715182813 0.895822258 1.125960146 1.360629260 1.525128524 1.564525664 1.486343416 1.344005555 1.190289561 1.056102610 0.954876975 0.889051755 0.853802614 0.841264501 0.843972178 0.855800487 0.871899823 0.888972409 0.908984772 0.925686329
//
IT	4377
RD	19
LK	-1265971.146475
QD	-95.389827 -> -73.174973
RI	0.0367776129
TR	0.316858	0.090867
MT	14.683324
MM	C_pi: 0.991285, n_recomb: 202074.571636
RS	0	0.000000	1.151352	1381.404457	0.006836	0.001306
RS	1	0.008253	1.151352	1484.874372	0.007348	0.008356
RS	2	0.017188	1.151352	1595.162651	0.007894	0.011542
RS	3	0.026859	1.151352	1712.559600	0.008475	0.010495
RS	4	0.037329	2.596470	816.962887	0.004043	0.003476
RS	5	0.048663	2.596470	880.849154	0.004359	0.002918
RS	6	0.060933	1.888051	1304.398001	0.006455	0.003940
RS	7	0.074215	1.888051	1402.625658	0.006941	0.004156
RS	8	0.088593	0.976572	2903.186754	0.014367	0.008629
RS	9	0.104158	0.976572	3093.336640	0.015308	0.009447
RS	10	0.121008	0.640773	4992.212434	0.024705	0.015650
RS	11	0.139248	0.640773	5250.925397	0.025985	0.017106
RS	12	0.158994	0.531658	6618.222071	0.032751	0.022312
RS	13	0.180369	0.531658	6877.667122	0.034035	0.024095
RS	14	0.203509	0.528322	7167.146724	0.035468	0.025989
RS	15	0.228558	0.528322	7393.707471	0.036589	0.027778
RS	16	0.255675	0.591593	6804.649810	0.033674	0.026430
RS	17	0.285030	0.591593	7005.037421	0.034666	0.028113
RS	18	0.316807	0.713170	5986.553615	0.029625	0.024809
RS	19	0.351207	0.713170	6173.157277	0.030549	0.026352
RS	20	0.388446	0.895524	5077.965341	0.025129	0.022344
RS	21	0.428759	0.895524	5255.233240	0.026006	0.023731
RS	22	0.472398	1.129868	4318.055106	0.021369	0.020053
RS	23	0.519639	1.129868	4485.122689	0.022195	0.021309
RS	24	0.570780	1.370871	3842.952508	0.019017	0.018739
RS	25	0.626141	1.370871	3999.024315	0.019790	0.019925
RS	26	0.686070	1.541367	3698.657386	0.018303	0.018892
RS	27	0.750947	1.541367	3843.658655	0.019021	0.020069
RS	28	0.821177	1.583612	3877.201548	0.019187	0.020732
RS	29	0.897204	1.583612	4006.415149	0.019826	0.021909
RS	30	0.979505	1.504571	4334.320489	0.021449	0.024234
RS	31	1.068599	1.504571	4429.337327	0.021919	0.025302
RS	32	1.165046	1.359140	4968.651974	0.024588	0.028937
RS	33	1.269453	1.359140	4988.673679	0.024687	0.029611
RS	34	1.382478	1.201682	5597.269721	0.027699	0.033751
RS	35	1.504830	1.201682	5479.681873	0.027117	0.033570
RS	36	1.637280	1.063987	5963.306499	0.029510	0.036978
RS	37	1.780661	1.063987	5646.307911	0.027942	0.035456
RS	38	1.935876	0.959891	5811.944751	0.028761	0.036817
RS	39	2.103902	0.959891	5282.531914	0.026141	0.033777
RS	40	2.285795	0.891959	5054.515672	0.025013	0.032505
RS	41	2.482700	0.891959	4385.984265	0.021705	0.028381
RS	42	2.695856	0.855304	3876.369067	0.019183	0.025166
RS	43	2.926604	0.855304	3200.811316	0.015840	0.020855
RS	44	3.176396	0.841914	2619.266145	0.012962	0.017092
RS	45	3.446804	0.841914	2053.428360	0.010162	0.013421
RS	46	3.739530	0.844190	1563.924249	0.007739	0.010225
RS	47	4.056415	0.844190	1160.953622	0.005745	0.007593
RS	48	4.399453	0.855896	826.200753	0.004089	0.005401
RS	49	4.770802	0.855896	578.283433	0.002862	0.003779
RS	50	5.172801	0.872090	384.820505	0.001904	0.002513
RS	51	5.607976	0.872090	252.285719	0.001248	0.001646
RS	52	6.079068	0.889414	156.382431	0.000774	0.001019
RS	53	6.589040	0.889414	95.139140	0.000471	0.000620
RS	54	7.141102	0.909800	54.309438	0.000269	0.000353
RS	55	7.738726	0.909800	30.381524	0.000150	0.000198
RS	56	8.385673	0.909800	16.091080	0.000080	0.000105
RS	57	9.086015	0.909800	8.032213	0.000040	0.000052
RS	58	9.844157	0.926879	3.717470	0.000018	0.000024
RS	59	10.664870	0.926879	1.651639	0.000008	0.000011
RS	60	11.553318	0.926879	0.681616	0.000003	0.000004
RS	61	12.515092	0.926879	0.259702	0.000001	0.000002
RS	62	13.556244	0.926879	0.090752	0.000000	0.000001
RS	63	14.683324	0.926879	0.039934	0.000000	0.000000
PA	4+25*2+4+6 0.316857690 0.090867135 14.683323863 1.151351772 2.596470242 1.888050890 0.976571875 0.640773296 0.531657892 0.528321840 0.591593398 0.713170079 0.895524100 1.129867702 1.370871195 1.541367020 1.583611942 1.504570533 1.359140384 1.201681912 1.063986799 0.959890968 0.891959087 0.855303683 0.841913957 0.844190299 0.855895773 0.872090446 0.889414108 0.909799635 0.926878830
//
IT	3515
RD	20
LK	-1265927.389076
QD	-90.930920 -> -70.154581
RI	0.0366627258
TR	0.315469	0.091578
MT	14.726352
MM	C_pi: 0.995357, n_recomb: 204387.182475
RS	0	0.000000	1.141646	1409.174908	0.006895	0.001309
RS	1	0.008258	1.141646	1514.696476	0.007411	0.008388
RS	2	0.017198	1.141646	1627.159959	0.007961	0.011572
RS	3	0.026877	1.141646	1746.858166	0.008547	0.010563
RS	4	0.037355	2.627272	816.638382	0.003996	0.003435
RS	5	0.048698	2.627272	880.587660	0.004308	0.002894
RS	6	0.060977	1.929535	1291.305244	0.006318	0.003874
RS	7	0.074271	1.929535	1388.828251	0.006795	0.004085
RS	8	0.088663	0.988632	2902.590577	0.014201	0.008562
RS	9	0.104243	0.988632	3093.439471	0.015135	0.009362
RS	10	0.121110	0.643859	5030.829718	0.024614	0.015624
RS	11	0.139370	0.643859	5292.409539	0.025894	0.017064
RS	12	0.159138	0.531760	6701.960330	0.032791	0.022353
RS	13	0.180538	0.531760	6964.783048	0.034076	0.024126
RS	14	0.203705	0.527181	7274.689958	0.035593	0.026076
RS	15	0.228786	0.527181	7503.801423	0.036714	0.027862
RS	16	0.255938	0.589828	6910.726816	0.033812	0.026524
RS	17	0.285332	0.589828	7113.051808	0.034802	0.028209
RS	18	0.317153	0.711460	6074.371249	0.029720	0.024873
RS	19	0.351603	0.711460	6262.877273	0.030642	0.026421
RS	20	0.388897	0.895336	5140.087689	0.025149	0.022351
RS	21	0.429271	0.895336	5319.422018	0.026026	0.023744
RS	22	0.472979	1.133579	4355.813584	0.021312	0.019995
RS	23	0.520297	1.133579	4524.964145	0.022139	0.021256
RS	24	0.571523	1.380594	3863.250139	0.018902	0.018626
RS	25	0.626978	1.380594	4021.325694	0.019675	0.019815
RS	26	0.687014	1.556900	3709.626864	0.018150	0.018737
RS	27	0.752007	1.556900	3856.722219	0.018870	0.019913
RS	28	0.822368	1.602028	3886.322490	0.019015	0.020548
RS	29	0.898539	1.602028	4018.081339	0.019659	0.021723
RS	30	0.981000	1.522331	4348.869716	0.021278	0.024036
RS	31	1.070272	1.522331	4447.228935	0.021759	0.025105
RS	32	1.166915	1.374068	4996.436005	0.024446	0.028753
RS	33	1.271540	1.374068	5020.542891	0.024564	0.029437
RS	34	1.384805	1.213097	5645.967285	0.027624	0.033628
RS	35	1.507423	1.213097	5532.127286	0.027067	0.033468
RS	36	1.640167	1.072060	6036.951379	0.029537	0.036968
RS	37	1.783874	1.072060	5720.848896	0.027990	0.035471
RS	38	1.939449	0.965202	5905.243076	0.028892	0.036939
RS	39	2.107871	0.965202	5371.000876	0.026279	0.033911
RS	40	2.290201	0.895226	5151.576753	0.025205	0.032717
RS	41	2.487589	0.895226	4471.972678	0.021880	0.028580
RS	42	2.701278	0.857196	3958.997165	0.019370	0.025390
RS	43	2.932614	0.857196	3269.154555	0.015995	0.021044
RS	44	3.183053	0.842965	2677.421569	0.013100	0.017265
RS	45	3.454175	0.842965	2098.342978	0.010267	0.013555
RS	46	3.747686	0.844809	1598.217857	0.007820	0.010330
RS	47	4.065436	0.844809	1185.668918	0.005801	0.007667
RS	48	4.409427	0.856381	843.312349	0.004126	0.005452
RS	49	4.781825	0.856381	589.759316	0.002886	0.003812
RS	50	5.184977	0.872655	392.064674	0.001918	0.002533
RS	51	5.621422	0.872655	256.779673	0.001256	0.001657
RS	52	6.093909	0.890213	158.963957	0.000778	0.001025
RS	53	6.605415	0.890213	96.607272	0.000473	0.000623
RS	54	7.159163	0.910955	55.068502	0.000269	0.000355
RS	55	7.758640	0.910955	30.774222	0.000151	0.000198
RS	56	8.407624	0.910955	16.280069	0.000080	0.000105
RS	57	9.110202	0.910955	8.115919	0.000040	0.000052
RS	58	9.870800	0.928431	3.749809	0.000018	0.000024
RS	59	10.694210	0.928431	1.663943	0.000008	0.000011
RS	60	11.585619	0.928431	0.685733	0.000003	0.000004
RS	61	12.550642	0.928431	0.260858	0.000001	0.000002
RS	62	13.595360	0.928431	0.090995	0.000000	0.000001
RS	63	14.726352	0.928431	0.039927	0.000000	0.000000
PA	4+25*2+4+6 0.315469310 0.091578269 14.726351916 1.141645598 2.627272151 1.929534583 0.988631687 0.643858837 0.531759932 0.527181131 0.589828056 0.711460227 0.895336211 1.133579239 1.380594066 1.556899742 1.602028308 1.522330999 1.374068457 1.213097349 1.072060234 0.965201797 0.895225964 0.857195655 0.842965369 0.844808602 0.856381439 0.872655060 0.890213123 0.910955131 0.928431085
//
IT	4011
RD	21
LK	-1265886.441909
QD	-86.954312 -> -67.478082
RI	0.0365515322
TR	0.314069	0.092252
MT	14.773035
MM	C_pi: 0.999517, n_recomb: 206648.166511
RS	0	0.000000	1.133294	1435.438759	0.006946	0.001312
RS	1	0.008264	1.133294	1542.915287	0.007466	0.008416
RS	2	0.017210	1.133294	1657.452854	0.008021	0.011599
RS	3	0.026896	1.133294	1779.346863	0.008611	0.010623
RS	4	0.037382	2.653142	817.718757	0.003957	0.003403
RS	5	0.048735	2.653142	881.835752	0.004267	0.002876
RS	6	0.061026	1.968849	1279.972856	0.006194	0.003815
RS	7	0.074332	1.968849	1376.903677	0.006663	0.004020
RS	8	0.088738	1.000243	2902.825091	0.014047	0.008498
RS	9	0.104335	1.000243	3094.398128	0.014974	0.009283
RS	10	0.121220	0.647027	5067.572718	0.024523	0.015595
RS	11	0.139501	0.647027	5331.954117	0.025802	0.017019
RS	12	0.159293	0.532122	6781.345025	0.032816	0.022385
RS	13	0.180720	0.532122	7047.517196	0.034104	0.024148
RS	14	0.203917	0.526371	7377.292220	0.035700	0.026152
RS	15	0.229032	0.526371	7608.992319	0.036821	0.027933
RS	16	0.256222	0.588402	7013.012676	0.033937	0.026609
RS	17	0.285659	0.588402	7217.317225	0.034926	0.028295
RS	18	0.317528	0.710025	6160.137327	0.029810	0.024933
RS	19	0.352031	0.710025	6350.558851	0.030731	0.026486
RS	20	0.389385	0.895253	5201.656078	0.025172	0.022360
RS	21	0.429826	0.895253	5383.049516	0.026049	0.023760
RS	22	0.473609	1.137116	4394.021700	0.021263	0.019945
RS	23	0.521010	1.137116	4565.238931	0.022092	0.021211
RS	24	0.572327	1.389845	3884.540417	0.018798	0.018523
RS	25	0.627886	1.389845	4044.592167	0.019572	0.019714
RS	26	0.688036	1.571783	3721.771844	0.018010	0.018595
RS	27	0.753156	1.571783	3870.909358	0.018732	0.019771
RS	28	0.823657	1.619817	3896.457100	0.018856	0.020378
RS	29	0.899985	1.619817	4030.668016	0.019505	0.021550
RS	30	0.982620	1.539651	4363.842545	0.021117	0.023850
RS	31	1.072083	1.539651	4465.405594	0.021609	0.024921
RS	32	1.168940	1.388798	5023.617253	0.024310	0.028577
RS	33	1.273800	1.388798	5051.664994	0.024446	0.029271
RS	34	1.387326	1.224524	5692.789070	0.027548	0.033506
RS	35	1.510233	1.224524	5582.653709	0.027015	0.033367
RS	36	1.643296	1.080299	6107.649566	0.029556	0.036951
RS	37	1.787356	1.080299	5792.637119	0.028031	0.035479
RS	38	1.943319	0.970775	5995.287480	0.029012	0.037048
RS	39	2.112172	0.970775	5456.676824	0.026406	0.034034
RS	40	2.294977	0.898813	5245.965766	0.025386	0.032917
RS	41	2.492889	0.898813	4555.864418	0.022046	0.028768
RS	42	2.707155	0.859436	4039.978437	0.019550	0.025604
RS	43	2.939128	0.859436	3336.329010	0.016145	0.021226
RS	44	3.190269	0.844377	2734.819256	0.013234	0.017433
RS	45	3.462165	0.844377	2142.787040	0.010369	0.013686
RS	46	3.756528	0.845786	1632.280018	0.007899	0.010433
RS	47	4.075217	0.845786	1210.276375	0.005857	0.007741
RS	48	4.420241	0.857217	860.409835	0.004164	0.005503
RS	49	4.793776	0.857217	601.253042	0.002910	0.003845
RS	50	5.198179	0.873557	399.345608	0.001932	0.002553
RS	51	5.636001	0.873557	261.308212	0.001265	0.001669
RS	52	6.110002	0.891334	161.575739	0.000782	0.001032
RS	53	6.623173	0.891334	98.097131	0.000475	0.000626
RS	54	7.178750	0.912419	55.842505	0.000270	0.000356
RS	55	7.780238	0.912419	31.176132	0.000151	0.000199
RS	56	8.431431	0.912419	16.474394	0.000080	0.000105
RS	57	9.136435	0.912419	8.202522	0.000040	0.000052
RS	58	9.899699	0.930281	3.783632	0.000018	0.000024
RS	59	10.726036	0.930281	1.676944	0.000008	0.000011
RS	60	11.620658	0.930281	0.690153	0.000003	0.000004
RS	61	12.589208	0.930281	0.262137	0.000001	0.000002
RS	62	13.637796	0.930281	0.091283	0.000000	0.000001
RS	63	14.773035	0.930281	0.039942	0.000000	0.000000
PA	4+25*2+4+6 0.314069149 0.092252459 14.773034649 1.133293734 2.653142078 1.968849336 1.000242671 0.647026933 0.532122020 0.526370683 0.588401546 0.710024518 0.895252533 1.137116485 1.389844758 1.571783130 1.619816638 1.539651068 1.388797508 1.224524048 1.080298704 0.970775353 0.898812584 0.859435668 0.844376641 0.845785883 0.857216830 0.873557196 0.891334298 0.912418548 0.930280785
//
IT	4311
RD	22
LK	-1265848.035833
QD	-83.393621 -> -65.097647
RI	0.0364431088
TR	0.312663	0.092892
MT	14.822849
MM	C_pi: 1.003750, n_recomb: 208859.638636
RS	0	0.000000	1.126135	1460.281391	0.006992	0.001314
RS	1	0.008269	1.126135	1569.621635	0.007515	0.008441
RS	2	0.017223	1.126135	1686.137886	0.008073	0.011621
RS	3	0.026916	1.126135	1810.128245	0.008667	0.010677
RS	4	0.037411	2.674397	820.072333	0.003926	0.003377
RS	5	0.048774	2.674397	884.452255	0.004235	0.002862
RS	6	0.061077	2.006093	1270.199979	0.006082	0.003760
RS	7	0.074397	2.006093	1366.638867	0.006543	0.003961
RS	8	0.088819	1.011436	2903.780056	0.013903	0.008437
RS	9	0.104433	1.011436	3096.098117	0.014824	0.009209
RS	10	0.121338	0.650258	5102.617469	0.024431	0.015564
RS	11	0.139641	0.650258	5369.738012	0.025710	0.016974
RS	12	0.159458	0.532710	6856.705723	0.032829	0.022407
RS	13	0.180913	0.532710	7126.197875	0.034120	0.024162
RS	14	0.204143	0.525850	7475.288525	0.035791	0.026216
RS	15	0.229294	0.525850	7709.610888	0.036913	0.027994
RS	16	0.256524	0.587276	7111.705109	0.034050	0.026685
RS	17	0.286007	0.587276	7318.028362	0.035038	0.028373
RS	18	0.317927	0.708834	6243.922808	0.029895	0.024991
RS	19	0.352487	0.708834	6436.271058	0.030816	0.026549
RS	20	0.389905	0.895263	5262.642559	0.025197	0.022372
RS	21	0.430417	0.895263	5446.086534	0.026075	0.023778
RS	22	0.474279	1.140496	4432.574989	0.021223	0.019902
RS	23	0.521768	1.140496	4605.842554	0.022052	0.021172
RS	24	0.573184	1.398656	3906.692829	0.018705	0.018431
RS	25	0.628852	1.398656	4068.695272	0.019481	0.019624
RS	26	0.689124	1.586053	3734.962447	0.017883	0.018465
RS	27	0.754379	1.586053	3886.095482	0.018606	0.019640
RS	28	0.825031	1.637007	3907.494798	0.018709	0.020220
RS	29	0.901525	1.637007	4044.074079	0.019363	0.021391
RS	30	0.984345	1.556543	4379.198056	0.020967	0.023675
RS	31	1.074013	1.556543	4483.838632	0.021468	0.024748
RS	32	1.171097	1.403318	5050.264970	0.024180	0.028409
RS	33	1.276209	1.403318	5082.117366	0.024333	0.029113
RS	34	1.390012	1.235939	5737.899254	0.027473	0.033386
RS	35	1.513227	1.235939	5631.419751	0.026963	0.033268
RS	36	1.646630	1.088667	6175.625641	0.029568	0.036928
RS	37	1.791066	1.088667	5861.869582	0.028066	0.035482
RS	38	1.947445	0.976570	6082.281943	0.029121	0.037147
RS	39	2.116755	0.976570	5539.721954	0.026524	0.034147
RS	40	2.300067	0.902673	5337.814912	0.025557	0.033104
RS	41	2.498537	0.902673	4637.752530	0.022205	0.028947
RS	42	2.713419	0.861977	4119.365880	0.019723	0.025809
RS	43	2.946071	0.861977	3402.364588	0.016290	0.021402
RS	44	3.197962	0.846100	2791.470837	0.013365	0.017596
RS	45	3.470683	0.846100	2186.760909	0.010470	0.013814
RS	46	3.765955	0.847074	1666.102447	0.007977	0.010534
RS	47	4.085645	0.847074	1234.764901	0.005912	0.007813
RS	48	4.431771	0.858357	877.478984	0.004201	0.005553
RS	49	4.806520	0.858357	612.752745	0.002934	0.003878
RS	50	5.212258	0.874753	406.653645	0.001947	0.002573
RS	51	5.651548	0.874753	265.864116	0.001273	0.001681
RS	52	6.127164	0.892736	164.212479	0.000786	0.001038
RS	53	6.642111	0.892736	99.605182	0.000477	0.000629
RS	54	7.199641	0.914151	56.629127	0.000271	0.000358
RS	55	7.803275	0.914151	31.585891	0.000151	0.000199
RS	56	8.456825	0.914151	16.673300	0.000080	0.000105
RS	57	9.164420	0.914151	8.291629	0.000040	0.000052
RS	58	9.930529	0.932414	3.818681	0.000018	0.000024
RS	59	10.759989	0.932414	1.690565	0.000008	0.000011
RS	60	11.658041	0.932414	0.694863	0.000003	0.000004
RS	61	12.630357	0.932414	0.263540	0.000001	0.000002
RS	62	13.683076	0.932414	0.091619	0.000000	0.000001
RS	63	14.822849	0.932414	0.039982	0.000000	0.000000
PA	4+25*2+4+6 0.312662605 0.092892394 14.822848642 1.126135371 2.674397304 2.006093284 1.011435801 0.650258439 0.532710179 0.525849621 0.587275892 0.708834458 0.895263205 1.140496139 1.398656411 1.586052567 1.637006922 1.556542687 1.403317900 1.235938681 1.088667192 0.976569957 0.902673298 0.861977315 0.846099898 0.847074433 0.858357250 0.874753304 0.892735912 0.914150582 0.932414076
//
IT	3919
RD	23
LK	-1265811.939843
QD	-80.193874 -> -62.973783
RI	0.0363372164
TR	0.311254	0.093501
MT	14.875322
MM	C_pi: 1.008039, n_recomb: 211023.493888
RS	0	0.000000	1.120043	1483.768996	0.007031	0.001316
RS	1	0.008275	1.120043	1594.885795	0.007558	0.008463
RS	2	0.017236	1.120043	1713.289617	0.008119	0.011640
RS	3	0.026937	1.120043	1839.281362	0.008716	0.010725
RS	4	0.037442	2.691373	823.578671	0.003903	0.003357
RS	5	0.048816	2.691373	888.307967	0.004210	0.002853
RS	6	0.061131	2.041338	1261.828182	0.005980	0.003711
RS	7	0.074465	2.041338	1357.865733	0.006435	0.003907
RS	8	0.088903	1.022212	2905.434690	0.013768	0.008380
RS	9	0.104535	1.022212	3098.518542	0.014683	0.009140
RS	10	0.121461	0.653534	5136.133128	0.024339	0.015531
RS	11	0.139788	0.653534	5405.933053	0.025618	0.016928
RS	12	0.159631	0.533493	6928.362522	0.032832	0.022423
RS	13	0.181117	0.533493	7201.143263	0.034125	0.024169
RS	14	0.204381	0.525584	7568.946850	0.035868	0.026270
RS	15	0.229569	0.525584	7805.920769	0.036991	0.028045
RS	16	0.256842	0.586418	7206.976772	0.034152	0.026754
RS	17	0.286373	0.586418	7415.354402	0.035140	0.028443
RS	18	0.318346	0.707865	6325.782235	0.029977	0.025046
RS	19	0.352966	0.707865	6520.066372	0.030897	0.026607
RS	20	0.390451	0.895359	5323.017547	0.025225	0.022387
RS	21	0.431038	0.895359	5508.502072	0.026104	0.023798
RS	22	0.474983	1.143730	4471.386187	0.021189	0.019864
RS	23	0.522565	1.143730	4646.687311	0.022020	0.021140
RS	24	0.574085	1.407060	3929.583081	0.018622	0.018348
RS	25	0.629868	1.407060	4093.512060	0.019398	0.019543
RS	26	0.690268	1.599743	3749.071752	0.017766	0.018345
RS	27	0.755666	1.599743	3902.157847	0.018492	0.019520
RS	28	0.826475	1.653626	3919.331766	0.018573	0.020073
RS	29	0.903145	1.653626	4058.203576	0.019231	0.021243
RS	30	0.986159	1.573014	4394.898541	0.020827	0.023511
RS	31	1.076043	1.573014	4502.500660	0.021336	0.024585
RS	32	1.173365	1.417624	5076.418730	0.024056	0.028249
RS	33	1.278741	1.417624	5111.947938	0.024225	0.028962
RS	34	1.392838	1.247323	5781.425190	0.027397	0.033267
RS	35	1.516376	1.247323	5678.549978	0.026910	0.033169
RS	36	1.650137	1.097137	6241.064584	0.029575	0.036899
RS	37	1.794968	1.097137	5928.709835	0.028095	0.035479
RS	38	1.951784	0.982550	6166.406037	0.029221	0.037235
RS	39	2.121577	0.982550	5620.280023	0.026633	0.034251
RS	40	2.305422	0.906768	5427.246854	0.025719	0.033281
RS	41	2.504480	0.906768	4717.724247	0.022356	0.029117
RS	42	2.720011	0.864779	4197.216552	0.019890	0.026006
RS	43	2.953378	0.864779	3467.294618	0.016431	0.021572
RS	44	3.206057	0.848093	2847.388665	0.013493	0.017755
RS	45	3.479646	0.848093	2230.266196	0.010569	0.013938
RS	46	3.775876	0.848633	1699.676475	0.008054	0.010634
RS	47	4.096620	0.848633	1259.124338	0.005967	0.007885
RS	48	4.443907	0.859762	894.509499	0.004239	0.005603
RS	49	4.819934	0.859762	624.249159	0.002958	0.003911
RS	50	5.227078	0.876203	413.980917	0.001962	0.002593
RS	51	5.667914	0.876203	270.441239	0.001282	0.001694
RS	52	6.145232	0.894379	166.869553	0.000791	0.001045
RS	53	6.662050	0.894379	101.128235	0.000479	0.000633
RS	54	7.221636	0.916114	57.426241	0.000272	0.000359
RS	55	7.827531	0.916114	32.002209	0.000152	0.000200
RS	56	8.483565	0.916114	16.876046	0.000080	0.000105
RS	57	9.193889	0.916114	8.382840	0.000040	0.000052
RS	58	9.962995	0.934763	3.854832	0.000018	0.000024
RS	59	10.795748	0.934763	1.704696	0.000008	0.000011
RS	60	11.697414	0.934763	0.699791	0.000003	0.000004
RS	61	12.673697	0.934763	0.265028	0.000001	0.000002
RS	62	13.730771	0.934763	0.091986	0.000000	0.000001
RS	63	14.875322	0.934763	0.040037	0.000000	0.000000
PA	4+25*2+4+6 0.311254495 0.093500603 14.875322105 1.120043297 2.691373459 2.041338468 1.022212093 0.653534301 0.533492548 0.525584333 0.586417865 0.707865078 0.895358830 1.143729758 1.407059746 1.599742907 1.653626373 1.573014346 1.417624415 1.247322991 1.097137105 0.982550025 0.906768392 0.864778846 0.848092951 0.848633450 0.859761957 0.876203299 0.894379074 0.916113880 0.934763338
//
IT	3813
RD	24
LK	-1265777.951479
QD	-77.309260 -> -61.474612
RI	0.0362427355
TR	0.309791	0.094059
MT	14.935472
MM	C_pi: 1.012556, n_recomb: 213134.191614
RS	0	0.000000	1.114914	1506.019375	0.007066	0.001317
RS	1	0.008282	1.114914	1618.841797	0.007595	0.008481
RS	2	0.017251	1.114914	1739.059816	0.008159	0.011655
RS	3	0.026962	1.114914	1866.977301	0.008760	0.010768
RS	4	0.037477	2.704449	828.168606	0.003886	0.003343
RS	5	0.048863	2.704449	893.333606	0.004191	0.002848
RS	6	0.061192	2.074745	1254.757501	0.005887	0.003666
RS	7	0.074543	2.074745	1350.485729	0.006336	0.003858
RS	8	0.088999	1.032645	2907.807815	0.013643	0.008326
RS	9	0.104652	1.032645	3101.695578	0.014553	0.009075
RS	10	0.121602	0.656889	5168.347943	0.024249	0.015497
RS	11	0.139956	0.656889	5440.795672	0.025528	0.016882
RS	12	0.159830	0.534494	6996.620492	0.032827	0.022431
RS	13	0.181350	0.534494	7272.683419	0.034123	0.024169
RS	14	0.204652	0.525600	7658.538000	0.035933	0.026315
RS	15	0.229884	0.525600	7898.212377	0.037057	0.028088
RS	16	0.257206	0.585869	7298.935528	0.034246	0.026816
RS	17	0.286791	0.585869	7509.421147	0.035233	0.028506
RS	18	0.318826	0.707189	6405.674498	0.030055	0.025098
RS	19	0.353514	0.707189	6601.920281	0.030975	0.026663
RS	20	0.391076	0.895665	5382.626503	0.025255	0.022403
RS	21	0.431748	0.895665	5570.156180	0.026135	0.023819
RS	22	0.475789	1.147015	4510.241323	0.021162	0.019833
RS	23	0.523477	1.147015	4687.571891	0.021994	0.021112
RS	24	0.575115	1.415331	3952.964923	0.018547	0.018272
RS	25	0.631030	1.415331	4118.808409	0.019325	0.019469
RS	26	0.691576	1.613197	3763.823107	0.017659	0.018235
RS	27	0.757137	1.613197	3918.833428	0.018387	0.019410
RS	28	0.828127	1.670049	3931.674417	0.018447	0.019936
RS	29	0.904998	1.670049	4072.780340	0.019109	0.021105
RS	30	0.988234	1.589436	4410.640111	0.020694	0.023356
RS	31	1.078365	1.589436	4521.110748	0.021213	0.024432
RS	32	1.175961	1.432059	5101.775705	0.023937	0.028095
RS	33	1.281639	1.432059	5140.881748	0.024120	0.028818
RS	34	1.396071	1.258982	5823.071206	0.027321	0.033150
RS	35	1.519979	1.258982	5723.777662	0.026855	0.033073
RS	36	1.654151	1.105983	6303.645511	0.029576	0.036867
RS	37	1.799434	1.105983	5992.867793	0.028118	0.035472
RS	38	1.956751	0.988967	6247.300979	0.029312	0.037314
RS	39	2.127097	0.988967	5698.031296	0.026734	0.034347
RS	40	2.311552	0.911336	5513.885664	0.025870	0.033447
RS	41	2.511283	0.911336	4795.457603	0.022500	0.029279
RS	42	2.727557	0.868074	4273.193619	0.020049	0.026196
RS	43	2.961743	0.868074	3530.844700	0.016566	0.021736
RS	44	3.215326	0.850595	2902.311514	0.013617	0.017909
RS	45	3.489910	0.850595	2273.101965	0.010665	0.014060
RS	46	3.787237	0.850711	1732.830503	0.008130	0.010731
RS	47	4.109189	0.850711	1283.229645	0.006021	0.007956
RS	48	4.457806	0.861693	911.403155	0.004276	0.005653
RS	49	4.835297	0.861693	635.674502	0.002983	0.003944
RS	50	5.244052	0.878186	421.277540	0.001977	0.002614
RS	51	5.686662	0.878186	275.007317	0.001290	0.001706
RS	52	6.165930	0.896560	169.525199	0.000795	0.001051
RS	53	6.684892	0.896560	102.653156	0.000482	0.000636
RS	54	7.246836	0.918707	58.221973	0.000273	0.000361
RS	55	7.855322	0.918707	32.420489	0.000152	0.000201
RS	56	8.514204	0.918707	17.081279	0.000080	0.000106
RS	57	9.227657	0.918707	8.476014	0.000040	0.000052
RS	58	10.000200	0.937668	3.892436	0.000018	0.000024
RS	59	10.836728	0.937668	1.719481	0.000008	0.000011
RS	60	11.742539	0.937668	0.704988	0.000003	0.000004
RS	61	12.723372	0.937668	0.266617	0.000001	0.000002
RS	62	13.785440	0.937668	0.092387	0.000000	0.000001
RS	63	14.935472	0.937668	0.040105	0.000000	0.000000
PA	4+25*2+4+6 0.309790688 0.094058801 14.935471647 1.114914009 2.704449481 2.074745077 1.032645017 0.656888681 0.534493823 0.525600122 0.585868680 0.707188655 0.895664946 1.147015084 1.415331074 1.613197471 1.670049470 1.589436416 1.432059207 1.258981969 1.105982622 0.988966825 0.911336279 0.868074417 0.850594583 0.850711379 0.861692898 0.878186104 0.896559845 0.918706945 0.937667770
//
IT	3391
RD	25
LK	-1265745.848297
QD	-74.670286 -> -59.341479
RI	0.0361367310
TR	0.308393	0.094611
MT	14.991979
MM	C_pi: 1.016933, n_recomb: 215211.697669
RS	0	0.000000	1.110802	1526.784201	0.007094	0.001319
RS	1	0.008289	1.110802	1641.207063	0.007626	0.008496
RS	2	0.017264	1.110802	1763.128612	0.008193	0.011667
RS	3	0.026984	1.110802	1892.855753	0.008795	0.010805
RS	4	0.037510	2.714162	833.596431	0.003873	0.003334
RS	5	0.048907	2.714162	899.255512	0.004178	0.002846
RS	6	0.061250	2.106472	1248.661480	0.005802	0.003624
RS	7	0.074616	2.106472	1344.136097	0.006246	0.003813
RS	8	0.089089	1.042715	2910.529657	0.013524	0.008274
RS	9	0.104762	1.042715	3105.211515	0.014429	0.009013
RS	10	0.121734	0.660251	5199.026994	0.024158	0.015460
RS	11	0.140113	0.660251	5474.041309	0.025436	0.016835
RS	12	0.160016	0.535616	7061.529712	0.032812	0.022433
RS	13	0.181568	0.535616	7340.823427	0.034110	0.024164
RS	14	0.204906	0.525773	7744.360272	0.035985	0.026352
RS	15	0.230179	0.525773	7986.743785	0.037111	0.028122
RS	16	0.257546	0.585470	7388.004340	0.034329	0.026872
RS	17	0.287182	0.585470	7600.616273	0.035317	0.028562
RS	18	0.319275	0.706598	6484.066615	0.030129	0.025148
RS	19	0.354028	0.706598	6682.269270	0.031050	0.026717
RS	20	0.391661	0.895902	5441.931441	0.025286	0.022421
RS	21	0.432413	0.895902	5631.485468	0.026167	0.023842
RS	22	0.476543	1.149972	4549.572348	0.021140	0.019807
RS	23	0.524332	1.149972	4728.908403	0.021973	0.021091
RS	24	0.576081	1.422968	3977.246336	0.018481	0.018205
RS	25	0.632119	1.422968	4144.977272	0.019260	0.019404
RS	26	0.692803	1.625791	3779.655416	0.017562	0.018135
RS	27	0.758516	1.625791	3936.549254	0.018292	0.019309
RS	28	0.829676	1.685564	3945.066546	0.018331	0.019809
RS	29	0.906734	1.685564	4088.336440	0.018997	0.020978
RS	30	0.990180	1.605070	4427.135543	0.020571	0.023211
RS	31	1.080542	1.605070	4540.363717	0.021097	0.024289
RS	32	1.178394	1.445899	5127.291999	0.023824	0.027949
RS	33	1.284357	1.445899	5169.836652	0.024022	0.028680
RS	34	1.399102	1.270234	5864.038135	0.027248	0.033037
RS	35	1.523359	1.270234	5768.224868	0.026803	0.032978
RS	36	1.657915	1.114566	6364.744032	0.029574	0.036831
RS	37	1.803624	1.114566	6055.580757	0.028138	0.035461
RS	38	1.961410	0.995220	6326.344992	0.029396	0.037384
RS	39	2.132275	0.995220	5774.160851	0.026830	0.034434
RS	40	2.317302	0.915797	5598.936218	0.026016	0.033603
RS	41	2.517666	0.915797	4871.939809	0.022638	0.029431
RS	42	2.734637	0.871292	4348.204663	0.020204	0.026377
RS	43	2.969593	0.871292	3593.725614	0.016699	0.021894
RS	44	3.224023	0.853026	2956.847444	0.013739	0.018059
RS	45	3.499542	0.853026	2315.724022	0.010760	0.014179
RS	46	3.797899	0.852713	1765.929921	0.008206	0.010827
RS	47	4.120985	0.852713	1307.343062	0.006075	0.008025
RS	48	4.470851	0.863534	928.356413	0.004314	0.005702
RS	49	4.849717	0.863534	647.164148	0.003007	0.003977
RS	50	5.259986	0.880063	428.638601	0.001992	0.002634
RS	51	5.704261	0.880063	279.625552	0.001299	0.001718
RS	52	6.185361	0.898631	172.219770	0.000800	0.001058
RS	53	6.706337	0.898631	104.206682	0.000484	0.000640
RS	54	7.270497	0.921001	59.045222	0.000274	0.000363
RS	55	7.881417	0.921001	32.851781	0.000153	0.000202
RS	56	8.542976	0.921001	17.292109	0.000080	0.000106
RS	57	9.259369	0.921001	8.571324	0.000040	0.000053
RS	58	10.035142	0.940365	3.930462	0.000018	0.000024
RS	59	10.875217	0.940365	1.734498	0.000008	0.000011
RS	60	11.784923	0.940365	0.710303	0.000003	0.000004
RS	61	12.770033	0.940365	0.268262	0.000001	0.000002
RS	62	13.836796	0.940365	0.092813	0.000000	0.000001
RS	63	14.991979	0.940365	0.040188	0.000000	0.000000
PA	4+25*2+4+6 0.308392503 0.094610757 14.991979473 1.110802098 2.714161967 2.106472426 1.042715161 0.660250723 0.535615746 0.525772553 0.585470028 0.706597857 0.895902406 1.149972385 1.422968382 1.625791345 1.685563797 1.605070425 1.445899394 1.270234243 1.114566419 0.995219924 0.915797462 0.871291948 0.853026176 0.852713063 0.863533570 0.880063158 0.898630611 0.921000698 0.940364934
//
