# Supplementary material for: Variation among 532 genomes unveils the origin and evolutionary history of a global insect herbivore
Source: Nat Commun. 2020 May 8;11:2321. doi: 10.1038/s41467-020-16178-9 (PMC7211002; doi:10.1038/s41467-020-16178-9)
Supplement: Supplementary file 4 — Source Data [file 41467_2020_16178_MOESM4_ESM.zip › Source_data/Source_data/SourceDataSupplementary/Supplementary Figure 6. PSMC_data/OC.psmc]

CC
CC	Brief Description of the file format:
CC	  CC  comments
CC	  MM  useful-messages
CC	  RD  round-of-iterations
CC	  LL  \log[P(sequence)]
CC	  QD  Q-before-opt Q-after-opt
CC	  TR  \theta_0 \rho_0
CC	  RS  k t_k \lambda_k \pi_k \sum_{l\not=k}A_{kl} A_{kk}
CC	  DC  begin end best-k t_k+\Delta_k max-prob
CC
MM	Version: 0.6.4-r33
MM	pattern:4+25*2+4+6, n:63, n_free_lambdas:28
MM	n_iterations:25, skip:1, max_t:15, theta/rho:5
MM	is_decoding:0
MM	n_seqs:20, sum_L:2575510, sum_n:662362
RD	0
LK	0.000000
QD	0.000000 -> 0.000000
RI	inf
TR	0.297298	0.059460
MT	15.000000
MM	C_pi: 1.000000, n_recomb: 148717.220997
RS	0	0.000000	1.000000	1192.418253	0.008018	0.000000
RS	1	0.008290	1.000000	1280.494818	0.008610	0.000000
RS	2	0.017266	1.000000	1374.122549	0.009240	0.000000
RS	3	0.026987	1.000000	1473.487777	0.009908	0.000000
RS	4	0.037514	1.000000	1578.752183	0.010616	0.000000
RS	5	0.048914	1.000000	1690.045618	0.011364	0.000000
RS	6	0.061258	1.000000	1807.457842	0.012154	0.000000
RS	7	0.074626	1.000000	1931.029147	0.012985	0.000000
RS	8	0.089102	1.000000	2060.739764	0.013857	0.000000
RS	9	0.104778	1.000000	2196.498049	0.014770	0.000000
RS	10	0.121753	1.000000	2338.127425	0.015722	0.000000
RS	11	0.140135	1.000000	2485.352122	0.016712	0.000000
RS	12	0.160042	1.000000	2637.781820	0.017737	0.000000
RS	13	0.181598	1.000000	2794.895351	0.018793	0.000000
RS	14	0.204942	1.000000	2956.023737	0.019877	0.000000
RS	15	0.230221	1.000000	3120.332939	0.020982	0.000000
RS	16	0.257595	1.000000	3286.806832	0.022101	0.000000
RS	17	0.287238	1.000000	3454.231065	0.023227	0.000000
RS	18	0.319339	1.000000	3621.178696	0.024349	0.000000
RS	19	0.354100	1.000000	3785.998610	0.025458	0.000000
RS	20	0.391744	1.000000	3946.808031	0.026539	0.000000
RS	21	0.432507	1.000000	4101.490571	0.027579	0.000000
RS	22	0.476650	1.000000	4247.701530	0.028562	0.000000
RS	23	0.524453	1.000000	4382.882267	0.029471	0.000000
RS	24	0.576218	1.000000	4504.285622	0.030288	0.000000
RS	25	0.632274	1.000000	4609.014333	0.030992	0.000000
RS	26	0.692977	1.000000	4694.074284	0.031564	0.000000
RS	27	0.758711	1.000000	4756.444093	0.031983	0.000000
RS	28	0.829896	1.000000	4793.162002	0.032230	0.000000
RS	29	0.906981	1.000000	4801.430169	0.032286	0.000000
RS	30	0.990456	1.000000	4778.735323	0.032133	0.000000
RS	31	1.080851	1.000000	4722.983202	0.031758	0.000000
RS	32	1.178739	1.000000	4632.642418	0.031151	0.000000
RS	33	1.284742	1.000000	4506.891225	0.030305	0.000000
RS	34	1.399532	1.000000	4345.758526	0.029222	0.000000
RS	35	1.523838	1.000000	4150.248241	0.027907	0.000000
RS	36	1.658449	1.000000	3922.434416	0.026375	0.000000
RS	37	1.804218	1.000000	3665.513395	0.024648	0.000000
RS	38	1.962071	1.000000	3383.799472	0.022753	0.000000
RS	39	2.133009	1.000000	3082.652153	0.020728	0.000000
RS	40	2.318118	1.000000	2768.326756	0.018615	0.000000
RS	41	2.518571	1.000000	2447.745823	0.016459	0.000000
RS	42	2.735641	1.000000	2128.196562	0.014310	0.000000
RS	43	2.970706	1.000000	1816.968756	0.012218	0.000000
RS	44	3.225257	1.000000	1520.957313	0.010227	0.000000
RS	45	3.500909	1.000000	1246.262411	0.008380	0.000000
RS	46	3.799411	1.000000	997.826292	0.006710	0.000000
RS	47	4.122659	1.000000	779.147297	0.005239	0.000000
RS	48	4.472702	1.000000	592.107314	0.003981	0.000000
RS	49	4.851763	1.000000	436.937897	0.002938	0.000000
RS	50	5.262247	1.000000	312.333526	0.002100	0.000000
RS	51	5.706758	1.000000	215.700210	0.001450	0.000000
RS	52	6.188118	1.000000	143.507359	0.000965	0.000000
RS	53	6.709380	1.000000	91.694921	0.000617	0.000000
RS	54	7.273854	1.000000	56.080084	0.000377	0.000000
RS	55	7.885120	1.000000	32.710627	0.000220	0.000000
RS	56	8.547059	1.000000	18.125104	0.000122	0.000000
RS	57	9.263869	1.000000	9.500306	0.000064	0.000000
RS	58	10.040101	1.000000	4.688805	0.000032	0.000000
RS	59	10.880679	1.000000	2.168163	0.000015	0.000000
RS	60	11.790939	1.000000	0.934302	0.000006	0.000000
RS	61	12.776655	1.000000	0.373006	0.000003	0.000000
RS	62	13.844085	1.000000	0.137101	0.000001	0.000000
RS	63	15.000000	1.000000	0.065195	0.000000	0.000000
PA	4+25*2+4+6 0.297297520 0.059459504 15.000000000 1.000000000 1.000000000 1.000000000 1.000000000 1.000000000 1.000000000 1.000000000 1.000000000 1.000000000 1.000000000 1.000000000 1.000000000 1.000000000 1.000000000 1.000000000 1.000000000 1.000000000 1.000000000 1.000000000 1.000000000 1.000000000 1.000000000 1.000000000 1.000000000 1.000000000 1.000000000 1.000000000 1.000000000
//
IT	5012
RD	1
LK	-1251556.515877
QD	-3101.110615 -> -1602.063428
RI	0.0679241096
TR	0.274822	0.056518
MT	17.250009
MM	C_pi: 0.996704, n_recomb: 141108.169221
RS	0	0.000000	0.458679	2528.609514	0.017920	0.000741
RS	1	0.008529	0.458679	2692.258683	0.019079	0.006692
RS	2	0.017785	0.458679	2861.825783	0.020281	0.016975
RS	3	0.027830	0.458679	3036.690718	0.021520	0.022438
RS	4	0.038732	0.464005	3179.610728	0.022533	0.024066
RS	5	0.050564	0.464005	3361.436847	0.023822	0.023091
RS	6	0.063405	0.566198	2913.599586	0.020648	0.020640
RS	7	0.077342	0.566198	3083.249361	0.021850	0.018756
RS	8	0.092467	0.671473	2751.536738	0.019499	0.017452
RS	9	0.108881	0.671473	2912.470279	0.020640	0.016581
RS	10	0.126696	0.762989	2711.929604	0.019219	0.016093
RS	11	0.146030	0.762989	2868.117158	0.020326	0.015899
RS	12	0.167014	0.841673	2747.488411	0.019471	0.015913
RS	13	0.189786	0.841673	2900.820478	0.020557	0.016084
RS	14	0.214501	0.912411	2822.099355	0.020000	0.016377
RS	15	0.241324	0.912411	2972.683081	0.021067	0.016761
RS	16	0.270434	0.978971	2914.392091	0.020654	0.017202
RS	17	0.302027	0.978971	3061.141063	0.021694	0.017672
RS	18	0.336315	1.043274	3012.202245	0.021347	0.018152
RS	19	0.373527	1.043274	3153.207081	0.022346	0.018631
RS	20	0.413912	1.104785	3111.061997	0.022047	0.019108
RS	21	0.457742	1.104785	3243.748503	0.022988	0.019587
RS	22	0.505310	1.160828	3211.421452	0.022759	0.020079
RS	23	0.556935	1.160828	3332.424333	0.023616	0.020603
RS	24	0.612962	1.207493	3314.976418	0.023492	0.021178
RS	25	0.673768	1.207493	3419.743178	0.024235	0.021824
RS	26	0.739760	1.240994	3420.471448	0.024240	0.022561
RS	27	0.811381	1.240994	3502.704009	0.024823	0.023401
RS	28	0.889109	1.259032	3519.737130	0.024944	0.024346
RS	29	0.973467	1.259032	3570.911881	0.025306	0.025383
RS	30	1.065019	1.261614	3594.964763	0.025477	0.026483
RS	31	1.164380	1.261614	3604.345191	0.025543	0.027600
RS	32	1.272215	1.251077	3618.231630	0.025642	0.028672
RS	33	1.389246	1.251077	3573.959407	0.025328	0.029618
RS	34	1.516259	1.231663	3554.135306	0.025187	0.030344
RS	35	1.654104	1.231663	3446.061522	0.024421	0.030750
RS	36	1.803706	1.208638	3368.179270	0.023869	0.030745
RS	37	1.966066	1.208638	3192.522435	0.022625	0.030256
RS	38	2.142274	1.186826	3041.910818	0.021557	0.029250
RS	39	2.333510	1.186826	2806.091354	0.019886	0.027733
RS	40	2.541056	1.169341	2587.492502	0.018337	0.025758
RS	41	2.766303	1.169341	2311.982465	0.016384	0.023414
RS	42	3.010760	1.157321	2050.571292	0.014532	0.020813
RS	43	3.276066	1.157321	1765.556116	0.012512	0.018079
RS	44	3.563999	1.150474	1498.121383	0.010617	0.015334
RS	45	3.876489	1.150474	1235.736541	0.008757	0.012688
RS	46	4.215630	1.147755	997.701106	0.007070	0.010232
RS	47	4.583696	1.147755	783.098635	0.005550	0.008031
RS	48	4.983152	1.147912	597.813253	0.004237	0.006126
RS	49	5.416677	1.147912	442.937327	0.003139	0.004533
RS	50	5.887175	1.149863	317.231719	0.002248	0.003248
RS	51	6.397801	1.149863	219.770831	0.001557	0.002247
RS	52	6.951977	1.152849	146.236930	0.001036	0.001497
RS	53	7.553416	1.152849	93.656713	0.000664	0.000958
RS	54	8.206149	1.157459	57.174748	0.000405	0.000587
RS	55	8.914553	1.157459	33.418850	0.000237	0.000342
RS	56	9.683373	1.157459	18.528017	0.000131	0.000190
RS	57	10.517764	1.157459	9.699728	0.000069	0.000100
RS	58	11.423317	1.165629	4.750314	0.000034	0.000049
RS	59	12.406101	1.165629	2.197629	0.000016	0.000023
RS	60	13.472704	1.165629	0.945325	0.000007	0.000010
RS	61	14.630274	1.165629	0.375763	0.000003	0.000004
RS	62	15.886569	1.165629	0.137100	0.000001	0.000001
RS	63	17.250009	1.165629	0.064083	0.000000	0.000001
PA	4+25*2+4+6 0.274822492 0.056517889 17.250008583 0.458678961 0.464004517 0.566198349 0.671472549 0.762988806 0.841672897 0.912411451 0.978971481 1.043273926 1.104785442 1.160827637 1.207492590 1.240993977 1.259032249 1.261613846 1.251076698 1.231663465 1.208637953 1.186825752 1.169340849 1.157320976 1.150473595 1.147754550 1.147911906 1.149863243 1.152849078 1.157459378 1.165628612
//
IT	4340
RD	2
LK	-1249231.441062
QD	-1721.955518 -> -1209.118269
RI	0.0804524990
TR	0.266089	0.057058
MT	18.102296
MM	C_pi: 1.005659, n_recomb: 143663.107384
RS	0	0.000000	0.411400	2893.215105	0.020139	0.000761
RS	1	0.008611	0.411400	3075.292782	0.021406	0.006716
RS	2	0.017964	0.411400	3262.762749	0.022711	0.015971
RS	3	0.028122	0.411400	3454.684185	0.024047	0.022599
RS	4	0.039155	0.364306	4113.996698	0.028636	0.025079
RS	5	0.051138	0.364306	4319.134824	0.030064	0.025910
RS	6	0.064153	0.470656	3514.926814	0.024466	0.020809
RS	7	0.078289	0.470656	3701.443815	0.025765	0.020414
RS	8	0.093642	0.589232	3116.222641	0.021691	0.017183
RS	9	0.110317	0.589232	3287.768406	0.022885	0.017436
RS	10	0.128428	0.695488	2938.914842	0.020457	0.015806
RS	11	0.148099	0.695488	3101.026870	0.021585	0.016482
RS	12	0.169464	0.789422	2881.252805	0.020056	0.015709
RS	13	0.192668	0.789422	3036.980232	0.021140	0.016607
RS	14	0.217871	0.878117	2875.376537	0.020015	0.016248
RS	15	0.245243	0.878117	3025.542469	0.021060	0.017255
RS	16	0.274973	0.967802	2885.547367	0.020086	0.017067
RS	17	0.307263	0.967802	3029.747738	0.021089	0.018074
RS	18	0.342334	1.062025	2895.505683	0.020155	0.017903
RS	19	0.380425	1.062025	3032.796064	0.021110	0.018834
RS	20	0.421796	1.159742	2905.008131	0.020221	0.018644
RS	21	0.466729	1.159742	3034.233874	0.021120	0.019487
RS	22	0.515532	1.254858	2924.166741	0.020354	0.019342
RS	23	0.568537	1.254858	3043.842126	0.021187	0.020150
RS	24	0.626107	1.337478	2966.357937	0.020648	0.020178
RS	25	0.688634	1.337478	3074.115018	0.021398	0.021039
RS	26	0.756546	1.397148	3040.969235	0.021167	0.021379
RS	27	0.830305	1.397148	3132.648101	0.021806	0.022374
RS	28	0.910417	1.426910	3147.431151	0.021908	0.023119
RS	29	0.997427	1.426910	3215.978120	0.022386	0.024260
RS	30	1.091929	1.426000	3270.781075	0.022767	0.025389
RS	31	1.194570	1.426000	3305.362796	0.023008	0.026565
RS	32	1.306049	1.399744	3379.230923	0.023522	0.027901
RS	33	1.427129	1.399744	3365.382627	0.023426	0.028863
RS	34	1.558634	1.357741	3424.223126	0.023835	0.030042
RS	35	1.701464	1.357741	3346.395150	0.023293	0.030422
RS	36	1.856594	1.311076	3348.788700	0.023310	0.030945
RS	37	2.025082	1.311076	3196.363945	0.022249	0.030384
RS	38	2.208079	1.268935	3109.632870	0.021645	0.029831
RS	39	2.406835	1.268935	2884.753514	0.020080	0.028199
RS	40	2.622706	1.236450	2702.990201	0.018815	0.026500
RS	41	2.857166	1.236450	2425.112234	0.016881	0.024012
RS	42	3.111817	1.214852	2174.121865	0.015133	0.021500
RS	43	3.388396	1.214852	1876.916995	0.013065	0.018619
RS	44	3.688793	1.202940	1602.264230	0.011153	0.015841
RS	45	4.015057	1.202940	1323.592816	0.009213	0.013070
RS	46	4.369417	1.198408	1071.307274	0.007457	0.010538
RS	47	4.754292	1.198408	841.399945	0.005857	0.008250
RS	48	5.172310	1.198784	642.444173	0.004472	0.006277
RS	49	5.626324	1.198784	476.039400	0.003314	0.004635
RS	50	6.119435	1.202036	340.559116	0.002371	0.003307
RS	51	6.655009	1.202036	235.862057	0.001642	0.002284
RS	52	7.236704	1.206794	156.661703	0.001090	0.001515
RS	53	7.868489	1.206794	100.274943	0.000698	0.000967
RS	54	8.554680	1.213843	61.063774	0.000425	0.000589
RS	55	9.299961	1.213843	35.669349	0.000248	0.000343
RS	56	10.109419	1.213843	19.750188	0.000137	0.000190
RS	57	10.988583	1.213843	10.318344	0.000072	0.000099
RS	58	11.943455	1.225928	5.029389	0.000035	0.000049
RS	59	12.980553	1.225928	2.323511	0.000016	0.000022
RS	60	14.106959	1.225928	0.997161	0.000007	0.000010
RS	61	15.330363	1.225928	0.395026	0.000003	0.000004
RS	62	16.659118	1.225928	0.143463	0.000001	0.000001
RS	63	18.102296	1.225928	0.066443	0.000000	0.000001
PA	4+25*2+4+6 0.266088731 0.057057910 18.102296300 0.411400177 0.364306311 0.470656265 0.589231609 0.695488291 0.789421521 0.878117361 0.967801652 1.062024632 1.159741505 1.254858377 1.337477778 1.397147872 1.426910260 1.426000382 1.399744187 1.357740955 1.311075995 1.268935465 1.236449569 1.214851719 1.202939507 1.198407521 1.198784200 1.202035945 1.206794327 1.213843489 1.225927804
//
IT	4922
RD	3
LK	-1248335.324514
QD	-1381.155195 -> -1068.105169
RI	0.0770979237
TR	0.261043	0.058564
MT	18.464666
MM	C_pi: 1.025779, n_recomb: 150207.746859
RS	0	0.000000	0.437936	2850.913015	0.018980	0.000748
RS	1	0.008645	0.437936	3035.056436	0.020206	0.006482
RS	2	0.018038	0.437936	3225.421248	0.021473	0.014863
RS	3	0.028243	0.437936	3421.188636	0.022776	0.021028
RS	4	0.039330	0.332908	4743.281474	0.031578	0.026542
RS	5	0.051375	0.332908	4964.327390	0.033050	0.027537
RS	6	0.064462	0.440553	3933.839772	0.026189	0.021269
RS	7	0.078680	0.440553	4134.252431	0.027524	0.021266
RS	8	0.094128	0.563634	3400.384240	0.022638	0.017274
RS	9	0.110910	0.563634	3583.215920	0.023855	0.017856
RS	10	0.129144	0.672119	3166.994276	0.021084	0.015860
RS	11	0.148954	0.672119	3338.633629	0.022227	0.016816
RS	12	0.170477	0.766779	3083.629946	0.020529	0.015824
RS	13	0.193861	0.766779	3247.639887	0.021621	0.016978
RS	14	0.219266	0.857926	3054.584749	0.020336	0.016414
RS	15	0.246867	0.857926	3211.837819	0.021383	0.017658
RS	16	0.276855	0.954995	3031.159595	0.020180	0.017211
RS	17	0.309435	0.954995	3181.229223	0.021179	0.018433
RS	18	0.344832	1.064070	2993.667472	0.019930	0.017920
RS	19	0.383289	1.064070	3135.800806	0.020876	0.019036
RS	20	0.425071	1.184832	2946.950717	0.019619	0.018440
RS	21	0.470465	1.184832	3080.520501	0.020508	0.019434
RS	22	0.519783	1.308916	2911.357326	0.019382	0.018872
RS	23	0.573365	1.308916	3035.733876	0.020210	0.019794
RS	24	0.631580	1.420820	2911.262477	0.019382	0.019462
RS	25	0.694827	1.420820	3025.188371	0.020140	0.020401
RS	26	0.763542	1.502857	2964.759492	0.019738	0.020489
RS	27	0.838198	1.502857	3065.263993	0.020407	0.021526
RS	28	0.919308	1.542514	3076.776982	0.020483	0.022162
RS	29	1.007430	1.542514	3157.685890	0.021022	0.023309
RS	30	1.103171	1.537785	3234.369541	0.021533	0.024496
RS	31	1.207188	1.537785	3284.739576	0.021868	0.025653
RS	32	1.320198	1.496994	3403.180248	0.022656	0.027224
RS	33	1.442979	1.496994	3406.584059	0.022679	0.028155
RS	34	1.576374	1.435077	3524.726670	0.023466	0.029723
RS	35	1.721301	1.435077	3461.324843	0.023044	0.030073
RS	36	1.878758	1.368478	3523.391980	0.023457	0.031053
RS	37	2.049827	1.368478	3376.939549	0.022482	0.030459
RS	38	2.235686	1.309917	3334.011260	0.022196	0.030310
RS	39	2.437613	1.309917	3102.478992	0.020655	0.028625
RS	40	2.656997	1.265790	2938.810224	0.019565	0.027179
RS	41	2.895347	1.265790	2641.750003	0.017587	0.024607
RS	42	3.154304	1.237037	2384.423538	0.015874	0.022180
RS	43	3.435648	1.237037	2060.157209	0.013715	0.019192
RS	44	3.741315	1.221508	1764.324646	0.011746	0.016381
RS	45	4.073408	1.221508	1457.388641	0.009702	0.013504
RS	46	4.434211	1.215800	1180.290028	0.007858	0.010893
RS	47	4.826207	1.215800	926.396754	0.006167	0.008520
RS	48	5.252091	1.216443	706.619927	0.004704	0.006475
RS	49	5.714795	1.216443	523.074096	0.003482	0.004775
RS	50	6.217501	1.220646	373.524405	0.002487	0.003400
RS	51	6.763668	1.220646	258.387271	0.001720	0.002345
RS	52	7.357052	1.226569	171.254516	0.001140	0.001551
RS	53	8.001736	1.226569	109.470824	0.000729	0.000989
RS	54	8.702154	1.235063	66.501949	0.000443	0.000601
RS	55	9.463126	1.235063	38.793911	0.000258	0.000350
RS	56	10.289886	1.235063	21.443400	0.000143	0.000193
RS	57	11.188122	1.235063	11.178916	0.000074	0.000101
RS	58	12.164013	1.249343	5.429114	0.000036	0.000049
RS	59	13.224272	1.249343	2.503771	0.000017	0.000023
RS	60	14.376195	1.249343	1.072093	0.000007	0.000010
RS	61	15.627704	1.249343	0.423506	0.000003	0.000004
RS	62	16.987409	1.249343	0.153270	0.000001	0.000001
RS	63	18.464666	1.249343	0.070540	0.000000	0.000001
PA	4+25*2+4+6 0.261042800 0.058563646 18.464665575 0.437935772 0.332907798 0.440553392 0.563633571 0.672118992 0.766779150 0.857926103 0.954994554 1.064070033 1.184832024 1.308915697 1.420820138 1.502857066 1.542513593 1.537784725 1.496994328 1.435076729 1.368477831 1.309917385 1.265789682 1.237037231 1.221508289 1.215799599 1.216442835 1.220645661 1.226569185 1.235062794 1.249343184
//
IT	3970
RD	4
LK	-1247744.584004
QD	-1220.500561 -> -970.671081
RI	0.0699144878
TR	0.257043	0.060305
MT	18.671469
MM	C_pi: 1.047383, n_recomb: 157696.270714
RS	0	0.000000	0.484475	2709.968093	0.017185	0.000725
RS	1	0.008664	0.484475	2891.128271	0.018334	0.006227
RS	2	0.018080	0.484475	3079.490220	0.019528	0.013892
RS	3	0.028310	0.484475	3274.452249	0.020764	0.019344
RS	4	0.039428	0.319154	5241.571071	0.033238	0.027965
RS	5	0.051508	0.319154	5477.307894	0.034733	0.028709
RS	6	0.064636	0.430115	4257.021217	0.026995	0.021646
RS	7	0.078900	0.430115	4470.578809	0.028349	0.021716
RS	8	0.094401	0.556963	3630.957332	0.023025	0.017337
RS	9	0.111245	0.556963	3825.055595	0.024256	0.018013
RS	10	0.129548	0.664726	3376.922948	0.021414	0.015919
RS	11	0.149437	0.664726	3558.971559	0.022569	0.016967
RS	12	0.171049	0.755658	3297.710969	0.020912	0.015966
RS	13	0.194533	0.755658	3471.681777	0.022015	0.017216
RS	14	0.220053	0.843710	3270.649933	0.020740	0.016627
RS	15	0.247784	0.843710	3437.226720	0.021796	0.017970
RS	16	0.277917	0.941670	3233.634159	0.020505	0.017421
RS	17	0.310661	0.941670	3392.105565	0.021510	0.018740
RS	18	0.346243	1.058404	3163.339450	0.020060	0.018023
RS	19	0.384907	1.058404	3312.889499	0.021008	0.019228
RS	20	0.426921	1.195018	3070.574651	0.019471	0.018345
RS	21	0.472575	1.195018	3210.818484	0.020361	0.019413
RS	22	0.522186	1.341958	2987.212785	0.018943	0.018539
RS	23	0.576094	1.341958	3118.028570	0.019772	0.019519
RS	24	0.634674	1.478995	2949.162732	0.018702	0.018910
RS	25	0.698329	1.478995	3070.023676	0.019468	0.019886
RS	26	0.767499	1.581432	2982.588421	0.018914	0.019779
RS	27	0.842663	1.581432	3091.384394	0.019603	0.020828
RS	28	0.924339	1.630859	3096.937712	0.019639	0.021375
RS	29	1.013092	1.630859	3188.206905	0.020217	0.022512
RS	30	1.109534	1.623607	3280.935118	0.020805	0.023736
RS	31	1.214333	1.623607	3343.733303	0.021204	0.024869
RS	32	1.328212	1.570672	3498.589180	0.022186	0.026616
RS	33	1.451958	1.570672	3514.956929	0.022289	0.027528
RS	34	1.586426	1.491963	3683.569501	0.023359	0.029402
RS	35	1.732545	1.491963	3629.992684	0.023019	0.029746
RS	36	1.891324	1.408742	3743.944718	0.023741	0.031103
RS	37	2.063860	1.408742	3599.036021	0.022823	0.030512
RS	38	2.251345	1.336698	3593.916450	0.022790	0.030710
RS	39	2.455075	1.336698	3351.640469	0.021254	0.029015
RS	40	2.676457	1.283135	3201.556340	0.020302	0.027795
RS	41	2.917020	1.283135	2881.554103	0.018273	0.025177
RS	42	3.178427	1.248627	2614.257388	0.016578	0.022827
RS	43	3.462483	1.248627	2259.578628	0.014329	0.019759
RS	44	3.771150	1.230196	1939.542578	0.012299	0.016917
RS	45	4.106562	1.230196	1601.590360	0.010156	0.013947
RS	46	4.471036	1.223526	1297.331105	0.008227	0.011261
RS	47	4.867088	1.223526	1017.435647	0.006452	0.008805
RS	48	5.297456	1.224342	775.224024	0.004916	0.006689
RS	49	5.765114	1.224342	573.234725	0.003635	0.004931
RS	50	6.273290	1.229236	408.646463	0.002591	0.003507
RS	51	6.825497	1.229236	282.333195	0.001790	0.002416
RS	52	7.425550	1.235985	186.763258	0.001184	0.001596
RS	53	8.077594	1.235985	119.222984	0.000756	0.001017
RS	54	8.786133	1.245463	72.272160	0.000458	0.000616
RS	55	9.556062	1.245463	42.101054	0.000267	0.000358
RS	56	10.392702	1.245463	23.232476	0.000147	0.000198
RS	57	11.301831	1.245463	12.087535	0.000077	0.000103
RS	58	12.289731	1.261034	5.853299	0.000037	0.000050
RS	59	13.363227	1.261034	2.694308	0.000017	0.000023
RS	60	14.529734	1.261034	1.151073	0.000007	0.000010
RS	61	15.797312	1.261034	0.453486	0.000003	0.000004
RS	62	17.174719	1.261034	0.163601	0.000001	0.000001
RS	63	18.671469	1.261034	0.074888	0.000000	0.000001
PA	4+25*2+4+6 0.257042706 0.060305376 18.671468927 0.484474508 0.319154480 0.430115113 0.556962912 0.664726219 0.755658185 0.843710190 0.941669771 1.058403523 1.195018468 1.341957649 1.478995016 1.581432090 1.630858572 1.623606985 1.570672233 1.491963098 1.408741573 1.336698476 1.283134633 1.248627495 1.230195688 1.223526426 1.224341890 1.229236416 1.235985360 1.245462600 1.261034375
//
IT	4578
RD	5
LK	-1247261.673723
QD	-1104.489516 -> -889.043320
RI	0.0631243753
TR	0.253286	0.062027
MT	18.845866
MM	C_pi: 1.068457, n_recomb: 165212.371082
RS	0	0.000000	0.536909	2564.921313	0.015525	0.000702
RS	1	0.008680	0.536909	2741.711513	0.016595	0.005994
RS	2	0.018114	0.536909	2926.471048	0.017713	0.013063
RS	3	0.028367	0.536909	3118.797730	0.018878	0.017863
RS	4	0.039510	0.311040	5681.162403	0.034387	0.029269
RS	5	0.051620	0.311040	5930.898380	0.035899	0.029681
RS	6	0.064781	0.427325	4519.027320	0.027353	0.021891
RS	7	0.079084	0.427325	4744.957882	0.028720	0.021949
RS	8	0.094629	0.558565	3817.785646	0.023108	0.017321
RS	9	0.111524	0.558565	4022.501100	0.024347	0.018015
RS	10	0.129885	0.665053	3560.125863	0.021549	0.015928
RS	11	0.149840	0.665053	3752.336988	0.022712	0.016999
RS	12	0.171527	0.750873	3500.635128	0.021189	0.016076
RS	13	0.195096	0.750873	3684.735207	0.022303	0.017360
RS	14	0.220711	0.833777	3489.572846	0.021122	0.016826
RS	15	0.248550	0.833777	3665.937455	0.022189	0.018213
RS	16	0.278806	0.929796	3450.324248	0.020884	0.017637
RS	17	0.311687	0.929796	3617.823120	0.021898	0.019006
RS	18	0.347423	1.050516	3355.090780	0.020308	0.018156
RS	19	0.386261	1.050516	3512.739715	0.021262	0.019412
RS	20	0.428470	1.198798	3221.083190	0.019497	0.018307
RS	21	0.474343	1.198798	3368.625989	0.020390	0.019420
RS	22	0.524198	1.364674	3092.825297	0.018720	0.018291
RS	23	0.578381	1.364674	3230.484760	0.019554	0.019307
RS	24	0.637267	1.524085	3018.282100	0.018269	0.018468
RS	25	0.701264	1.524085	3146.071012	0.019043	0.019467
RS	26	0.770816	1.645769	3031.317775	0.018348	0.019193
RS	27	0.846406	1.645769	3147.828036	0.019053	0.020248
RS	28	0.928558	1.705317	3145.166804	0.019037	0.020712
RS	29	1.017840	1.705317	3245.596948	0.019645	0.021838
RS	30	1.114872	1.697009	3350.003173	0.020277	0.023075
RS	31	1.220328	1.697009	3423.547604	0.020722	0.024192
RS	32	1.334937	1.634100	3608.969977	0.021844	0.026065
RS	33	1.459494	1.634100	3636.517510	0.022011	0.026969
RS	34	1.594864	1.541069	3849.680726	0.023301	0.029082
RS	35	1.741984	1.541069	3804.560141	0.023028	0.029438
RS	36	1.901874	1.443587	3965.980762	0.024005	0.031107
RS	37	2.075644	1.443587	3822.019464	0.023134	0.030542
RS	38	2.264498	1.359973	3852.591463	0.023319	0.031041
RS	39	2.469744	1.359973	3599.677432	0.021788	0.029359
RS	40	2.692807	1.298284	3462.895598	0.020960	0.028345
RS	41	2.935232	1.298284	3120.357832	0.018887	0.025704
RS	42	3.198701	1.258769	2843.570014	0.017212	0.023431
RS	43	3.485040	1.258769	2458.810681	0.014883	0.020301
RS	44	3.796234	1.237740	2115.031935	0.012802	0.017434
RS	45	4.134441	1.237740	1746.181506	0.010569	0.014383
RS	46	4.502005	1.230127	1414.958856	0.008564	0.011627
RS	47	4.901475	1.230127	1109.014721	0.006713	0.009094
RS	48	5.335620	1.230972	844.371303	0.005111	0.006908
RS	49	5.807451	1.230972	623.826682	0.003776	0.005092
RS	50	6.320238	1.236350	444.129234	0.002688	0.003619
RS	51	6.877537	1.236350	306.534558	0.001855	0.002493
RS	52	7.483212	1.243712	202.457351	0.001225	0.001645
RS	53	8.141461	1.243712	129.092100	0.000781	0.001047
RS	54	8.856849	1.253953	78.116354	0.000473	0.000633
RS	55	9.634335	1.253953	45.449236	0.000275	0.000368
RS	56	10.479309	1.253953	25.043043	0.000152	0.000203
RS	57	11.397630	1.253953	13.006752	0.000079	0.000105
RS	58	12.395664	1.270522	6.282769	0.000038	0.000051
RS	59	13.480331	1.270522	2.886940	0.000017	0.000023
RS	60	14.659151	1.270522	1.230804	0.000007	0.000010
RS	61	15.940297	1.270522	0.483706	0.000003	0.000004
RS	62	17.332651	1.270522	0.174001	0.000001	0.000001
RS	63	18.845866	1.270522	0.079259	0.000000	0.000001
PA	4+25*2+4+6 0.253286104 0.062026902 18.845865792 0.536908547 0.311039991 0.427325413 0.558565160 0.665052535 0.750873057 0.833777298 0.929795803 1.050515783 1.198798145 1.364673931 1.524085227 1.645769164 1.705317385 1.697009295 1.634099725 1.541069102 1.443587431 1.359972681 1.298283947 1.258769104 1.237740429 1.230126834 1.230971655 1.236349879 1.243711919 1.253952750 1.270522339
//
IT	3945
RD	6
LK	-1246841.912537
QD	-1008.604770 -> -817.796466
RI	0.0574861438
TR	0.249576	0.063649
MT	19.025441
MM	C_pi: 1.088972, n_recomb: 172534.062177
RS	0	0.000000	0.590676	2437.515492	0.014128	0.000680
RS	1	0.008697	0.590676	2609.860393	0.015127	0.005785
RS	2	0.018150	0.590676	2790.730490	0.016175	0.012346
RS	3	0.028425	0.590676	2979.886642	0.017271	0.016606
RS	4	0.039593	0.305018	6093.597899	0.035318	0.030456
RS	5	0.051733	0.305018	6356.718054	0.036843	0.030554
RS	6	0.064929	0.428129	4739.222978	0.027468	0.022022
RS	7	0.079272	0.428129	4976.805382	0.028845	0.022056
RS	8	0.094863	0.564539	3970.434793	0.023012	0.017236
RS	9	0.111809	0.564539	4185.013589	0.024256	0.017927
RS	10	0.130229	0.669875	3717.907667	0.021549	0.015887
RS	11	0.150251	0.669875	3919.761093	0.022719	0.016957
RS	12	0.172015	0.750251	3686.990102	0.021370	0.016147
RS	13	0.195671	0.750251	3880.976823	0.022494	0.017438
RS	14	0.221384	0.827279	3700.843945	0.021450	0.016998
RS	15	0.249334	0.827279	3886.956365	0.022529	0.018404
RS	16	0.279714	0.920067	3667.107861	0.021254	0.017845
RS	17	0.312737	0.920067	3843.705707	0.022278	0.019242
RS	18	0.348631	1.042737	3552.416261	0.020590	0.018301
RS	19	0.387646	1.042737	3718.292850	0.021551	0.019589
RS	20	0.430055	1.200031	3380.410547	0.019593	0.018304
RS	21	0.476152	1.200031	3535.386115	0.020491	0.019449
RS	22	0.526258	1.382124	3209.091218	0.018600	0.018103
RS	23	0.580721	1.382124	3353.638378	0.019438	0.019145
RS	24	0.639921	1.561887	3098.963403	0.017961	0.018108
RS	25	0.704269	1.561887	3233.513621	0.018741	0.019123
RS	26	0.774213	1.702007	3091.285303	0.017917	0.018702
RS	27	0.850240	1.702007	3215.033279	0.018634	0.019760
RS	28	0.932879	1.772081	3202.502816	0.018562	0.020142
RS	29	1.022705	1.772081	3311.283291	0.019192	0.021260
RS	30	1.120342	1.763998	3424.036053	0.019846	0.022494
RS	31	1.226471	1.763998	3507.301574	0.020328	0.023600
RS	32	1.341829	1.692870	3718.728558	0.021554	0.025562
RS	33	1.467219	1.692870	3756.535360	0.021773	0.026466
RS	34	1.603515	1.587382	4009.629637	0.023240	0.028766
RS	35	1.751663	1.587382	3972.603881	0.023025	0.029144
RS	36	1.912695	1.477300	4178.292956	0.024217	0.031073
RS	37	2.087732	1.477300	4035.798775	0.023391	0.030545
RS	38	2.277990	1.383375	4101.116888	0.023770	0.031309
RS	39	2.484795	1.383375	3838.860985	0.022250	0.029655
RS	40	2.709585	1.314370	3716.301524	0.021540	0.028832
RS	41	2.953924	1.314370	3352.799491	0.019433	0.026183
RS	42	3.219513	1.270256	3068.169874	0.017783	0.023988
RS	43	3.508198	1.270256	2654.641925	0.015386	0.020810
RS	44	3.821989	1.246748	2288.521249	0.013264	0.017927
RS	45	4.163070	1.246748	1889.574824	0.010952	0.014803
RS	46	4.533813	1.238128	1532.188152	0.008880	0.011985
RS	47	4.936799	1.238128	1200.534247	0.006958	0.009380
RS	48	5.374830	1.238850	913.761362	0.005296	0.007128
RS	49	5.850955	1.238850	674.715830	0.003911	0.005256
RS	50	6.368488	1.244539	479.943474	0.002782	0.003734
RS	51	6.931028	1.244539	331.009501	0.001919	0.002572
RS	52	7.542490	1.252352	218.373307	0.001266	0.001696
RS	53	8.207128	1.252352	139.115153	0.000806	0.001079
RS	54	8.929568	1.263170	84.065569	0.000487	0.000652
RS	55	9.714835	1.263170	48.859540	0.000283	0.000379
RS	56	10.568395	1.263170	26.887964	0.000156	0.000208
RS	57	11.496185	1.263170	13.943627	0.000081	0.000108
RS	58	12.504662	1.280623	6.720636	0.000039	0.000052
RS	59	13.600842	1.280623	3.083240	0.000018	0.000024
RS	60	14.792352	1.280623	1.311983	0.000008	0.000010
RS	61	16.087484	1.280623	0.514437	0.000003	0.000004
RS	62	17.495249	1.280623	0.184558	0.000001	0.000001
RS	63	19.025441	1.280623	0.083683	0.000000	0.000001
PA	4+25*2+4+6 0.249576084 0.063648912 19.025441205 0.590675515 0.305017865 0.428128856 0.564538737 0.669875164 0.750251492 0.827279316 0.920066685 1.042737420 1.200030869 1.382123833 1.561887359 1.702006914 1.772081169 1.763997867 1.692870065 1.587381595 1.477300447 1.383375064 1.314369862 1.270256265 1.246747924 1.238127505 1.238850007 1.244539441 1.252352481 1.263170458 1.280622850
//
IT	4801
RD	7
LK	-1246469.232021
QD	-926.269269 -> -755.361227
RI	0.0529053875
TR	0.245846	0.065141
MT	19.225280
MM	C_pi: 1.109274, n_recomb: 179613.984250
RS	0	0.000000	0.644344	2329.066967	0.012967	0.000660
RS	1	0.008715	0.644344	2497.291428	0.013904	0.005596
RS	2	0.018189	0.644344	2674.444406	0.014890	0.011716
RS	3	0.028488	0.644344	2860.417683	0.015925	0.015534
RS	4	0.039685	0.299908	6493.055073	0.036150	0.031544
RS	5	0.051858	0.299908	6769.020289	0.037686	0.031372
RS	6	0.065092	0.430859	4929.615706	0.027446	0.022069
RS	7	0.079479	0.430859	5178.244070	0.028830	0.022087
RS	8	0.095120	0.573110	4096.981205	0.022810	0.017102
RS	9	0.112124	0.573110	4320.737194	0.024056	0.017784
RS	10	0.130609	0.677607	3854.166225	0.021458	0.015809
RS	11	0.150706	0.677607	4065.130578	0.022633	0.016867
RS	12	0.172554	0.752585	3856.998916	0.021474	0.016184
RS	13	0.196306	0.752585	4060.551272	0.022607	0.017471
RS	14	0.222128	0.823559	3901.753832	0.021723	0.017144
RS	15	0.250200	0.823559	4097.450703	0.022813	0.018556
RS	16	0.280718	0.912535	3879.271437	0.021598	0.018038
RS	17	0.313896	0.912535	4064.888963	0.022631	0.019452
RS	18	0.349965	1.035967	3749.397070	0.020875	0.018451
RS	19	0.389178	1.035967	3923.470024	0.021844	0.019762
RS	20	0.431807	1.200493	3541.952956	0.019720	0.018327
RS	21	0.478152	1.200493	3704.352447	0.020624	0.019496
RS	22	0.528535	1.396820	3329.030829	0.018534	0.017960
RS	23	0.583309	1.396820	3480.417635	0.019377	0.019023
RS	24	0.642857	1.595385	3184.074420	0.017727	0.017810
RS	25	0.707593	1.595385	3325.212487	0.018513	0.018839
RS	26	0.777972	1.753328	3155.489523	0.017568	0.018284
RS	27	0.854483	1.753328	3286.104623	0.018295	0.019345
RS	28	0.937662	1.834313	3262.468492	0.018164	0.019649
RS	29	1.028090	1.834313	3379.013925	0.018813	0.020760
RS	30	1.126398	1.827553	3497.464412	0.019472	0.021977
RS	31	1.233273	1.827553	3589.743823	0.019986	0.023077
RS	32	1.349462	1.749633	3823.437278	0.021287	0.025099
RS	33	1.475776	1.749633	3870.936088	0.021551	0.026008
RS	34	1.613098	1.633122	4160.073964	0.023161	0.028456
RS	35	1.762387	1.633122	4131.115692	0.023000	0.028860
RS	36	1.924686	1.511658	4378.360949	0.024377	0.031008
RS	37	2.101128	1.511658	4238.161095	0.023596	0.030522
RS	38	2.292947	1.408301	4337.580445	0.024149	0.031522
RS	39	2.501481	1.408301	4067.589120	0.022646	0.029904
RS	40	2.728189	1.332508	3960.440623	0.022050	0.029261
RS	41	2.974653	1.332508	3577.858785	0.019920	0.026616
RS	42	3.242596	1.284040	3287.309050	0.018302	0.024502
RS	43	3.533888	1.284040	2846.594149	0.015848	0.021286
RS	44	3.850566	1.258095	2459.765047	0.013695	0.018396
RS	45	4.194840	1.258095	2031.697961	0.011311	0.015207
RS	46	4.569116	1.248390	1649.082200	0.009181	0.012334
RS	47	4.976009	1.248390	1292.125120	0.007194	0.009661
RS	48	5.418361	1.248862	983.559043	0.005476	0.007347
RS	49	5.899262	1.248862	726.066306	0.004042	0.005419
RS	50	6.422071	1.254724	516.236334	0.002874	0.003851
RS	51	6.990441	1.254724	355.877227	0.001981	0.002653
RS	52	7.608342	1.262871	234.599392	0.001306	0.001748
RS	53	8.280090	1.262871	149.354597	0.000832	0.001113
RS	54	9.010378	1.274153	90.159190	0.000502	0.000672
RS	55	9.804307	1.274153	52.357024	0.000291	0.000390
RS	56	10.667424	1.274153	28.781999	0.000160	0.000214
RS	57	11.605758	1.274153	14.906179	0.000083	0.000111
RS	58	12.625863	1.292471	7.170644	0.000040	0.000053
RS	59	13.734866	1.292471	3.285064	0.000018	0.000025
RS	60	14.940513	1.292471	1.395446	0.000008	0.000010
RS	61	16.251228	1.292471	0.546017	0.000003	0.000004
RS	62	17.676165	1.292471	0.195396	0.000001	0.000001
RS	63	19.225280	1.292471	0.088211	0.000000	0.000001
PA	4+25*2+4+6 0.245845909 0.065140653 19.225280043 0.644343664 0.299907550 0.430858924 0.573110382 0.677607078 0.752585439 0.823558604 0.912534706 1.035967328 1.200493222 1.396819944 1.595385441 1.753327996 1.834313298 1.827552703 1.749632599 1.633122045 1.511658401 1.408301055 1.332508356 1.284040303 1.258095064 1.248389876 1.248861695 1.254724103 1.262871001 1.274153281 1.292471341
//
IT	4618
RD	8
LK	-1246134.791566
QD	-854.382413 -> -700.495044
RI	0.0491489056
TR	0.242070	0.066490
MT	19.452332
MM	C_pi: 1.129695, n_recomb: 186452.403285
RS	0	0.000000	0.697819	2235.681300	0.011991	0.000641
RS	1	0.008735	0.697819	2400.140403	0.012873	0.005420
RS	2	0.018232	0.697819	2573.827107	0.013804	0.011149
RS	3	0.028560	0.697819	2756.739849	0.014785	0.014603
RS	4	0.039789	0.295315	6885.637651	0.036930	0.032550
RS	5	0.051999	0.295315	7173.992128	0.038476	0.032152
RS	6	0.065276	0.434746	5097.861716	0.027341	0.022055
RS	7	0.079712	0.434746	5357.048413	0.028731	0.022068
RS	8	0.095410	0.583363	4203.635205	0.022545	0.016937
RS	9	0.112478	0.583363	4435.987606	0.023792	0.017609
RS	10	0.131037	0.687352	3972.922314	0.021308	0.015704
RS	11	0.151218	0.687352	4192.527714	0.022486	0.016746
RS	12	0.173161	0.757121	4012.457553	0.021520	0.016195
RS	13	0.197021	0.757121	4225.274650	0.022661	0.017472
RS	14	0.222965	0.822097	4092.240979	0.021948	0.017266
RS	15	0.251175	0.822097	4297.353750	0.023048	0.018678
RS	16	0.281849	0.907032	4085.452365	0.021912	0.018218
RS	17	0.315202	0.907032	4279.988218	0.022955	0.019642
RS	18	0.351469	1.030503	3943.932676	0.021152	0.018601
RS	19	0.390904	1.030503	4126.137741	0.022130	0.019929
RS	20	0.433783	1.201011	3703.240599	0.019862	0.018366
RS	21	0.480407	1.201011	3873.023905	0.020772	0.019555
RS	22	0.531104	1.410062	3449.988197	0.018503	0.017852
RS	23	0.586229	1.410062	3608.155964	0.019352	0.018932
RS	24	0.646170	1.626204	3270.873796	0.017543	0.017561
RS	25	0.711345	1.626204	3418.456798	0.018334	0.018601
RS	26	0.782214	1.801481	3221.300000	0.017277	0.017926
RS	27	0.859273	1.801481	3358.498853	0.018013	0.018990
RS	28	0.943063	1.893731	3322.799966	0.017821	0.019216
RS	29	1.034171	1.893731	3446.669314	0.018486	0.020324
RS	30	1.133238	1.889243	3568.653745	0.019140	0.021515
RS	31	1.240958	1.889243	3669.416623	0.019680	0.022611
RS	32	1.358087	1.805723	3922.208760	0.021036	0.024672
RS	33	1.485447	1.805723	3978.992313	0.021341	0.025589
RS	34	1.623931	1.679339	4300.760488	0.023066	0.028153
RS	35	1.774511	1.679339	4279.936486	0.022955	0.028585
RS	36	1.938245	1.547426	4566.245566	0.024490	0.030920
RS	37	2.116280	1.547426	4429.191202	0.023755	0.030479
RS	38	2.309865	1.435283	4562.057233	0.024468	0.031689
RS	39	2.520360	1.435283	4285.938760	0.022987	0.030113
RS	40	2.749241	1.353079	4195.293764	0.022501	0.029639
RS	41	2.998115	1.353079	3795.546282	0.020357	0.027006
RS	42	3.268726	1.300418	3500.953877	0.018777	0.024975
RS	43	3.562975	1.300418	3034.688133	0.016276	0.021730
RS	44	3.882925	1.272054	2628.789593	0.014099	0.018840
RS	45	4.230823	1.272054	2172.624411	0.011652	0.015594
RS	46	4.609108	1.261200	1765.726088	0.009470	0.012673
RS	47	5.020435	1.261200	1383.892128	0.007422	0.009935
RS	48	5.467691	1.261323	1053.865823	0.005652	0.007563
RS	49	5.954013	1.261323	777.974136	0.004173	0.005582
RS	50	6.482814	1.267261	553.085383	0.002966	0.003968
RS	51	7.057804	1.267261	381.200994	0.002044	0.002735
RS	52	7.683018	1.275660	251.181345	0.001347	0.001802
RS	53	8.362842	1.275660	159.842969	0.000857	0.001147
RS	54	9.102048	1.287380	96.415190	0.000517	0.000692
RS	55	9.905821	1.287380	55.954370	0.000300	0.000402
RS	56	10.779801	1.287380	30.733221	0.000165	0.000221
RS	57	11.730121	1.287380	15.899077	0.000085	0.000114
RS	58	12.763448	1.306542	7.635292	0.000041	0.000055
RS	59	13.887034	1.306542	3.493569	0.000019	0.000025
RS	60	15.108762	1.306542	1.481675	0.000008	0.000011
RS	61	16.437205	1.306542	0.578623	0.000003	0.000004
RS	62	17.881683	1.306542	0.206571	0.000001	0.000001
RS	63	19.452332	1.306542	0.092864	0.000000	0.000001
PA	4+25*2+4+6 0.242069717 0.066489847 19.452331837 0.697819083 0.295314628 0.434746441 0.583362630 0.687351699 0.757121438 0.822097453 0.907031611 1.030503206 1.201010707 1.410062463 1.626203741 1.801481243 1.893731295 1.889242515 1.805722739 1.679339086 1.547426317 1.435283142 1.353078614 1.300417977 1.272053988 1.261199678 1.261322609 1.267260563 1.275659880 1.287379942 1.306541509
//
IT	4582
RD	9
LK	-1245832.550014
QD	-790.910487 -> -650.747703
RI	0.0459906017
TR	0.238336	0.067725
MT	19.694870
MM	C_pi: 1.150051, n_recomb: 193080.302912
RS	0	0.000000	0.751499	2153.079363	0.011151	0.000623
RS	1	0.008756	0.751499	2314.016138	0.011985	0.005253
RS	2	0.018279	0.751499	2484.403098	0.012867	0.010628
RS	3	0.028635	0.751499	2664.327532	0.013799	0.013777
RS	4	0.039898	0.291104	7273.265098	0.037670	0.033485
RS	5	0.052148	0.291104	7573.577970	0.039225	0.032901
RS	6	0.065470	0.439363	5248.876446	0.027185	0.022000
RS	7	0.079959	0.439363	5518.187560	0.028580	0.022018
RS	8	0.095716	0.594708	4294.943393	0.022244	0.016754
RS	9	0.112853	0.594708	4535.373004	0.023490	0.017418
RS	10	0.131490	0.698471	4077.530837	0.021118	0.015582
RS	11	0.151759	0.698471	4305.344575	0.022298	0.016608
RS	12	0.173803	0.763238	4155.389132	0.021522	0.016184
RS	13	0.197777	0.763238	4377.182243	0.022670	0.017450
RS	14	0.223851	0.822335	4273.174030	0.022132	0.017367
RS	15	0.252207	0.822335	4487.534408	0.023242	0.018776
RS	16	0.283046	0.903123	4285.718291	0.022197	0.018384
RS	17	0.316586	0.903123	4489.064605	0.023250	0.019815
RS	18	0.353062	1.026121	4135.640652	0.021419	0.018750
RS	19	0.392732	1.026121	4325.900610	0.022405	0.020091
RS	20	0.435876	1.201611	3863.697686	0.020011	0.018419
RS	21	0.482797	1.201611	4040.811324	0.020928	0.019624
RS	22	0.533827	1.422099	3571.281218	0.018496	0.017771
RS	23	0.589325	1.422099	3736.169295	0.019350	0.018867
RS	24	0.649682	1.654678	3358.675007	0.017395	0.017352
RS	25	0.715324	1.654678	3512.582723	0.018192	0.018403
RS	26	0.786714	1.846753	3288.152402	0.017030	0.017616
RS	27	0.864355	1.846753	3431.707791	0.017773	0.018683
RS	28	0.948794	1.950480	3383.265567	0.017523	0.018835
RS	29	1.040626	1.950480	3514.104538	0.018200	0.019940
RS	30	1.140499	1.949031	3637.925843	0.018842	0.021100
RS	31	1.249117	1.949031	3746.735696	0.019405	0.022194
RS	32	1.367246	1.860912	4016.036586	0.020800	0.024278
RS	33	1.495718	1.860912	4081.751382	0.021140	0.025205
RS	34	1.635439	1.725619	4433.249733	0.022961	0.027860
RS	35	1.787394	1.725619	4420.587540	0.022895	0.028321
RS	36	1.952654	1.584030	4743.746377	0.024569	0.030813
RS	37	2.132385	1.584030	4610.540044	0.023879	0.030419
RS	38	2.327852	1.463627	4776.198742	0.024737	0.031817
RS	39	2.540435	1.463627	4495.348951	0.023282	0.030286
RS	40	2.771631	1.375308	4422.148909	0.022903	0.029970
RS	41	3.023071	1.375308	4006.942237	0.020753	0.027356
RS	42	3.296527	1.318578	3710.008961	0.019215	0.025409
RS	43	3.593927	1.318578	3219.667225	0.016675	0.022144
RS	44	3.917367	1.287798	2796.211834	0.014482	0.019259
RS	45	4.269128	1.287798	2312.853951	0.011979	0.015963
RS	46	4.651689	1.275728	1882.533183	0.009750	0.012999
RS	47	5.067746	1.275728	1476.161577	0.007645	0.010202
RS	48	5.520234	1.275402	1124.946685	0.005826	0.007776
RS	49	6.012342	1.275402	830.638291	0.004302	0.005744
RS	50	6.547538	1.281309	590.644854	0.003059	0.004085
RS	51	7.129596	1.281309	407.088019	0.002108	0.002817
RS	52	7.762620	1.289862	268.195653	0.001389	0.001856
RS	53	8.451071	1.289862	170.628346	0.000884	0.001182
RS	54	9.199802	1.301889	102.868435	0.000533	0.000713
RS	55	10.014093	1.301889	59.668850	0.000309	0.000414
RS	56	10.899682	1.301889	32.749468	0.000170	0.000227
RS	57	11.862814	1.301889	16.925512	0.000088	0.000117
RS	58	12.910278	1.321962	8.115332	0.000042	0.000056
RS	59	14.049457	1.321962	3.709149	0.000019	0.000026
RS	60	15.288384	1.321962	1.570867	0.000008	0.000011
RS	61	16.635790	1.321962	0.612351	0.000003	0.000004
RS	62	18.101176	1.321962	0.218125	0.000001	0.000002
RS	63	19.694870	1.321962	0.097667	0.000001	0.000001
PA	4+25*2+4+6 0.238335857 0.067725099 19.694870085 0.751498677 0.291103778 0.439363084 0.594708030 0.698471110 0.763237900 0.822335009 0.903122619 1.026120568 1.201610883 1.422099234 1.654677691 1.846752956 1.950479518 1.949030860 1.860911683 1.725618862 1.584029852 1.463627416 1.375308272 1.318577863 1.287797927 1.275727982 1.275402448 1.281309246 1.289862125 1.301889233 1.321962270
//
IT	16848
RD	10
LK	-1245557.580852
QD	-734.326052 -> -606.518993
RI	0.0432037805
TR	0.235049	0.068910
MT	19.898324
MM	C_pi: 1.168863, n_recomb: 199417.449562
RS	0	0.000000	0.805910	2075.932504	0.010410	0.000606
RS	1	0.008774	0.805910	2233.257977	0.011199	0.005095
RS	2	0.018317	0.805910	2400.178723	0.012036	0.010144
RS	3	0.028698	0.805910	2576.857214	0.012922	0.013033
RS	4	0.039989	0.287144	7650.242171	0.038363	0.034362
RS	5	0.052271	0.287144	7961.687294	0.039925	0.033621
RS	6	0.065631	0.444287	5382.055474	0.026989	0.021917
RS	7	0.080163	0.444287	5660.743289	0.028386	0.021946
RS	8	0.095970	0.606500	4371.057625	0.021919	0.016560
RS	9	0.113164	0.606500	4618.791411	0.023161	0.017218
RS	10	0.131866	0.710169	4167.665889	0.020899	0.015449
RS	11	0.152209	0.710169	4403.003022	0.022079	0.016458
RS	12	0.174337	0.770028	4284.677136	0.021486	0.016158
RS	13	0.198406	0.770028	4514.895248	0.022640	0.017410
RS	14	0.224588	0.823310	4442.494080	0.022277	0.017451
RS	15	0.253066	0.823310	4665.670827	0.023397	0.018855
RS	16	0.284043	0.899792	4477.504294	0.022453	0.018537
RS	17	0.317737	0.899792	4689.302061	0.023515	0.019972
RS	18	0.354388	1.021765	4321.841394	0.021672	0.018894
RS	19	0.394254	1.021765	4519.842255	0.022665	0.020247
RS	20	0.437618	1.201165	4020.822481	0.020163	0.018479
RS	21	0.484787	1.201165	4204.994333	0.021086	0.019700
RS	22	0.536094	1.431621	3690.663389	0.018507	0.017711
RS	23	0.591903	1.431621	3862.017566	0.019366	0.018821
RS	24	0.652608	1.679170	3445.462473	0.017278	0.017175
RS	25	0.718640	1.679170	3605.412536	0.018080	0.018236
RS	26	0.790464	1.887052	3354.291430	0.016820	0.017345
RS	27	0.868590	1.887052	3503.847646	0.017570	0.018416
RS	28	0.953571	2.002015	3442.444098	0.017263	0.018497
RS	29	1.046008	2.002015	3579.797724	0.017951	0.019600
RS	30	1.146554	2.004033	3704.300776	0.018576	0.020724
RS	31	1.255923	2.004033	3820.629601	0.019159	0.021818
RS	32	1.374887	1.912110	4104.462109	0.020582	0.023913
RS	33	1.504288	1.912110	4178.637631	0.020954	0.024849
RS	34	1.645043	1.768795	4557.511346	0.022854	0.027576
RS	35	1.798147	1.768795	4552.860805	0.022831	0.028066
RS	36	1.964684	1.618288	4911.057005	0.024627	0.030693
RS	37	2.145832	1.618288	4782.155963	0.023981	0.030345
RS	38	2.342873	1.490162	4980.164696	0.024974	0.031912
RS	39	2.557202	1.490162	4695.712966	0.023547	0.030429
RS	40	2.790336	1.396031	4641.002830	0.023273	0.030263
RS	41	3.043924	1.396031	4211.824674	0.021121	0.027672
RS	42	3.319761	1.335333	3914.370477	0.019629	0.025810
RS	43	3.619799	1.335333	3401.284998	0.017056	0.022531
RS	44	3.946161	1.302093	2961.920553	0.014853	0.019657
RS	45	4.301157	1.302093	2452.197670	0.012297	0.016316
RS	46	4.687299	1.288669	1999.437130	0.010026	0.013316
RS	47	5.107320	1.288669	1568.827112	0.007867	0.010463
RS	48	5.564192	1.287712	1196.773967	0.006001	0.007986
RS	49	6.061149	1.287712	884.012730	0.004433	0.005904
RS	50	6.601706	1.293384	628.913680	0.003154	0.004202
RS	51	7.189691	1.293384	433.527437	0.002174	0.002899
RS	52	7.829263	1.301884	285.651556	0.001432	0.001911
RS	53	8.524949	1.301884	181.713357	0.000911	0.001217
RS	54	9.281672	1.313976	109.527351	0.000549	0.000734
RS	55	10.104787	1.313976	63.504676	0.000318	0.000426
RS	56	11.000119	1.313976	34.833781	0.000175	0.000234
RS	57	11.974005	1.313976	17.988096	0.000090	0.000121
RS	58	13.033336	1.334642	8.614174	0.000043	0.000058
RS	59	14.185610	1.334642	3.933097	0.000020	0.000026
RS	60	15.438979	1.334642	1.663521	0.000008	0.000011
RS	61	16.802315	1.334642	0.647404	0.000003	0.000004
RS	62	18.285265	1.334642	0.230146	0.000001	0.000002
RS	63	19.898324	1.334642	0.102683	0.000001	0.000001
PA	4+25*2+4+6 0.235049018 0.068910251 19.898324384 0.805909939 0.287144196 0.444287072 0.606499595 0.710169153 0.770027842 0.823309672 0.899792138 1.021764643 1.201164537 1.431621421 1.679169801 1.887052314 2.002015483 2.004033436 1.912109666 1.768794983 1.618287680 1.490162115 1.396031327 1.335332868 1.302092783 1.288668808 1.287711591 1.293383809 1.301884205 1.313976309 1.334641818
//
IT	3868
RD	11
LK	-1245312.924884
QD	-684.768102 -> -568.149103
RI	0.0409439893
TR	0.231298	0.069899
MT	20.187375
MM	C_pi: 1.189356, n_recomb: 205570.765652
RS	0	0.000000	0.860060	2009.080407	0.009773	0.000590
RS	1	0.008798	0.860060	2163.322993	0.010523	0.004953
RS	2	0.018371	0.860060	2327.285104	0.011321	0.009710
RS	3	0.028786	0.860060	2501.192738	0.012167	0.012365
RS	4	0.040117	0.283281	8034.905339	0.039086	0.035212
RS	5	0.052445	0.283281	8357.435868	0.040655	0.034325
RS	6	0.065858	0.449392	5509.916550	0.026803	0.021818
RS	7	0.080451	0.449392	5798.005445	0.028204	0.021862
RS	8	0.096327	0.618746	4441.434450	0.021605	0.016363
RS	9	0.113601	0.618746	4696.380524	0.022846	0.017015
RS	10	0.132395	0.722703	4251.017798	0.020679	0.015309
RS	11	0.152842	0.722703	4493.787599	0.021860	0.016302
RS	12	0.175088	0.778068	4406.457582	0.021435	0.016119
RS	13	0.199291	0.778068	4645.069146	0.022596	0.017357
RS	14	0.225624	0.825921	4604.970495	0.022401	0.017519
RS	15	0.254274	0.825921	4836.993964	0.023530	0.018916
RS	16	0.285445	0.898402	4664.046136	0.022688	0.018677
RS	17	0.319358	0.898402	4884.344781	0.023760	0.020113
RS	18	0.356255	1.019430	4504.517033	0.021912	0.019033
RS	19	0.396398	1.019430	4710.304862	0.022913	0.020394
RS	20	0.440073	1.202567	4175.543095	0.020312	0.018544
RS	21	0.487591	1.202567	4366.818585	0.021242	0.019776
RS	22	0.539290	1.442664	3808.275732	0.018525	0.017664
RS	23	0.595537	1.442664	3986.127921	0.019391	0.018786
RS	24	0.656734	1.704984	3530.781005	0.017176	0.017021
RS	25	0.723315	1.704984	3696.760636	0.017983	0.018089
RS	26	0.795753	1.928894	3418.786030	0.016631	0.017104
RS	27	0.874566	1.928894	3574.257047	0.017387	0.018176
RS	28	0.960312	2.055775	3499.045787	0.017021	0.018190
RS	29	1.053603	2.055775	3642.743885	0.017720	0.019292
RS	30	1.155102	2.062180	3766.201571	0.018321	0.020379
RS	31	1.265531	2.062180	3889.829794	0.018922	0.021471
RS	32	1.385676	1.967332	4185.574553	0.020361	0.023569
RS	33	1.516393	1.967332	4268.074602	0.020762	0.024514
RS	34	1.658610	1.816654	4671.222626	0.022723	0.027298
RS	35	1.813340	1.816654	4674.794709	0.022741	0.027814
RS	36	1.981684	1.657648	5065.294379	0.024640	0.030558
RS	37	2.164839	1.657648	4941.568263	0.024038	0.030255
RS	38	2.364110	1.522030	5170.536423	0.025152	0.031977
RS	39	2.580913	1.522030	4884.120081	0.023759	0.030542
RS	40	2.816791	1.422203	4848.198162	0.023584	0.030520
RS	41	3.073423	1.422203	4407.161348	0.021439	0.027956
RS	42	3.352634	1.357600	4110.598657	0.019996	0.026181
RS	43	3.656412	1.357600	3576.803559	0.017399	0.022893
RS	44	3.986917	1.321951	3123.109632	0.015192	0.020037
RS	45	4.346502	1.321951	2588.529241	0.012592	0.016656
RS	46	4.737724	1.307231	2114.455244	0.010286	0.013625
RS	47	5.163368	1.307231	1660.465021	0.008077	0.010719
RS	48	5.626462	1.305711	1268.131767	0.006169	0.008194
RS	49	6.130301	1.305711	937.271364	0.004559	0.006064
RS	50	6.678469	1.311242	667.232880	0.003246	0.004321
RS	51	7.274868	1.311242	460.098191	0.002238	0.002982
RS	52	7.923741	1.319796	303.237908	0.001475	0.001967
RS	53	8.629704	1.319796	192.912187	0.000938	0.001253
RS	54	9.397781	1.332200	116.256426	0.000566	0.000756
RS	55	10.233437	1.332200	67.391405	0.000328	0.000439
RS	56	11.142617	1.332200	36.949570	0.000180	0.000240
RS	57	12.131791	1.332200	19.067521	0.000093	0.000124
RS	58	13.207997	1.353767	9.119632	0.000044	0.000059
RS	59	14.378892	1.353767	4.160218	0.000020	0.000027
RS	60	15.652807	1.353767	1.757430	0.000009	0.000011
RS	61	17.038807	1.353767	0.682844	0.000003	0.000004
RS	62	18.546753	1.353767	0.242242	0.000001	0.000002
RS	63	20.187375	1.353767	0.107666	0.000001	0.000001
PA	4+25*2+4+6 0.231298033 0.069899470 20.187374750 0.860060318 0.283280695 0.449392295 0.618745545 0.722703391 0.778067569 0.825921145 0.898402002 1.019429907 1.202566653 1.442663972 1.704984065 1.928893789 2.055774820 2.062179639 1.967331621 1.816654414 1.657647726 1.522029519 1.422202521 1.357599538 1.321951208 1.307230562 1.305711230 1.311241943 1.319796076 1.332199595 1.353767195
//
IT	4283
RD	12
LK	-1245082.198869
QD	-638.889673 -> -530.696246
RI	0.0388869300
TR	0.227696	0.070824
MT	20.475503
MM	C_pi: 1.209846, n_recomb: 211620.470010
RS	0	0.000000	0.916825	1943.738757	0.009185	0.000573
RS	1	0.008823	0.916825	2094.768297	0.009899	0.004804
RS	2	0.018424	0.916825	2255.597422	0.010659	0.009275
RS	3	0.028872	0.916825	2426.508497	0.011466	0.011733
RS	4	0.040242	0.279925	8411.413479	0.039748	0.035981
RS	5	0.052616	0.279925	8744.801284	0.041323	0.034991
RS	6	0.066081	0.454952	5627.302509	0.026591	0.021702
RS	7	0.080734	0.454952	5924.523237	0.027996	0.021769
RS	8	0.096679	0.631548	4504.034574	0.021284	0.016165
RS	9	0.114032	0.631548	4765.870960	0.022521	0.016815
RS	10	0.132916	0.735942	4326.815811	0.020446	0.015166
RS	11	0.153465	0.735942	4576.749973	0.021627	0.016145
RS	12	0.175828	0.786961	4520.759550	0.021363	0.016071
RS	13	0.200164	0.786961	4767.600638	0.022529	0.017296
RS	14	0.226646	0.829514	4761.248474	0.022499	0.017575
RS	15	0.255466	0.829514	5002.061712	0.023637	0.018965
RS	16	0.286828	0.898001	4846.761373	0.022903	0.018805
RS	17	0.320957	0.898001	5075.562194	0.023984	0.020245
RS	18	0.358097	1.017839	4685.807754	0.022143	0.019168
RS	19	0.398514	1.017839	4899.403463	0.023152	0.020539
RS	20	0.442497	1.204110	4330.631506	0.020464	0.018616
RS	21	0.490360	1.204110	4529.044777	0.021402	0.019861
RS	22	0.542446	1.452942	3927.303387	0.018558	0.017636
RS	23	0.599128	1.452942	4111.688046	0.019430	0.018770
RS	24	0.660810	1.729086	3618.141164	0.017097	0.016894
RS	25	0.727935	1.729086	3790.155895	0.017910	0.017972
RS	26	0.800982	1.968407	3485.567319	0.016471	0.016895
RS	27	0.880474	1.968407	3646.898572	0.017233	0.017972
RS	28	0.966979	2.107133	3557.673353	0.016812	0.017921
RS	29	1.061116	2.107133	3707.576998	0.017520	0.019022
RS	30	1.163559	2.118327	3829.218058	0.018095	0.020069
RS	31	1.275040	2.118327	3959.922659	0.018712	0.021163
RS	32	1.396357	2.021199	4266.216551	0.020160	0.023254
RS	33	1.528377	2.021199	4356.798064	0.020588	0.024210
RS	34	1.672045	1.863806	4782.508065	0.022599	0.027036
RS	35	1.828389	1.863806	4794.201548	0.022655	0.027580
RS	36	1.998527	1.696823	5215.481050	0.024645	0.030420
RS	37	2.183676	1.696823	5097.186338	0.024086	0.030163
RS	38	2.385159	1.554066	5356.437006	0.025312	0.032021
RS	39	2.604420	1.554066	5068.763169	0.023952	0.030635
RS	40	2.843025	1.448744	5052.013450	0.023873	0.030746
RS	41	3.102682	1.448744	4600.088842	0.021737	0.028212
RS	42	3.385248	1.380323	4305.424298	0.020345	0.026522
RS	43	3.692744	1.380323	3751.779312	0.017729	0.023230
RS	44	4.027369	1.342270	3284.704471	0.015522	0.020394
RS	45	4.391518	1.342270	2725.730509	0.012880	0.016979
RS	46	4.787796	1.326205	2230.826751	0.010542	0.013920
RS	47	5.219035	1.326205	1753.502462	0.008286	0.010965
RS	48	5.688323	1.324048	1340.926119	0.006336	0.008396
RS	49	6.199014	1.324048	991.764159	0.004687	0.006220
RS	50	6.754763	1.329341	706.605322	0.003339	0.004436
RS	51	7.359544	1.329341	487.463249	0.002303	0.003064
RS	52	8.017684	1.337825	321.415730	0.001519	0.002023
RS	53	8.733890	1.337825	204.503772	0.000966	0.001289
RS	54	9.513285	1.350459	123.235556	0.000582	0.000777
RS	55	10.361445	1.350459	71.424971	0.000338	0.000451
RS	56	11.284436	1.350459	39.146255	0.000185	0.000247
RS	57	12.288861	1.350459	20.188508	0.000095	0.000128
RS	58	13.381904	1.372945	9.644397	0.000046	0.000061
RS	59	14.571383	1.372945	4.396109	0.000021	0.000028
RS	60	15.865808	1.372945	1.854984	0.000009	0.000012
RS	61	17.274438	1.372945	0.719659	0.000003	0.000005
RS	62	18.807348	1.372945	0.254804	0.000001	0.000002
RS	63	20.475503	1.372945	0.112840	0.000001	0.000001
PA	4+25*2+4+6 0.227696409 0.070824496 20.475502888 0.916824696 0.279925204 0.454951756 0.631547958 0.735941999 0.786961086 0.829513662 0.898001027 1.017839381 1.204110323 1.452941778 1.729086255 1.968407032 2.107133116 2.118327433 2.021199016 1.863806043 1.696822920 1.554066027 1.448744393 1.380322954 1.342269929 1.326204913 1.324048388 1.329340710 1.337825216 1.350458999 1.372945223
//
IT	3828
RD	13
LK	-1244869.424596
QD	-597.089469 -> -497.180452
RI	0.0370291924
TR	0.224181	0.071670
MT	20.771961
MM	C_pi: 1.230342, n_recomb: 217514.282077
RS	0	0.000000	0.975834	1880.598927	0.008646	0.000557
RS	1	0.008848	0.975834	2028.368594	0.009325	0.004660
RS	2	0.018478	0.975834	2185.981556	0.010050	0.008866
RS	3	0.028960	0.975834	2353.769678	0.010821	0.011142
RS	4	0.040370	0.276858	8782.959951	0.040379	0.036715
RS	5	0.052789	0.276858	9126.916904	0.041960	0.035631
RS	6	0.066307	0.460656	5736.911003	0.026375	0.021580
RS	7	0.081021	0.460656	6043.000851	0.027782	0.021670
RS	8	0.097037	0.644537	4560.664743	0.020967	0.015972
RS	9	0.114470	0.644537	4829.087402	0.022201	0.016619
RS	10	0.133445	0.749543	4396.056295	0.020210	0.015022
RS	11	0.154099	0.749543	4652.874258	0.021391	0.015987
RS	12	0.176581	0.796417	4627.804547	0.021276	0.016015
RS	13	0.201051	0.796417	4882.665448	0.022448	0.017227
RS	14	0.227686	0.833858	4910.685906	0.022576	0.017618
RS	15	0.256679	0.833858	5160.163992	0.023723	0.019002
RS	16	0.288236	0.898443	5024.257408	0.023099	0.018923
RS	17	0.322585	0.898443	5261.485102	0.024189	0.020363
RS	18	0.359973	1.016967	4863.869192	0.022361	0.019298
RS	19	0.400669	1.016967	5085.214356	0.023379	0.020676
RS	20	0.444966	1.205951	4484.020754	0.020615	0.018690
RS	21	0.493182	1.205951	4689.526452	0.021560	0.019946
RS	22	0.545663	1.462821	4045.627189	0.018599	0.017618
RS	23	0.602789	1.462821	4236.503532	0.019477	0.018763
RS	24	0.664968	1.752043	3705.401858	0.017035	0.016784
RS	25	0.732648	1.752043	3883.391259	0.017854	0.017870
RS	26	0.806317	2.006302	3552.459809	0.016332	0.016710
RS	27	0.886503	2.006302	3719.544620	0.017100	0.017791
RS	28	0.973784	2.156869	3616.101185	0.016625	0.017677
RS	29	1.068787	2.156869	3772.037119	0.017342	0.018779
RS	30	1.172196	2.173255	3891.066930	0.017889	0.019785
RS	31	1.284753	2.173255	4028.610736	0.018521	0.020881
RS	32	1.407269	2.074437	4344.038374	0.019971	0.022960
RS	33	1.540625	2.074437	4442.463746	0.020424	0.023926
RS	34	1.685779	1.910903	4888.904280	0.022476	0.026783
RS	35	1.843776	1.910903	4908.643971	0.022567	0.027354
RS	36	2.015752	1.736387	5359.007499	0.024637	0.030278
RS	37	2.202943	1.736387	5246.458589	0.024120	0.030065
RS	38	2.406696	1.586782	5535.120356	0.025447	0.032047
RS	39	2.628476	1.586782	5247.017338	0.024123	0.030710
RS	40	2.869878	1.476127	5249.712447	0.024135	0.030946
RS	41	3.132638	1.476127	4788.084482	0.022013	0.028445
RS	42	3.418645	1.403954	4496.376571	0.020672	0.026838
RS	43	3.729958	1.403954	3924.037549	0.018040	0.023547
RS	44	4.068813	1.363501	3444.724316	0.015837	0.020734
RS	45	4.437649	1.363501	2862.148557	0.013158	0.017289
RS	46	4.839118	1.346065	2347.150305	0.010791	0.014207
RS	47	5.276106	1.346065	1846.837514	0.008491	0.011206
RS	48	5.751757	1.343225	1414.291700	0.006502	0.008595
RS	49	6.269491	1.343225	1046.853102	0.004813	0.006373
RS	50	6.833032	1.348229	746.561441	0.003432	0.004551
RS	51	7.446432	1.348229	515.302287	0.002369	0.003146
RS	52	8.114103	1.356594	339.964700	0.001563	0.002078
RS	53	8.840846	1.356594	216.352582	0.000995	0.001325
RS	54	9.631887	1.369421	130.383461	0.000599	0.000799
RS	55	10.492916	1.369421	75.560346	0.000347	0.000463
RS	56	11.430125	1.369421	41.400140	0.000190	0.000254
RS	57	12.450253	1.369421	21.339241	0.000098	0.000131
RS	58	13.560637	1.392839	10.183016	0.000047	0.000063
RS	59	14.769262	1.392839	4.638280	0.000021	0.000029
RS	60	16.084820	1.392839	1.955115	0.000009	0.000012
RS	61	17.516772	1.392839	0.757421	0.000003	0.000005
RS	62	19.075416	1.392839	0.267673	0.000001	0.000002
RS	63	20.771961	1.392839	0.118124	0.000001	0.000001
PA	4+25*2+4+6 0.224181160 0.071669837 20.771961214 0.975834286 0.276857596 0.460656355 0.644537268 0.749543481 0.796416693 0.833858305 0.898442930 1.016966733 1.205951094 1.462821343 1.752043427 2.006302457 2.156868705 2.173254500 2.074437414 1.910902728 1.736386694 1.586782230 1.476126925 1.403953924 1.363501474 1.346064926 1.343225179 1.348228563 1.356593601 1.369421366 1.392838638
//
IT	4301
RD	14
LK	-1244672.821023
QD	-558.933227 -> -468.305324
RI	0.0353688385
TR	0.220661	0.072405
MT	21.093027
MM	C_pi: 1.251312, n_recomb: 223230.647526
RS	0	0.000000	1.037439	1819.186075	0.008149	0.000541
RS	1	0.008874	1.037439	1963.663598	0.008797	0.004521
RS	2	0.018535	1.037439	2117.998729	0.009488	0.008474
RS	3	0.029054	1.037439	2282.566976	0.010225	0.010585
RS	4	0.040506	0.274060	9149.766167	0.040988	0.037410
RS	5	0.052974	0.274060	9504.078681	0.042575	0.036245
RS	6	0.066549	0.466461	5840.165543	0.026162	0.021455
RS	7	0.081328	0.466461	6154.933202	0.027572	0.021570
RS	8	0.097419	0.657668	4612.490238	0.020662	0.015784
RS	9	0.114938	0.657668	4887.266258	0.021893	0.016428
RS	10	0.134011	0.763480	4459.693627	0.019978	0.014880
RS	11	0.154777	0.763480	4723.170819	0.021158	0.015832
RS	12	0.177386	0.806440	4728.180670	0.021181	0.015954
RS	13	0.202001	0.806440	4990.888422	0.022358	0.017152
RS	14	0.228800	0.838996	5053.404634	0.022638	0.017651
RS	15	0.257977	0.838996	5311.447552	0.023794	0.019028
RS	16	0.289744	0.899826	5196.215547	0.023277	0.019030
RS	17	0.324329	0.899826	5441.814837	0.024378	0.020470
RS	18	0.361984	1.017017	5038.085300	0.022569	0.019421
RS	19	0.402979	1.017017	5267.136924	0.023595	0.020806
RS	20	0.447613	1.208458	4634.988524	0.020763	0.018764
RS	21	0.496208	1.208458	4847.551386	0.021715	0.020031
RS	22	0.549115	1.472894	4162.480330	0.018647	0.017609
RS	23	0.606716	1.472894	4359.814997	0.019531	0.018764
RS	24	0.669429	1.774685	3791.763978	0.016986	0.016690
RS	25	0.737708	1.774685	3975.677009	0.017810	0.017783
RS	26	0.812045	2.043599	3618.653079	0.016210	0.016545
RS	27	0.892979	2.043599	3791.400597	0.016984	0.017630
RS	28	0.981094	2.206116	3673.518820	0.016456	0.017456
RS	29	1.077029	2.206116	3835.338840	0.017181	0.018559
RS	30	1.181477	2.228136	3950.943916	0.017699	0.019525
RS	31	1.295194	2.228136	4095.123672	0.018345	0.020622
RS	32	1.419002	2.128186	4418.260384	0.019792	0.022686
RS	33	1.553796	2.128186	4524.328344	0.020268	0.023662
RS	34	1.700552	1.959012	4989.605093	0.022352	0.026542
RS	35	1.860331	1.959012	5017.345002	0.022476	0.027138
RS	36	2.034289	1.777325	5494.943496	0.024616	0.030134
RS	37	2.223683	1.777325	5388.476994	0.024139	0.029963
RS	38	2.429884	1.621096	5705.449948	0.025559	0.032057
RS	39	2.654382	1.621096	5417.784483	0.024270	0.030769
RS	40	2.898803	1.505226	5439.967952	0.024369	0.031123
RS	41	3.164913	1.505226	4969.913627	0.022264	0.028657
RS	42	3.454638	1.429355	4682.093743	0.020974	0.027132
RS	43	3.770072	1.429355	4092.378159	0.018333	0.023845
RS	44	4.113497	1.386521	3601.975405	0.016136	0.021058
RS	45	4.487398	1.386521	2996.794501	0.013425	0.017586
RS	46	4.894478	1.367713	2462.543282	0.011031	0.014485
RS	47	5.337682	1.367713	1939.783734	0.008690	0.011440
RS	48	5.820215	1.364185	1487.665245	0.006664	0.008790
RS	49	6.345568	1.364185	1102.129249	0.004937	0.006525
RS	50	6.917540	1.368898	786.792692	0.003525	0.004665
RS	51	7.540268	1.368898	543.407677	0.002434	0.003228
RS	52	8.218256	1.377137	358.742928	0.001607	0.002134
RS	53	8.956408	1.377137	228.370182	0.001023	0.001360
RS	54	9.760063	1.390314	137.634276	0.000617	0.000821
RS	55	10.635033	1.390314	79.765194	0.000357	0.000476
RS	56	11.587647	1.390314	43.696515	0.000196	0.000261
RS	57	12.624795	1.390314	22.513563	0.000101	0.000135
RS	58	13.753978	1.414609	10.733572	0.000048	0.000064
RS	59	14.983363	1.414609	4.885811	0.000022	0.000029
RS	60	16.321843	1.414609	2.057384	0.000009	0.000012
RS	61	17.779097	1.414609	0.795925	0.000004	0.000005
RS	62	19.365667	1.414609	0.280760	0.000001	0.000002
RS	63	21.093027	1.414609	0.123464	0.000001	0.000001
PA	4+25*2+4+6 0.220660851 0.072404613 21.093026698 1.037439307 0.274060375 0.466461039 0.657668033 0.763479619 0.806440297 0.838996480 0.899825841 1.017017165 1.208458279 1.472893990 1.774684670 2.043599088 2.206115695 2.228135821 2.128186376 1.959011707 1.777325026 1.621095706 1.505226408 1.429355481 1.386521328 1.367712728 1.364185370 1.368898295 1.377137033 1.390314466 1.414608632
//
IT	4227
RD	15
LK	-1244491.342687
QD	-524.108364 -> -438.245893
RI	0.0338209187
TR	0.217331	0.073112
MT	21.402198
MM	C_pi: 1.271769, n_recomb: 228835.943163
RS	0	0.000000	1.102388	1758.369039	0.007684	0.000525
RS	1	0.008899	1.102388	1899.413405	0.008300	0.004382
RS	2	0.018590	1.102388	2050.294366	0.008960	0.008094
RS	3	0.029143	1.102388	2211.425679	0.009664	0.010054
RS	4	0.040635	0.271542	9509.288671	0.041555	0.038059
RS	5	0.053150	0.271542	9873.679653	0.043147	0.036829
RS	6	0.066779	0.472307	5937.326781	0.025946	0.021329
RS	7	0.081620	0.472307	6260.497141	0.027358	0.021469
RS	8	0.097783	0.670772	4660.278980	0.020365	0.015603
RS	9	0.115383	0.670772	4941.123488	0.021592	0.016246
RS	10	0.134550	0.777492	4518.645704	0.019746	0.014741
RS	11	0.155422	0.777492	4788.511374	0.020926	0.015680
RS	12	0.178152	0.816685	4822.931854	0.021076	0.015888
RS	13	0.202905	0.816685	5093.267671	0.022257	0.017075
RS	14	0.229860	0.844490	5190.512701	0.022682	0.017676
RS	15	0.259214	0.844490	5456.979379	0.023847	0.019046
RS	16	0.291180	0.901610	5363.810579	0.023440	0.019128
RS	17	0.325991	0.901610	5617.694308	0.024549	0.020569
RS	18	0.363899	1.017335	5209.704756	0.022766	0.019540
RS	19	0.405181	1.017335	5446.395207	0.023800	0.020932
RS	20	0.450137	1.210815	4784.880173	0.020910	0.018841
RS	21	0.499093	1.210815	5004.445630	0.021869	0.020118
RS	22	0.552406	1.482119	4279.236368	0.018700	0.017608
RS	23	0.610463	1.482119	4482.983507	0.019590	0.018775
RS	24	0.673686	1.795661	3878.623196	0.016949	0.016610
RS	25	0.742536	1.795661	4068.404956	0.017779	0.017712
RS	26	0.817512	2.078585	3685.623563	0.016106	0.016400
RS	27	0.899161	2.078585	3863.947378	0.016885	0.017489
RS	28	0.988076	2.252825	3731.609252	0.016307	0.017258
RS	29	1.084902	2.252825	3899.173907	0.017039	0.018363
RS	30	1.190346	2.280680	4010.915262	0.017527	0.019287
RS	31	1.305173	2.280680	4161.528573	0.018186	0.020387
RS	32	1.430218	2.180058	4491.463056	0.019627	0.022432
RS	33	1.566390	2.180058	4604.938446	0.020123	0.023418
RS	34	1.714681	2.005758	5087.764100	0.022233	0.026312
RS	35	1.876168	2.005758	5123.344464	0.022389	0.026932
RS	36	2.052025	1.817334	5626.885810	0.024589	0.029988
RS	37	2.243532	1.817334	5526.597047	0.024151	0.029859
RS	38	2.452081	1.654785	5871.121744	0.025656	0.032053
RS	39	2.679188	1.654785	5584.380021	0.024403	0.030813
RS	40	2.926506	1.533880	5626.169816	0.024586	0.031277
RS	41	3.195832	1.533880	5148.490080	0.022499	0.028847
RS	42	3.489125	1.454392	4865.345724	0.021261	0.027402
RS	43	3.808518	1.454392	4259.081552	0.018612	0.024123
RS	44	4.156333	1.409185	3758.498065	0.016424	0.021364
RS	45	4.535101	1.409185	3131.276413	0.013683	0.017869
RS	46	4.947574	1.388964	2578.370746	0.011267	0.014752
RS	47	5.396753	1.388964	2033.367640	0.008886	0.011667
RS	48	5.885905	1.384670	1561.883927	0.006825	0.008980
RS	49	6.418585	1.384670	1158.185245	0.005061	0.006674
RS	50	6.998668	1.388979	827.760971	0.003617	0.004778
RS	51	7.630372	1.388979	572.078921	0.002500	0.003309
RS	52	8.318291	1.396907	377.973426	0.001652	0.002189
RS	53	9.067427	1.396907	240.680948	0.001052	0.001397
RS	54	9.883229	1.410575	145.052096	0.000634	0.000842
RS	55	10.771627	1.410575	84.073480	0.000367	0.000489
RS	56	11.739084	1.410575	46.052995	0.000201	0.000268
RS	57	12.792633	1.410575	23.720490	0.000104	0.000138
RS	58	13.939937	1.435593	11.300896	0.000049	0.000066
RS	59	15.189339	1.435593	5.140923	0.000022	0.000030
RS	60	16.549923	1.435593	2.162793	0.000009	0.000013
RS	61	18.031585	1.435593	0.835611	0.000004	0.000005
RS	62	19.645099	1.435593	0.294247	0.000001	0.000002
RS	63	21.402198	1.435593	0.128967	0.000001	0.000001
PA	4+25*2+4+6 0.217330976 0.073111940 21.402197682 1.102388096 0.271541835 0.472306838 0.670771519 0.777491749 0.816684990 0.844490169 0.901610237 1.017334687 1.210814659 1.482119102 1.795660523 2.078585268 2.252824731 2.280679679 2.180057794 2.005758354 1.817334399 1.654785307 1.533880339 1.454391585 1.409184714 1.388963973 1.384670086 1.388978584 1.396906744 1.410574659 1.435593255
//
IT	3973
RD	16
LK	-1244322.210372
QD	-491.991586 -> -412.092021
RI	0.0324084706
TR	0.214097	0.073760
MT	21.715706
MM	C_pi: 1.292082, n_recomb: 234292.667771
RS	0	0.000000	1.170419	1698.921837	0.007251	0.000509
RS	1	0.008924	1.170419	1836.483812	0.007838	0.004249
RS	2	0.018644	1.170419	1983.834423	0.008467	0.007735
RS	3	0.029232	1.170419	2141.420629	0.009140	0.009552
RS	4	0.040765	0.269199	9863.930935	0.042101	0.038681
RS	5	0.053326	0.269199	10238.125073	0.043698	0.037390
RS	6	0.067009	0.478072	6029.995332	0.025737	0.021205
RS	7	0.081913	0.478072	6361.344995	0.027151	0.021370
RS	8	0.098147	0.683733	4704.915861	0.020081	0.015429
RS	9	0.115829	0.683733	4991.593302	0.021305	0.016071
RS	10	0.135089	0.791497	4573.471575	0.019520	0.014604
RS	11	0.156069	0.791497	4849.484855	0.020698	0.015531
RS	12	0.178920	0.827125	4912.183396	0.020966	0.015820
RS	13	0.203811	0.827125	5189.932951	0.022151	0.016994
RS	14	0.230923	0.850369	5321.593324	0.022713	0.017692
RS	15	0.260454	0.850369	5596.328954	0.023886	0.019054
RS	16	0.292621	0.903897	5526.083626	0.023586	0.019216
RS	17	0.327658	0.903897	5788.143572	0.024705	0.020656
RS	18	0.365822	1.018124	5377.425443	0.022952	0.019651
RS	19	0.407391	1.018124	5621.663650	0.023994	0.021048
RS	20	0.452671	1.213401	4932.197218	0.021051	0.018916
RS	21	0.501991	1.213401	5158.685013	0.022018	0.020202
RS	22	0.555712	1.491102	4394.378380	0.018756	0.017612
RS	23	0.614227	1.491102	4604.465879	0.019653	0.018788
RS	24	0.677964	1.815813	3964.498947	0.016921	0.016541
RS	25	0.747389	1.815813	4160.071187	0.017756	0.017650
RS	26	0.823010	2.112318	3751.881575	0.016014	0.016269
RS	27	0.905379	2.112318	3935.678457	0.016798	0.017361
RS	28	0.995098	2.298192	3788.842476	0.016171	0.017077
RS	29	1.092824	2.298192	3962.006155	0.016910	0.018183
RS	30	1.199271	2.332129	4069.385680	0.017369	0.019066
RS	31	1.315217	2.332129	4226.239013	0.018038	0.020169
RS	32	1.441510	2.231265	4561.961645	0.019471	0.022192
RS	33	1.579073	2.231265	4682.636962	0.019986	0.023187
RS	34	1.728913	2.052277	5181.594288	0.022116	0.026091
RS	35	1.892124	2.052277	5224.904439	0.022301	0.026734
RS	36	2.069899	1.857457	5752.933285	0.024554	0.029843
RS	37	2.263540	1.857457	5658.993756	0.024154	0.029753
RS	38	2.474461	1.688813	6030.145505	0.025738	0.032039
RS	39	2.704204	1.688813	5744.929925	0.024520	0.030847
RS	40	2.954449	1.562996	5806.329972	0.024782	0.031415
RS	41	3.227026	1.562996	5321.997508	0.022715	0.029022
RS	42	3.523928	1.479945	5044.303939	0.021530	0.027656
RS	43	3.847325	1.479945	4422.545235	0.018876	0.024386
RS	44	4.199581	1.432374	3912.788346	0.016700	0.021657
RS	45	4.583273	1.432374	3264.340556	0.013933	0.018143
RS	46	5.001205	1.410723	2693.536148	0.011496	0.015012
RS	47	5.456434	1.410723	2126.726332	0.009077	0.011889
RS	48	5.952286	1.405633	1636.235827	0.006984	0.009167
RS	49	6.492388	1.405633	1214.500025	0.005184	0.006821
RS	50	7.080689	1.409498	869.065363	0.003709	0.004890
RS	51	7.721489	1.409498	601.048655	0.002565	0.003389
RS	52	8.419473	1.417067	397.460731	0.001696	0.002245
RS	53	9.179745	1.417067	253.172727	0.001081	0.001432
RS	54	10.007864	1.431233	152.586004	0.000651	0.000864
RS	55	10.909883	1.431233	88.454140	0.000378	0.000502
RS	56	11.892398	1.431233	48.451206	0.000207	0.000275
RS	57	12.962592	1.431233	24.949554	0.000106	0.000142
RS	58	14.128289	1.456977	11.878742	0.000051	0.000068
RS	59	15.398012	1.456977	5.400799	0.000023	0.000031
RS	60	16.781045	1.456977	2.270140	0.000010	0.000013
RS	61	18.287498	1.456977	0.875996	0.000004	0.000005
RS	62	19.928386	1.456977	0.307954	0.000001	0.000002
RS	63	21.715706	1.456977	0.134544	0.000001	0.000001
PA	4+25*2+4+6 0.214096754 0.073760243 21.715706437 1.170418962 0.269199261 0.478072302 0.683733071 0.791497450 0.827124715 0.850369359 0.903897418 1.018124435 1.213401238 1.491101633 1.815812826 2.112317707 2.298191635 2.332128823 2.231265168 2.052276715 1.857456709 1.688812865 1.562996353 1.479944578 1.432373597 1.410722831 1.405633409 1.409498229 1.417066837 1.431233338 1.456977133
//
IT	4232
RD	17
LK	-1244164.756605
QD	-462.405443 -> -387.899105
RI	0.0311120869
TR	0.210961	0.074356
MT	22.032151
MM	C_pi: 1.312254, n_recomb: 239612.816458
RS	0	0.000000	1.241944	1640.573557	0.006847	0.000494
RS	1	0.008949	1.241944	1774.598201	0.007406	0.004121
RS	2	0.018698	1.241944	1918.338638	0.008006	0.007391
RS	3	0.029321	1.241944	2072.270453	0.008648	0.009075
RS	4	0.040893	0.267050	10212.587254	0.042621	0.039271
RS	5	0.053502	0.267050	10596.345315	0.044223	0.037925
RS	6	0.067238	0.483764	6118.589880	0.025535	0.021083
RS	7	0.082204	0.483764	6457.911859	0.026951	0.021272
RS	8	0.098509	0.696531	4746.966698	0.019811	0.015263
RS	9	0.116274	0.696531	5039.267669	0.021031	0.015904
RS	10	0.135627	0.805461	4624.779431	0.019301	0.014471
RS	11	0.156713	0.805461	4906.721972	0.020478	0.015387
RS	12	0.179686	0.837710	4996.543881	0.020853	0.015749
RS	13	0.204715	0.837710	5281.507866	0.022042	0.016912
RS	14	0.231983	0.856574	5447.132499	0.022733	0.017700
RS	15	0.261692	0.856574	5729.991932	0.023914	0.019056
RS	16	0.294059	0.906621	5683.368278	0.023719	0.019295
RS	17	0.329323	0.906621	5953.505701	0.024846	0.020734
RS	18	0.367742	1.019335	5541.442961	0.023127	0.019756
RS	19	0.409600	1.019335	5793.147497	0.024177	0.021158
RS	20	0.455203	1.216193	5077.106982	0.021189	0.018990
RS	21	0.504887	1.216193	5310.445218	0.022163	0.020284
RS	22	0.559018	1.499856	4508.063130	0.018814	0.017621
RS	23	0.617992	1.499856	4724.426844	0.019717	0.018805
RS	24	0.682244	1.835203	4049.509107	0.016900	0.016480
RS	25	0.752246	1.835203	4250.803273	0.017740	0.017597
RS	26	0.828512	2.144862	3817.559470	0.015932	0.016150
RS	27	0.911603	2.144862	4006.739838	0.016722	0.017247
RS	28	1.002130	2.342251	3845.409951	0.016048	0.016911
RS	29	1.100758	2.342251	4024.045356	0.016794	0.018018
RS	30	1.208211	2.382474	4126.650633	0.017222	0.018862
RS	31	1.325281	2.382474	4289.571100	0.017902	0.019968
RS	32	1.452827	2.281759	4630.200500	0.019324	0.021967
RS	33	1.591787	2.281759	4757.882770	0.019857	0.022972
RS	34	1.743182	2.098485	5271.705638	0.022001	0.025880
RS	35	1.908126	2.098485	5322.626667	0.022213	0.026545
RS	36	2.087830	1.897590	5873.797595	0.024514	0.029698
RS	37	2.283615	1.897590	5786.330608	0.024149	0.029646
RS	38	2.496921	1.723062	6183.216885	0.025805	0.032015
RS	39	2.729315	1.723062	5900.038657	0.024623	0.030870
RS	40	2.982506	1.592456	5980.976273	0.024961	0.031536
RS	41	3.258354	1.592456	5490.857637	0.022916	0.029182
RS	42	3.558888	1.505893	5219.290015	0.021782	0.027892
RS	43	3.886316	1.505893	4583.000121	0.019127	0.024635
RS	44	4.243044	1.455967	4064.990786	0.016965	0.021937
RS	45	4.631696	1.455967	3396.075465	0.014173	0.018406
RS	46	5.055128	1.432874	2808.075836	0.011719	0.015264
RS	47	5.516452	1.432874	2219.873968	0.009264	0.012105
RS	48	6.019059	1.426960	1710.722041	0.007140	0.009351
RS	49	6.566644	1.426960	1271.068049	0.005305	0.006965
RS	50	7.163231	1.430345	910.697115	0.003801	0.005000
RS	51	7.813206	1.430345	630.308878	0.002631	0.003468
RS	52	8.521346	1.437508	417.198727	0.001741	0.002300
RS	53	9.292856	1.437508	265.840971	0.001109	0.001468
RS	54	10.133407	1.452185	160.232565	0.000669	0.000886
RS	55	11.049178	1.452185	92.905189	0.000388	0.000514
RS	56	12.046900	1.452185	50.890086	0.000212	0.000282
RS	57	13.133906	1.452185	26.200231	0.000109	0.000145
RS	58	14.318186	1.478632	12.466991	0.000052	0.000069
RS	59	15.608446	1.478632	5.665322	0.000024	0.000032
RS	60	17.014170	1.478632	2.379347	0.000010	0.000013
RS	61	18.545689	1.478632	0.917038	0.000004	0.000005
RS	62	20.214261	1.478632	0.321861	0.000001	0.000002
RS	63	22.032151	1.478632	0.140183	0.000001	0.000001
PA	4+25*2+4+6 0.210960712 0.074356019 22.032150829 1.241944125 0.267050059 0.483763960 0.696530945 0.805460640 0.837710119 0.856574335 0.906621198 1.019334736 1.216192669 1.499856154 1.835202604 2.144862241 2.342250814 2.382474189 2.281759177 2.098484824 1.897590078 1.723062197 1.592455619 1.505892894 1.455967202 1.432873509 1.426959686 1.430345461 1.437508166 1.452184680 1.478632118
//
IT	5744
RD	18
LK	-1244017.870506
QD	-435.076942 -> -369.197667
RI	0.0299514491
TR	0.207776	0.074838
MT	22.382003
MM	C_pi: 1.333202, n_recomb: 244757.971512
RS	0	0.000000	1.317383	1583.279414	0.006469	0.000479
RS	1	0.008976	1.317383	1713.755741	0.007002	0.003996
RS	2	0.018758	1.317383	1853.857712	0.007574	0.007061
RS	3	0.029417	1.317383	2004.085731	0.008188	0.008620
RS	4	0.041034	0.265120	10555.259912	0.043125	0.039827
RS	5	0.053693	0.265120	10948.487110	0.044732	0.038436
RS	6	0.067488	0.489446	6203.778279	0.025347	0.020965
RS	7	0.082522	0.489446	6550.978910	0.026765	0.021178
RS	8	0.098905	0.709278	4786.949236	0.019558	0.015105
RS	9	0.116759	0.709278	5084.765390	0.020775	0.015745
RS	10	0.136215	0.819556	4672.966417	0.019092	0.014343
RS	11	0.157417	0.819556	4960.707560	0.020268	0.015247
RS	12	0.180523	0.848668	5076.232530	0.020740	0.015677
RS	13	0.205703	0.848668	5368.286200	0.021933	0.016829
RS	14	0.233142	0.863371	5567.104636	0.022745	0.017703
RS	15	0.263045	0.863371	5858.007134	0.023934	0.019051
RS	16	0.295632	0.910115	5835.281248	0.023841	0.019366
RS	17	0.331144	0.910115	6113.454226	0.024978	0.020805
RS	18	0.369843	1.021410	5701.125338	0.023293	0.019855
RS	19	0.412016	1.021410	5960.264478	0.024352	0.021262
RS	20	0.457974	1.219826	5218.832954	0.021322	0.019062
RS	21	0.508058	1.219826	5458.990435	0.022304	0.020364
RS	22	0.562637	1.509306	4619.448300	0.018874	0.017633
RS	23	0.622115	1.509306	4842.056599	0.019783	0.018826
RS	24	0.686932	1.855092	4132.804422	0.016885	0.016428
RS	25	0.757567	1.855092	4339.779815	0.017731	0.017551
RS	26	0.834541	2.177834	3881.753479	0.015860	0.016044
RS	27	0.918426	2.177834	4076.254693	0.016654	0.017144
RS	28	1.009839	2.386895	3900.325035	0.015935	0.016759
RS	29	1.109458	2.386895	4084.335065	0.016687	0.017868
RS	30	1.218018	2.433767	4181.593649	0.017085	0.018673
RS	31	1.336323	2.433767	4350.446058	0.017774	0.019781
RS	32	1.465247	2.333616	4694.893373	0.019182	0.021756
RS	33	1.605743	2.333616	4829.438921	0.019731	0.022769
RS	34	1.758850	2.146392	5356.581209	0.021885	0.025677
RS	35	1.925699	2.146392	5415.060597	0.022124	0.026364
RS	36	2.107525	1.939638	5987.681144	0.024464	0.029554
RS	37	2.305672	1.939638	5906.904962	0.024134	0.029538
RS	38	2.521604	1.759343	6328.245927	0.025855	0.031984
RS	39	2.756919	1.759343	6047.765125	0.024709	0.030885
RS	40	3.013354	1.624002	6147.859735	0.025118	0.031644
RS	41	3.292808	1.624002	5653.046762	0.023096	0.029328
RS	42	3.597345	1.533957	5388.120461	0.022014	0.028113
RS	43	3.929218	1.533957	4738.566502	0.019360	0.024870
RS	44	4.290879	1.481699	4213.248951	0.017214	0.022204
RS	45	4.685002	1.481699	3524.965769	0.014402	0.018659
RS	46	5.114502	1.457186	2920.627823	0.011933	0.015508
RS	47	5.582554	1.457186	2311.761449	0.009445	0.012316
RS	48	6.092618	1.450478	1784.473381	0.007291	0.009530
RS	49	6.648465	1.450478	1327.261766	0.005423	0.007108
RS	50	7.254205	1.453421	952.176764	0.003890	0.005110
RS	51	7.914315	1.453421	659.537714	0.002695	0.003547
RS	52	8.633677	1.460323	436.935689	0.001785	0.002354
RS	53	9.417609	1.460323	278.541737	0.001138	0.001504
RS	54	10.271906	1.475490	167.917558	0.000686	0.000907
RS	55	11.202884	1.475490	97.385007	0.000398	0.000527
RS	56	12.217427	1.475490	53.346753	0.000218	0.000289
RS	57	13.323035	1.475490	27.460175	0.000112	0.000149
RS	58	14.527881	1.502777	13.058585	0.000053	0.000071
RS	59	15.840874	1.502777	5.931299	0.000024	0.000032
RS	60	17.271721	1.502777	2.489020	0.000010	0.000014
RS	61	18.831001	1.502777	0.958154	0.000004	0.000005
RS	62	20.530240	1.502777	0.335736	0.000001	0.000002
RS	63	22.382003	1.502777	0.145757	0.000001	0.000001
PA	4+25*2+4+6 0.207775833 0.074837667 22.382002749 1.317382765 0.265120262 0.489445756 0.709278331 0.819555756 0.848667867 0.863370884 0.910114917 1.021409711 1.219825614 1.509305565 1.855091713 2.177833656 2.386894989 2.433766947 2.333615659 2.146391752 1.939638060 1.759343297 1.624002483 1.533957055 1.481698533 1.457186353 1.450478318 1.453421154 1.460322927 1.475490312 1.502776688
//
IT	3632
RD	19
LK	-1243881.987542
QD	-410.060318 -> -344.974494
RI	0.0288227142
TR	0.204833	0.075341
MT	22.703034
MM	C_pi: 1.353218, n_recomb: 249843.131382
RS	0	0.000000	1.397944	1525.903991	0.006107	0.000464
RS	1	0.009000	1.397944	1652.675638	0.006615	0.003870
RS	2	0.018811	1.397944	1788.952688	0.007160	0.006738
RS	3	0.029505	1.397944	1935.256171	0.007746	0.008180
RS	4	0.041161	0.263445	10887.348831	0.043577	0.040335
RS	5	0.053866	0.263445	11289.842542	0.045188	0.038914
RS	6	0.067715	0.495095	6284.720851	0.025155	0.020849
RS	7	0.082810	0.495095	6639.532639	0.026575	0.021087
RS	8	0.099263	0.721819	4824.874593	0.019312	0.014955
RS	9	0.117198	0.721819	5127.969396	0.020525	0.015596
RS	10	0.136747	0.833473	4718.559321	0.018886	0.014219
RS	11	0.158055	0.833473	5011.864723	0.020060	0.015114
RS	12	0.181282	0.859542	5152.296063	0.020622	0.015604
RS	13	0.206598	0.859542	5451.226794	0.021819	0.016746
RS	14	0.234194	0.870164	5683.054136	0.022746	0.017701
RS	15	0.264273	0.870164	5981.846933	0.023942	0.019044
RS	16	0.297059	0.913613	5983.879943	0.023951	0.019432
RS	17	0.332796	0.913613	6269.992422	0.025096	0.020870
RS	18	0.371750	1.023358	5858.910050	0.023450	0.019951
RS	19	0.414210	1.023358	6125.412457	0.024517	0.021363
RS	20	0.460492	1.222977	5360.025688	0.021454	0.019136
RS	21	0.510939	1.222977	5606.943528	0.022442	0.020447
RS	22	0.565926	1.517645	4731.247230	0.018937	0.017651
RS	23	0.625863	1.517645	4960.053168	0.019853	0.018854
RS	24	0.691194	1.873055	4217.086496	0.016879	0.016387
RS	25	0.762405	1.873055	4429.698756	0.017730	0.017517
RS	26	0.840026	2.208107	3947.259082	0.015799	0.015951
RS	27	0.924633	2.208107	4147.023151	0.016599	0.017056
RS	28	1.016855	2.428384	3956.645262	0.015837	0.016622
RS	29	1.117377	2.428384	4145.938488	0.016594	0.017734
RS	30	1.226947	2.481867	4237.769827	0.016962	0.018501
RS	31	1.346379	2.481867	4412.410502	0.017661	0.019612
RS	32	1.476560	2.382561	4760.324417	0.019053	0.021561
RS	33	1.618458	2.382561	4901.534891	0.019618	0.022583
RS	34	1.773128	2.191812	5441.362802	0.021779	0.025486
RS	35	1.941719	2.191812	5507.191595	0.022043	0.026193
RS	36	2.125483	1.979604	6100.509787	0.024417	0.029412
RS	37	2.325788	1.979604	6026.313397	0.024120	0.029432
RS	38	2.544121	1.793853	6471.562531	0.025903	0.031944
RS	39	2.782104	1.793853	6193.889466	0.024791	0.030890
RS	40	3.041508	1.653974	6313.104544	0.025268	0.031734
RS	41	3.324259	1.653974	5813.942270	0.023270	0.029457
RS	42	3.632459	1.560542	5556.109276	0.022238	0.028314
RS	43	3.968399	1.560542	4893.714667	0.019587	0.025088
RS	44	4.334575	1.505968	4361.695662	0.017458	0.022456
RS	45	4.733708	1.505968	3654.331278	0.014627	0.018899
RS	46	5.168766	1.479988	3034.085397	0.012144	0.015742
RS	47	5.642981	1.479988	2404.594079	0.009624	0.012520
RS	48	6.159877	1.472385	1859.303514	0.007442	0.009706
RS	49	6.723297	1.472385	1384.377761	0.005541	0.007247
RS	50	7.337427	1.474716	994.518325	0.003981	0.005217
RS	51	8.006832	1.474716	689.396806	0.002759	0.003626
RS	52	8.736487	1.481313	457.128378	0.001830	0.002409
RS	53	9.531814	1.481313	291.544391	0.001167	0.001538
RS	54	10.398724	1.496939	175.791920	0.000704	0.000929
RS	55	11.343661	1.496939	101.979529	0.000408	0.000540
RS	56	12.373647	1.496939	55.869169	0.000224	0.000296
RS	57	13.496336	1.496939	28.755594	0.000115	0.000153
RS	58	14.720073	1.524880	13.668591	0.000055	0.000073
RS	59	16.053953	1.524880	6.205597	0.000025	0.000033
RS	60	17.507888	1.524880	2.602170	0.000010	0.000014
RS	61	19.092684	1.524880	1.000603	0.000004	0.000005
RS	62	20.820120	1.524880	0.350080	0.000001	0.000002
RS	63	22.703034	1.524880	0.151537	0.000001	0.000001
PA	4+25*2+4+6 0.204832630 0.075340617 22.703033672 1.397943959 0.263445461 0.495095329 0.721819168 0.833472734 0.859542331 0.870163725 0.913612768 1.023357896 1.222977038 1.517645367 1.873054811 2.208107192 2.428384343 2.481866626 2.382561285 2.191811718 1.979604472 1.793853120 1.653974269 1.560542254 1.505967801 1.479988242 1.472385386 1.474715661 1.481312590 1.496938601 1.524880217
//
IT	3572
RD	20
LK	-1243753.585566
QD	-386.596614 -> -325.585763
RI	0.0277876617
TR	0.201982	0.075804
MT	23.025118
MM	C_pi: 1.372998, n_recomb: 254795.268461
RS	0	0.000000	1.482609	1470.014356	0.005769	0.000449
RS	1	0.009025	1.482609	1593.085769	0.006252	0.003752
RS	2	0.018864	1.482609	1725.525421	0.006772	0.006435
RS	3	0.029591	1.482609	1867.871241	0.007331	0.007765
RS	4	0.041286	0.261881	11213.733962	0.044011	0.040829
RS	5	0.054037	0.261881	11625.259950	0.045626	0.039372
RS	6	0.067939	0.500559	6363.265015	0.024974	0.020739
RS	7	0.083095	0.500559	6725.506943	0.026396	0.020999
RS	8	0.099619	0.734029	4861.486568	0.019080	0.014813
RS	9	0.117634	0.734029	5169.695498	0.020290	0.015453
RS	10	0.137275	0.847172	4761.759817	0.018689	0.014100
RS	11	0.158688	0.847172	5060.437847	0.019861	0.014985
RS	12	0.182034	0.870391	5224.408347	0.020504	0.015531
RS	13	0.207487	0.870391	5530.014181	0.021704	0.016663
RS	14	0.235237	0.877105	5793.974158	0.022740	0.017693
RS	15	0.265491	0.877105	6100.487081	0.023943	0.019029
RS	16	0.298476	0.917378	6127.425485	0.024048	0.019489
RS	17	0.334438	0.917378	6421.348822	0.025202	0.020926
RS	18	0.373645	1.025588	6012.554556	0.023598	0.020039
RS	19	0.416390	1.025588	6286.311574	0.024672	0.021455
RS	20	0.462993	1.226281	5498.207642	0.021579	0.019205
RS	21	0.513802	1.226281	5751.786805	0.022574	0.020523
RS	22	0.569196	1.525832	4840.964631	0.018999	0.017669
RS	23	0.629589	1.525832	5075.878413	0.019921	0.018880
RS	24	0.695433	1.890439	4299.918092	0.016876	0.016349
RS	25	0.767219	1.890439	4518.079589	0.017732	0.017485
RS	26	0.845483	2.237425	4011.638248	0.015745	0.015864
RS	27	0.930811	2.237425	4216.567283	0.016549	0.016973
RS	28	1.023839	2.468769	4011.826101	0.015745	0.016495
RS	29	1.125262	2.468769	4206.280270	0.016508	0.017609
RS	30	1.235839	2.528977	4292.419482	0.016847	0.018338
RS	31	1.356396	2.528977	4472.692547	0.017554	0.019453
RS	32	1.487832	2.430804	4823.415305	0.018931	0.021374
RS	33	1.631130	2.430804	4971.114575	0.019510	0.022404
RS	34	1.787360	2.236850	5522.605448	0.021675	0.025301
RS	35	1.957690	2.236850	5595.654118	0.021961	0.026027
RS	36	2.143392	2.019453	6208.501926	0.024367	0.029273
RS	37	2.345853	2.019453	6140.938720	0.024101	0.029327
RS	38	2.566585	1.828422	6609.218839	0.025939	0.031901
RS	39	2.807238	1.828422	6334.733931	0.024862	0.030890
RS	40	3.069609	1.684108	6472.861021	0.025404	0.031817
RS	41	3.355659	1.684108	5970.073454	0.023431	0.029579
RS	42	3.667524	1.587337	5719.821427	0.022449	0.028506
RS	43	4.007534	1.587337	5045.467083	0.019802	0.025297
RS	44	4.378229	1.530456	4507.563743	0.017691	0.022699
RS	45	4.782378	1.530456	3781.880671	0.014843	0.019133
RS	46	5.223001	1.503002	3146.432833	0.012349	0.015971
RS	47	5.703389	1.503002	2496.794688	0.009799	0.012719
RS	48	6.227131	1.494482	1933.911108	0.007590	0.009878
RS	49	6.798140	1.494482	1441.466694	0.005657	0.007385
RS	50	7.420680	1.496165	1036.981004	0.004070	0.005324
RS	51	8.099403	1.496165	719.396488	0.002823	0.003703
RS	52	8.839380	1.502432	477.462346	0.001874	0.002463
RS	53	9.646138	1.502432	304.653799	0.001196	0.001573
RS	54	10.525703	1.518521	183.737874	0.000721	0.000951
RS	55	11.484648	1.518521	106.620382	0.000418	0.000553
RS	56	12.530134	1.518521	58.418960	0.000229	0.000303
RS	57	13.669974	1.518521	30.065730	0.000118	0.000156
RS	58	14.912681	1.547107	14.285663	0.000056	0.000074
RS	59	16.267539	1.547107	6.483032	0.000025	0.000034
RS	60	17.744671	1.547107	2.716550	0.000011	0.000014
RS	61	19.355110	1.547107	1.043470	0.000004	0.000005
RS	62	21.110887	1.547107	0.364541	0.000001	0.000002
RS	63	23.025118	1.547107	0.157345	0.000001	0.000001
PA	4+25*2+4+6 0.201982371 0.075803621 23.025118413 1.482609094 0.261881484 0.500559161 0.734029315 0.847172173 0.870390551 0.877105444 0.917377608 1.025587942 1.226281228 1.525831518 1.890438930 2.237425403 2.468768795 2.528977254 2.430804371 2.236849818 2.019453278 1.828422279 1.684108017 1.587336691 1.530456496 1.503001556 1.494481501 1.496164644 1.502432302 1.518520935 1.547106717
//
IT	4515
RD	21
LK	-1243633.187771
QD	-364.805029 -> -307.528275
RI	0.0268310214
TR	0.199226	0.076232
MT	23.347029
MM	C_pi: 1.392562, n_recomb: 259628.702875
RS	0	0.000000	1.571867	1415.425794	0.005452	0.000435
RS	1	0.009049	1.571867	1534.797075	0.005912	0.003639
RS	2	0.018916	1.571867	1663.383836	0.006407	0.006147
RS	3	0.029677	1.571867	1801.737503	0.006940	0.007370
RS	4	0.041411	0.260459	11533.042371	0.044421	0.041292
RS	5	0.054206	0.260459	11953.417620	0.046040	0.039807
RS	6	0.068160	0.505875	6439.458701	0.024803	0.020634
RS	7	0.083376	0.505875	6808.963588	0.026226	0.020916
RS	8	0.099969	0.745942	4896.965467	0.018861	0.014679
RS	9	0.118064	0.745942	5210.142171	0.020068	0.015319
RS	10	0.137796	0.860668	4802.914512	0.018499	0.013985
RS	11	0.159313	0.860668	5106.794537	0.019670	0.014862
RS	12	0.182778	0.881214	5293.007819	0.020387	0.015457
RS	13	0.208365	0.881214	5605.105781	0.021589	0.016580
RS	14	0.236268	0.884181	5900.342031	0.022726	0.017681
RS	15	0.266696	0.884181	6214.421941	0.023936	0.019011
RS	16	0.299878	0.921379	6266.385848	0.024136	0.019539
RS	17	0.336061	0.921379	6568.008626	0.025298	0.020975
RS	18	0.375519	1.028071	6162.446974	0.023736	0.020121
RS	19	0.418547	1.028071	6443.367376	0.024818	0.021541
RS	20	0.465469	1.229717	5633.737847	0.021699	0.019272
RS	21	0.516637	1.229717	5893.895568	0.022701	0.020597
RS	22	0.572434	1.533861	4948.930834	0.019062	0.017689
RS	23	0.633281	1.533861	5189.877792	0.019990	0.018907
RS	24	0.699633	1.907258	4381.605731	0.016876	0.016316
RS	25	0.771989	1.907258	4605.244144	0.017738	0.017459
RS	26	0.850893	2.265800	4075.198041	0.015696	0.015786
RS	27	0.936936	2.265800	4285.210938	0.016505	0.016898
RS	28	1.030765	2.508037	4066.211326	0.015662	0.016377
RS	29	1.133084	2.508037	4265.723001	0.016430	0.017493
RS	30	1.244662	2.575057	4345.959390	0.016739	0.018187
RS	31	1.366337	2.575057	4531.728550	0.017455	0.019304
RS	32	1.499021	2.478282	4884.688549	0.018814	0.021199
RS	33	1.643711	2.478282	5038.715856	0.019407	0.022236
RS	34	1.801494	2.281427	5600.966539	0.021573	0.025125
RS	35	1.973555	2.281427	5681.105252	0.021882	0.025869
RS	36	2.161184	2.059092	6312.436887	0.024313	0.029136
RS	37	2.365791	2.059092	6251.527338	0.024079	0.029222
RS	38	2.588913	1.862956	6742.011984	0.025968	0.031853
RS	39	2.832225	1.862956	6471.023009	0.024924	0.030885
RS	40	3.097552	1.714307	6627.830248	0.025528	0.031889
RS	41	3.386889	1.714307	6122.039518	0.023580	0.029689
RS	42	3.702407	1.614245	5879.772146	0.022647	0.028686
RS	43	4.046474	1.614245	5194.236266	0.020006	0.025496
RS	44	4.421676	1.555073	4651.170057	0.017915	0.022932
RS	45	4.830828	1.555073	3907.852237	0.015052	0.019358
RS	46	5.277004	1.526133	3257.846668	0.012548	0.016194
RS	47	5.763552	1.526133	2588.487195	0.009970	0.012914
RS	48	6.294126	1.516674	2008.378920	0.007736	0.010048
RS	49	6.872711	1.516674	1498.583154	0.005772	0.007520
RS	50	7.503649	1.517680	1079.598044	0.004158	0.005430
RS	51	8.191680	1.517680	749.557824	0.002887	0.003780
RS	52	8.941968	1.523589	497.951960	0.001918	0.002516
RS	53	9.760148	1.523589	317.877985	0.001224	0.001608
RS	54	10.652361	1.540145	191.759451	0.000739	0.000972
RS	55	11.625309	1.540145	111.309687	0.000429	0.000565
RS	56	12.686296	1.540145	60.997202	0.000235	0.000310
RS	57	13.843287	1.540145	31.391108	0.000121	0.000160
RS	58	15.104972	1.569350	14.910127	0.000057	0.000076
RS	59	16.480822	1.569350	6.763703	0.000026	0.000035
RS	60	17.981169	1.569350	2.832182	0.000011	0.000014
RS	61	19.617277	1.569350	1.086754	0.000004	0.000006
RS	62	21.401432	1.569350	0.379116	0.000001	0.000002
RS	63	23.347029	1.569350	0.163178	0.000001	0.000001
PA	4+25*2+4+6 0.199226323 0.076231734 23.347029496 1.571866722 0.260459035 0.505875158 0.745941989 0.860667775 0.881213822 0.884181168 0.921379307 1.028071279 1.229717140 1.533861016 1.907257839 2.265800345 2.508036678 2.575057499 2.478282177 2.281426780 2.059092167 1.862955769 1.714307337 1.614245282 1.555072655 1.526132718 1.516674404 1.517679638 1.523588770 1.540145257 1.569350481
//
IT	5285
RD	22
LK	-1243520.127344
QD	-344.527566 -> -290.681766
RI	0.0259440511
TR	0.196561	0.076628
MT	23.668487
MM	C_pi: 1.411920, n_recomb: 264349.702670
RS	0	0.000000	1.666015	1362.161784	0.005153	0.000422
RS	1	0.009072	1.666015	1477.844090	0.005590	0.003529
RS	2	0.018968	1.666015	1602.575588	0.006062	0.005871
RS	3	0.029761	1.666015	1736.918092	0.006571	0.006994
RS	4	0.041533	0.259182	11844.647327	0.044807	0.041727
RS	5	0.054373	0.259182	12273.716932	0.046430	0.040217
RS	6	0.068378	0.511054	6513.454170	0.024640	0.020533
RS	7	0.083654	0.511054	6890.064829	0.026064	0.020837
RS	8	0.100315	0.757553	4931.542806	0.018655	0.014553
RS	9	0.118489	0.757553	5249.556989	0.019858	0.015193
RS	10	0.138310	0.873955	4842.266690	0.018318	0.013875
RS	11	0.159931	0.873955	5151.191583	0.019486	0.014744
RS	12	0.183512	0.891996	5358.418384	0.020270	0.015384
RS	13	0.209233	0.891996	5676.836109	0.021475	0.016498
RS	14	0.237288	0.891368	6002.464341	0.022707	0.017665
RS	15	0.267887	0.891368	6323.964217	0.023923	0.018989
RS	16	0.301263	0.925592	6400.975961	0.024214	0.019584
RS	17	0.337666	0.925592	6710.191342	0.025384	0.021019
RS	18	0.377373	1.030787	6308.708191	0.023865	0.020199
RS	19	0.420681	1.030787	6596.705700	0.024954	0.021622
RS	20	0.467919	1.233276	5766.703777	0.021815	0.019337
RS	21	0.519442	1.233276	6033.361772	0.022823	0.020668
RS	22	0.575639	1.541748	5055.220654	0.019123	0.017711
RS	23	0.636935	1.541748	5302.130116	0.020057	0.018936
RS	24	0.703792	1.923553	4462.209789	0.016880	0.016288
RS	25	0.776714	1.923553	4691.257339	0.017746	0.017436
RS	26	0.856251	2.293290	4137.993975	0.015653	0.015714
RS	27	0.943005	2.293290	4353.015780	0.016467	0.016830
RS	28	1.037629	2.546241	4119.874280	0.015585	0.016268
RS	29	1.140838	2.546241	4324.348547	0.016358	0.017387
RS	30	1.253410	2.620145	4398.498899	0.016639	0.018045
RS	31	1.376195	2.620145	4589.638551	0.017362	0.019165
RS	32	1.510119	2.525000	4944.342027	0.018704	0.021033
RS	33	1.656193	2.525000	5104.546094	0.019310	0.022078
RS	34	1.815519	2.325528	5676.734112	0.021474	0.024955
RS	35	1.989300	2.325528	5763.833461	0.021804	0.025717
RS	36	2.178847	2.098497	6412.664925	0.024258	0.029002
RS	37	2.385590	2.098497	6358.410909	0.024053	0.029119
RS	38	2.611089	1.897421	6870.305724	0.025989	0.031801
RS	39	2.857046	1.897421	6603.076211	0.024979	0.030874
RS	40	3.125317	1.744536	6778.305564	0.025641	0.031952
RS	41	3.417926	1.744536	6270.073738	0.023719	0.029791
RS	42	3.737082	1.641232	6036.133530	0.022834	0.028854
RS	43	4.085192	1.641232	5340.139707	0.020201	0.025684
RS	44	4.464883	1.579781	4792.575839	0.018130	0.023156
RS	45	4.879021	1.579781	4032.273480	0.015254	0.019575
RS	46	5.330731	1.549349	3368.322734	0.012742	0.016410
RS	47	5.823421	1.549349	2679.655562	0.010137	0.013104
RS	48	6.360809	1.538933	2082.682687	0.007879	0.010214
RS	49	6.946950	1.538933	1555.703541	0.005885	0.007653
RS	50	7.586268	1.539232	1122.347814	0.004246	0.005534
RS	51	8.283586	1.539232	779.863969	0.002950	0.003856
RS	52	9.044167	1.544761	518.583632	0.001962	0.002569
RS	53	9.873749	1.544761	331.208263	0.001253	0.001643
RS	54	10.778593	1.561787	199.851687	0.000756	0.000993
RS	55	11.765528	1.561787	116.044494	0.000439	0.000578
RS	56	12.841999	1.561787	63.602249	0.000241	0.000317
RS	57	14.016131	1.561787	32.730871	0.000124	0.000163
RS	58	15.296783	1.591605	15.541474	0.000059	0.000078
RS	59	16.693619	1.591605	7.047442	0.000027	0.000035
RS	60	18.217180	1.591605	2.949023	0.000011	0.000015
RS	61	19.878962	1.591605	1.130452	0.000004	0.000006
RS	62	21.691505	1.591605	0.393811	0.000001	0.000002
RS	63	23.668487	1.591605	0.169040	0.000001	0.000001
PA	4+25*2+4+6 0.196560653 0.076627696 23.668487109 1.666014864 0.259182357 0.511054032 0.757552871 0.873955243 0.891996038 0.891367518 0.925591774 1.030786867 1.233276435 1.541748454 1.923553390 2.293289955 2.546240505 2.620144753 2.524999788 2.325527904 2.098496819 1.897421062 1.744536470 1.641232091 1.579781465 1.549349067 1.538933260 1.539232455 1.544760542 1.561787246 1.591605001
//
IT	4332
RD	23
LK	-1243413.810230
QD	-325.629329 -> -281.783032
RI	0.0251717094
TR	0.193774	0.076886
MT	24.041919
MM	C_pi: 1.432640, n_recomb: 268883.607035
RS	0	0.000000	1.765493	1310.321883	0.004873	0.000408
RS	1	0.009099	1.765493	1422.389226	0.005290	0.003423
RS	2	0.019026	1.765493	1543.335594	0.005740	0.005608
RS	3	0.029857	1.765493	1673.731048	0.006225	0.006636
RS	4	0.041673	0.258092	12149.225356	0.045184	0.042133
RS	5	0.054564	0.258092	12587.059416	0.046812	0.040604
RS	6	0.068628	0.516220	6585.771250	0.024493	0.020437
RS	7	0.083972	0.516220	6969.509105	0.025920	0.020762
RS	8	0.100712	0.769101	4965.454882	0.018467	0.014434
RS	9	0.118976	0.769101	5288.321881	0.019668	0.015074
RS	10	0.138901	0.887366	4880.002180	0.018149	0.013769
RS	11	0.160639	0.887366	5193.948996	0.019317	0.014631
RS	12	0.184355	0.903161	5420.575229	0.020160	0.015312
RS	13	0.210229	0.903161	5745.262066	0.021367	0.016417
RS	14	0.238458	0.899160	6099.955195	0.022686	0.017646
RS	15	0.269255	0.899160	6428.837455	0.023909	0.018964
RS	16	0.302855	0.930604	6530.417447	0.024287	0.019623
RS	17	0.339511	0.930604	6847.215231	0.025465	0.021057
RS	18	0.379504	1.034477	6450.239615	0.023989	0.020271
RS	19	0.423135	1.034477	6745.311264	0.025086	0.021697
RS	20	0.470736	1.237973	5895.788994	0.021927	0.019400
RS	21	0.522669	1.237973	6168.937274	0.022943	0.020737
RS	22	0.579327	1.550925	5158.436826	0.019185	0.017733
RS	23	0.641141	1.550925	5411.291538	0.020125	0.018965
RS	24	0.708579	1.941313	4540.293336	0.016886	0.016264
RS	25	0.782154	1.941313	4774.723815	0.017758	0.017418
RS	26	0.862423	2.322496	4198.507915	0.015615	0.015649
RS	27	0.949997	2.322496	4418.498119	0.016433	0.016769
RS	28	1.045538	2.586518	4171.128117	0.015513	0.016168
RS	29	1.149774	2.586518	4380.503288	0.016291	0.017288
RS	30	1.263494	2.667711	4448.078961	0.016543	0.017913
RS	31	1.387562	2.667711	4644.503604	0.017273	0.019035
RS	32	1.522919	2.574552	4999.973415	0.018595	0.020876
RS	33	1.670592	2.574552	5166.263914	0.019214	0.021928
RS	34	1.831703	2.372676	5746.958086	0.021373	0.024793
RS	35	2.007473	2.372676	5840.993698	0.021723	0.025571
RS	36	2.199238	2.141031	6505.627466	0.024195	0.028870
RS	37	2.408451	2.141031	6458.216315	0.024019	0.029017
RS	38	2.636701	1.935025	6990.011009	0.025996	0.031746
RS	39	2.885721	1.935025	6727.116206	0.025019	0.030860
RS	40	3.157399	1.777887	6919.977171	0.025736	0.032007
RS	41	3.453798	1.777887	6410.330495	0.023841	0.029884
RS	42	3.777167	1.671334	6184.835864	0.023002	0.029012
RS	43	4.129960	1.671334	5479.698682	0.020379	0.025862
RS	44	4.514855	1.607626	4928.380951	0.018329	0.023370
RS	45	4.934772	1.607626	4152.381481	0.015443	0.019784
RS	46	5.392899	1.575750	3475.373336	0.012925	0.016619
RS	47	5.892712	1.575750	2768.391083	0.010296	0.013289
RS	48	6.438004	1.564447	2155.239564	0.008016	0.010376
RS	49	7.032913	1.564447	1611.688577	0.005994	0.007784
RS	50	7.681955	1.564117	1164.360177	0.004330	0.005637
RS	51	8.390055	1.564117	809.731586	0.003011	0.003931
RS	52	9.162586	1.569531	538.901915	0.002004	0.002622
RS	53	10.005412	1.569531	344.383464	0.001281	0.001677
RS	54	10.924929	1.587026	207.875829	0.000773	0.001014
RS	55	11.928115	1.587026	120.748157	0.000449	0.000590
RS	56	13.022584	1.587026	66.192609	0.000246	0.000324
RS	57	14.216641	1.587026	34.062935	0.000127	0.000167
RS	58	15.519348	1.617666	16.167416	0.000060	0.000079
RS	59	16.940592	1.617666	7.328597	0.000027	0.000036
RS	60	18.491159	1.617666	3.064559	0.000011	0.000015
RS	61	20.182815	1.617666	1.173489	0.000004	0.000006
RS	62	22.028400	1.617666	0.408190	0.000002	0.000002
RS	63	24.041919	1.617666	0.174692	0.000001	0.000001
PA	4+25*2+4+6 0.193774441 0.076886026 24.041918745 1.765492654 0.258092189 0.516219519 0.769101374 0.887365754 0.903160705 0.899160149 0.930603819 1.034477180 1.237972778 1.550924758 1.941312637 2.322495844 2.586518454 2.667711239 2.574552176 2.372676034 2.141031077 1.935024733 1.777887393 1.671334034 1.607626391 1.575750366 1.564446734 1.564116745 1.569531269 1.587025932 1.617666023
//
IT	3783
RD	24
LK	-1243316.273796
QD	-308.527827 -> -260.859928
RI	0.0243726714
TR	0.191278	0.077221
MT	24.363819
MM	C_pi: 1.451844, n_recomb: 273422.122470
RS	0	0.000000	1.872458	1258.497922	0.004603	0.000395
RS	1	0.009122	1.872458	1366.826066	0.004999	0.003314
RS	2	0.019077	1.872458	1483.838804	0.005427	0.005349
RS	3	0.029939	1.872458	1610.111022	0.005889	0.006289
RS	4	0.041792	0.257257	12438.652033	0.045492	0.042482
RS	5	0.054727	0.257257	12885.151020	0.047125	0.040956
RS	6	0.068841	0.521358	6654.459683	0.024338	0.020345
RS	7	0.084243	0.521358	7045.028995	0.025766	0.020691
RS	8	0.101050	0.780366	4998.218337	0.018280	0.014323
RS	9	0.119390	0.780366	5325.713921	0.019478	0.014965
RS	10	0.139404	0.900444	4916.373550	0.017981	0.013670
RS	11	0.161243	0.900444	5235.122077	0.019147	0.014525
RS	12	0.185074	0.914015	5480.682176	0.020045	0.015242
RS	13	0.211079	0.914015	5811.426026	0.021254	0.016340
RS	14	0.239456	0.906651	6195.085292	0.022658	0.017627
RS	15	0.270422	0.906651	6531.184770	0.023887	0.018940
RS	16	0.304212	0.935257	6658.068313	0.024351	0.019661
RS	17	0.341085	0.935257	6982.342475	0.025537	0.021094
RS	18	0.381322	1.037627	6591.242558	0.024106	0.020344
RS	19	0.425229	1.037627	6893.314884	0.025211	0.021774
RS	20	0.473141	1.241741	6025.599203	0.022038	0.019466
RS	21	0.525424	1.241741	6305.179594	0.023060	0.020811
RS	22	0.582477	1.558504	5263.223311	0.019249	0.017762
RS	23	0.644734	1.558504	5521.980830	0.020196	0.019002
RS	24	0.712670	1.956542	4620.450255	0.016899	0.016250
RS	25	0.786803	1.956542	4860.232839	0.017776	0.017410
RS	26	0.867699	2.348180	4261.411698	0.015585	0.015595
RS	27	0.955974	2.348180	4486.338389	0.016408	0.016720
RS	28	1.052302	2.622532	4224.986183	0.015452	0.016080
RS	29	1.157417	2.622532	4439.210358	0.016236	0.017203
RS	30	1.272121	2.710712	4500.405592	0.016460	0.017794
RS	31	1.397289	2.710712	4702.019642	0.017197	0.018920
RS	32	1.533874	2.619658	5058.380070	0.018500	0.020732
RS	33	1.682920	2.619658	5230.594109	0.019130	0.021791
RS	34	1.845561	2.415751	5819.793927	0.021285	0.024641
RS	35	2.023039	2.415751	5920.529682	0.021653	0.025435
RS	36	2.216706	2.179926	6600.838486	0.024142	0.028742
RS	37	2.428041	2.179926	6559.998646	0.023992	0.028918
RS	38	2.658654	1.969356	7111.554726	0.026009	0.031686
RS	39	2.910303	1.969356	6852.766374	0.025063	0.030839
RS	40	3.184909	1.808220	7063.270110	0.025833	0.032048
RS	41	3.484565	1.808220	6552.080843	0.023963	0.029964
RS	42	3.811556	1.698552	6335.269408	0.023170	0.029153
RS	43	4.168375	1.698552	5620.917294	0.020558	0.026026
RS	44	4.557745	1.632613	5066.167558	0.018529	0.023569
RS	45	4.982633	1.632613	4274.337536	0.015633	0.019982
RS	46	5.446281	1.599228	3584.465826	0.013110	0.016819
RS	47	5.952223	1.599228	2858.898529	0.010456	0.013467
RS	48	6.504318	1.586885	2229.557569	0.008154	0.010534
RS	49	7.106777	1.586885	1669.058453	0.006104	0.007912
RS	50	7.764193	1.585663	1207.616244	0.004417	0.005739
RS	51	8.481580	1.585663	840.455630	0.003074	0.004005
RS	52	9.264408	1.591256	559.712705	0.002047	0.002671
RS	53	10.118647	1.591256	357.915297	0.001309	0.001712
RS	54	11.050812	1.608848	216.176989	0.000791	0.001036
RS	55	12.068011	1.608848	125.616640	0.000459	0.000603
RS	56	13.178000	1.608848	68.876618	0.000252	0.000331
RS	57	14.389245	1.608848	35.445565	0.000130	0.000171
RS	58	15.710982	1.640067	16.819872	0.000062	0.000081
RS	59	17.153290	1.640067	7.621946	0.000028	0.000037
RS	60	18.727168	1.640067	3.185335	0.000012	0.000015
RS	61	20.444619	1.640067	1.218617	0.000004	0.000006
RS	62	22.318738	1.640067	0.423340	0.000002	0.000002
RS	63	24.363819	1.640067	0.180713	0.000001	0.000001
PA	4+25*2+4+6 0.191278148 0.077221393 24.363818653 1.872458012 0.257256804 0.521358448 0.780366040 0.900443824 0.914015290 0.906651107 0.935257388 1.037627248 1.241741326 1.558503549 1.956542089 2.348179878 2.622532219 2.710712085 2.619658204 2.415751068 2.179926208 1.969356246 1.808220345 1.698551613 1.632612936 1.599228247 1.586885257 1.585662998 1.591256138 1.608847659 1.640066509
//
IT	4865
RD	25
LK	-1243222.077387
QD	-292.047639 -> -247.058249
RI	0.0236488862
TR	0.188861	0.077531
MT	24.684835
MM	C_pi: 1.470731, n_recomb: 277837.864900
RS	0	0.000000	1.984388	1208.743126	0.004351	0.000382
RS	1	0.009145	1.984388	1313.424384	0.004727	0.003216
RS	2	0.019126	1.984388	1426.590747	0.005135	0.005110
RS	3	0.030020	1.984388	1548.819573	0.005575	0.005964
RS	4	0.041910	0.256461	12722.552264	0.045791	0.042831
RS	5	0.054887	0.256461	13177.500808	0.047429	0.041293
RS	6	0.069051	0.526228	6722.333449	0.024195	0.020260
RS	7	0.084510	0.526228	7119.594183	0.025625	0.020625
RS	8	0.101383	0.791172	5030.738914	0.018107	0.014219
RS	9	0.119799	0.791172	5362.754780	0.019302	0.014861
RS	10	0.139900	0.913160	4951.445683	0.017821	0.013574
RS	11	0.161838	0.913160	5274.846563	0.018985	0.014421
RS	12	0.185782	0.924702	5537.925284	0.019932	0.015172
RS	13	0.211917	0.924702	5874.536372	0.021144	0.016261
RS	14	0.240441	0.914139	6285.987552	0.022625	0.017602
RS	15	0.271573	0.914139	6629.116828	0.023860	0.018910
RS	16	0.305553	0.940017	6780.950312	0.024406	0.019691
RS	17	0.342640	0.940017	7112.544757	0.025600	0.021122
RS	18	0.383118	1.040921	6727.906152	0.024215	0.020408
RS	19	0.427298	1.040921	7036.845842	0.025327	0.021841
RS	20	0.475518	1.245597	6151.964102	0.022142	0.019525
RS	21	0.528148	1.245597	6437.854057	0.023171	0.020875
RS	22	0.585591	1.565980	5365.462417	0.019311	0.017788
RS	23	0.648287	1.565980	5630.010352	0.020264	0.019033
RS	24	0.716716	1.971371	4698.703367	0.016912	0.016234
RS	25	0.791402	1.971371	4943.733160	0.017794	0.017399
RS	26	0.872919	2.373158	4322.771905	0.015559	0.015543
RS	27	0.961890	2.373158	4552.529642	0.016386	0.016670
RS	28	1.058998	2.657662	4277.376695	0.015395	0.015994
RS	29	1.164986	2.657662	4496.332833	0.016183	0.017120
RS	30	1.280666	2.752849	4551.039154	0.016380	0.017678
RS	31	1.406925	2.752849	4757.704265	0.017124	0.018807
RS	32	1.544730	2.664073	5114.531881	0.018408	0.020592
RS	33	1.695136	2.664073	5292.512879	0.019049	0.021658
RS	34	1.859298	2.458367	5889.470613	0.021198	0.024492
RS	35	2.038471	2.458367	5996.771008	0.021584	0.025302
RS	36	2.234029	2.218565	6691.830942	0.024085	0.028616
RS	37	2.447471	2.218565	6657.543485	0.023962	0.028820
RS	38	2.680432	2.003576	7228.058398	0.026015	0.031626
RS	39	2.934696	2.003576	6973.601155	0.025100	0.030817
RS	40	3.212212	1.838529	7201.410643	0.025919	0.032087
RS	41	3.515106	1.838529	6689.207479	0.024076	0.030041
RS	42	3.845700	1.725790	6481.336433	0.023328	0.029290
RS	43	4.206525	1.725790	5758.502538	0.020726	0.026186
RS	44	4.600347	1.657634	5200.965227	0.018719	0.023764
RS	45	5.030183	1.657634	4394.022529	0.015815	0.020176
RS	46	5.499327	1.622735	3691.955627	0.013288	0.017016
RS	47	6.011373	1.622735	2948.321866	0.010612	0.013643
RS	48	6.570244	1.609336	2303.250484	0.008290	0.010691
RS	49	7.180223	1.609336	1726.073997	0.006213	0.008038
RS	50	7.845983	1.607191	1250.743623	0.004502	0.005839
RS	51	8.572626	1.607191	871.134774	0.003135	0.004079
RS	52	9.365718	1.612969	580.519307	0.002089	0.002722
RS	53	10.231337	1.612969	371.463272	0.001337	0.001745
RS	54	11.176114	1.630647	224.500106	0.000808	0.001057
RS	55	12.207289	1.630647	130.502410	0.000470	0.000615
RS	56	13.332764	1.630647	71.572041	0.000258	0.000338
RS	57	14.561160	1.630647	36.834713	0.000133	0.000174
RS	58	15.901890	1.662390	17.475838	0.000063	0.000083
RS	59	17.365227	1.662390	7.916630	0.000028	0.000038
RS	60	18.962383	1.662390	3.306504	0.000012	0.000016
RS	61	20.705595	1.662390	1.263808	0.000005	0.000006
RS	62	22.608220	1.662390	0.438472	0.000002	0.000002
RS	63	24.684835	1.662390	0.186697	0.000001	0.000001
PA	4+25*2+4+6 0.188861486 0.077531029 24.684835459 1.984387528 0.256460678 0.526228334 0.791171670 0.913159578 0.924701891 0.914138975 0.940016732 1.040920561 1.245596840 1.565979663 1.971371360 2.373157852 2.657662163 2.752848517 2.664072995 2.458367496 2.218565380 2.003575908 1.838529337 1.725789644 1.657633621 1.622735274 1.609336315 1.607190764 1.612969102 1.630647231 1.662389680
//
