# Supplementary material for: Variation among 532 genomes unveils the origin and evolutionary history of a global insect herbivore
Source: Nat Commun. 2020 May 8;11:2321. doi: 10.1038/s41467-020-16178-9 (PMC7211002; doi:10.1038/s41467-020-16178-9)
Supplement: Supplementary file 4 — Source Data [file 41467_2020_16178_MOESM4_ESM.zip › Source_data/Source_data/SourceDataSupplementary/Supplementary Figure 6. PSMC_data/SA.psmc]

CC
CC	Brief Description of the file format:
CC	  CC  comments
CC	  MM  useful-messages
CC	  RD  round-of-iterations
CC	  LL  \log[P(sequence)]
CC	  QD  Q-before-opt Q-after-opt
CC	  TR  \theta_0 \rho_0
CC	  RS  k t_k \lambda_k \pi_k \sum_{l\not=k}A_{kl} A_{kk}
CC	  DC  begin end best-k t_k+\Delta_k max-prob
CC
MM	Version: 0.6.4-r33
MM	pattern:4+25*2+4+6, n:63, n_free_lambdas:28
MM	n_iterations:25, skip:1, max_t:15, theta/rho:5
MM	is_decoding:0
MM	n_seqs:20, sum_L:2310053, sum_n:573540
RD	0
LK	0.000000
QD	0.000000 -> 0.000000
RI	inf
TR	0.285391	0.057078
MT	15.000000
MM	C_pi: 1.000000, n_recomb: 128195.264189
RS	0	0.000000	1.000000	1029.057481	0.008027	0.000000
RS	1	0.008290	1.000000	1105.056244	0.008620	0.000000
RS	2	0.017266	1.000000	1185.843003	0.009250	0.000000
RS	3	0.026987	1.000000	1271.578103	0.009919	0.000000
RS	4	0.037514	1.000000	1362.400555	0.010628	0.000000
RS	5	0.048914	1.000000	1458.421824	0.011377	0.000000
RS	6	0.061258	1.000000	1559.718707	0.012167	0.000000
RS	7	0.074626	1.000000	1666.325221	0.012998	0.000000
RS	8	0.089102	1.000000	1778.223464	0.013871	0.000000
RS	9	0.104778	1.000000	1895.333413	0.014785	0.000000
RS	10	0.121753	1.000000	2017.501649	0.015738	0.000000
RS	11	0.140135	1.000000	2144.489055	0.016728	0.000000
RS	12	0.160042	1.000000	2275.957561	0.017754	0.000000
RS	13	0.181598	1.000000	2411.456085	0.018811	0.000000
RS	14	0.204942	1.000000	2550.405907	0.019895	0.000000
RS	15	0.230221	1.000000	2692.085800	0.021000	0.000000
RS	16	0.257595	1.000000	2835.617357	0.022120	0.000000
RS	17	0.287238	1.000000	2979.951106	0.023245	0.000000
RS	18	0.319339	1.000000	3123.854145	0.024368	0.000000
RS	19	0.354100	1.000000	3265.900221	0.025476	0.000000
RS	20	0.391744	1.000000	3404.463323	0.026557	0.000000
RS	21	0.432507	1.000000	3537.716102	0.027596	0.000000
RS	22	0.476650	1.000000	3663.634533	0.028579	0.000000
RS	23	0.524453	1.000000	3780.010451	0.029486	0.000000
RS	24	0.576218	1.000000	3884.473609	0.030301	0.000000
RS	25	0.632274	1.000000	3974.524986	0.031004	0.000000
RS	26	0.692977	1.000000	4047.582885	0.031574	0.000000
RS	27	0.758711	1.000000	4101.043138	0.031991	0.000000
RS	28	0.829896	1.000000	4132.354225	0.032235	0.000000
RS	29	0.906981	1.000000	4139.107391	0.032288	0.000000
RS	30	0.990456	1.000000	4119.140829	0.032132	0.000000
RS	31	1.080851	1.000000	4070.655714	0.031754	0.000000
RS	32	1.178739	1.000000	3992.340267	0.031143	0.000000
RS	33	1.284742	1.000000	3883.496234	0.030294	0.000000
RS	34	1.399532	1.000000	3744.160265	0.029207	0.000000
RS	35	1.523838	1.000000	3575.210793	0.027889	0.000000
RS	36	1.658449	1.000000	3378.449528	0.026354	0.000000
RS	37	1.804218	1.000000	3156.645763	0.024624	0.000000
RS	38	1.962071	1.000000	2913.531813	0.022727	0.000000
RS	39	2.133009	1.000000	2653.739376	0.020701	0.000000
RS	40	2.318118	1.000000	2382.669768	0.018586	0.000000
RS	41	2.518571	1.000000	2106.295943	0.016430	0.000000
RS	42	2.735641	1.000000	1830.900897	0.014282	0.000000
RS	43	2.970706	1.000000	1562.765028	0.012191	0.000000
RS	44	3.225257	1.000000	1307.823407	0.010202	0.000000
RS	45	3.500909	1.000000	1071.321441	0.008357	0.000000
RS	46	3.799411	1.000000	857.502632	0.006689	0.000000
RS	47	4.122659	1.000000	669.363366	0.005221	0.000000
RS	48	4.472702	1.000000	508.505824	0.003967	0.000000
RS	49	4.851763	1.000000	375.110563	0.002926	0.000000
RS	50	5.262247	1.000000	268.035843	0.002091	0.000000
RS	51	5.706758	1.000000	185.033277	0.001443	0.000000
RS	52	6.188118	1.000000	123.051946	0.000960	0.000000
RS	53	6.709380	1.000000	78.589485	0.000613	0.000000
RS	54	7.273854	1.000000	48.042132	0.000375	0.000000
RS	55	7.885120	1.000000	28.008277	0.000218	0.000000
RS	56	8.547059	1.000000	15.511411	0.000121	0.000000
RS	57	9.263869	1.000000	8.125891	0.000063	0.000000
RS	58	10.040101	1.000000	4.008183	0.000031	0.000000
RS	59	10.880679	1.000000	1.852331	0.000014	0.000000
RS	60	11.790939	1.000000	0.797710	0.000006	0.000000
RS	61	12.776655	1.000000	0.318270	0.000002	0.000000
RS	62	13.844085	1.000000	0.116904	0.000001	0.000000
RS	63	15.000000	1.000000	0.055537	0.000000	0.000000
PA	4+25*2+4+6 0.285391388 0.057078278 15.000000000 1.000000000 1.000000000 1.000000000 1.000000000 1.000000000 1.000000000 1.000000000 1.000000000 1.000000000 1.000000000 1.000000000 1.000000000 1.000000000 1.000000000 1.000000000 1.000000000 1.000000000 1.000000000 1.000000000 1.000000000 1.000000000 1.000000000 1.000000000 1.000000000 1.000000000 1.000000000 1.000000000 1.000000000
//
IT	4280
RD	1
LK	-1195470.996669
QD	-824.282589 -> -493.916298
RI	0.0435869383
TR	0.284180	0.059529
MT	14.615707
MM	C_pi: 0.947644, n_recomb: 126740.548330
RS	0	0.000000	1.118959	905.073643	0.007141	0.000433
RS	1	0.008245	1.118959	972.460800	0.007673	0.005721
RS	2	0.017171	1.118959	1044.226442	0.008239	0.011913
RS	3	0.026832	1.118959	1120.546187	0.008841	0.011337
RS	4	0.037289	1.156135	1163.134893	0.009177	0.007294
RS	5	0.048609	1.156135	1246.706263	0.009837	0.005171
RS	6	0.060863	1.059196	1456.632449	0.011493	0.005283
RS	7	0.074126	1.059196	1556.951815	0.012285	0.006131
RS	8	0.088484	0.960772	1831.382031	0.014450	0.007358
RS	9	0.104025	0.960772	1950.216575	0.015387	0.008830
RS	10	0.120847	0.902225	2207.189698	0.017415	0.010455
RS	11	0.139057	0.902225	2340.816797	0.018469	0.012162
RS	12	0.158768	0.876266	2550.883723	0.020127	0.013889
RS	13	0.180104	0.876266	2693.869882	0.021255	0.015579
RS	14	0.203200	0.872782	2850.255513	0.022489	0.017201
RS	15	0.228200	0.872782	2996.932081	0.023646	0.018738
RS	16	0.255261	0.883322	3106.725698	0.024512	0.020182
RS	17	0.284554	0.883322	3251.701018	0.025656	0.021535
RS	18	0.316261	0.901325	3327.508213	0.026254	0.022804
RS	19	0.350583	0.901325	3465.534390	0.027344	0.024011
RS	20	0.387736	0.921356	3521.295383	0.027783	0.025180
RS	21	0.427951	0.921356	3646.818064	0.028774	0.026336
RS	22	0.471483	0.939304	3692.957250	0.029138	0.027502
RS	23	0.518603	0.939304	3799.536811	0.029979	0.028688
RS	24	0.569609	0.952662	3839.841778	0.030297	0.029898
RS	25	0.624821	0.952662	3919.716976	0.030927	0.031121
RS	26	0.684585	0.960159	3951.890427	0.031181	0.032343
RS	27	0.749276	0.960159	3995.873816	0.031528	0.033536
RS	28	0.819302	0.961590	4011.952197	0.031655	0.034662
RS	29	0.895102	0.961590	4009.878820	0.031638	0.035658
RS	30	0.977151	0.958345	3994.395440	0.031516	0.036444
RS	31	1.065966	0.958345	3936.737594	0.031061	0.036928
RS	32	1.162104	0.953079	3870.151100	0.030536	0.037020
RS	33	1.266169	0.953079	3751.001102	0.029596	0.036652
RS	34	1.378814	0.948332	3619.432181	0.028558	0.035782
RS	35	1.500748	0.948332	3439.750572	0.027140	0.034408
RS	36	1.632735	0.945621	3242.667863	0.025585	0.032561
RS	37	1.775605	0.945621	3012.203777	0.023767	0.030304
RS	38	1.930255	0.945351	2763.759073	0.021806	0.027728
RS	39	2.097656	0.945351	2500.618772	0.019730	0.024935
RS	40	2.278861	0.947157	2225.489280	0.017559	0.022032
RS	41	2.475006	0.947157	1953.325253	0.015412	0.019120
RS	42	2.687324	0.950359	1680.025189	0.013256	0.016291
RS	43	2.917148	0.950359	1423.601665	0.011232	0.013617
RS	44	3.165923	0.954259	1178.010882	0.009295	0.011158
RS	45	3.435209	0.954259	958.237769	0.007561	0.008953
RS	46	3.726699	0.958235	758.639933	0.005986	0.007025
RS	47	4.042224	0.958235	588.378009	0.004642	0.005383
RS	48	4.383764	0.961768	442.609502	0.003492	0.004021
RS	49	4.753466	0.961768	324.638769	0.002561	0.002922
RS	50	5.153651	0.964518	230.065771	0.001815	0.002060
RS	51	5.586833	0.964518	158.039217	0.001247	0.001406
RS	52	6.055732	0.966385	104.410613	0.000824	0.000926
RS	53	6.563293	0.966385	66.401928	0.000524	0.000586
RS	54	7.112704	0.967609	40.379784	0.000319	0.000356
RS	55	7.707416	0.967609	23.456776	0.000185	0.000206
RS	56	8.351165	0.967609	12.944234	0.000102	0.000113
RS	57	9.047992	0.967609	6.756968	0.000053	0.000059
RS	58	9.802276	0.968063	3.320313	0.000026	0.000029
RS	59	10.618753	0.968063	1.529835	0.000012	0.000013
RS	60	11.502551	0.968063	0.656950	0.000005	0.000006
RS	61	12.459221	0.968063	0.261415	0.000002	0.000002
RS	62	13.494772	0.968063	0.095790	0.000001	0.000001
RS	63	14.615707	0.968063	0.045382	0.000000	0.000000
PA	4+25*2+4+6 0.284180468 0.059529009 14.615707397 1.118959427 1.156134605 1.059196472 0.960771561 0.902225494 0.876265526 0.872781754 0.883321762 0.901325226 0.921356201 0.939304352 0.952661514 0.960159302 0.961589813 0.958345413 0.953079224 0.948331833 0.945621490 0.945350647 0.947156906 0.950359344 0.954259396 0.958234787 0.961768150 0.964517593 0.966385365 0.967609406 0.968063295
//
IT	4407
RD	2
LK	-1194945.675622
QD	-457.578777 -> -321.058020
RI	0.0446291979
TR	0.284151	0.061735
MT	14.324864
MM	C_pi: 0.932822, n_recomb: 129308.406715
RS	0	0.000000	1.204637	853.918458	0.006604	0.000441
RS	1	0.008211	1.204637	917.742705	0.007097	0.005751
RS	2	0.017096	1.204637	985.784150	0.007624	0.012002
RS	3	0.026711	1.204637	1058.227542	0.008184	0.011257
RS	4	0.037115	1.361221	1005.198101	0.007774	0.006826
RS	5	0.048374	1.361221	1078.799783	0.008343	0.004625
RS	6	0.060557	1.176094	1338.110760	0.010348	0.004961
RS	7	0.073741	1.176094	1431.790631	0.011073	0.005591
RS	8	0.088007	0.983379	1828.224593	0.014138	0.007230
RS	9	0.103444	0.983379	1947.238202	0.015059	0.008525
RS	10	0.120149	0.874703	2326.000182	0.017988	0.010601
RS	11	0.138225	0.874703	2464.848604	0.019062	0.012200
RS	12	0.157786	0.827185	2755.379978	0.021309	0.014234
RS	13	0.178953	0.827185	2905.222117	0.022467	0.015887
RS	14	0.201858	0.818811	3087.479915	0.023877	0.017568
RS	15	0.226644	0.818811	3239.932590	0.025056	0.019129
RS	16	0.253465	0.834341	3329.315332	0.025747	0.020387
RS	17	0.282488	0.834341	3477.796454	0.026895	0.021814
RS	18	0.313894	0.862981	3504.522763	0.027102	0.022729
RS	19	0.347879	0.862981	3643.923028	0.028180	0.024043
RS	20	0.384655	0.895776	3641.264307	0.028160	0.024789
RS	21	0.424450	0.895776	3766.968219	0.029132	0.026062
RS	22	0.467513	0.925503	3761.048518	0.029086	0.026830
RS	23	0.514111	0.925503	3867.798225	0.029911	0.028126
RS	24	0.564536	0.947338	3872.287337	0.029946	0.029035
RS	25	0.619102	0.947338	3953.250253	0.030572	0.030359
RS	26	0.678148	0.958549	3971.225610	0.030711	0.031436
RS	27	0.742042	0.958549	4017.385613	0.031068	0.032728
RS	28	0.811182	0.958456	4042.035704	0.031259	0.033904
RS	29	0.886000	0.958456	4042.152966	0.031260	0.035007
RS	30	0.966961	0.949517	4052.253928	0.031338	0.036028
RS	31	1.054569	0.949517	3994.488643	0.030891	0.036639
RS	32	1.149372	0.936682	3958.156827	0.030610	0.037067
RS	33	1.251958	0.936682	3834.076678	0.029651	0.036832
RS	34	1.362968	0.924751	3724.708237	0.028805	0.036268
RS	35	1.483093	0.924751	3534.152926	0.027331	0.034996
RS	36	1.613082	0.916637	3344.504906	0.025865	0.033321
RS	37	1.753744	0.916637	3098.518386	0.023962	0.031103
RS	38	1.905956	0.913214	2843.925578	0.021993	0.028540
RS	39	2.070666	0.913214	2563.888185	0.019828	0.025719
RS	40	2.248900	0.913942	2275.384615	0.017597	0.022719
RS	41	2.441770	0.913942	1988.602441	0.015379	0.019739
RS	42	2.650476	0.917662	1701.622684	0.013159	0.016773
RS	43	2.876319	0.917662	1435.278796	0.011100	0.014024
RS	44	3.120706	0.923119	1180.041662	0.009126	0.011444
RS	45	3.385160	0.923119	955.492049	0.007389	0.009179
RS	46	3.671328	0.929136	751.333763	0.005810	0.007170
RS	47	3.980993	0.929136	580.220980	0.004487	0.005491
RS	48	4.316086	0.934690	433.708843	0.003354	0.004084
RS	49	4.678693	0.934690	316.909074	0.002451	0.002966
RS	50	5.071074	0.939057	223.387297	0.001728	0.002084
RS	51	5.495673	0.939057	152.955862	0.001183	0.001422
RS	52	5.955137	0.941974	100.628151	0.000778	0.000934
RS	53	6.452327	0.941974	63.819959	0.000494	0.000591
RS	54	6.990342	0.943759	38.684293	0.000299	0.000358
RS	55	7.572534	0.943759	22.418198	0.000173	0.000207
RS	56	8.202529	0.943759	12.342030	0.000095	0.000114
RS	57	8.884254	0.943759	6.427836	0.000050	0.000059
RS	58	9.621956	0.944170	3.151657	0.000024	0.000029
RS	59	10.420231	0.944170	1.449025	0.000011	0.000013
RS	60	11.284052	0.944170	0.621002	0.000005	0.000006
RS	61	12.218803	0.944170	0.246657	0.000002	0.000002
RS	62	13.230306	0.944170	0.090235	0.000001	0.000001
RS	63	14.324864	0.944170	0.042676	0.000000	0.000000
PA	4+25*2+4+6 0.284151046 0.061735439 14.324864053 1.204637388 1.361221437 1.176094095 0.983379438 0.874702728 0.827184842 0.818810961 0.834340972 0.862981495 0.895776031 0.925503356 0.947338046 0.958548622 0.958455817 0.949516662 0.936681723 0.924751419 0.916637159 0.913213759 0.913942200 0.917662181 0.923118531 0.929135827 0.934690228 0.939056887 0.941974267 0.943759355 0.944170032
//
IT	4329
RD	3
LK	-1194697.770007
QD	-352.184335 -> -255.867715
RI	0.0443762803
TR	0.283550	0.063571
MT	14.165246
MM	C_pi: 0.930299, n_recomb: 132692.291363
RS	0	0.000000	1.229931	855.670942	0.006449	0.000450
RS	1	0.008192	1.229931	919.620004	0.006930	0.005833
RS	2	0.017055	1.229931	987.809037	0.007444	0.012236
RS	3	0.026644	1.229931	1060.427830	0.007992	0.011467
RS	4	0.037019	1.564759	895.093985	0.006746	0.006288
RS	5	0.048243	1.564759	961.571996	0.007247	0.004180
RS	6	0.060387	1.301460	1240.197316	0.009346	0.004664
RS	7	0.073526	1.301460	1328.343404	0.010011	0.005159
RS	8	0.087741	1.016517	1817.061836	0.013694	0.007125
RS	9	0.103121	1.016517	1936.179674	0.014592	0.008294
RS	10	0.119760	0.863675	2421.393580	0.018248	0.010773
RS	11	0.137763	0.863675	2565.049828	0.019331	0.012290
RS	12	0.157240	0.798827	2929.845842	0.022080	0.014625
RS	13	0.178313	0.798827	3086.149170	0.023258	0.016239
RS	14	0.201112	0.786939	3291.909039	0.024809	0.018003
RS	15	0.225779	0.786939	3450.061129	0.026000	0.019558
RS	16	0.252467	0.806775	3519.305782	0.026522	0.020680
RS	17	0.281341	0.806775	3671.868884	0.027672	0.022124
RS	18	0.312580	0.844380	3652.942107	0.027529	0.022756
RS	19	0.346379	0.844380	3795.133434	0.028601	0.024101
RS	20	0.382946	0.888161	3740.352362	0.028188	0.024513
RS	21	0.422508	0.888161	3868.444657	0.029153	0.025821
RS	22	0.465312	0.928284	3818.150538	0.028774	0.026284
RS	23	0.511622	0.928284	3927.865155	0.029601	0.027610
RS	24	0.561725	0.957717	3903.875170	0.029421	0.028298
RS	25	0.615934	0.957717	3989.105774	0.030063	0.029646
RS	26	0.674582	0.972195	3998.687006	0.030135	0.030632
RS	27	0.738036	0.972195	4050.502841	0.030526	0.031944
RS	28	0.806687	0.970462	4087.913972	0.030807	0.033194
RS	29	0.880962	0.970462	4094.032089	0.030854	0.034323
RS	30	0.961322	0.955934	4133.432248	0.031151	0.035583
RS	31	1.048265	0.955934	4079.636768	0.030745	0.036233
RS	32	1.142330	0.935715	4078.089018	0.030733	0.037002
RS	33	1.244101	0.935715	3952.964921	0.029790	0.036816
RS	34	1.354209	0.916684	3871.145008	0.029174	0.036587
RS	35	1.473337	0.916684	3672.553539	0.027677	0.035350
RS	36	1.602224	0.902992	3495.156144	0.026340	0.033903
RS	37	1.741669	0.902992	3234.569176	0.024376	0.031682
RS	38	1.892538	0.895944	2976.521036	0.022432	0.029204
RS	39	2.055765	0.895944	2678.179201	0.020183	0.026337
RS	40	2.232364	0.894887	2376.113877	0.017907	0.023305
RS	41	2.423430	0.894887	2071.194979	0.015609	0.020254
RS	42	2.630148	0.898305	1767.767623	0.013322	0.017200
RS	43	2.853800	0.898305	1486.592880	0.011203	0.014379
RS	44	3.095774	0.904502	1217.351299	0.009174	0.011708
RS	45	3.357569	0.904502	982.665101	0.007406	0.009387
RS	46	3.640811	0.911839	769.161608	0.005797	0.007310
RS	47	3.947256	0.911839	592.273415	0.004464	0.005595
RS	48	4.278805	0.918838	440.764875	0.003322	0.004149
RS	49	4.637514	0.918838	321.254683	0.002421	0.003012
RS	50	5.025609	0.924400	225.610000	0.001700	0.002111
RS	51	5.445495	0.924400	154.153230	0.001162	0.001440
RS	52	5.899779	0.928088	101.128120	0.000762	0.000944
RS	53	6.391277	0.928088	64.024108	0.000483	0.000598
RS	54	6.923039	0.930255	38.726209	0.000292	0.000362
RS	55	7.498362	0.930255	22.407950	0.000169	0.000209
RS	56	8.120815	0.930255	12.317411	0.000093	0.000115
RS	57	8.794260	0.930255	6.405209	0.000048	0.000060
RS	58	9.522872	0.930596	3.135963	0.000024	0.000029
RS	59	10.311172	0.930596	1.439597	0.000011	0.000013
RS	60	11.164049	0.930596	0.616041	0.000005	0.000006
RS	61	12.086793	0.930596	0.244335	0.000002	0.000002
RS	62	13.085128	0.930596	0.089264	0.000001	0.000001
RS	63	14.165246	0.930596	0.042145	0.000000	0.000000
PA	4+25*2+4+6 0.283550385 0.063570707 14.165245951 1.229931216 1.564758947 1.301459891 1.016517322 0.863674848 0.798826725 0.786938604 0.806775103 0.844379975 0.888160992 0.928283637 0.957716903 0.972194952 0.970462383 0.955934151 0.935715184 0.916683691 0.902992187 0.895943644 0.894887211 0.898304719 0.904501675 0.911838849 0.918837747 0.924400243 0.928088453 0.930255169 0.930596096
//
IT	4172
RD	4
LK	-1194513.474329
QD	-301.072140 -> -220.145354
RI	0.0440670576
TR	0.282298	0.065117
MT	14.098849
MM	C_pi: 0.932643, n_recomb: 136156.424775
RS	0	0.000000	1.218325	884.801049	0.006498	0.000460
RS	1	0.008184	1.218325	950.806712	0.006983	0.005931
RS	2	0.017038	1.218325	1021.174986	0.007500	0.012477
RS	3	0.026616	1.218325	1096.099245	0.008050	0.011791
RS	4	0.036978	1.757820	816.058665	0.005994	0.005761
RS	5	0.048188	1.757820	877.336118	0.006444	0.003825
RS	6	0.060316	1.425762	1161.284396	0.008529	0.004393
RS	7	0.073436	1.425762	1244.899311	0.009143	0.004802
RS	8	0.087630	1.050360	1806.673783	0.013269	0.007022
RS	9	0.102985	1.050360	1926.014215	0.014146	0.008098
RS	10	0.119598	0.857779	2506.385838	0.018408	0.010926
RS	11	0.137569	0.857779	2654.629170	0.019497	0.012385
RS	12	0.157012	0.778586	3088.416157	0.022683	0.014991
RS	13	0.178045	0.778586	3250.841912	0.023876	0.016580
RS	14	0.200800	0.764205	3477.361973	0.025539	0.018418
RS	15	0.225418	0.764205	3640.935683	0.026741	0.019971
RS	16	0.252050	0.788048	3689.074118	0.027094	0.020967
RS	17	0.280861	0.788048	3845.709422	0.028245	0.022424
RS	18	0.312031	0.833711	3782.335617	0.027779	0.022801
RS	19	0.345751	0.833711	3927.662001	0.028847	0.024169
RS	20	0.382231	0.887555	3823.764902	0.028084	0.024286
RS	21	0.421696	0.887555	3954.862889	0.029046	0.025616
RS	22	0.464391	0.937461	3863.779509	0.028378	0.025812
RS	23	0.510581	0.937461	3977.198123	0.029211	0.027155
RS	24	0.560550	0.974286	3927.441719	0.028845	0.027652
RS	25	0.614609	0.974286	4017.706915	0.029508	0.029009
RS	26	0.673092	0.992158	4019.898518	0.029524	0.029915
RS	27	0.736362	0.992158	4078.223374	0.029952	0.031233
RS	28	0.804809	0.989155	4127.715586	0.030316	0.032542
RS	29	0.878858	0.989155	4141.009668	0.030414	0.033680
RS	30	0.958967	0.969574	4208.471119	0.030909	0.035145
RS	31	1.045632	0.969574	4160.408690	0.030556	0.035815
RS	32	1.139390	0.942582	4193.378445	0.030798	0.036889
RS	33	1.240821	0.942582	4069.571872	0.029889	0.036731
RS	34	1.350552	0.917003	4016.718556	0.029501	0.036814
RS	35	1.469265	0.917003	3812.653766	0.028002	0.035597
RS	36	1.597692	0.898104	3650.063398	0.026808	0.034379
RS	37	1.736630	0.898104	3377.015945	0.024802	0.032148
RS	38	1.886939	0.887553	3118.039702	0.022900	0.029773
RS	39	2.049548	0.887553	2802.607954	0.020584	0.026863
RS	40	2.225466	0.884612	2488.537228	0.018277	0.023825
RS	41	2.415780	0.884612	2165.618102	0.015905	0.020708
RS	42	2.621670	0.887475	1846.053827	0.013558	0.017590
RS	43	2.844409	0.887475	1549.285575	0.011379	0.014702
RS	44	3.085378	0.894094	1265.347937	0.009293	0.011956
RS	45	3.346067	0.894094	1019.231902	0.007486	0.009582
RS	46	3.628090	0.902433	795.167786	0.005840	0.007447
RS	47	3.933195	0.902433	611.078537	0.004488	0.005698
RS	48	4.263268	0.910608	453.288897	0.003329	0.004216
RS	49	4.620355	0.910608	329.823837	0.002422	0.003059
RS	50	5.006666	0.917167	231.004806	0.001697	0.002141
RS	51	5.424591	0.917167	157.625190	0.001158	0.001460
RS	52	5.876720	0.921493	103.201671	0.000758	0.000956
RS	53	6.365851	0.921493	65.264827	0.000479	0.000605
RS	54	6.895011	0.923976	39.421144	0.000290	0.000366
RS	55	7.467478	0.923976	22.788021	0.000167	0.000212
RS	56	8.086795	0.923976	12.513848	0.000092	0.000116
RS	57	8.756796	0.923976	6.500680	0.000048	0.000061
RS	58	9.481630	0.924319	3.179338	0.000023	0.000030
RS	59	10.265784	0.924319	1.457936	0.000011	0.000014
RS	60	11.114112	0.924319	0.623201	0.000005	0.000006
RS	61	12.031867	0.924319	0.246897	0.000002	0.000002
RS	62	13.024730	0.924319	0.090097	0.000001	0.000001
RS	63	14.098849	0.924319	0.042469	0.000000	0.000000
PA	4+25*2+4+6 0.282297909 0.065116663 14.098849062 1.218324765 1.757819940 1.425761712 1.050359999 0.857779057 0.778585916 0.764204922 0.788047890 0.833711039 0.887555375 0.937461448 0.974286442 0.992157635 0.989154808 0.969573800 0.942581952 0.917002781 0.898103810 0.887553058 0.884612329 0.887475192 0.894093544 0.902433284 0.910607801 0.917167347 0.921493395 0.923975847 0.924319409
//
IT	4016
RD	5
LK	-1194356.243975
QD	-267.532401 -> -195.988676
RI	0.0438837627
TR	0.280585	0.066458
MT	14.091884
MM	C_pi: 0.937302, n_recomb: 139548.763053
RS	0	0.000000	1.191730	926.220038	0.006637	0.000469
RS	1	0.008183	1.191730	995.158912	0.007131	0.006026
RS	2	0.017036	1.191730	1068.628437	0.007658	0.012690
RS	3	0.026613	1.191730	1146.824798	0.008218	0.012141
RS	4	0.036974	1.941830	756.199491	0.005419	0.005289
RS	5	0.048182	1.941830	813.494316	0.005829	0.003536
RS	6	0.060308	1.548600	1095.904615	0.007853	0.004148
RS	7	0.073427	1.548600	1175.707984	0.008425	0.004497
RS	8	0.087618	1.083672	1797.415990	0.012880	0.006914
RS	9	0.102971	1.083672	1917.051351	0.013738	0.007919
RS	10	0.119580	0.854498	2584.266652	0.018519	0.011051
RS	11	0.137549	0.854498	2736.910682	0.019613	0.012465
RS	12	0.156988	0.762923	3236.083092	0.023190	0.015317
RS	13	0.178017	0.762923	3404.351675	0.024395	0.016891
RS	14	0.200768	0.746567	3650.184531	0.026157	0.018794
RS	15	0.225380	0.746567	3818.925060	0.027366	0.020352
RS	16	0.252006	0.774004	3845.907702	0.027560	0.021230
RS	17	0.280811	0.774004	4006.518763	0.028711	0.022704
RS	18	0.311973	0.826898	3900.195445	0.027949	0.022848
RS	19	0.345685	0.826898	4048.749161	0.029013	0.024237
RS	20	0.382156	0.889983	3898.408150	0.027936	0.024088
RS	21	0.421611	0.889983	4032.698097	0.028898	0.025439
RS	22	0.464295	0.949142	3903.544071	0.027973	0.025399
RS	23	0.510472	0.949142	4020.814038	0.028813	0.026756
RS	24	0.560427	0.993192	3946.993342	0.028284	0.027082
RS	25	0.614470	0.993192	4042.326151	0.028967	0.028446
RS	26	0.672936	1.014615	4037.096935	0.028930	0.029274
RS	27	0.736186	1.014615	4101.908397	0.029394	0.030597
RS	28	0.804612	1.010735	4161.749851	0.029823	0.031948
RS	29	0.878637	1.010735	4182.370685	0.029971	0.033093
RS	30	0.958720	0.986653	4275.363141	0.030637	0.034726
RS	31	1.045356	0.986653	4233.674972	0.030338	0.035414
RS	32	1.139081	0.953511	4299.247599	0.030808	0.036750
RS	33	1.240476	0.953511	4178.067583	0.029940	0.036618
RS	34	1.350168	0.921972	4153.813157	0.029766	0.036982
RS	35	1.468837	0.921972	3946.099949	0.028278	0.035782
RS	36	1.597216	0.898314	3799.416373	0.027226	0.034780
RS	37	1.736101	0.898314	3515.818397	0.025194	0.032543
RS	38	1.886351	0.884518	3257.668580	0.023344	0.030275
RS	39	2.048895	0.884518	2926.687467	0.020973	0.027327
RS	40	2.224741	0.879762	2602.170025	0.018647	0.024296
RS	41	2.414977	0.879762	2262.166107	0.016211	0.021121
RS	42	2.620780	0.882001	1927.373134	0.013811	0.017953
RS	43	2.843423	0.882001	1615.296038	0.011575	0.015004
RS	44	3.084286	0.888894	1316.895673	0.009437	0.012193
RS	45	3.344859	0.888894	1059.167669	0.007590	0.009769
RS	46	3.626755	0.898064	824.317091	0.005907	0.007582
RS	47	3.931719	0.898064	632.601849	0.004533	0.005799
RS	48	4.261638	0.907257	468.109159	0.003354	0.004285
RS	49	4.618554	0.907257	340.222881	0.002438	0.003108
RS	50	5.004677	0.914692	237.813634	0.001704	0.002173
RS	51	5.422398	0.914692	162.134002	0.001162	0.001481
RS	52	5.874300	0.919574	106.007263	0.000760	0.000970
RS	53	6.363182	0.919574	66.995807	0.000480	0.000613
RS	54	6.892070	0.922317	40.430038	0.000290	0.000371
RS	55	7.464237	0.922317	23.357861	0.000167	0.000215
RS	56	8.083225	0.922317	12.818805	0.000092	0.000118
RS	57	8.752865	0.922317	6.654607	0.000048	0.000061
RS	58	9.477303	0.922612	3.252340	0.000023	0.000030
RS	59	10.261022	0.922612	1.490159	0.000011	0.000014
RS	60	11.108873	0.922612	0.636393	0.000005	0.000006
RS	61	12.026105	0.922612	0.251873	0.000002	0.000002
RS	62	13.018395	0.922612	0.091813	0.000001	0.000001
RS	63	14.091884	0.922612	0.043205	0.000000	0.000000
PA	4+25*2+4+6 0.280585129 0.066457528 14.091884184 1.191729797 1.941830316 1.548600163 1.083671578 0.854498301 0.762923254 0.746566806 0.774003842 0.826897525 0.889982962 0.949141988 0.993191897 1.014615106 1.010735404 0.986652689 0.953510975 0.921971815 0.898314080 0.884517578 0.879762288 0.882001344 0.888893511 0.898063879 0.907256610 0.914692005 0.919574251 0.922316600 0.922612330
//
IT	3941
RD	6
LK	-1194216.510059
QD	-242.274319 -> -177.846778
RI	0.0437974064
TR	0.278583	0.067651
MT	14.122740
MM	C_pi: 0.943255, n_recomb: 142851.477890
RS	0	0.000000	1.162095	971.961682	0.006804	0.000478
RS	1	0.008187	1.162095	1044.152627	0.007309	0.006110
RS	2	0.017044	1.162095	1121.058623	0.007848	0.012869
RS	3	0.026626	1.162095	1202.878176	0.008420	0.012477
RS	4	0.036993	2.119410	708.751261	0.004961	0.004881
RS	5	0.048208	2.119410	762.864200	0.005340	0.003297
RS	6	0.060342	1.671025	1040.136300	0.007281	0.003926
RS	7	0.073468	1.671025	1116.641348	0.007817	0.004230
RS	8	0.087670	1.116782	1788.496658	0.012520	0.006804
RS	9	0.103034	1.116782	1908.436577	0.013360	0.007749
RS	10	0.119656	0.853204	2655.925505	0.018592	0.011148
RS	11	0.137639	0.853204	2812.787876	0.019690	0.012527
RS	12	0.157094	0.750537	3374.828736	0.023625	0.015602
RS	13	0.178142	0.750537	3548.710250	0.024842	0.017166
RS	14	0.200913	0.732424	3813.398123	0.026695	0.019131
RS	15	0.225548	0.732424	3987.109369	0.027911	0.020697
RS	16	0.252200	0.762979	3993.744393	0.027957	0.021467
RS	17	0.281034	0.762979	4158.255277	0.029109	0.022958
RS	18	0.312229	0.822302	4010.963681	0.028078	0.022891
RS	19	0.345977	0.822302	4162.789087	0.029141	0.024302
RS	20	0.382488	0.893836	3968.669933	0.027782	0.023915
RS	21	0.421989	0.893836	4106.222842	0.028745	0.025285
RS	22	0.464723	0.961695	3941.483368	0.027591	0.025034
RS	23	0.510956	0.961695	4062.586421	0.028439	0.026405
RS	24	0.560974	1.012760	3966.110309	0.027764	0.026577
RS	25	0.615086	1.012760	4066.336346	0.028465	0.027948
RS	26	0.673629	1.037838	4053.518767	0.028376	0.028702
RS	27	0.736965	1.037838	4124.523492	0.028873	0.030028
RS	28	0.805485	1.033418	4192.967135	0.029352	0.031407
RS	29	0.879616	1.033418	4220.683522	0.029546	0.032559
RS	30	0.959815	1.005325	4336.566197	0.030357	0.034332
RS	31	1.046580	1.005325	4301.370242	0.030111	0.035036
RS	32	1.140449	0.966596	4397.188868	0.030782	0.036599
RS	33	1.242002	0.966596	4279.328798	0.029956	0.036492
RS	34	1.351869	0.929631	4282.559748	0.029979	0.037106
RS	35	1.470731	0.929631	4072.442904	0.028508	0.035926
RS	36	1.599324	0.901637	3941.951084	0.027595	0.035125
RS	37	1.738444	0.901637	3649.305840	0.025546	0.032885
RS	38	1.888954	0.884861	3393.124937	0.023753	0.030723
RS	39	2.051786	0.884861	3047.970828	0.021337	0.027744
RS	40	2.227949	0.878403	2714.275743	0.019001	0.024728
RS	41	2.418534	0.878403	2358.166373	0.016508	0.021503
RS	42	2.624722	0.880012	2009.056374	0.014064	0.018293
RS	43	2.847790	0.880012	1682.180507	0.011776	0.015289
RS	44	3.089120	0.887098	1369.747223	0.009589	0.012421
RS	45	3.350207	0.887098	1100.528466	0.007704	0.009951
RS	46	3.632669	0.896990	854.941495	0.005985	0.007715
RS	47	3.938256	0.896990	655.482133	0.004589	0.005901
RS	48	4.268861	0.907091	484.136021	0.003389	0.004354
RS	49	4.626531	0.907091	351.617474	0.002461	0.003159
RS	50	5.013484	0.915311	245.416027	0.001718	0.002206
RS	51	5.432115	0.915311	167.237561	0.001171	0.001504
RS	52	5.885019	0.920683	109.241676	0.000765	0.000984
RS	53	6.375002	0.920683	69.018114	0.000483	0.000623
RS	54	6.905098	0.923638	41.628199	0.000291	0.000376
RS	55	7.478593	0.923638	24.043190	0.000168	0.000218
RS	56	8.099038	0.923638	13.190366	0.000092	0.000120
RS	57	8.770278	0.923638	6.844684	0.000048	0.000062
RS	58	9.496472	0.923905	3.343683	0.000023	0.000030
RS	59	10.282117	0.923905	1.531098	0.000011	0.000014
RS	60	11.132082	0.923905	0.653424	0.000005	0.000006
RS	61	12.051632	0.923905	0.258407	0.000002	0.000002
RS	62	13.046464	0.923905	0.094109	0.000001	0.000001
RS	63	14.122740	0.923905	0.044217	0.000000	0.000000
PA	4+25*2+4+6 0.278583078 0.067650952 14.122740284 1.162094984 2.119410188 1.671025228 1.116782399 0.853204219 0.750536927 0.732423648 0.762978686 0.822301617 0.893835880 0.961695371 1.012759721 1.037837803 1.033418190 1.005324808 0.966595567 0.929631056 0.901637216 0.884860899 0.878403098 0.880012043 0.887098051 0.896989878 0.907091352 0.915311351 0.920682746 0.923637854 0.923905027
//
IT	4772
RD	7
LK	-1194090.323170
QD	-222.040048 -> -163.406395
RI	0.0437612370
TR	0.276410	0.068734
MT	14.178217
MM	C_pi: 0.950007, n_recomb: 146072.362535
RS	0	0.000000	1.134372	1018.176084	0.006970	0.000485
RS	1	0.008194	1.134372	1093.669463	0.007487	0.006181
RS	2	0.017058	1.134372	1174.065000	0.008038	0.013019
RS	3	0.026650	1.134372	1259.563260	0.008623	0.012786
RS	4	0.037027	2.292056	669.979358	0.004587	0.004536
RS	5	0.048254	2.292056	721.476736	0.004939	0.003096
RS	6	0.060401	1.793849	991.539323	0.006788	0.003726
RS	7	0.073543	1.793849	1065.130378	0.007292	0.003994
RS	8	0.087763	1.150032	1779.410365	0.012182	0.006691
RS	9	0.103147	1.150032	1899.626727	0.013005	0.007586
RS	10	0.119792	0.853613	2721.797863	0.018633	0.011220
RS	11	0.137801	0.853613	2882.698049	0.019735	0.012568
RS	12	0.157285	0.740740	3505.623125	0.023999	0.015850
RS	13	0.178365	0.740740	3684.923107	0.025227	0.017408
RS	14	0.201173	0.720941	3968.556994	0.027168	0.019430
RS	15	0.225850	0.720941	4147.090389	0.028391	0.021006
RS	16	0.252548	0.754147	4134.684776	0.028306	0.021678
RS	17	0.281434	0.754147	4303.047354	0.029458	0.023189
RS	18	0.312687	0.819162	4117.002503	0.028185	0.022930
RS	19	0.346501	0.819162	4272.136565	0.029247	0.024363
RS	20	0.383085	0.898394	4036.867620	0.027636	0.023762
RS	21	0.422666	0.898394	4177.720416	0.028600	0.025151
RS	22	0.465491	0.974399	3979.681607	0.027245	0.024711
RS	23	0.511825	0.974399	4104.557429	0.028099	0.026095
RS	24	0.561955	1.032227	3986.700366	0.027293	0.026128
RS	25	0.616192	1.032227	4091.603014	0.028011	0.027506
RS	26	0.674873	1.061004	4071.095030	0.027870	0.028188
RS	27	0.738362	1.061004	4147.938854	0.028396	0.029520
RS	28	0.807053	1.056328	4223.445900	0.028913	0.030915
RS	29	0.881373	1.056328	4257.903676	0.029149	0.032074
RS	30	0.961782	1.024656	4394.250200	0.030083	0.033962
RS	31	1.048779	1.024656	4365.434470	0.029885	0.034684
RS	32	1.142904	0.980833	4489.167591	0.030732	0.036441
RS	33	1.244741	0.980833	4374.983505	0.029951	0.036361
RS	34	1.354923	0.938914	4404.326848	0.030152	0.037197
RS	35	1.474132	0.938914	4192.673543	0.028703	0.036040
RS	36	1.603108	0.906960	4078.235581	0.027919	0.035423
RS	37	1.742653	0.906960	3777.722406	0.025862	0.033186
RS	38	1.893630	0.887447	3524.260091	0.024127	0.031127
RS	39	2.056978	0.887447	3166.100240	0.021675	0.028124
RS	40	2.233710	0.879402	2824.241467	0.019335	0.025128
RS	41	2.424923	0.879402	2452.921896	0.016793	0.021858
RS	42	2.631803	0.880397	2090.304355	0.014310	0.018615
RS	43	2.855633	0.880397	1749.155281	0.011975	0.015561
RS	44	3.097803	0.887626	1423.132044	0.009743	0.012641
RS	45	3.359815	0.887626	1142.619731	0.007822	0.010128
RS	46	3.643295	0.898158	886.421948	0.006068	0.007847
RS	47	3.950002	0.898158	679.199182	0.004650	0.006002
RS	48	4.281838	0.909081	500.942157	0.003429	0.004425
RS	49	4.640864	0.909081	363.672956	0.002490	0.003211
RS	50	5.029307	0.918013	253.557294	0.001736	0.002241
RS	51	5.449577	0.918013	172.751566	0.001183	0.001528
RS	52	5.904282	0.923816	112.776752	0.000772	0.001000
RS	53	6.396243	0.923816	71.246723	0.000488	0.000633
RS	54	6.928512	0.926922	42.962475	0.000294	0.000383
RS	55	7.504394	0.926922	24.811753	0.000170	0.000221
RS	56	8.127460	0.926922	13.610018	0.000093	0.000122
RS	57	8.801577	0.926922	7.060907	0.000048	0.000063
RS	58	9.530927	0.927075	3.448543	0.000024	0.000031
RS	59	10.320037	0.927075	1.578318	0.000011	0.000014
RS	60	11.173803	0.927075	0.673158	0.000005	0.000006
RS	61	12.097523	0.927075	0.266010	0.000002	0.000002
RS	62	13.096927	0.927075	0.096790	0.000001	0.000001
RS	63	14.178217	0.927075	0.045405	0.000000	0.000000
PA	4+25*2+4+6 0.276409570 0.068734047 14.178217014 1.134372133 2.292055824 1.793848633 1.150031559 0.853612889 0.740740213 0.720941460 0.754147220 0.819162433 0.898393814 0.974399193 1.032227252 1.061004108 1.056327662 1.024656133 0.980833036 0.938913616 0.906959801 0.887447464 0.879402486 0.880396627 0.887625956 0.898158403 0.909081444 0.918013441 0.923815563 0.926922102 0.927074855
//
IT	4744
RD	8
LK	-1193975.325253
QD	-205.316653 -> -151.609048
RI	0.0437460252
TR	0.274134	0.069729
MT	14.250942
MM	C_pi: 0.957308, n_recomb: 149219.777548
RS	0	0.000000	1.110054	1063.198005	0.007125	0.000491
RS	1	0.008202	1.110054	1141.929080	0.007653	0.006241
RS	2	0.017077	1.110054	1225.746584	0.008214	0.013144
RS	3	0.026680	1.110054	1314.853051	0.008812	0.013064
RS	4	0.037071	2.460100	637.738051	0.004274	0.004245
RS	5	0.048314	2.460100	687.051570	0.004604	0.002926
RS	6	0.060479	1.917393	948.624546	0.006357	0.003545
RS	7	0.073641	1.917393	1019.609658	0.006833	0.003784
RS	8	0.087884	1.183553	1770.022850	0.011862	0.006578
RS	9	0.103295	1.183553	1890.474685	0.012669	0.007428
RS	10	0.119969	0.855496	2782.300085	0.018646	0.011271
RS	11	0.138012	0.855496	2947.064207	0.019750	0.012592
RS	12	0.157534	0.733075	3629.059811	0.024320	0.016064
RS	13	0.178657	0.733075	3813.609906	0.025557	0.017617
RS	14	0.201513	0.711599	4116.522920	0.027587	0.019696
RS	15	0.226244	0.711599	4299.764137	0.028815	0.021282
RS	16	0.253004	0.747032	4269.866871	0.028615	0.021868
RS	17	0.281958	0.747032	4442.053216	0.029769	0.023396
RS	18	0.313287	0.817084	4219.533724	0.028277	0.022966
RS	19	0.347186	0.817084	4378.011694	0.029339	0.024418
RS	20	0.383865	0.903325	4104.089922	0.027504	0.023626
RS	21	0.423552	0.903325	4248.267017	0.028470	0.025033
RS	22	0.466495	0.986946	4018.995339	0.026933	0.024424
RS	23	0.512961	0.986946	4147.577938	0.027795	0.025820
RS	24	0.563237	1.051268	4009.499532	0.026870	0.025727
RS	25	0.617637	1.051268	4118.871391	0.027603	0.027112
RS	26	0.676499	1.083758	4090.605667	0.027413	0.027727
RS	27	0.740190	1.083758	4172.948369	0.027965	0.029062
RS	28	0.809104	1.079062	4254.222401	0.028510	0.030465
RS	29	0.883671	1.079062	4295.050424	0.028783	0.031633
RS	30	0.964354	1.044192	4449.729717	0.029820	0.033615
RS	31	1.051654	1.044192	4427.091823	0.029668	0.034355
RS	32	1.146116	0.995711	4576.564098	0.030670	0.036281
RS	33	1.248325	0.995711	4466.234879	0.029931	0.036228
RS	34	1.358917	0.949248	4520.267643	0.030293	0.037262
RS	35	1.478581	0.949248	4307.714463	0.028868	0.036130
RS	36	1.608060	0.913664	4208.984826	0.028207	0.035682
RS	37	1.748159	0.913664	3901.561504	0.026146	0.033453
RS	38	1.899749	0.891633	3651.319948	0.024469	0.031492
RS	39	2.063773	0.891633	3281.160654	0.021989	0.028472
RS	40	2.241250	0.882110	2931.969402	0.019649	0.025499
RS	41	2.433285	0.882110	2546.248862	0.017064	0.022192
RS	42	2.641071	0.882509	2170.846888	0.014548	0.018920
RS	43	2.865900	0.882509	1815.924289	0.012169	0.015821
RS	44	3.109170	0.889849	1476.728438	0.009896	0.012854
RS	45	3.372393	0.889849	1185.137438	0.007942	0.010302
RS	46	3.657206	0.900959	918.475012	0.006155	0.007978
RS	47	3.965381	0.900959	703.507982	0.004715	0.006104
RS	48	4.298833	0.912638	518.317644	0.003474	0.004498
RS	49	4.659635	0.912638	376.223041	0.002521	0.003265
RS	50	5.050031	0.922218	262.110384	0.001757	0.002278
RS	51	5.472448	0.922218	178.582911	0.001197	0.001554
RS	52	5.929513	0.928403	116.546560	0.000781	0.001017
RS	53	6.424067	0.928403	73.637652	0.000493	0.000644
RS	54	6.959186	0.931623	44.404295	0.000298	0.000389
RS	55	7.538197	0.931623	25.646642	0.000172	0.000225
RS	56	8.164699	0.931623	14.068301	0.000094	0.000124
RS	57	8.842588	0.931623	7.298291	0.000049	0.000064
RS	58	9.576079	0.931661	3.564271	0.000024	0.000032
RS	59	10.369733	0.931661	1.630723	0.000011	0.000014
RS	60	11.228484	0.931661	0.695184	0.000005	0.000006
RS	61	12.157672	0.931661	0.274548	0.000002	0.000002
RS	62	13.163074	0.931661	0.099820	0.000001	0.000001
RS	63	14.250942	0.931661	0.046760	0.000000	0.000000
PA	4+25*2+4+6 0.274133673 0.069728619 14.250941871 1.110054137 2.460099592 1.917392820 1.183553070 0.855495830 0.733075414 0.711599121 0.747032247 0.817084403 0.903324555 0.986945590 1.051268421 1.083758011 1.079062120 1.044191592 0.995710965 0.949248416 0.913663551 0.891633018 0.882109692 0.882509300 0.889848881 0.900958896 0.912638071 0.922217524 0.928402809 0.931622565 0.931661211
//
IT	4454
RD	9
LK	-1193869.854024
QD	-191.232860 -> -141.770681
RI	0.0437349487
TR	0.271800	0.070649
MT	14.336291
MM	C_pi: 0.965006, n_recomb: 152300.374135
RS	0	0.000000	1.089333	1106.318921	0.007264	0.000496
RS	1	0.008212	1.089333	1188.174255	0.007802	0.006291
RS	2	0.017099	1.089333	1275.295310	0.008374	0.013249
RS	3	0.026716	1.089333	1367.886624	0.008982	0.013314
RS	4	0.037122	2.623336	610.649337	0.004010	0.003999
RS	5	0.048383	2.623336	658.124003	0.004321	0.002781
RS	6	0.060569	2.041677	910.406015	0.005978	0.003382
RS	7	0.073756	2.041677	979.043969	0.006428	0.003596
RS	8	0.088025	1.217383	1760.339070	0.011558	0.006466
RS	9	0.103467	1.217383	1880.982420	0.012350	0.007276
RS	10	0.120176	0.858635	2837.899286	0.018634	0.011305
RS	11	0.138258	0.858635	3006.363428	0.019740	0.012600
RS	12	0.157825	0.727180	3745.678543	0.024594	0.016250
RS	13	0.178999	0.727180	3935.331310	0.025839	0.017796
RS	14	0.201911	0.704015	4257.912897	0.027957	0.019932
RS	15	0.226705	0.704015	4445.772026	0.029191	0.021526
RS	16	0.253536	0.741314	4399.966847	0.028890	0.022038
RS	17	0.282569	0.741314	4575.961713	0.030046	0.023581
RS	18	0.313988	0.815831	4319.211163	0.028360	0.022999
RS	19	0.347986	0.815831	4481.065854	0.029423	0.024469
RS	20	0.384776	0.908461	4170.819112	0.027385	0.023506
RS	21	0.424588	0.908461	4318.338384	0.028354	0.024928
RS	22	0.467670	0.999195	4059.721164	0.026656	0.024169
RS	23	0.514289	0.999195	4191.948401	0.027524	0.025575
RS	24	0.564737	1.069744	4034.680311	0.026492	0.025368
RS	25	0.619328	1.069744	4148.336575	0.027238	0.026760
RS	26	0.678402	1.105938	4112.283944	0.027001	0.027310
RS	27	0.742328	1.105938	4199.819592	0.027576	0.028650
RS	28	0.811503	1.101426	4285.766603	0.028140	0.030055
RS	29	0.886359	1.101426	4332.614178	0.028448	0.031230
RS	30	0.967363	1.063694	4503.763824	0.029572	0.033291
RS	31	1.055019	1.063694	4487.073180	0.029462	0.034047
RS	32	1.149874	1.010942	4660.309402	0.030599	0.036121
RS	33	1.252519	1.010942	4553.917424	0.029901	0.036095
RS	34	1.363594	0.960298	4631.254465	0.030409	0.037307
RS	35	1.483790	0.960298	4418.290249	0.029010	0.036201
RS	36	1.613857	0.921370	4334.822603	0.028462	0.035909
RS	37	1.754606	0.921370	4021.291441	0.026404	0.033691
RS	38	1.906914	0.897010	3774.627122	0.024784	0.031825
RS	39	2.071730	0.897010	3393.349182	0.022281	0.028793
RS	40	2.250082	0.886107	3037.526392	0.019944	0.025845
RS	41	2.443080	0.886107	2638.136938	0.017322	0.022505
RS	42	2.651928	0.885938	2250.588433	0.014777	0.019210
RS	43	2.877928	0.885938	1882.362324	0.012360	0.016071
RS	44	3.122487	0.893363	1530.385776	0.010048	0.013061
RS	45	3.387131	0.893363	1227.930781	0.008063	0.010471
RS	46	3.673509	0.905002	950.950997	0.006244	0.008107
RS	47	3.983405	0.905002	728.276479	0.004782	0.006205
RS	48	4.318751	0.917378	536.151052	0.003520	0.004571
RS	49	4.681637	0.917378	389.176796	0.002555	0.003319
RS	50	5.074325	0.927553	271.002487	0.001779	0.002315
RS	51	5.499261	0.927553	184.677811	0.001213	0.001580
RS	52	5.959096	0.934081	120.512800	0.000791	0.001034
RS	53	6.456694	0.934081	76.165192	0.000500	0.000655
RS	54	6.995156	0.937374	45.937407	0.000302	0.000396
RS	55	7.577840	0.937374	26.537906	0.000174	0.000230
RS	56	8.208375	0.937374	14.559457	0.000096	0.000126
RS	57	8.890693	0.937374	7.553703	0.000050	0.000066
RS	58	9.629046	0.937254	3.689381	0.000024	0.000032
RS	59	10.428035	0.937254	1.687530	0.000011	0.000015
RS	60	11.292641	0.937254	0.719123	0.000005	0.000006
RS	61	12.228251	0.937254	0.283850	0.000002	0.000002
RS	62	13.240698	0.937254	0.103130	0.000001	0.000001
RS	63	14.336291	0.937254	0.048244	0.000000	0.000000
PA	4+25*2+4+6 0.271799866 0.070649110 14.336290977 1.089332643 2.623336397 2.041676949 1.217382556 0.858635225 0.727180256 0.704014710 0.741314320 0.815830959 0.908460899 0.999194688 1.069743739 1.105938041 1.101426338 1.063694203 1.010942292 0.960298188 0.921369660 0.897010436 0.886106975 0.885938086 0.893363466 0.905002391 0.917378049 0.927553421 0.934081173 0.937374206 0.937253827
//
IT	3816
RD	10
LK	-1193772.616618
QD	-179.215410 -> -133.513667
RI	0.0437223306
TR	0.269430	0.071503
MT	14.431972
MM	C_pi: 0.973022, n_recomb: 155317.547956
RS	0	0.000000	1.071844	1147.378886	0.007387	0.000500
RS	1	0.008224	1.071844	1232.234551	0.007934	0.006332
RS	2	0.017124	1.071844	1322.529987	0.008515	0.013336
RS	3	0.026756	1.071844	1418.471852	0.009133	0.013538
RS	4	0.037180	2.781030	587.818907	0.003785	0.003790
RS	5	0.048461	2.781030	633.744322	0.004080	0.002657
RS	6	0.060670	2.166513	876.195076	0.005641	0.003234
RS	7	0.073883	2.166513	942.711832	0.006070	0.003427
RS	8	0.088183	1.251473	1750.472173	0.011270	0.006355
RS	9	0.103659	1.251473	1871.268794	0.012048	0.007130
RS	10	0.120407	0.862839	2889.060596	0.018601	0.011324
RS	11	0.138533	0.862839	3061.073025	0.019708	0.012595
RS	12	0.158150	0.722770	3855.961506	0.024826	0.016409
RS	13	0.179379	0.722770	4050.586974	0.026079	0.017949
RS	14	0.202355	0.697904	4393.176092	0.028285	0.020142
RS	15	0.227220	0.697904	4585.581345	0.029524	0.021743
RS	16	0.254129	0.736766	4525.428509	0.029137	0.022190
RS	17	0.283252	0.736766	4705.224747	0.030294	0.023748
RS	18	0.314770	0.815255	4416.381111	0.028435	0.023028
RS	19	0.348879	0.815255	4581.642010	0.029499	0.024515
RS	20	0.385794	0.913728	4237.205597	0.027281	0.023398
RS	21	0.425745	0.913728	4388.080245	0.028252	0.024836
RS	22	0.468981	1.011119	4101.790013	0.026409	0.023940
RS	23	0.515772	1.011119	4237.606513	0.027284	0.025356
RS	24	0.566412	1.087636	4062.073474	0.026153	0.025046
RS	25	0.621216	1.087636	4179.854181	0.026912	0.026443
RS	26	0.680527	1.127513	4136.017440	0.026629	0.026933
RS	27	0.744716	1.127513	4228.478746	0.027225	0.028277
RS	28	0.814183	1.123365	4318.162103	0.027802	0.029678
RS	29	0.889363	1.123365	4370.712920	0.028140	0.030861
RS	30	0.970726	1.083074	4556.699808	0.029338	0.032987
RS	31	1.058780	1.083074	4545.727932	0.029267	0.033761
RS	32	1.154075	1.026393	4740.945182	0.030524	0.035962
RS	33	1.257207	1.026393	4638.522853	0.029865	0.035963
RS	34	1.368821	0.971887	4737.839237	0.030504	0.037333
RS	35	1.489613	0.971887	4524.860081	0.029133	0.036256
RS	36	1.620339	0.929867	4456.162072	0.028691	0.036107
RS	37	1.761816	0.929867	4137.219615	0.026637	0.033904
RS	38	1.914927	0.903348	3894.378062	0.025074	0.032128
RS	39	2.080629	0.903348	3502.778724	0.022552	0.029089
RS	40	2.259959	0.891152	3140.939277	0.020223	0.026169
RS	41	2.454036	0.891152	2728.561843	0.017568	0.022802
RS	42	2.664074	0.890440	2329.453503	0.014998	0.019487
RS	43	2.891385	0.890440	1948.373045	0.012544	0.016311
RS	44	3.137389	0.897935	1583.987287	0.010198	0.013262
RS	45	3.403624	0.897935	1270.884457	0.008182	0.010638
RS	46	3.691754	0.910063	983.738397	0.006334	0.008235
RS	47	4.003579	0.910063	753.405854	0.004851	0.006306
RS	48	4.341047	0.923091	554.354158	0.003569	0.004644
RS	49	4.706268	0.923091	402.463775	0.002591	0.003375
RS	50	5.101524	0.933819	280.178688	0.001804	0.002354
RS	51	5.529285	0.933819	190.995976	0.001230	0.001608
RS	52	5.992223	0.940653	124.647005	0.000803	0.001052
RS	53	6.493233	0.940653	78.810209	0.000507	0.000667
RS	54	7.035445	0.943988	47.549373	0.000306	0.000404
RS	55	7.622246	0.943988	27.478045	0.000177	0.000234
RS	56	8.257305	0.943988	15.079194	0.000097	0.000129
RS	57	8.944590	0.943988	7.824820	0.000050	0.000067
RS	58	9.688395	0.943820	3.822300	0.000025	0.000033
RS	59	10.493369	0.943820	1.748247	0.000011	0.000015
RS	60	11.364542	0.943820	0.744871	0.000005	0.000006
RS	61	12.307359	0.943820	0.293922	0.000002	0.000003
RS	62	13.327710	0.943820	0.106738	0.000001	0.000001
RS	63	14.431972	0.943820	0.049880	0.000000	0.000000
PA	4+25*2+4+6 0.269430117 0.071503441 14.431972119 1.071844330 2.781030393 2.166512503 1.251472601 0.862839244 0.722769640 0.697904291 0.736765659 0.815255212 0.913728464 1.011119358 1.087635781 1.127513081 1.123365034 1.083073642 1.026393114 0.971887442 0.929866559 0.903347866 0.891151968 0.890440486 0.897935179 0.910063478 0.923090795 0.933818929 0.940653229 0.943987646 0.943820441
//
IT	4606
RD	11
LK	-1193682.599348
QD	-168.855831 -> -126.355572
RI	0.0437033094
TR	0.267057	0.072303
MT	14.534592
MM	C_pi: 0.981239, n_recomb: 158275.534066
RS	0	0.000000	1.057057	1186.474637	0.007496	0.000503
RS	1	0.008236	1.057057	1274.210817	0.008051	0.006365
RS	2	0.017150	1.057057	1367.555719	0.008640	0.013410
RS	3	0.026798	1.057057	1466.718252	0.009267	0.013739
RS	4	0.037241	2.932468	568.551590	0.003592	0.003614
RS	5	0.048544	2.932468	613.172392	0.003874	0.002551
RS	6	0.060778	2.291624	845.440119	0.005342	0.003099
RS	7	0.074019	2.291624	910.033050	0.005750	0.003274
RS	8	0.088351	1.285743	1740.503879	0.010997	0.006248
RS	9	0.103864	1.285743	1861.416989	0.011761	0.006989
RS	10	0.120654	0.867924	2936.181585	0.018551	0.011330
RS	11	0.138826	0.867924	3111.595372	0.019659	0.012579
RS	12	0.158496	0.719594	3960.306205	0.025022	0.016545
RS	13	0.179785	0.719594	4159.780824	0.026282	0.018079
RS	14	0.202828	0.693020	4522.661356	0.028575	0.020328
RS	15	0.227768	0.693020	4719.547384	0.029819	0.021935
RS	16	0.254763	0.733184	4646.553077	0.029357	0.022326
RS	17	0.283980	0.733184	4830.142330	0.030517	0.023897
RS	18	0.315604	0.815219	4511.235436	0.028502	0.023055
RS	19	0.349833	0.815219	4679.922980	0.029568	0.024557
RS	20	0.386881	0.919042	4303.284972	0.027189	0.023302
RS	21	0.426979	0.919042	4457.519602	0.028163	0.024753
RS	22	0.470380	1.022662	4145.089223	0.026189	0.023735
RS	23	0.517356	1.022662	4284.441169	0.027070	0.025160
RS	24	0.568201	1.104890	4091.482696	0.025850	0.024755
RS	25	0.623233	1.104890	4213.245361	0.026620	0.026158
RS	26	0.682797	1.148412	4161.661882	0.026294	0.026590
RS	27	0.747267	1.148412	4258.812117	0.026908	0.027939
RS	28	0.817047	1.144779	4351.452761	0.027493	0.029332
RS	29	0.892573	1.144779	4409.419534	0.027859	0.030523
RS	30	0.974320	1.102198	4608.826431	0.029119	0.032702
RS	31	1.062799	1.102198	4603.349345	0.029084	0.033493
RS	32	1.158566	1.041897	4818.946017	0.030447	0.035805
RS	33	1.262219	1.041897	4720.488426	0.029824	0.035833
RS	34	1.374409	0.983813	4840.555694	0.030583	0.037346
RS	35	1.495840	0.983813	4627.879563	0.029239	0.036298
RS	36	1.627270	0.938922	4573.445109	0.028895	0.036280
RS	37	1.769526	0.938922	4249.693789	0.026850	0.034096
RS	38	1.923497	0.910391	4010.859489	0.025341	0.032405
RS	39	2.090149	0.910391	3609.651099	0.022806	0.029363
RS	40	2.270527	0.896980	3242.338345	0.020485	0.026472
RS	41	2.465760	0.896980	2817.594856	0.017802	0.023082
RS	42	2.677072	0.895748	2407.464709	0.015211	0.019752
RS	43	2.905787	0.895748	2013.946838	0.012724	0.016543
RS	44	3.153339	0.903297	1637.499968	0.010346	0.013457
RS	45	3.421279	0.903297	1313.953818	0.008302	0.010800
RS	46	3.711286	0.915880	1016.786161	0.006424	0.008362
RS	47	4.025178	0.915880	778.846798	0.004921	0.006407
RS	48	4.364921	0.929515	572.883422	0.003620	0.004718
RS	49	4.732645	0.929515	416.046914	0.002629	0.003430
RS	50	5.130655	0.940754	289.609770	0.001830	0.002393
RS	51	5.561443	0.940754	197.514955	0.001248	0.001636
RS	52	6.027711	0.947857	128.933302	0.000815	0.001071
RS	53	6.532380	0.947857	81.561589	0.000515	0.000679
RS	54	7.078613	0.951157	49.234596	0.000311	0.000411
RS	55	7.669832	0.951157	28.462618	0.000180	0.000239
RS	56	8.309744	0.951157	15.624391	0.000099	0.000131
RS	57	9.002358	0.951157	8.109656	0.000051	0.000068
RS	58	9.752014	0.950951	3.962119	0.000025	0.000033
RS	59	10.563411	0.950951	1.812212	0.000011	0.000015
RS	60	11.441633	0.950951	0.772034	0.000005	0.000007
RS	61	12.392184	0.950951	0.304559	0.000002	0.000003
RS	62	13.421021	0.950951	0.110553	0.000001	0.000001
RS	63	14.534592	0.950951	0.051612	0.000000	0.000000
PA	4+25*2+4+6 0.267057405 0.072302912 14.534592038 1.057057323 2.932468204 2.291623922 1.285742682 0.867923743 0.719594096 0.693019648 0.733183629 0.815218670 0.919042257 1.022661772 1.104890440 1.148412161 1.144778666 1.102197776 1.041897037 0.983813403 0.938922457 0.910391487 0.896979730 0.895747925 0.903296709 0.915879521 0.929515429 0.940753713 0.947856756 0.951156503 0.950951069
//
IT	3730
RD	12
LK	-1193598.905544
QD	-159.847186 -> -120.238063
RI	0.0436772498
TR	0.264689	0.073051
MT	14.643292
MM	C_pi: 0.989627, n_recomb: 161176.177700
RS	0	0.000000	1.044599	1223.657281	0.007592	0.000506
RS	1	0.008249	1.044599	1314.157805	0.008154	0.006391
RS	2	0.017178	1.044599	1410.431236	0.008751	0.013471
RS	3	0.026843	1.044599	1512.688894	0.009385	0.013920
RS	4	0.037306	3.076957	552.327861	0.003427	0.003463
RS	5	0.048631	3.076957	595.856061	0.003697	0.002460
RS	6	0.060891	2.416752	817.706692	0.005073	0.002977
RS	7	0.074163	2.416752	880.552291	0.005463	0.003136
RS	8	0.088529	1.320086	1730.598977	0.010737	0.006143
RS	9	0.104079	1.320086	1851.602532	0.011488	0.006855
RS	10	0.120913	0.873736	2979.722312	0.018487	0.011325
RS	11	0.139135	0.873736	3158.404062	0.019596	0.012553
RS	12	0.158860	0.717462	4059.168147	0.025185	0.016661
RS	13	0.180213	0.717462	4263.380787	0.026452	0.018189
RS	14	0.203326	0.689178	4646.742366	0.028830	0.020492
RS	15	0.228346	0.689178	4848.054340	0.030079	0.022104
RS	16	0.255430	0.730429	4763.627993	0.029555	0.022448
RS	17	0.284748	0.730429	4951.005121	0.030718	0.024030
RS	18	0.316484	0.815645	4603.918471	0.028565	0.023079
RS	19	0.350838	0.815645	4776.049603	0.029632	0.024595
RS	20	0.388026	0.924384	4369.029379	0.027107	0.023216
RS	21	0.428281	0.924384	4526.625567	0.028085	0.024678
RS	22	0.471856	1.033846	4189.425875	0.025993	0.023550
RS	23	0.519026	1.033846	4332.265098	0.026879	0.024983
RS	24	0.570087	1.121548	4122.630020	0.025578	0.024493
RS	25	0.625360	1.121548	4248.251261	0.026358	0.025900
RS	26	0.685191	1.168676	4188.954432	0.025990	0.026278
RS	27	0.749958	1.168676	4290.588533	0.026620	0.027631
RS	28	0.820068	1.165692	4385.508630	0.027209	0.029013
RS	29	0.895960	1.165692	4448.638248	0.027601	0.030212
RS	30	0.978112	1.121066	4660.212092	0.028914	0.032434
RS	31	1.067041	1.121066	4660.024446	0.028913	0.033242
RS	32	1.163305	1.057421	4894.558741	0.030368	0.035651
RS	33	1.267510	1.057421	4800.047072	0.029781	0.035706
RS	34	1.380310	0.996012	4939.713493	0.030648	0.037347
RS	35	1.502414	0.996012	4727.612348	0.029332	0.036329
RS	36	1.634590	0.948448	4686.934521	0.029080	0.036433
RS	37	1.777669	0.948448	4358.914969	0.027044	0.034268
RS	38	1.932549	0.918035	4124.224871	0.025588	0.032660
RS	39	2.100205	0.918035	3714.063736	0.023044	0.029617
RS	40	2.281691	0.903477	3341.762939	0.020734	0.026756
RS	41	2.478146	0.903477	2905.239692	0.018025	0.023347
RS	42	2.690806	0.901745	2484.593963	0.015415	0.020005
RS	43	2.921007	0.901745	2079.038472	0.012899	0.016766
RS	44	3.170197	0.909337	1690.862190	0.010491	0.013648
RS	45	3.439941	0.909337	1357.075658	0.008420	0.010960
RS	46	3.731935	0.922346	1050.031078	0.006515	0.008487
RS	47	4.048015	0.922346	804.542669	0.004992	0.006507
RS	48	4.390167	0.936556	591.688282	0.003671	0.004792
RS	49	4.760541	0.936556	429.885460	0.002667	0.003487
RS	50	5.161465	0.948271	299.262778	0.001857	0.002433
RS	51	5.595461	0.948271	204.210848	0.001267	0.001664
RS	52	6.065254	0.955611	133.354777	0.000827	0.001090
RS	53	6.573799	0.955611	84.408178	0.000524	0.000692
RS	54	7.124291	0.958849	50.984426	0.000316	0.000419
RS	55	7.720192	0.958849	29.487299	0.000183	0.000243
RS	56	8.365245	0.958849	16.193075	0.000100	0.000134
RS	57	9.063506	0.958849	8.407411	0.000052	0.000070
RS	58	9.819363	0.958607	4.108585	0.000025	0.000034
RS	59	10.637568	0.958607	1.879357	0.000012	0.000016
RS	60	11.523263	0.958607	0.800603	0.000005	0.000007
RS	61	12.482015	0.958607	0.315770	0.000002	0.000003
RS	62	13.519850	0.958607	0.114581	0.000001	0.000001
RS	63	14.643292	0.958607	0.053445	0.000000	0.000000
PA	4+25*2+4+6 0.264689289 0.073051436 14.643292094 1.044599367 3.076956955 2.416751507 1.320086138 0.873735865 0.717461633 0.689177749 0.730428708 0.815644714 0.924384324 1.033845867 1.121548472 1.168675758 1.165692153 1.121065830 1.057420525 0.996012368 0.948448001 0.918034619 0.903476695 0.901744773 0.909337203 0.922345895 0.936555655 0.948271122 0.955611036 0.958848656 0.958606928
//
IT	4291
RD	13
LK	-1193520.850800
QD	-151.956276 -> -114.930418
RI	0.0436446707
TR	0.262338	0.073754
MT	14.756757
MM	C_pi: 0.998136, n_recomb: 164021.384735
RS	0	0.000000	1.034074	1259.082190	0.007676	0.000508
RS	1	0.008262	1.034074	1352.240248	0.008244	0.006413
RS	2	0.017206	1.034074	1451.331061	0.008848	0.013523
RS	3	0.026889	1.034074	1556.568538	0.009490	0.014084
RS	4	0.037373	3.213727	538.753999	0.003285	0.003335
RS	5	0.048722	3.213727	581.376371	0.003545	0.002382
RS	6	0.061009	2.541550	792.648343	0.004833	0.002866
RS	7	0.074311	2.541550	853.905691	0.005206	0.003011
RS	8	0.088712	1.354405	1720.862592	0.010492	0.006041
RS	9	0.104303	1.354405	1841.937007	0.011230	0.006726
RS	10	0.121182	0.880140	3020.067652	0.018413	0.011313
RS	11	0.139456	0.880140	3201.892913	0.019521	0.012520
RS	12	0.159239	0.716210	4152.923784	0.025319	0.016759
RS	13	0.180656	0.716210	4361.769597	0.026593	0.018280
RS	14	0.203843	0.686223	4765.713735	0.029055	0.020637
RS	15	0.228946	0.686223	4971.401219	0.030309	0.022253
RS	16	0.256123	0.728381	4876.848202	0.029733	0.022557
RS	17	0.285545	0.728381	5068.006961	0.030898	0.024149
RS	18	0.317397	0.816460	4694.517852	0.028621	0.023101
RS	19	0.351882	0.816460	4870.103532	0.029692	0.024629
RS	20	0.389215	0.929729	4434.375695	0.027035	0.023139
RS	21	0.429633	0.929729	4595.330102	0.028017	0.024612
RS	22	0.473389	1.044678	4234.611298	0.025817	0.023383
RS	23	0.520761	1.044678	4380.892104	0.026709	0.024823
RS	24	0.572047	1.137632	4155.244818	0.025334	0.024254
RS	25	0.627570	1.137632	4284.615350	0.026122	0.025666
RS	26	0.687680	1.188317	4217.663659	0.025714	0.025993
RS	27	0.752756	1.188317	4323.600881	0.026360	0.027349
RS	28	0.823208	1.186103	4420.213036	0.026949	0.028718
RS	29	0.899481	1.186103	4488.279529	0.027364	0.029924
RS	30	0.982055	1.139649	4710.922117	0.028721	0.032183
RS	31	1.071452	1.139649	4715.832883	0.028751	0.033006
RS	32	1.168234	1.072911	4967.991893	0.030289	0.035500
RS	33	1.273012	1.072911	4877.396173	0.029736	0.035582
RS	34	1.386447	1.008404	5035.598569	0.030701	0.037338
RS	35	1.509253	1.008404	4824.303178	0.029413	0.036350
RS	36	1.642206	0.958342	4796.885899	0.029245	0.036566
RS	37	1.786142	0.958342	4465.081286	0.027223	0.034423
RS	38	1.941970	0.926161	4234.635234	0.025818	0.032893
RS	39	2.110672	0.926161	3816.123758	0.023266	0.029855
RS	40	2.293312	0.910518	3439.276571	0.020968	0.027024
RS	41	2.491041	0.910518	2991.521515	0.018239	0.023599
RS	42	2.705106	0.908306	2560.830019	0.015613	0.020248
RS	43	2.936857	0.908306	2143.618651	0.013069	0.016981
RS	44	3.187754	0.915933	1744.031495	0.010633	0.013833
RS	45	3.459380	0.915933	1400.203251	0.008537	0.011116
RS	46	3.753446	0.929342	1083.425545	0.006605	0.008611
RS	47	4.071808	0.929342	830.449667	0.005063	0.006606
RS	48	4.416471	0.944095	610.730569	0.003723	0.004867
RS	49	4.789610	0.944095	443.947834	0.002707	0.003544
RS	50	5.193577	0.956256	309.113106	0.001885	0.002474
RS	51	5.630918	0.956256	211.065014	0.001287	0.001693
RS	52	6.104392	0.963810	137.897207	0.000841	0.001110
RS	53	6.616982	0.963810	87.340613	0.000532	0.000705
RS	54	7.171921	0.966961	52.792973	0.000322	0.000428
RS	55	7.772708	0.966961	30.548605	0.000186	0.000248
RS	56	8.423130	0.966961	16.783296	0.000102	0.000137
RS	57	9.127289	0.966961	8.717057	0.000053	0.000071
RS	58	9.889623	0.966660	4.261258	0.000026	0.000035
RS	59	10.714939	0.966660	1.949434	0.000012	0.000016
RS	60	11.608441	0.966660	0.830453	0.000005	0.000007
RS	61	12.575761	0.966660	0.327493	0.000002	0.000003
RS	62	13.622999	0.966660	0.118797	0.000001	0.000001
RS	63	14.756757	0.966660	0.055365	0.000000	0.000000
PA	4+25*2+4+6 0.262337723 0.073754292 14.756757163 1.034073686 3.213727095 2.541550331 1.354404631 0.880140402 0.716209502 0.686222748 0.728380905 0.816459911 0.929729231 1.044677539 1.137631927 1.188316948 1.186102793 1.139649477 1.072911092 1.008404390 0.958341537 0.926161066 0.910518305 0.908305974 0.915933105 0.929342483 0.944094504 0.956255782 0.963810377 0.966961473 0.966660163
//
IT	4414
RD	14
LK	-1193447.843471
QD	-144.998966 -> -110.295767
RI	0.0436063945
TR	0.260007	0.074415
MT	14.874409
MM	C_pi: 1.006745, n_recomb: 166812.595441
RS	0	0.000000	1.025174	1292.881767	0.007751	0.000510
RS	1	0.008275	1.025174	1388.599024	0.008324	0.006429
RS	2	0.017235	1.025174	1490.404988	0.008935	0.013566
RS	3	0.026937	1.025174	1598.516325	0.009583	0.014232
RS	4	0.037441	3.342291	527.485961	0.003162	0.003226
RS	5	0.048815	3.342291	569.367010	0.003413	0.002315
RS	6	0.061130	2.665712	769.969156	0.004616	0.002764
RS	7	0.074464	2.665712	829.782495	0.004974	0.002897
RS	8	0.088901	1.388634	1711.364398	0.010259	0.005943
RS	9	0.104533	1.388634	1832.495882	0.010985	0.006603
RS	10	0.121459	0.887034	3057.561712	0.018329	0.011293
RS	11	0.139786	0.887034	3242.415809	0.019437	0.012481
RS	12	0.159628	0.715704	4241.967682	0.025430	0.016841
RS	13	0.181113	0.715704	4455.349651	0.026709	0.018356
RS	14	0.204376	0.684029	4879.885803	0.029254	0.020765
RS	15	0.229564	0.684029	5089.903501	0.030513	0.022384
RS	16	0.256837	0.726944	4986.425695	0.029892	0.022655
RS	17	0.286366	0.726944	5181.360000	0.031061	0.024255
RS	18	0.318339	0.817615	4783.098522	0.028673	0.023121
RS	19	0.352958	0.817615	4962.146074	0.029747	0.024659
RS	20	0.390441	0.935072	4499.253245	0.026972	0.023069
RS	21	0.431027	0.935072	4663.559899	0.027957	0.024552
RS	22	0.474971	1.055184	4280.460954	0.025660	0.023232
RS	23	0.522551	1.055184	4430.141188	0.026558	0.024679
RS	24	0.574069	1.153179	4189.098503	0.025113	0.024037
RS	25	0.629851	1.153179	4322.121585	0.025910	0.025453
RS	26	0.690248	1.207376	4247.563292	0.025463	0.025731
RS	27	0.755643	1.207376	4357.644780	0.026123	0.027091
RS	28	0.826450	1.206038	4455.435732	0.026709	0.028445
RS	29	0.903117	1.206038	4528.238165	0.027146	0.029658
RS	30	0.986127	1.157959	4760.961246	0.028541	0.031946
RS	31	1.076008	1.157959	4770.796479	0.028600	0.032785
RS	32	1.173326	1.088353	5039.394224	0.030210	0.035353
RS	33	1.278697	1.088353	4952.679534	0.029690	0.035461
RS	34	1.392788	1.020952	5128.427184	0.030744	0.037321
RS	35	1.516321	1.020952	4918.138484	0.029483	0.036363
RS	36	1.650076	0.968548	4903.493700	0.029395	0.036683
RS	37	1.794900	0.968548	4568.343260	0.027386	0.034563
RS	38	1.951709	0.934704	4342.208641	0.026030	0.033108
RS	39	2.121493	0.934704	3915.907874	0.023475	0.030076
RS	40	2.305329	0.918032	3534.916701	0.021191	0.027276
RS	41	2.504376	0.918032	3076.450001	0.018443	0.023839
RS	42	2.719896	0.915357	2636.158935	0.015803	0.020480
RS	43	2.953251	0.915357	2207.659634	0.013234	0.017189
RS	44	3.205916	0.923012	1796.969024	0.010772	0.014013
RS	45	3.479490	0.923012	1443.295288	0.008652	0.011269
RS	46	3.775704	0.936801	1116.927738	0.006696	0.008733
RS	47	4.096429	0.936801	856.529927	0.005135	0.006705
RS	48	4.443696	0.952068	629.976753	0.003777	0.004941
RS	49	4.819700	0.952068	458.206836	0.002747	0.003600
RS	50	5.226820	0.964650	319.138664	0.001913	0.002514
RS	51	5.667630	0.964650	218.061452	0.001307	0.001723
RS	52	6.144918	0.972397	142.549734	0.000855	0.001130
RS	53	6.661703	0.972397	90.351563	0.000542	0.000718
RS	54	7.221253	0.975435	54.655683	0.000328	0.000436
RS	55	7.827108	0.975435	31.643655	0.000190	0.000253
RS	56	8.483100	0.975435	17.393327	0.000104	0.000140
RS	57	9.193376	0.975435	9.037617	0.000054	0.000073
RS	58	9.962430	0.975086	4.419522	0.000026	0.000036
RS	59	10.795126	0.975086	2.022200	0.000012	0.000016
RS	60	11.696729	0.975086	0.861498	0.000005	0.000007
RS	61	12.672943	0.975086	0.339704	0.000002	0.000003
RS	62	13.729941	0.975086	0.123194	0.000001	0.000001
RS	63	14.874409	0.975086	0.057371	0.000000	0.000000
PA	4+25*2+4+6 0.260006830 0.074414551 14.874408616 1.025174493 3.342291381 2.665712488 1.388633646 0.887033601 0.715704060 0.684029089 0.726944350 0.817615408 0.935072238 1.055184330 1.153178978 1.207376239 1.206038070 1.157958626 1.088353407 1.020951551 0.968547569 0.934703918 0.918032087 0.915357071 0.923011965 0.936800614 0.952068080 0.964650343 0.972397181 0.975435260 0.975086194
//
IT	4133
RD	15
LK	-1193379.378203
QD	-138.829999 -> -106.374625
RI	0.0435653131
TR	0.257690	0.075032
MT	14.996885
MM	C_pi: 1.015476, n_recomb: 169550.180350
RS	0	0.000000	1.017665	1325.173878	0.007816	0.000512
RS	1	0.008289	1.017665	1423.360999	0.008395	0.006441
RS	2	0.017266	1.017665	1527.789451	0.009011	0.013601
RS	3	0.026986	1.017665	1638.678842	0.009665	0.014367
RS	4	0.037512	3.462239	518.254526	0.003057	0.003134
RS	5	0.048911	3.462239	559.541888	0.003300	0.002259
RS	6	0.061255	2.789031	749.404104	0.004420	0.002671
RS	7	0.074622	2.789031	807.904667	0.004765	0.002793
RS	8	0.089097	1.422721	1702.182281	0.010039	0.005849
RS	9	0.104772	1.422721	1823.365391	0.010754	0.006486
RS	10	0.121746	0.894348	3092.506080	0.018239	0.011267
RS	11	0.140127	0.894348	3280.286314	0.019347	0.012437
RS	12	0.160032	0.715853	4326.646630	0.025518	0.016909
RS	13	0.181586	0.715853	4544.478119	0.026803	0.018418
RS	14	0.204928	0.682510	4989.539122	0.029428	0.020878
RS	15	0.230204	0.682510	5203.849865	0.030692	0.022500
RS	16	0.257576	0.726061	5092.527265	0.030036	0.022742
RS	17	0.287216	0.726061	5291.234988	0.031207	0.024350
RS	18	0.319314	0.819090	4869.736617	0.028722	0.023138
RS	19	0.354072	0.819090	5052.253753	0.029798	0.024687
RS	20	0.391711	0.940438	4563.598186	0.026916	0.023006
RS	21	0.432471	0.940438	4731.252164	0.027905	0.024497
RS	22	0.476609	1.065428	4326.797987	0.025519	0.023095
RS	23	0.524406	1.065428	4479.841458	0.026422	0.024548
RS	24	0.576164	1.168272	4223.960662	0.024913	0.023839
RS	25	0.632214	1.168272	4360.553083	0.025718	0.025258
RS	26	0.692909	1.225942	4278.427244	0.025234	0.025490
RS	27	0.758636	1.225942	4392.515441	0.025907	0.026854
RS	28	0.829810	1.225579	4491.021604	0.026488	0.028191
RS	29	0.906885	1.225579	4568.383857	0.026944	0.029411
RS	30	0.990349	1.176057	4810.294178	0.028371	0.031723
RS	31	1.080731	1.176057	4824.898358	0.028457	0.032576
RS	32	1.178605	1.103791	5108.841555	0.030132	0.035210
RS	33	1.284592	1.103791	5025.974332	0.029643	0.035343
RS	34	1.399365	1.033678	5218.324902	0.030777	0.037297
RS	35	1.523652	1.033678	5009.225467	0.029544	0.036369
RS	36	1.658241	0.979075	5006.868485	0.029530	0.036786
RS	37	1.803987	0.979075	4668.780691	0.027536	0.034690
RS	38	1.961814	0.943662	4446.996428	0.026228	0.033306
RS	39	2.132724	0.943662	4013.437795	0.023671	0.030282
RS	40	2.317801	0.926011	3628.673262	0.021402	0.027514
RS	41	2.518219	0.926011	3159.995688	0.018638	0.024067
RS	42	2.735251	0.922893	2710.524894	0.015987	0.020704
RS	43	2.970274	0.922893	2271.100793	0.013395	0.017391
RS	44	3.224778	0.930574	1849.605295	0.010909	0.014189
RS	45	3.500378	0.930574	1486.287654	0.008766	0.011419
RS	46	3.798824	0.944727	1150.477284	0.006785	0.008853
RS	47	4.122009	0.944727	882.732391	0.005206	0.006803
RS	48	4.471983	0.960491	649.382390	0.003830	0.005015
RS	49	4.850968	0.960491	472.628092	0.002788	0.003657
RS	50	5.261369	0.973475	329.313296	0.001942	0.002556
RS	51	5.705788	0.973475	225.181292	0.001328	0.001752
RS	52	6.187047	0.981398	147.298747	0.000869	0.001150
RS	53	6.708198	0.981398	93.432098	0.000551	0.000732
RS	54	7.272550	0.984325	56.565859	0.000334	0.000445
RS	55	7.883682	0.984325	32.768964	0.000193	0.000258
RS	56	8.545473	0.984325	18.021472	0.000106	0.000143
RS	57	9.262121	0.984325	9.368324	0.000055	0.000074
RS	58	10.038175	0.983892	4.583197	0.000027	0.000036
RS	59	10.878558	0.983892	2.097508	0.000012	0.000017
RS	60	11.788602	0.983892	0.893644	0.000005	0.000007
RS	61	12.774083	0.983892	0.352352	0.000002	0.000003
RS	62	13.841254	0.983892	0.127749	0.000001	0.000001
RS	63	14.996885	0.983892	0.059447	0.000000	0.000000
PA	4+25*2+4+6 0.257690122 0.075031611 14.996884855 1.017665401 3.462238592 2.789030570 1.422721237 0.894347608 0.715852855 0.682509787 0.726061473 0.819089894 0.940437924 1.065428486 1.168272046 1.225942117 1.225579417 1.176057252 1.103790610 1.033678199 0.979074738 0.943661628 0.926011427 0.922893270 0.930574216 0.944726883 0.960491479 0.973474736 0.981398043 0.984324705 0.983891614
//
IT	4900
RD	16
LK	-1193315.086826
QD	-133.335586 -> -102.642742
RI	0.0435155795
TR	0.255419	0.075618
MT	15.120559
MM	C_pi: 1.024208, n_recomb: 172239.586326
RS	0	0.000000	1.011383	1355.985852	0.007873	0.000513
RS	1	0.008303	1.011383	1456.550480	0.008457	0.006450
RS	2	0.017296	1.011383	1563.505256	0.009078	0.013630
RS	3	0.027036	1.011383	1677.072903	0.009737	0.014489
RS	4	0.037584	3.573158	510.830409	0.002966	0.003056
RS	5	0.049008	3.573158	551.654757	0.003203	0.002211
RS	6	0.061380	2.911233	730.708443	0.004242	0.002585
RS	7	0.074780	2.911233	788.011349	0.004575	0.002698
RS	8	0.089293	1.456615	1693.283815	0.009831	0.005758
RS	9	0.105010	1.456615	1814.507498	0.010535	0.006374
RS	10	0.122033	0.901987	3125.099127	0.018144	0.011236
RS	11	0.140469	0.901987	3315.699200	0.019251	0.012390
RS	12	0.160436	0.716541	4407.195676	0.025588	0.016965
RS	13	0.182061	0.716541	4629.383418	0.026878	0.018467
RS	14	0.205481	0.681544	5094.901560	0.029580	0.020976
RS	15	0.230846	0.681544	5313.460886	0.030849	0.022600
RS	16	0.258318	0.725619	5195.348923	0.030164	0.022819
RS	17	0.288070	0.725619	5397.818622	0.031339	0.024435
RS	18	0.320292	0.820789	4954.533323	0.028765	0.023154
RS	19	0.355191	0.820789	5140.517324	0.029845	0.024712
RS	20	0.392987	0.945743	4627.444654	0.026866	0.022948
RS	21	0.433921	0.945743	4798.432350	0.027859	0.024449
RS	22	0.478254	1.075329	4373.602641	0.025393	0.022971
RS	23	0.526268	1.075329	4529.969236	0.026300	0.024430
RS	24	0.578269	1.182823	4259.778175	0.024732	0.023658
RS	25	0.634588	1.182823	4399.859573	0.025545	0.025081
RS	26	0.695583	1.243905	4310.248603	0.025025	0.025269
RS	27	0.761643	1.243905	4428.214541	0.025710	0.026636
RS	28	0.833188	1.244594	4527.066931	0.026284	0.027956
RS	29	0.910674	1.244594	4608.822334	0.026758	0.029182
RS	30	0.994593	1.193794	4859.148889	0.028212	0.031512
RS	31	1.085481	1.193794	4878.367609	0.028323	0.032380
RS	32	1.183915	1.119052	5176.706350	0.030055	0.035072
RS	33	1.290522	1.119052	5097.632682	0.029596	0.035229
RS	34	1.405982	1.046398	5305.743319	0.030804	0.037268
RS	35	1.531028	1.046398	5097.968483	0.029598	0.036370
RS	36	1.666458	0.989724	5107.457139	0.029653	0.036876
RS	37	1.813132	0.989724	4766.772038	0.027675	0.034805
RS	38	1.971986	0.952826	4549.359844	0.026413	0.033489
RS	39	2.144029	0.952826	4109.002572	0.023856	0.030476
RS	40	2.330358	0.934242	3720.792230	0.021602	0.027739
RS	41	2.532158	0.934242	3242.344250	0.018825	0.024285
RS	42	2.750715	0.930694	2784.075576	0.016164	0.020918
RS	43	2.987418	0.930694	2334.046674	0.013551	0.017585
RS	44	3.243777	0.938392	1902.020829	0.011043	0.014360
RS	45	3.521421	0.938392	1529.232921	0.008879	0.011566
RS	46	3.822119	0.952890	1184.109271	0.006875	0.008972
RS	47	4.147785	0.952890	909.078010	0.005278	0.006900
RS	48	4.500492	0.969124	668.963497	0.003884	0.005089
RS	49	4.882485	0.969124	487.219927	0.002829	0.003714
RS	50	5.296197	0.982478	339.643550	0.001972	0.002597
RS	51	5.744260	0.982478	232.427131	0.001349	0.001782
RS	52	6.229528	0.990538	152.147619	0.000883	0.001171
RS	53	6.755088	0.990538	96.582691	0.000561	0.000746
RS	54	7.324288	0.993280	58.525993	0.000340	0.000453
RS	55	7.940750	0.993280	33.923845	0.000197	0.000264
RS	56	8.608399	0.993280	18.666132	0.000108	0.000146
RS	57	9.331485	0.993280	9.707686	0.000056	0.000076
RS	58	10.114611	0.992849	4.750858	0.000028	0.000037
RS	59	10.962762	0.992849	2.174776	0.000013	0.000017
RS	60	11.881338	0.992849	0.926678	0.000005	0.000007
RS	61	12.876187	0.992849	0.365369	0.000002	0.000003
RS	62	13.953641	0.992849	0.132442	0.000001	0.000001
RS	63	15.120559	0.992849	0.061590	0.000000	0.000000
PA	4+25*2+4+6 0.255419477 0.075617653 15.120559069 1.011383217 3.573157573 2.911233321 1.456614927 0.901986540 0.716541007 0.681544107 0.725618579 0.820789080 0.945743479 1.075328582 1.182823276 1.243904930 1.244593514 1.193793848 1.119051896 1.046398371 0.989723796 0.952825776 0.934241602 0.930693947 0.938392337 0.952889822 0.969124284 0.982477912 0.990538375 0.993280144 0.992848683
//
IT	5149
RD	17
LK	-1193254.476915
QD	-128.414125 -> -99.462756
RI	0.0434612928
TR	0.253185	0.076171
MT	15.246338
MM	C_pi: 1.032963, n_recomb: 174879.507229
RS	0	0.000000	1.006094	1385.504580	0.007923	0.000514
RS	1	0.008317	1.006094	1488.367708	0.008511	0.006455
RS	2	0.017327	1.006094	1597.766690	0.009136	0.013653
RS	3	0.027085	1.006094	1713.927509	0.009801	0.014600
RS	4	0.037656	3.674794	505.031902	0.002888	0.002990
RS	5	0.049105	3.674794	545.512636	0.003119	0.002170
RS	6	0.061507	3.032039	713.706908	0.004081	0.002507
RS	7	0.074940	3.032039	769.919059	0.004403	0.002611
RS	8	0.089491	1.490222	1684.767892	0.009634	0.005671
RS	9	0.105252	1.490222	1806.030725	0.010327	0.006268
RS	10	0.122323	0.909880	3155.639281	0.018045	0.011201
RS	11	0.140815	0.909880	3348.965032	0.019150	0.012339
RS	12	0.160845	0.717690	4483.963850	0.025640	0.017010
RS	13	0.182540	0.717690	4710.422377	0.026935	0.018506
RS	14	0.206040	0.681064	5196.228689	0.029713	0.021062
RS	15	0.231495	0.681064	5418.995495	0.030987	0.022688
RS	16	0.259067	0.725575	5294.993669	0.030278	0.022888
RS	17	0.288933	0.725575	5501.213769	0.031457	0.024510
RS	18	0.321282	0.822703	5037.483771	0.028805	0.023167
RS	19	0.356322	0.822703	5226.929684	0.029889	0.024734
RS	20	0.394276	0.951014	4690.682996	0.026822	0.022896
RS	21	0.435388	0.951014	4864.989266	0.027819	0.024404
RS	22	0.479918	1.084946	4420.653855	0.025278	0.022857
RS	23	0.528153	1.084946	4580.305777	0.026191	0.024321
RS	24	0.580399	1.196914	4296.286300	0.024567	0.023492
RS	25	0.636991	1.196914	4439.784224	0.025388	0.024918
RS	26	0.698290	1.261355	4342.752832	0.024833	0.025064
RS	27	0.764688	1.261355	4464.481868	0.025529	0.026434
RS	28	0.836608	1.263169	4563.331735	0.026094	0.027736
RS	29	0.914510	1.263169	4649.332602	0.026586	0.028969
RS	30	0.998891	1.211243	4907.370806	0.028061	0.031313
RS	31	1.090291	1.211243	4931.066687	0.028197	0.032195
RS	32	1.189293	1.134198	5242.902929	0.029980	0.034936
RS	33	1.296530	1.134198	5167.578153	0.029549	0.035117
RS	34	1.412685	1.059156	5390.656616	0.030825	0.037234
RS	35	1.538502	1.059156	5184.337261	0.029645	0.036366
RS	36	1.674784	1.000527	5205.236608	0.029765	0.036954
RS	37	1.822401	1.000527	4862.281690	0.027804	0.034910
RS	38	1.982296	0.962220	4649.254460	0.026585	0.033658
RS	39	2.155491	0.962220	4202.544622	0.024031	0.030657
RS	40	2.343090	0.942742	3811.201052	0.021793	0.027952
RS	41	2.546294	0.942742	3323.416709	0.019004	0.024493
RS	42	2.766398	0.938778	2856.725792	0.016335	0.021125
RS	43	3.004810	0.938778	2396.413385	0.013703	0.017773
RS	44	3.263051	0.946490	1954.129506	0.011174	0.014527
RS	45	3.542772	0.946490	1572.054136	0.008989	0.011710
RS	46	3.845758	0.961315	1217.757645	0.006963	0.009089
RS	47	4.173945	0.961315	935.510473	0.005349	0.006995
RS	48	4.529429	0.977999	688.671641	0.003938	0.005162
RS	49	4.914480	0.977999	501.944288	0.002870	0.003771
RS	50	5.331558	0.991702	350.098606	0.002002	0.002638
RS	51	5.783326	0.991702	239.777085	0.001371	0.001813
RS	52	6.272669	0.999888	157.078529	0.000898	0.001191
RS	53	6.802714	0.999888	99.792898	0.000571	0.000760
RS	54	7.376845	1.002428	60.528080	0.000346	0.000462
RS	55	7.998729	1.002428	35.105113	0.000201	0.000269
RS	56	8.672338	1.002428	19.326404	0.000111	0.000149
RS	57	9.401974	1.002428	10.055700	0.000058	0.000077
RS	58	10.192297	1.001979	4.923050	0.000028	0.000038
RS	59	11.048356	1.001979	2.254176	0.000013	0.000017
RS	60	11.975616	1.001979	0.960636	0.000005	0.000007
RS	61	12.980001	1.001979	0.378752	0.000002	0.000003
RS	62	14.067926	1.001979	0.137268	0.000001	0.000001
RS	63	15.246338	1.001979	0.063793	0.000000	0.000000
PA	4+25*2+4+6 0.253185115 0.076171132 15.246338293 1.006094215 3.674793503 3.032038665 1.490221606 0.909879748 0.717690055 0.681064347 0.725574983 0.822702941 0.951013577 1.084946358 1.196914040 1.261355408 1.263169373 1.211242923 1.134198289 1.059155822 1.000526908 0.962219994 0.942742272 0.938777905 0.946489579 0.961314697 0.977998730 0.991702439 0.999888058 1.002427889 1.001978548
//
IT	4151
RD	18
LK	-1193197.285054
QD	-123.988817 -> -96.633410
RI	0.0434031982
TR	0.250990	0.076695
MT	15.373687
MM	C_pi: 1.041722, n_recomb: 177471.482939
RS	0	0.000000	1.001695	1413.768925	0.007966	0.000515
RS	1	0.008332	1.001695	1518.853267	0.008558	0.006458
RS	2	0.017358	1.001695	1630.616100	0.009188	0.013672
RS	3	0.027135	1.001695	1749.286828	0.009857	0.014701
RS	4	0.037728	3.767082	500.692271	0.002821	0.002936
RS	5	0.049203	3.767082	540.937421	0.003048	0.002137
RS	6	0.061634	3.151253	698.224529	0.003934	0.002435
RS	7	0.075101	3.151253	753.442796	0.004245	0.002532
RS	8	0.089690	1.523500	1676.649198	0.009447	0.005587
RS	9	0.105494	1.523500	1797.952050	0.010131	0.006166
RS	10	0.122615	0.917965	3184.362509	0.017943	0.011163
RS	11	0.141163	0.917965	3380.326648	0.019047	0.012286
RS	12	0.161256	0.719234	4557.214790	0.025679	0.017046
RS	13	0.183022	0.719234	4787.861507	0.026978	0.018535
RS	14	0.206603	0.681008	5293.734508	0.029829	0.021137
RS	15	0.232148	0.681008	5520.668158	0.031107	0.022764
RS	16	0.259822	0.725874	5391.646354	0.030380	0.022948
RS	17	0.289801	0.725874	5601.603343	0.031563	0.024576
RS	18	0.322278	0.824797	5118.668554	0.028842	0.023179
RS	19	0.357461	0.824797	5311.568147	0.029929	0.024753
RS	20	0.395575	0.956242	4753.278967	0.026783	0.022848
RS	21	0.436864	0.956242	4930.886566	0.027784	0.024363
RS	22	0.481594	1.094290	4467.870871	0.025175	0.022753
RS	23	0.530051	1.094290	4630.771137	0.026093	0.024222
RS	24	0.582545	1.210567	4333.348384	0.024417	0.023339
RS	25	0.639412	1.210567	4480.196070	0.025245	0.024769
RS	26	0.701017	1.278316	4375.810061	0.024656	0.024875
RS	27	0.767755	1.278316	4501.198219	0.025363	0.026248
RS	28	0.840054	1.281316	4599.753330	0.025918	0.027530
RS	29	0.918376	1.281316	4689.864646	0.026426	0.028769
RS	30	1.003224	1.228402	4954.973895	0.027920	0.031124
RS	31	1.095141	1.228402	4983.019144	0.028078	0.032020
RS	32	1.194716	1.149213	5307.533205	0.029906	0.034805
RS	33	1.302588	1.149213	5235.910790	0.029503	0.035010
RS	34	1.419447	1.071922	5473.215323	0.030840	0.037196
RS	35	1.546042	1.071922	5268.465335	0.029686	0.036357
RS	36	1.683185	1.011446	5300.360905	0.029866	0.037023
RS	37	1.831754	1.011446	4955.434072	0.027922	0.035005
RS	38	1.992702	0.971799	4746.793989	0.026747	0.033815
RS	39	2.167059	0.971799	4294.145300	0.024196	0.030827
RS	40	2.355943	0.951464	3899.958281	0.021975	0.028154
RS	41	2.560564	0.951464	3403.245728	0.019176	0.024691
RS	42	2.782234	0.947095	2928.485733	0.016501	0.021323
RS	43	3.022372	0.947095	2458.196857	0.013851	0.017956
RS	44	3.282518	0.954815	2005.918182	0.011303	0.014689
RS	45	3.564338	0.954815	1614.732577	0.009099	0.011851
RS	46	3.869639	0.969955	1251.398192	0.007051	0.009204
RS	47	4.200377	0.969955	962.007607	0.005421	0.007090
RS	48	4.558670	0.987071	708.486817	0.003992	0.005235
RS	49	4.946815	0.987071	516.785300	0.002912	0.003828
RS	50	5.367300	1.001108	360.666022	0.002032	0.002680
RS	51	5.822817	1.001108	247.222400	0.001393	0.001843
RS	52	6.316287	1.009400	162.086511	0.000913	0.001212
RS	53	6.850871	1.009400	103.059161	0.000581	0.000773
RS	54	7.429995	1.011715	62.570035	0.000353	0.000471
RS	55	8.057370	1.011715	36.311266	0.000205	0.000274
RS	56	8.737015	1.011715	20.001293	0.000113	0.000152
RS	57	9.473287	1.011715	10.411757	0.000059	0.000079
RS	58	10.270902	1.011260	5.099331	0.000029	0.000039
RS	59	11.134972	1.011260	2.335543	0.000013	0.000018
RS	60	12.071033	1.011260	0.995466	0.000006	0.000008
RS	61	13.085084	1.011260	0.392488	0.000002	0.000003
RS	62	14.183622	1.011260	0.142224	0.000001	0.000001
RS	63	15.373687	1.011260	0.066055	0.000000	0.000001
PA	4+25*2+4+6 0.250990414 0.076694812 15.373687245 1.001694971 3.767082486 3.151252618 1.523500099 0.917965246 0.719233815 0.681007514 0.725874257 0.824797014 0.956241731 1.094289568 1.210567117 1.278316011 1.281316253 1.228402398 1.149213293 1.071922345 1.011445553 0.971798711 0.951463692 0.947094686 0.954815105 0.969954672 0.987071028 1.001107561 1.009399895 1.011714971 1.011259974
//
IT	4688
RD	19
LK	-1193143.229271
QD	-119.995094 -> -94.107628
RI	0.0433414812
TR	0.248836	0.077191
MT	15.502356
MM	C_pi: 1.050479, n_recomb: 180016.911969
RS	0	0.000000	0.998057	1440.876871	0.008004	0.000516
RS	1	0.008346	0.998057	1548.111049	0.008600	0.006459
RS	2	0.017388	0.998057	1662.163524	0.009233	0.013686
RS	3	0.027186	0.998057	1783.267264	0.009906	0.014792
RS	4	0.037800	3.849927	497.687894	0.002765	0.002891
RS	5	0.049301	3.849927	537.797264	0.002987	0.002110
RS	6	0.061762	3.268677	684.114885	0.003800	0.002369
RS	7	0.075262	3.268677	738.427856	0.004102	0.002459
RS	8	0.089889	1.556430	1668.922816	0.009271	0.005507
RS	9	0.105737	1.556430	1790.267967	0.009945	0.006070
RS	10	0.122908	0.926201	3211.446915	0.017840	0.011123
RS	11	0.141512	0.926201	3409.967787	0.018942	0.012231
RS	12	0.161668	0.721118	4627.194745	0.025704	0.017073
RS	13	0.183507	0.721118	4861.950324	0.027008	0.018556
RS	14	0.207168	0.681321	5387.628959	0.029928	0.021202
RS	15	0.232804	0.681321	5618.689616	0.031212	0.022829
RS	16	0.260579	0.726478	5485.424778	0.030472	0.023002
RS	17	0.290673	0.726478	5699.104087	0.031659	0.024635
RS	18	0.323278	0.827055	5198.107203	0.028876	0.023189
RS	19	0.358605	0.827055	5394.450466	0.029966	0.024770
RS	20	0.396879	0.961431	4815.192436	0.026749	0.022805
RS	21	0.438348	0.961431	4996.083155	0.027753	0.024326
RS	22	0.483278	1.103382	4515.145841	0.025082	0.022658
RS	23	0.531958	1.103382	4681.259334	0.026005	0.024132
RS	24	0.584701	1.223811	4370.854137	0.024280	0.023199
RS	25	0.641846	1.223811	4520.990299	0.025114	0.024631
RS	26	0.703759	1.294815	4409.317692	0.024494	0.024699
RS	27	0.770841	1.294815	4538.270533	0.025210	0.026075
RS	28	0.843520	1.299060	4636.255368	0.025755	0.027338
RS	29	0.922266	1.299060	4730.354767	0.026277	0.028583
RS	30	1.007583	1.245284	5001.964404	0.027786	0.030945
RS	31	1.100021	1.245284	5034.241037	0.027965	0.031854
RS	32	1.200174	1.164096	5370.680279	0.029834	0.034678
RS	33	1.308685	1.164096	5302.714109	0.029457	0.034905
RS	34	1.426253	1.084684	5553.556198	0.030850	0.037154
RS	35	1.553632	1.084684	5350.475398	0.029722	0.036345
RS	36	1.691643	1.022458	5392.967005	0.029958	0.037082
RS	37	1.841172	1.022458	5046.341164	0.028033	0.035091
RS	38	2.003181	0.981535	4842.077959	0.026898	0.033960
RS	39	2.178711	0.981535	4383.876837	0.024353	0.030987
RS	40	2.368890	0.960376	3987.112851	0.022149	0.028345
RS	41	2.574941	0.960376	3481.859176	0.019342	0.024882
RS	42	2.798190	0.955613	2999.365192	0.016662	0.021515
RS	43	3.040070	0.955613	2519.394940	0.013995	0.018133
RS	44	3.302138	0.963337	2057.378874	0.011429	0.014848
RS	45	3.586077	0.963337	1657.254509	0.009206	0.011989
RS	46	3.893714	0.978778	1285.014470	0.007138	0.009318
RS	47	4.227026	0.978778	988.552473	0.005491	0.007184
RS	48	4.588156	0.996313	728.392304	0.004046	0.005307
RS	49	4.979426	0.996313	531.728864	0.002954	0.003885
RS	50	5.403350	1.010668	371.333858	0.002063	0.002721
RS	51	5.862655	1.010668	254.754345	0.001415	0.001873
RS	52	6.360293	1.019051	167.165422	0.000929	0.001233
RS	53	6.899464	1.019051	106.377422	0.000591	0.000788
RS	54	7.483633	1.021129	64.648881	0.000359	0.000480
RS	55	8.116557	1.021129	37.540756	0.000209	0.000280
RS	56	8.802304	1.021129	20.690052	0.000115	0.000155
RS	57	9.545282	1.021129	10.775529	0.000060	0.000081
RS	58	10.350269	1.020666	5.279619	0.000029	0.000040
RS	59	11.222440	1.020666	2.418826	0.000013	0.000018
RS	60	12.167401	1.020666	1.031140	0.000006	0.000008
RS	61	13.191228	1.020666	0.406565	0.000002	0.000003
RS	62	14.300503	1.020666	0.147304	0.000001	0.000001
RS	63	15.502356	1.020666	0.068375	0.000000	0.000001
PA	4+25*2+4+6 0.248835892 0.077190563 15.502356487 0.998057224 3.849927146 3.268677481 1.556429870 0.926201385 0.721117680 0.681320879 0.726477897 0.827054521 0.961430688 1.103382418 1.223810524 1.294814662 1.299059700 1.245283653 1.164095541 1.084684299 1.022457791 0.981534530 0.960375815 0.955613405 0.963336793 0.978778446 0.996312675 1.010668471 1.019050830 1.021129281 1.020665951
//
IT	5364
RD	20
LK	-1193092.058316
QD	-116.379337 -> -92.170227
RI	0.0432806361
TR	0.246694	0.077650
MT	15.635444
MM	C_pi: 1.059343, n_recomb: 182514.228415
RS	0	0.000000	0.995154	1466.839173	0.008037	0.000516
RS	1	0.008361	0.995154	1576.157037	0.008636	0.006458
RS	2	0.017420	0.995154	1692.430841	0.009273	0.013695
RS	3	0.027237	0.995154	1815.897310	0.009949	0.014875
RS	4	0.037875	3.923399	495.925036	0.002717	0.002855
RS	5	0.049402	3.923399	535.994015	0.002937	0.002089
RS	6	0.061892	3.384318	671.245643	0.003678	0.002308
RS	7	0.075427	3.384318	724.736572	0.003971	0.002392
RS	8	0.090094	1.589027	1661.637896	0.009104	0.005430
RS	9	0.105987	1.589027	1783.037849	0.009769	0.005978
RS	10	0.123209	0.934608	3237.056499	0.017736	0.011080
RS	11	0.141870	0.934608	3438.067947	0.018837	0.012175
RS	12	0.162092	0.723339	4694.155447	0.025719	0.017093
RS	13	0.184004	0.723339	4932.957312	0.027028	0.018569
RS	14	0.207748	0.682002	5478.157993	0.030015	0.021258
RS	15	0.233477	0.682002	5713.320675	0.031303	0.022885
RS	16	0.261358	0.727404	5576.465172	0.030554	0.023049
RS	17	0.291569	0.727404	5793.864392	0.031745	0.024687
RS	18	0.324307	0.829519	5275.872736	0.028907	0.023198
RS	19	0.359781	0.829519	5475.659515	0.030001	0.024785
RS	20	0.398221	0.966664	4876.385477	0.026718	0.022764
RS	21	0.439875	0.966664	5060.550592	0.027727	0.024292
RS	22	0.485011	1.112348	4562.369906	0.024997	0.022570
RS	23	0.533921	1.112348	4731.672201	0.025925	0.024049
RS	24	0.586920	1.236803	4408.637930	0.024155	0.023069
RS	25	0.644350	1.236803	4562.014839	0.024995	0.024505
RS	26	0.706582	1.311028	4443.104370	0.024344	0.024535
RS	27	0.774016	1.311028	4575.544423	0.025070	0.025914
RS	28	0.847089	1.316581	4672.684874	0.025602	0.027157
RS	29	0.926270	1.316581	4770.669640	0.026139	0.028408
RS	30	1.012072	1.262064	5048.215578	0.027659	0.030774
RS	31	1.105047	1.262064	5084.625593	0.027859	0.031696
RS	32	1.205795	1.179011	5432.254806	0.029763	0.034554
RS	33	1.314966	1.179011	5367.914107	0.029411	0.034803
RS	34	1.433265	1.097596	5631.605107	0.030856	0.037111
RS	35	1.561454	1.097596	5430.301869	0.029753	0.036330
RS	36	1.700360	1.033708	5482.978834	0.030041	0.037133
RS	37	1.850880	1.033708	5134.929297	0.028134	0.035169
RS	38	2.013984	0.991566	4935.008470	0.027039	0.034095
RS	39	2.190724	0.991566	4471.643633	0.024500	0.031138
RS	40	2.382240	0.969619	4072.540388	0.022314	0.028527
RS	41	2.589768	0.969619	3559.142066	0.019501	0.025064
RS	42	2.814647	0.964479	3069.239420	0.016816	0.021700
RS	43	3.058327	0.964479	2579.897598	0.014135	0.018305
RS	44	3.322380	0.972211	2108.396381	0.011552	0.015003
RS	45	3.608509	0.972211	1699.525417	0.009312	0.012124
RS	46	3.918559	0.987953	1318.522183	0.007224	0.009430
RS	47	4.254532	0.987953	1015.079526	0.005562	0.007277
RS	48	4.618594	1.005898	748.336239	0.004100	0.005379
RS	49	5.013093	1.005898	546.736097	0.002996	0.003941
RS	50	5.440574	1.020568	382.072305	0.002093	0.002763
RS	51	5.903795	1.020568	262.351691	0.001437	0.001903
RS	52	6.405744	1.029041	172.298624	0.000944	0.001254
RS	53	6.949658	1.029041	109.737193	0.000601	0.000802
RS	54	7.539046	1.030911	66.756365	0.000366	0.000489
RS	55	8.177711	1.030911	38.789599	0.000213	0.000285
RS	56	8.869770	1.030911	21.390918	0.000117	0.000158
RS	57	9.619690	1.030911	11.146310	0.000061	0.000082
RS	58	10.432307	1.030399	5.463793	0.000030	0.000040
RS	59	11.312863	1.030399	2.503929	0.000014	0.000019
RS	60	12.267038	1.030399	1.067593	0.000006	0.000008
RS	61	13.300988	1.030399	0.420944	0.000002	0.000003
RS	62	14.421380	1.030399	0.152489	0.000001	0.000001
RS	63	15.635444	1.030399	0.070738	0.000000	0.000001
PA	4+25*2+4+6 0.246694287 0.077650249 15.635443848 0.995154406 3.923398607 3.384318244 1.589026994 0.934607698 0.723338988 0.682001500 0.727404202 0.829518546 0.966664306 1.112347606 1.236802866 1.311027999 1.316581178 1.262064371 1.179010579 1.097595671 1.033707546 0.991566330 0.969618934 0.964478503 0.972210608 0.987952954 1.005898461 1.020568220 1.029041372 1.030911350 1.030398624
//
IT	4210
RD	21
LK	-1193043.679882
QD	-113.106915 -> -89.831776
RI	0.0432092981
TR	0.244624	0.078096
MT	15.765797
MM	C_pi: 1.068073, n_recomb: 184972.719891
RS	0	0.000000	0.992934	1491.601866	0.008064	0.000516
RS	1	0.008375	0.992934	1602.922971	0.008666	0.006453
RS	2	0.017451	0.992934	1721.333993	0.009306	0.013701
RS	3	0.027287	0.992934	1847.075547	0.009986	0.014951
RS	4	0.037947	3.987867	495.242714	0.002677	0.002827
RS	5	0.049500	3.987867	535.351458	0.002894	0.002073
RS	6	0.062020	3.498149	659.426059	0.003565	0.002251
RS	7	0.075588	3.498149	712.160774	0.003850	0.002330
RS	8	0.090293	1.621269	1654.634624	0.008945	0.005356
RS	9	0.106230	1.621269	1776.082041	0.009602	0.005890
RS	10	0.123501	0.943100	3261.174402	0.017631	0.011036
RS	11	0.142219	0.943100	3464.588921	0.018730	0.012118
RS	12	0.162504	0.725798	4758.143672	0.025723	0.017106
RS	13	0.184488	0.725798	5000.904663	0.027036	0.018576
RS	14	0.208313	0.682939	5565.400778	0.030088	0.021304
RS	15	0.234133	0.682939	5804.616650	0.031381	0.022933
RS	16	0.262116	0.728522	5664.922413	0.030626	0.023090
RS	17	0.292442	0.728522	5886.016785	0.031821	0.024733
RS	18	0.325308	0.832044	5352.098088	0.028935	0.023205
RS	19	0.360926	0.832044	5555.308000	0.030033	0.024798
RS	20	0.399527	0.971767	4937.009954	0.026690	0.022728
RS	21	0.441361	0.971767	5124.423212	0.027704	0.024261
RS	22	0.486699	1.120972	4609.701229	0.024921	0.022490
RS	23	0.535833	1.120972	4782.153778	0.025853	0.023973
RS	24	0.589082	1.249286	4446.885561	0.024041	0.022949
RS	25	0.646791	1.249286	4603.444618	0.024887	0.024388
RS	26	0.709333	1.326658	4477.394547	0.024206	0.024383
RS	27	0.777112	1.326658	4613.235913	0.024940	0.025766
RS	28	0.850568	1.333546	4709.368545	0.025460	0.026988
RS	29	0.930175	1.333546	4811.125848	0.026010	0.028245
RS	30	1.016449	1.278391	5094.178475	0.027540	0.030613
RS	31	1.109949	1.278391	5134.605063	0.027759	0.031548
RS	32	1.211278	1.193595	5492.847370	0.029695	0.034435
RS	33	1.321094	1.193595	5432.062768	0.029367	0.034705
RS	34	1.440107	1.110291	5708.038340	0.030859	0.037065
RS	35	1.569086	1.110291	5508.555997	0.029780	0.036312
RS	36	1.708868	1.044827	5571.079141	0.030118	0.037178
RS	37	1.860355	1.044827	5221.791810	0.028230	0.035240
RS	38	2.024529	1.001524	5026.179606	0.027173	0.034220
RS	39	2.202453	1.001524	4557.942018	0.024641	0.031280
RS	40	2.395276	0.978814	4156.713946	0.022472	0.028700
RS	41	2.604249	0.978814	3635.473432	0.019654	0.025238
RS	42	2.830722	0.973301	3138.440488	0.016967	0.021878
RS	43	3.076161	0.973301	2639.961188	0.014272	0.018471
RS	44	3.342156	0.981032	2159.189972	0.011673	0.015153
RS	45	3.630427	0.981032	1741.707835	0.009416	0.012257
RS	46	3.942839	0.997054	1352.054345	0.007309	0.009540
RS	47	4.281415	0.997054	1041.683199	0.005632	0.007368
RS	48	4.648346	1.015384	768.393116	0.004154	0.005450
RS	49	5.046007	1.015384	561.857284	0.003038	0.003997
RS	50	5.476970	1.030332	392.922334	0.002124	0.002804
RS	51	5.944026	1.030332	270.039352	0.001460	0.001934
RS	52	6.450195	1.038841	177.507588	0.000960	0.001275
RS	53	6.998756	1.038841	113.148541	0.000612	0.000816
RS	54	7.593256	1.040447	68.900434	0.000372	0.000498
RS	55	8.237544	1.040447	40.059323	0.000217	0.000291
RS	56	8.935790	1.040447	22.103006	0.000119	0.000161
RS	57	9.692512	1.040447	11.522731	0.000062	0.000084
RS	58	10.512606	1.039981	5.650275	0.000031	0.000041
RS	59	11.401382	1.039981	2.590214	0.000014	0.000019
RS	60	12.364590	1.039981	1.104601	0.000006	0.000008
RS	61	13.408464	1.039981	0.435561	0.000002	0.000003
RS	62	14.539759	1.039981	0.157768	0.000001	0.000001
RS	63	15.765797	1.039981	0.073148	0.000000	0.000001
PA	4+25*2+4+6 0.244624152 0.078096197 15.765796870 0.992933622 3.987867141 3.498148646 1.621268947 0.943099667 0.725798231 0.682938737 0.728522457 0.832043707 0.971766928 1.120972051 1.249285590 1.326657921 1.333546078 1.278391183 1.193595069 1.110290641 1.044826614 1.001523829 0.978814158 0.973301209 0.981031725 0.997054464 1.015383955 1.030331776 1.038841336 1.040446958 1.039980895
//
IT	4390
RD	22
LK	-1192997.647393
QD	-110.121645 -> -88.009994
RI	0.0431357080
TR	0.242597	0.078520
MT	15.896611
MM	C_pi: 1.076765, n_recomb: 187387.287816
RS	0	0.000000	0.991199	1515.424969	0.008087	0.000517
RS	1	0.008389	0.991199	1628.690094	0.008692	0.006448
RS	2	0.017481	0.991199	1749.176672	0.009335	0.013704
RS	3	0.027337	0.991199	1877.129319	0.010017	0.015018
RS	4	0.038019	4.043094	495.622840	0.002645	0.002805
RS	5	0.049597	4.043094	535.852597	0.002860	0.002061
RS	6	0.062146	3.609758	648.628364	0.003461	0.002199
RS	7	0.075749	3.609758	700.674529	0.003739	0.002272
RS	8	0.090492	1.653033	1648.061883	0.008795	0.005286
RS	9	0.106472	1.653033	1769.565244	0.009443	0.005806
RS	10	0.123793	0.951631	3284.099063	0.017526	0.010991
RS	11	0.142566	0.951631	3489.848466	0.018624	0.012061
RS	12	0.162915	0.728465	4819.484244	0.025719	0.017113
RS	13	0.184970	0.728465	5066.130172	0.027036	0.018577
RS	14	0.208876	0.684117	5649.574026	0.030149	0.021344
RS	15	0.234787	0.684117	5892.800450	0.031447	0.022973
RS	16	0.262872	0.729841	5750.846783	0.030690	0.023126
RS	17	0.293312	0.729841	5975.614241	0.031889	0.024772
RS	18	0.326307	0.834669	5426.696196	0.028960	0.023210
RS	19	0.362069	0.834669	5633.310271	0.030062	0.024809
RS	20	0.400831	0.976818	4996.858896	0.026666	0.022693
RS	21	0.442845	0.976818	5187.495740	0.027683	0.024232
RS	22	0.488384	1.129376	4656.858669	0.024852	0.022416
RS	23	0.537742	1.129376	4832.426038	0.025788	0.023903
RS	24	0.591241	1.261418	4485.252753	0.023936	0.022838
RS	25	0.649228	1.261418	4644.941388	0.024788	0.024279
RS	26	0.712080	1.341885	4511.826529	0.024078	0.024241
RS	27	0.780204	1.341885	4650.993215	0.024820	0.025626
RS	28	0.854043	1.350149	4745.917373	0.025327	0.026828
RS	29	0.934076	1.350149	4851.349866	0.025889	0.028091
RS	30	1.020823	1.294454	5139.473328	0.027427	0.030460
RS	31	1.114847	1.294454	5183.819896	0.027664	0.031406
RS	32	1.216759	1.208030	5552.080752	0.029629	0.034318
RS	33	1.327220	1.208030	5494.807781	0.029323	0.034609
RS	34	1.446947	1.122938	5782.501010	0.030859	0.037017
RS	35	1.576718	1.122938	5584.909718	0.029804	0.036292
RS	36	1.717375	1.055975	5656.935368	0.030188	0.037216
RS	37	1.869832	1.055975	5306.624704	0.028319	0.035305
RS	38	2.035078	1.011559	5115.297693	0.027298	0.034337
RS	39	2.214186	1.011559	4642.506158	0.024775	0.031414
RS	40	2.408319	0.988114	4239.368308	0.022624	0.028865
RS	41	2.618738	0.988114	3710.619817	0.019802	0.025406
RS	42	2.846809	0.982237	3206.749980	0.017113	0.022050
RS	43	3.094012	0.982237	2699.399399	0.014405	0.018633
RS	44	3.361953	0.989962	2209.593397	0.011792	0.015301
RS	45	3.652370	0.989962	1783.665162	0.009519	0.012387
RS	46	3.967151	1.006254	1385.495441	0.007394	0.009648
RS	47	4.308338	1.006254	1068.272488	0.005701	0.007459
RS	48	4.678146	1.024955	788.486583	0.004208	0.005521
RS	49	5.078977	1.024955	577.036412	0.003079	0.004052
RS	50	5.513433	1.040166	403.839132	0.002155	0.002845
RS	51	5.984335	1.040166	277.787680	0.001482	0.001964
RS	52	6.494740	1.048699	182.768445	0.000975	0.001297
RS	53	7.047963	1.048699	116.598675	0.000622	0.000830
RS	54	7.647594	1.050025	71.072989	0.000379	0.000508
RS	55	8.297527	1.050025	41.346961	0.000221	0.000296
RS	56	9.001982	1.050025	22.825661	0.000122	0.000164
RS	57	9.765533	1.050025	11.904972	0.000064	0.000086
RS	58	10.593137	1.049622	5.839670	0.000031	0.000042
RS	59	11.490167	1.049622	2.677918	0.000014	0.000019
RS	60	12.462448	1.049622	1.142245	0.000006	0.000008
RS	61	13.516291	1.049622	0.450437	0.000002	0.000003
RS	62	14.658540	1.049622	0.163141	0.000001	0.000001
RS	63	15.896611	1.049622	0.075601	0.000000	0.000001
PA	4+25*2+4+6 0.242596730 0.078519783 15.896610798 0.991198836 4.043094243 3.609757688 1.653033311 0.951630570 0.728464576 0.684117267 0.729841136 0.834668998 0.976818175 1.129375792 1.261418032 1.341884915 1.350149018 1.294453732 1.208030432 1.122938142 1.055974609 1.011558996 0.988113618 0.982236645 0.989961882 1.006253610 1.024955083 1.040165892 1.048699458 1.050025123 1.049622398
//
IT	3943
RD	23
LK	-1192953.906139
QD	-107.395801 -> -86.366628
RI	0.0430596901
TR	0.240611	0.078922
MT	16.027777
MM	C_pi: 1.085419, n_recomb: 189759.883739
RS	0	0.000000	0.989947	1538.284969	0.008106	0.000517
RS	1	0.008403	0.989947	1653.433030	0.008713	0.006442
RS	2	0.017512	0.989947	1775.931569	0.009359	0.013704
RS	3	0.027386	0.989947	1906.029330	0.010044	0.015079
RS	4	0.038090	4.089395	496.990829	0.002619	0.002791
RS	5	0.049694	4.089395	537.417725	0.002832	0.002054
RS	6	0.062273	3.719051	638.763018	0.003366	0.002151
RS	7	0.075908	3.719051	690.182950	0.003637	0.002219
RS	8	0.090690	1.684357	1641.868714	0.008652	0.005218
RS	9	0.106713	1.684357	1763.434846	0.009293	0.005726
RS	10	0.124083	0.960191	3305.924742	0.017422	0.010945
RS	11	0.142912	0.960191	3513.944810	0.018518	0.012003
RS	12	0.163324	0.731317	4878.334647	0.025708	0.017115
RS	13	0.185451	0.731317	5128.794568	0.027028	0.018574
RS	14	0.209437	0.685512	5730.852832	0.030201	0.021377
RS	15	0.235439	0.685512	5978.049243	0.031503	0.023006
RS	16	0.263625	0.731345	5834.339038	0.030746	0.023157
RS	17	0.294180	0.731345	6062.758816	0.031950	0.024807
RS	18	0.327303	0.837385	5499.745396	0.028983	0.023215
RS	19	0.363208	0.837385	5709.745524	0.030089	0.024819
RS	20	0.402131	0.981822	5055.954676	0.026644	0.022662
RS	21	0.444325	0.981822	5249.791949	0.027665	0.024205
RS	22	0.490064	1.137579	4703.815310	0.024788	0.022347
RS	23	0.539646	1.137579	4882.464922	0.025730	0.023838
RS	24	0.593395	1.273224	4523.710427	0.023839	0.022734
RS	25	0.651660	1.273224	4686.480789	0.024697	0.024179
RS	26	0.714822	1.356735	4546.372927	0.023959	0.024107
RS	27	0.783290	1.356735	4688.795988	0.024709	0.025496
RS	28	0.857512	1.366409	4782.340858	0.025202	0.026677
RS	29	0.937971	1.366409	4891.359388	0.025777	0.027945
RS	30	1.025190	1.310262	5184.159024	0.027320	0.030313
RS	31	1.119739	1.310262	5232.335513	0.027573	0.031271
RS	32	1.222232	1.222318	5610.068964	0.029564	0.034206
RS	33	1.333338	1.222318	5556.263100	0.029280	0.034517
RS	34	1.453780	1.135533	5855.144345	0.030856	0.036968
RS	35	1.584342	1.135533	5659.503702	0.029825	0.036269
RS	36	1.725875	1.067141	5740.701391	0.030252	0.037248
RS	37	1.879302	1.067141	5389.561598	0.028402	0.035364
RS	38	2.045620	1.021657	5202.489638	0.027416	0.034445
RS	39	2.225914	1.021657	4725.438118	0.024902	0.031541
RS	40	2.421359	0.997500	4320.590026	0.022769	0.029022
RS	41	2.633226	0.997500	3784.644256	0.019944	0.025567
RS	42	2.862896	0.991266	3274.212254	0.017255	0.022217
RS	43	3.111864	0.991266	2758.239653	0.014535	0.018791
RS	44	3.381754	0.998984	2259.618820	0.011908	0.015445
RS	45	3.674322	0.998984	1825.401119	0.009620	0.012514
RS	46	3.991474	1.015536	1418.840378	0.007477	0.009755
RS	47	4.335276	1.015536	1094.840853	0.005770	0.007548
RS	48	4.707968	1.034597	808.610778	0.004261	0.005591
RS	49	5.111976	1.034597	592.267558	0.003121	0.004108
RS	50	5.549932	1.050061	414.816004	0.002186	0.002886
RS	51	6.024690	1.050061	285.591887	0.001505	0.001994
RS	52	6.539341	1.058609	188.077654	0.000991	0.001318
RS	53	7.097238	1.058609	120.085441	0.000633	0.000844
RS	54	7.702014	1.059644	73.272590	0.000386	0.000517
RS	55	8.357609	1.059644	42.651840	0.000225	0.000302
RS	56	9.068292	1.059644	23.558612	0.000124	0.000167
RS	57	9.838694	1.059644	12.292951	0.000065	0.000087
RS	58	10.673831	1.059300	6.032039	0.000032	0.000043
RS	59	11.579145	1.059300	2.767039	0.000015	0.000020
RS	60	12.560531	1.059300	1.180506	0.000006	0.000008
RS	61	13.624381	1.059300	0.465559	0.000002	0.000003
RS	62	14.777626	1.059300	0.168603	0.000001	0.000001
RS	63	16.027777	1.059300	0.078093	0.000000	0.000001
PA	4+25*2+4+6 0.240611257 0.078922201 16.027776757 0.989947284 4.089394631 3.719051232 1.684357480 0.960190541 0.731317088 0.685512192 0.731344606 0.837384958 0.981822433 1.137578656 1.273224097 1.356734799 1.366408700 1.310262499 1.222318375 1.135532598 1.067140844 1.021657452 0.997500017 0.991266350 0.998983595 1.015536131 1.034596880 1.050060887 1.058608937 1.059644148 1.059299984
//
IT	3771
RD	24
LK	-1192912.297633
QD	-104.903087 -> -84.883268
RI	0.0429813217
TR	0.238668	0.079305
MT	16.159047
MM	C_pi: 1.094029, n_recomb: 192091.849078
RS	0	0.000000	0.989143	1560.205360	0.008122	0.000516
RS	1	0.008417	0.989143	1677.176189	0.008731	0.006434
RS	2	0.017542	0.989143	1801.624014	0.009379	0.013702
RS	3	0.027435	0.989143	1933.801829	0.010067	0.015133
RS	4	0.038161	4.127164	499.275284	0.002599	0.002782
RS	5	0.049790	4.127164	539.970364	0.002811	0.002050
RS	6	0.062398	3.826051	629.729813	0.003278	0.002106
RS	7	0.076067	3.826051	680.579319	0.003543	0.002170
RS	8	0.090886	1.715225	1636.048945	0.008517	0.005154
RS	9	0.106953	1.715225	1757.685345	0.009150	0.005650
RS	10	0.124371	0.968762	3326.744913	0.017319	0.010898
RS	11	0.143256	0.968762	3536.974635	0.018413	0.011946
RS	12	0.163731	0.734330	4934.853541	0.025690	0.017112
RS	13	0.185929	0.734330	5189.058287	0.027013	0.018566
RS	14	0.209995	0.687098	5809.385111	0.030243	0.021404
RS	15	0.236087	0.687098	6060.510753	0.031550	0.023032
RS	16	0.264374	0.733008	5915.527585	0.030795	0.023183
RS	17	0.295043	0.733008	6147.577637	0.032003	0.024836
RS	18	0.328293	0.840180	5571.285423	0.029003	0.023217
RS	19	0.364342	0.840180	5784.652279	0.030114	0.024827
RS	20	0.403425	0.986777	5114.301612	0.026624	0.022632
RS	21	0.445798	0.986777	5311.315494	0.027650	0.024180
RS	22	0.491737	1.145587	4750.544656	0.024731	0.022284
RS	23	0.541542	1.145587	4932.244483	0.025676	0.023778
RS	24	0.595540	1.284715	4562.217146	0.023750	0.022638
RS	25	0.654082	1.284715	4728.023673	0.024613	0.024085
RS	26	0.717552	1.371221	4580.987448	0.023848	0.023983
RS	27	0.786364	1.371221	4726.602369	0.024606	0.025374
RS	28	0.860968	1.382333	4818.620234	0.025085	0.026535
RS	29	0.941851	1.382333	4931.141326	0.025671	0.027808
RS	30	1.029542	1.325818	5228.255215	0.027217	0.030173
RS	31	1.124614	1.325818	5280.176302	0.027488	0.031142
RS	32	1.227688	1.236452	5666.876903	0.029501	0.034096
RS	33	1.339437	1.236452	5616.493345	0.029239	0.034427
RS	34	1.460592	1.148061	5926.067323	0.030850	0.036918
RS	35	1.591945	1.148061	5732.427965	0.029842	0.036245
RS	36	1.734353	1.078307	5822.484384	0.030311	0.037275
RS	37	1.888748	1.078307	5470.691891	0.028480	0.035418
RS	38	2.056137	1.031799	5287.833550	0.027528	0.034547
RS	39	2.237616	1.031799	4806.796559	0.025023	0.031662
RS	40	2.434369	1.006952	4400.422546	0.022908	0.029172
RS	41	2.647683	1.006952	3857.574017	0.020082	0.025722
RS	42	2.878951	1.000368	3340.842271	0.017392	0.022378
RS	43	3.129685	1.000368	2816.486536	0.014662	0.018944
RS	44	3.401522	1.008073	2309.265828	0.012022	0.015585
RS	45	3.696240	1.008073	1866.909614	0.009719	0.012639
RS	46	4.015763	1.024877	1452.081458	0.007559	0.009860
RS	47	4.362180	1.024877	1121.378560	0.005838	0.007636
RS	48	4.737755	1.044286	828.755229	0.004314	0.005661
RS	49	5.144941	1.044286	607.541241	0.003163	0.004162
RS	50	5.586399	1.059994	425.845042	0.002217	0.002927
RS	51	6.065015	1.059994	293.445710	0.001528	0.002024
RS	52	6.583914	1.068546	193.430701	0.001007	0.001339
RS	53	7.146488	1.068546	123.605569	0.000643	0.000859
RS	54	7.756414	1.069282	75.496956	0.000393	0.000526
RS	55	8.417676	1.069282	43.972521	0.000229	0.000307
RS	56	9.134595	1.069282	24.301004	0.000127	0.000170
RS	57	9.911856	1.069282	12.686188	0.000066	0.000089
RS	58	10.754538	1.068998	6.227110	0.000032	0.000044
RS	59	11.668147	1.068998	2.857457	0.000015	0.000020
RS	60	12.658653	1.068998	1.219338	0.000006	0.000009
RS	61	13.732529	1.068998	0.480908	0.000003	0.000003
RS	62	14.896791	1.068998	0.174147	0.000001	0.000001
RS	63	16.159047	1.068998	0.080621	0.000000	0.000001
PA	4+25*2+4+6 0.238668207 0.079305079 16.159046733 0.989143394 4.127163702 3.826050885 1.715224688 0.968761577 0.734329673 0.687097549 0.733008059 0.840179633 0.986776602 1.145586694 1.284715068 1.371221115 1.382332691 1.325818317 1.236452410 1.148060995 1.078307102 1.031799238 1.006952036 1.000368134 1.008073354 1.024877466 1.044285964 1.059993746 1.068546117 1.069281942 1.068997723
//
IT	4156
RD	25
LK	-1192872.677359
QD	-102.619253 -> -83.542595
RI	0.0428998944
TR	0.236770	0.079671
MT	16.289974
MM	C_pi: 1.102580, n_recomb: 194384.667540
RS	0	0.000000	0.988747	1581.219663	0.008134	0.000516
RS	1	0.008431	0.988747	1699.954338	0.008745	0.006426
RS	2	0.017572	0.988747	1826.290006	0.009395	0.013697
RS	3	0.027484	0.988747	1960.484024	0.010086	0.015182
RS	4	0.038232	4.156716	502.426680	0.002585	0.002779
RS	5	0.049886	4.156716	543.457417	0.002796	0.002051
RS	6	0.062522	3.930757	621.443973	0.003197	0.002064
RS	7	0.076224	3.930757	671.773192	0.003456	0.002124
RS	8	0.091080	1.745634	1630.576437	0.008388	0.005092
RS	9	0.107190	1.745634	1752.289557	0.009015	0.005578
RS	10	0.124657	0.977328	3346.630140	0.017217	0.010851
RS	11	0.143597	0.977328	3559.010223	0.018309	0.011889
RS	12	0.164134	0.737478	4989.173833	0.025666	0.017106
RS	13	0.186402	0.737478	5247.054720	0.026993	0.018554
RS	14	0.210548	0.688848	5885.300103	0.030277	0.021426
RS	15	0.236729	0.688848	6140.312997	0.031588	0.023054
RS	16	0.265117	0.734810	5994.499388	0.030838	0.023205
RS	17	0.295899	0.734810	6230.155788	0.032051	0.024861
RS	18	0.329276	0.843037	5641.366232	0.029022	0.023219
RS	19	0.365467	0.843037	5858.078624	0.030137	0.024833
RS	20	0.404709	0.991674	5171.902141	0.026607	0.022605
RS	21	0.447259	0.991674	5372.067653	0.027636	0.024157
RS	22	0.493396	1.153400	4797.021886	0.024678	0.022225
RS	23	0.543423	1.153400	4981.739913	0.025628	0.023723
RS	24	0.597668	1.295896	4600.730782	0.023668	0.022548
RS	25	0.656486	1.295896	4769.529617	0.024537	0.023998
RS	26	0.720263	1.385344	4615.645536	0.023745	0.023866
RS	27	0.789416	1.385344	4764.391090	0.024510	0.025260
RS	28	0.864400	1.397918	4854.747065	0.024975	0.026400
RS	29	0.945705	1.397918	4970.691881	0.025571	0.027679
RS	30	1.033864	1.341112	5271.789380	0.027120	0.030039
RS	31	1.129456	1.341112	5327.373625	0.027406	0.031019
RS	32	1.233107	1.250416	5722.577078	0.029439	0.033990
RS	33	1.345497	1.250416	5675.570271	0.029198	0.034339
RS	34	1.467362	1.160501	5995.378722	0.030843	0.036866
RS	35	1.599500	1.160501	5803.782090	0.029857	0.036220
RS	36	1.742779	1.089447	5902.400870	0.030365	0.037297
RS	37	1.898137	1.089447	5550.114695	0.028552	0.035468
RS	38	2.066593	1.041955	5371.428517	0.027633	0.034642
RS	39	2.249251	1.041955	4886.658762	0.025139	0.031776
RS	40	2.447308	1.016438	4478.931931	0.023042	0.029316
RS	41	2.662062	1.016438	3929.454825	0.020215	0.025871
RS	42	2.894922	1.009509	3406.669701	0.017525	0.022534
RS	43	3.147413	1.009509	2874.156156	0.014786	0.019092
RS	44	3.421191	1.017198	2358.540226	0.012133	0.015723
RS	45	3.718050	1.017198	1908.189865	0.009817	0.012762
RS	46	4.039936	1.034245	1485.213341	0.007641	0.009963
RS	47	4.388960	1.034245	1147.878732	0.005905	0.007723
RS	48	4.767408	1.053990	848.913189	0.004367	0.005729
RS	49	5.177762	1.053990	622.851189	0.003204	0.004217
RS	50	5.622711	1.069930	436.921774	0.002248	0.002968
RS	51	6.105172	1.069930	301.345257	0.001550	0.002054
RS	52	6.628308	1.078475	198.824698	0.001023	0.001360
RS	53	7.195548	1.078475	127.156844	0.000654	0.000873
RS	54	7.810609	1.078903	77.744533	0.000400	0.000535
RS	55	8.477525	1.078903	45.307974	0.000233	0.000313
RS	56	9.200665	1.078903	25.052200	0.000129	0.000173
RS	57	9.984771	1.078903	13.084317	0.000067	0.000091
RS	58	10.834982	1.078691	6.424647	0.000033	0.000045
RS	59	11.756872	1.078691	2.949083	0.000015	0.000021
RS	60	12.756482	1.078691	1.258712	0.000006	0.000009
RS	61	13.840367	1.078691	0.496479	0.000003	0.000003
RS	62	15.015629	1.078691	0.179772	0.000001	0.000001
RS	63	16.289974	1.078691	0.083186	0.000000	0.000001
PA	4+25*2+4+6 0.236769811 0.079670529 16.289974068 0.988747199 4.156715703 3.930756579 1.745633573 0.977327936 0.737478273 0.688848464 0.734810300 0.843036817 0.991673720 1.153400236 1.295896395 1.385344257 1.397917906 1.341111854 1.250416323 1.160500980 1.089446873 1.041954552 1.016437502 1.009509188 1.017198292 1.034245288 1.053989788 1.069929646 1.078475182 1.078902870 1.078690706
//
