# Supplementary material for: Variation among 532 genomes unveils the origin and evolutionary history of a global insect herbivore
Source: Nat Commun. 2020 May 8;11:2321. doi: 10.1038/s41467-020-16178-9 (PMC7211002; doi:10.1038/s41467-020-16178-9)
Supplement: Supplementary file 4 — Source Data [file 41467_2020_16178_MOESM4_ESM.zip › Source_data/Source_data/SourceDataSupplementary/Supplementary Figure 6. PSMC_data/SEA.psmc]

CC
CC	Brief Description of the file format:
CC	  CC  comments
CC	  MM  useful-messages
CC	  RD  round-of-iterations
CC	  LL  \log[P(sequence)]
CC	  QD  Q-before-opt Q-after-opt
CC	  TR  \theta_0 \rho_0
CC	  RS  k t_k \lambda_k \pi_k \sum_{l\not=k}A_{kl} A_{kk}
CC	  DC  begin end best-k t_k+\Delta_k max-prob
CC
MM	Version: 0.6.4-r33
MM	pattern:4+25*2+4+6, n:63, n_free_lambdas:28
MM	n_iterations:25, skip:1, max_t:15, theta/rho:5
MM	is_decoding:0
MM	n_seqs:20, sum_L:2530379, sum_n:833214
RD	0
LK	0.000000
QD	0.000000 -> 0.000000
RI	inf
TR	0.399410	0.079882
MT	15.000000
MM	C_pi: 1.000000, n_recomb: 194368.409203
RS	0	0.000000	1.000000	1543.213281	0.007940	0.000000
RS	1	0.008290	1.000000	1657.346902	0.008527	0.000000
RS	2	0.017266	1.000000	1778.699021	0.009151	0.000000
RS	3	0.026987	1.000000	1907.516672	0.009814	0.000000
RS	4	0.037514	1.000000	2044.015819	0.010516	0.000000
RS	5	0.048914	1.000000	2188.372134	0.011259	0.000000
RS	6	0.061258	1.000000	2340.710399	0.012043	0.000000
RS	7	0.074626	1.000000	2501.092442	0.012868	0.000000
RS	8	0.089102	1.000000	2669.503503	0.013734	0.000000
RS	9	0.104778	1.000000	2845.837001	0.014641	0.000000
RS	10	0.121753	1.000000	3029.877678	0.015588	0.000000
RS	11	0.140135	1.000000	3221.283149	0.016573	0.000000
RS	12	0.160042	1.000000	3419.564007	0.017593	0.000000
RS	13	0.181598	1.000000	3624.062650	0.018645	0.000000
RS	14	0.204942	1.000000	3833.931191	0.019725	0.000000
RS	15	0.230221	1.000000	4048.108907	0.020827	0.000000
RS	16	0.257595	1.000000	4265.299880	0.021944	0.000000
RS	17	0.287238	1.000000	4483.951680	0.023069	0.000000
RS	18	0.319339	1.000000	4702.236169	0.024192	0.000000
RS	19	0.354100	1.000000	4918.033786	0.025303	0.000000
RS	20	0.391744	1.000000	5128.922915	0.026388	0.000000
RS	21	0.432507	1.000000	5332.176241	0.027433	0.000000
RS	22	0.476650	1.000000	5524.766282	0.028424	0.000000
RS	23	0.524453	1.000000	5703.382456	0.029343	0.000000
RS	24	0.576218	1.000000	5864.462274	0.030172	0.000000
RS	25	0.632274	1.000000	6004.239200	0.030891	0.000000
RS	26	0.692977	1.000000	6118.809645	0.031480	0.000000
RS	27	0.758711	1.000000	6204.221118	0.031920	0.000000
RS	28	0.829896	1.000000	6256.582941	0.032189	0.000000
RS	29	0.906981	1.000000	6272.199822	0.032270	0.000000
RS	30	0.990456	1.000000	6247.727154	0.032144	0.000000
RS	31	1.080851	1.000000	6180.344982	0.031797	0.000000
RS	32	1.178739	1.000000	6067.945222	0.031219	0.000000
RS	33	1.284742	1.000000	5909.324024	0.030403	0.000000
RS	34	1.399532	1.000000	5704.368246	0.029348	0.000000
RS	35	1.523838	1.000000	5454.222177	0.028061	0.000000
RS	36	1.658449	1.000000	5161.418173	0.026555	0.000000
RS	37	1.804218	1.000000	4829.953382	0.024849	0.000000
RS	38	1.962071	1.000000	4465.294593	0.022973	0.000000
RS	39	2.133009	1.000000	4074.295160	0.020962	0.000000
RS	40	2.318118	1.000000	3665.012372	0.018856	0.000000
RS	41	2.518571	1.000000	3246.420784	0.016702	0.000000
RS	42	2.735641	1.000000	2828.026892	0.014550	0.000000
RS	43	2.970706	1.000000	2419.402489	0.012448	0.000000
RS	44	3.225257	1.000000	2029.666844	0.010442	0.000000
RS	45	3.500909	1.000000	1666.959718	0.008576	0.000000
RS	46	3.799411	1.000000	1337.955844	0.006884	0.000000
RS	47	4.122659	1.000000	1047.474435	0.005389	0.000000
RS	48	4.472702	1.000000	798.232540	0.004107	0.000000
RS	49	4.851763	1.000000	590.777721	0.003039	0.000000
RS	50	5.262247	1.000000	423.614267	0.002179	0.000000
RS	51	5.706758	1.000000	293.510729	0.001510	0.000000
RS	52	6.188118	1.000000	195.949542	0.001008	0.000000
RS	53	6.709380	1.000000	125.657462	0.000646	0.000000
RS	54	7.273854	1.000000	77.143876	0.000397	0.000000
RS	55	7.885120	1.000000	45.176077	0.000232	0.000000
RS	56	8.547059	1.000000	25.136439	0.000129	0.000000
RS	57	9.263869	1.000000	13.232451	0.000068	0.000000
RS	58	10.040101	1.000000	6.560227	0.000034	0.000000
RS	59	10.880679	1.000000	3.047720	0.000016	0.000000
RS	60	11.790939	1.000000	1.319674	0.000007	0.000000
RS	61	12.776655	1.000000	0.529491	0.000003	0.000000
RS	62	13.844085	1.000000	0.195618	0.000001	0.000000
RS	63	15.000000	1.000000	0.093712	0.000000	0.000000
PA	4+25*2+4+6 0.399409882 0.079881976 15.000000000 1.000000000 1.000000000 1.000000000 1.000000000 1.000000000 1.000000000 1.000000000 1.000000000 1.000000000 1.000000000 1.000000000 1.000000000 1.000000000 1.000000000 1.000000000 1.000000000 1.000000000 1.000000000 1.000000000 1.000000000 1.000000000 1.000000000 1.000000000 1.000000000 1.000000000 1.000000000 1.000000000 1.000000000
//
IT	4044
RD	1
LK	-1451093.635272
QD	-1120.238305 -> -796.286663
RI	0.0376340296
TR	0.408040	0.084422
MT	14.165668
MM	C_pi: 0.955718, n_recomb: 196243.526017
RS	0	0.000000	0.975500	1577.735230	0.008040	0.000844
RS	1	0.008192	0.975500	1692.736011	0.008626	0.006500
RS	2	0.017055	0.975500	1814.872455	0.009248	0.011799
RS	3	0.026644	0.975500	1944.376268	0.009908	0.011564
RS	4	0.037019	1.032719	1966.748764	0.010022	0.008019
RS	5	0.048243	1.032719	2104.962771	0.010726	0.006491
RS	6	0.060388	0.987308	2353.734812	0.011994	0.006304
RS	7	0.073526	0.987308	2512.967343	0.012805	0.006855
RS	8	0.087742	0.923752	2862.917461	0.014589	0.007894
RS	9	0.103122	0.923752	3046.281917	0.015523	0.009240
RS	10	0.119761	0.885502	3375.374724	0.017200	0.010784
RS	11	0.137764	0.885502	3578.233737	0.018234	0.012423
RS	12	0.157242	0.875698	3828.847210	0.019511	0.014066
RS	13	0.178315	0.875698	4043.754561	0.020606	0.015636
RS	14	0.201114	0.888751	4200.554320	0.021405	0.017070
RS	15	0.225782	0.888751	4420.003668	0.022523	0.018333
RS	16	0.252470	0.916798	4500.596862	0.022934	0.019423
RS	17	0.281344	0.916798	4718.178267	0.024042	0.020372
RS	18	0.312584	0.950789	4760.256918	0.024257	0.021227
RS	19	0.346382	0.950789	4970.430816	0.025328	0.022034
RS	20	0.382950	0.982754	5009.841537	0.025529	0.022832
RS	21	0.422513	0.982754	5206.737577	0.026532	0.023655
RS	22	0.465318	1.006755	5267.928869	0.026844	0.024536
RS	23	0.511628	1.006755	5443.900675	0.027741	0.025510
RS	24	0.561733	1.018682	5540.736268	0.028234	0.026611
RS	25	0.615942	1.018682	5684.879328	0.028968	0.027861
RS	26	0.674592	1.016929	5817.157337	0.029643	0.029269
RS	27	0.738046	1.016929	5914.009789	0.030136	0.030816
RS	28	0.806699	1.003078	6061.443410	0.030887	0.032454
RS	29	0.880976	1.003078	6090.838068	0.031037	0.034102
RS	30	0.961337	0.981560	6210.932082	0.031649	0.035645
RS	31	1.048282	0.981560	6150.611848	0.031342	0.036943
RS	32	1.142349	0.958228	6186.367217	0.031524	0.037844
RS	33	1.244122	0.958228	6018.558238	0.030669	0.038206
RS	34	1.354233	0.938390	5919.568905	0.030164	0.037923
RS	35	1.473363	0.938390	5639.991459	0.028740	0.036947
RS	36	1.602253	0.925055	5388.879915	0.027460	0.035295
RS	37	1.741701	0.925055	5012.883185	0.025544	0.033049
RS	38	1.892573	0.918492	4635.729145	0.023622	0.030334
RS	39	2.055805	0.918492	4196.884759	0.021386	0.027301
RS	40	2.232408	0.917207	3749.131004	0.019104	0.024100
RS	41	2.423479	0.917207	3291.401699	0.016772	0.020870
RS	42	2.630202	0.919218	2834.917378	0.014446	0.017729
RS	43	2.853860	0.919218	2402.795700	0.012244	0.014770
RS	44	3.095840	0.922772	1989.470611	0.010138	0.012061
RS	45	3.357643	0.922772	1619.115315	0.008251	0.009644
RS	46	3.640892	0.926592	1282.766059	0.006537	0.007544
RS	47	3.947346	0.926592	995.753727	0.005074	0.005763
RS	48	4.278904	0.929915	749.954852	0.003822	0.004293
RS	49	4.637623	0.929915	550.796051	0.002807	0.003111
RS	50	5.025729	0.932412	391.019303	0.001993	0.002188
RS	51	5.445628	0.932412	269.094507	0.001371	0.001490
RS	52	5.899926	0.934032	178.191578	0.000908	0.000979
RS	53	6.391439	0.934032	113.598253	0.000579	0.000619
RS	54	6.923217	0.934973	69.287579	0.000353	0.000375
RS	55	7.498559	0.934973	40.373368	0.000206	0.000217
RS	56	8.121032	0.934973	22.358341	0.000114	0.000120
RS	57	8.794498	0.934973	11.718548	0.000060	0.000063
RS	58	9.523135	0.933903	5.790953	0.000030	0.000031
RS	59	10.311461	0.933903	2.678435	0.000014	0.000014
RS	60	11.164367	0.933903	1.155270	0.000006	0.000006
RS	61	12.087143	0.933903	0.462032	0.000002	0.000002
RS	62	13.085512	0.933903	0.170278	0.000001	0.000001
RS	63	14.165668	0.933903	0.081450	0.000000	0.000000
PA	4+25*2+4+6 0.408040376 0.084422044 14.165668488 0.975500107 1.032718658 0.987307787 0.923751831 0.885502338 0.875698090 0.888751030 0.916797638 0.950788975 0.982754230 1.006754875 1.018682480 1.016928673 1.003078461 0.981559753 0.958228111 0.938389778 0.925054550 0.918492317 0.917206764 0.919218063 0.922772408 0.926591873 0.929915428 0.932412148 0.934032440 0.934972763 0.933902800
//
IT	4697
RD	2
LK	-1450497.277893
QD	-853.810338 -> -621.633227
RI	0.0382535353
TR	0.415370	0.088482
MT	13.534403
MM	C_pi: 0.930313, n_recomb: 200055.754095
RS	0	0.000000	0.964627	1609.823760	0.008047	0.000896
RS	1	0.008114	0.964627	1725.926827	0.008627	0.006826
RS	2	0.016887	0.964627	1849.145522	0.009243	0.012137
RS	3	0.026372	0.964627	1979.705058	0.009896	0.011607
RS	4	0.036626	1.093960	1868.689734	0.009341	0.007531
RS	5	0.047712	1.093960	2000.147687	0.009998	0.006109
RS	6	0.059698	1.007218	2322.147984	0.011608	0.006166
RS	7	0.072656	1.007218	2478.663759	0.012390	0.006656
RS	8	0.086666	0.886275	3000.577379	0.014999	0.008123
RS	9	0.101812	0.886275	3189.091121	0.015941	0.009434
RS	10	0.118188	0.815679	3674.531384	0.018368	0.011408
RS	11	0.135893	0.815679	3887.132907	0.019430	0.013071
RS	12	0.155034	0.795956	4205.168134	0.021020	0.014913
RS	13	0.175728	0.795956	4429.243536	0.022140	0.016545
RS	14	0.198101	0.815674	4544.510517	0.022716	0.017794
RS	15	0.222290	0.815674	4769.250052	0.023840	0.019138
RS	16	0.248441	0.862291	4727.501693	0.023631	0.019713
RS	17	0.276715	0.862291	4946.049973	0.024723	0.020758
RS	18	0.307283	0.921501	4835.236567	0.024169	0.020952
RS	19	0.340331	0.921501	5043.687814	0.025211	0.021854
RS	20	0.376061	0.979485	4941.389435	0.024700	0.022014
RS	21	0.414690	0.979485	5136.559335	0.025676	0.022913
RS	22	0.456453	1.024519	5093.601406	0.025461	0.023298
RS	23	0.501605	1.024519	5270.841651	0.026347	0.024313
RS	24	0.550421	1.047564	5318.300628	0.026584	0.025139
RS	25	0.603198	1.047564	5469.189394	0.027338	0.026380
RS	26	0.660258	1.044650	5616.708240	0.028076	0.027798
RS	27	0.721947	1.044650	5726.417220	0.028624	0.029285
RS	28	0.788643	1.018731	5953.165662	0.029758	0.031262
RS	29	0.860750	1.018731	5998.555280	0.029984	0.032828
RS	30	0.938708	0.978641	6245.536878	0.031219	0.035024
RS	31	1.022992	0.978641	6196.769901	0.030975	0.036252
RS	32	1.114114	0.935599	6371.989877	0.031851	0.037986
RS	33	1.212631	0.935599	6201.160205	0.030997	0.038297
RS	34	1.319142	0.899152	6210.874908	0.031046	0.038770
RS	35	1.434295	0.899152	5907.053263	0.029527	0.037726
RS	36	1.558793	0.874349	5705.752364	0.028521	0.036518
RS	37	1.693392	0.874349	5286.860378	0.026427	0.034148
RS	38	1.838913	0.861460	4903.632328	0.024511	0.031521
RS	39	1.996242	0.861460	4414.204876	0.022065	0.028315
RS	40	2.166337	0.857872	3929.567202	0.019642	0.024976
RS	41	2.350234	0.857872	3426.214180	0.017126	0.021571
RS	42	2.549054	0.860225	2928.471040	0.014638	0.018230
RS	43	2.764006	0.860225	2463.810336	0.012316	0.015135
RS	44	2.996399	0.865540	2020.273465	0.010099	0.012266
RS	45	3.247650	0.865540	1632.085451	0.008158	0.009770
RS	46	3.519289	0.871597	1280.071603	0.006399	0.007580
RS	47	3.812968	0.871597	986.723570	0.004932	0.005767
RS	48	4.130478	0.877036	736.198049	0.003680	0.004262
RS	49	4.473751	0.877036	537.235475	0.002685	0.003075
RS	50	4.844879	0.881223	378.274089	0.001891	0.002148
RS	51	5.246121	0.881223	258.837123	0.001294	0.001457
RS	52	5.679921	0.884034	170.225287	0.000851	0.000952
RS	53	6.148920	0.884034	107.977873	0.000540	0.000600
RS	54	6.655976	0.885709	65.493076	0.000327	0.000362
RS	55	7.204176	0.885709	37.999866	0.000190	0.000209
RS	56	7.796858	0.885709	20.958397	0.000105	0.000115
RS	57	8.437632	0.885709	10.942894	0.000055	0.000060
RS	58	9.130401	0.883898	5.391782	0.000027	0.000029
RS	59	9.879383	0.883898	2.484069	0.000012	0.000013
RS	60	10.689139	0.883898	1.067682	0.000005	0.000006
RS	61	11.564601	0.883898	0.425715	0.000002	0.000002
RS	62	12.511101	0.883898	0.156513	0.000001	0.000001
RS	63	13.534403	0.883898	0.074719	0.000000	0.000000
PA	4+25*2+4+6 0.415370246 0.088481557 13.534403023 0.964626883 1.093959804 1.007218228 0.886275420 0.815678974 0.795956462 0.815673825 0.862291040 0.921500722 0.979485181 1.024518706 1.047563945 1.044649972 1.018730516 0.978641030 0.935598981 0.899151641 0.874348517 0.861460356 0.857872118 0.860224934 0.865539804 0.871597307 0.877035920 0.881223007 0.884033927 0.885709467 0.883897811
//
IT	4574
RD	3
LK	-1450059.656745
QD	-686.382960 -> -505.226323
RI	0.0382045394
TR	0.421097	0.092087
MT	13.061059
MM	C_pi: 0.913630, n_recomb: 204295.989706
RS	0	0.000000	0.950458	1654.501826	0.008099	0.000940
RS	1	0.008054	0.950458	1772.745068	0.008677	0.007113
RS	2	0.016756	0.950458	1898.149699	0.009291	0.012464
RS	3	0.026159	0.950458	2030.934975	0.009941	0.011712
RS	4	0.036320	1.164250	1774.448892	0.008686	0.007070
RS	5	0.047298	1.164250	1899.638213	0.009298	0.005756
RS	6	0.059161	1.039923	2273.597164	0.011129	0.005999
RS	7	0.071980	1.039923	2426.892020	0.011879	0.006433
RS	8	0.085830	0.865361	3105.524112	0.015201	0.008287
RS	9	0.100796	0.865361	3298.159942	0.016144	0.009556
RS	10	0.116968	0.766615	3943.314711	0.019302	0.011962
RS	11	0.134442	0.766615	4164.529560	0.020385	0.013638
RS	12	0.153323	0.737782	4559.259048	0.022317	0.015709
RS	13	0.173725	0.737782	4791.416184	0.023453	0.017385
RS	14	0.195770	0.761207	4871.931356	0.023847	0.018498
RS	15	0.219590	0.761207	5101.482966	0.024971	0.019898
RS	16	0.245329	0.821264	4945.263187	0.024206	0.020028
RS	17	0.273140	0.821264	5165.402060	0.025284	0.021138
RS	18	0.303192	0.900593	4915.169418	0.024059	0.020766
RS	19	0.335664	0.900593	5123.389251	0.025078	0.021731
RS	20	0.370750	0.981075	4896.534025	0.023968	0.021358
RS	21	0.408663	0.981075	5091.523892	0.024922	0.022304
RS	22	0.449629	1.045574	4959.177771	0.024274	0.022278
RS	23	0.493895	1.045574	5138.398592	0.025152	0.023312
RS	24	0.541725	1.079689	5142.443481	0.025172	0.023905
RS	25	0.593407	1.079689	5299.512269	0.025940	0.025126
RS	26	0.649252	1.076518	5456.132881	0.026707	0.026530
RS	27	0.709594	1.076518	5577.308469	0.027300	0.027961
RS	28	0.774797	1.040186	5867.318726	0.028720	0.030185
RS	29	0.845250	1.040186	5927.922910	0.029016	0.031678
RS	30	0.921377	0.983912	6283.429607	0.030756	0.034392
RS	31	1.003635	0.983912	6247.705471	0.030582	0.035557
RS	32	1.092519	0.923974	6550.497600	0.032064	0.037996
RS	33	1.188560	0.923974	6380.840815	0.031233	0.038259
RS	34	1.292337	0.873505	6497.557539	0.031805	0.039417
RS	35	1.404471	0.873505	6174.901741	0.030225	0.038306
RS	36	1.525636	0.838984	6028.599688	0.029509	0.037542
RS	37	1.656560	0.838984	5571.268948	0.027271	0.035053
RS	38	1.798027	0.820481	5188.380881	0.025396	0.032556
RS	39	1.950888	0.820481	4650.684601	0.022764	0.029186
RS	40	2.116060	0.814442	4133.549096	0.020233	0.025760
RS	41	2.294534	0.814442	3584.708886	0.017547	0.022190
RS	42	2.487382	0.816467	3047.399418	0.014917	0.018690
RS	43	2.695761	0.816467	2548.618814	0.012475	0.015469
RS	44	2.920923	0.822674	2074.310087	0.010153	0.012467
RS	45	3.164218	0.822674	1665.594317	0.008153	0.009895
RS	46	3.427108	0.830138	1295.884740	0.006343	0.007627
RS	47	3.711169	0.830138	993.094363	0.004861	0.005781
RS	48	4.018108	0.837016	735.267223	0.003599	0.004245
RS	49	4.349768	0.837016	533.659003	0.002612	0.003052
RS	50	4.708137	0.842422	373.181400	0.001827	0.002120
RS	51	5.095369	0.842422	254.106424	0.001244	0.001432
RS	52	5.513787	0.846147	166.133590	0.000813	0.000931
RS	53	5.965903	0.846147	104.927487	0.000514	0.000585
RS	54	6.454431	0.848465	63.331154	0.000310	0.000351
RS	55	6.982304	0.848465	36.609363	0.000179	0.000202
RS	56	7.552689	0.848465	20.119150	0.000098	0.000111
RS	57	8.169012	0.848465	10.468784	0.000051	0.000057
RS	58	8.834971	0.846249	5.143459	0.000025	0.000028
RS	59	9.554565	0.846249	2.361493	0.000012	0.000013
RS	60	10.332112	0.846249	1.011785	0.000005	0.000006
RS	61	11.172280	0.846249	0.402291	0.000002	0.000002
RS	62	12.080113	0.846249	0.147547	0.000001	0.000001
RS	63	13.061059	0.846249	0.070276	0.000000	0.000000
PA	4+25*2+4+6 0.421096671 0.092087246 13.061059163 0.950457624 1.164250364 1.039922591 0.865361344 0.766614986 0.737782411 0.761207332 0.821264257 0.900592916 0.981074919 1.045574288 1.079688909 1.076518204 1.040185942 0.983912336 0.923973991 0.873504846 0.838983746 0.820481311 0.814442473 0.816467495 0.822673926 0.830137718 0.837015953 0.842421856 0.846146735 0.848464641 0.846248633
//
IT	4085
RD	4
LK	-1449714.812194
QD	-568.552454 -> -421.636897
RI	0.0380442194
TR	0.425474	0.095326
MT	12.699536
MM	C_pi: 0.901846, n_recomb: 208569.342068
RS	0	0.000000	0.932993	1708.936534	0.008194	0.000979
RS	1	0.008006	0.932993	1830.080274	0.008774	0.007362
RS	2	0.016653	0.932993	1958.473961	0.009390	0.012768
RS	3	0.025992	0.932993	2094.330265	0.010041	0.011855
RS	4	0.036079	1.238564	1688.149679	0.008094	0.006641
RS	5	0.046973	1.238564	1807.672495	0.008667	0.005435
RS	6	0.058740	1.079880	2216.894928	0.010629	0.005815
RS	7	0.071448	1.079880	2366.737527	0.011347	0.006201
RS	8	0.085174	0.854099	3185.902880	0.015275	0.008392
RS	9	0.099999	0.854099	3381.883079	0.016215	0.009619
RS	10	0.116011	0.730130	4186.453482	0.020072	0.012442
RS	11	0.133304	0.730130	4415.368884	0.021170	0.014121
RS	12	0.151982	0.692929	4893.860671	0.023464	0.016437
RS	13	0.172156	0.692929	5133.131358	0.024611	0.018147
RS	14	0.193945	0.718269	5185.075590	0.024860	0.019155
RS	15	0.217477	0.718269	5418.867240	0.025981	0.020602
RS	16	0.242894	0.788324	5155.051901	0.024716	0.020337
RS	17	0.270346	0.788324	5376.981900	0.025780	0.021501
RS	18	0.299996	0.884084	4997.951302	0.023963	0.020631
RS	19	0.332019	0.884084	5206.682390	0.024964	0.021647
RS	20	0.366606	0.984341	4867.997451	0.023340	0.020816
RS	21	0.403962	0.984341	5063.483906	0.024277	0.021797
RS	22	0.444309	1.067045	4852.231794	0.023264	0.021423
RS	23	0.487886	1.067045	5033.433248	0.024133	0.022469
RS	24	0.534952	1.112223	4997.927484	0.023963	0.022857
RS	25	0.585785	1.112223	5160.169112	0.024741	0.024060
RS	26	0.640689	1.109605	5320.653695	0.025510	0.025431
RS	27	0.699988	1.109605	5451.514930	0.026138	0.026816
RS	28	0.764034	1.064238	5791.507134	0.027768	0.029215
RS	29	0.833208	1.064238	5865.761944	0.028124	0.030651
RS	30	0.907919	0.993652	6313.460761	0.030270	0.033774
RS	31	0.988613	0.993652	6290.885549	0.030162	0.034891
RS	32	1.075766	0.918950	6708.802900	0.032166	0.037923
RS	33	1.169897	0.918950	6542.956878	0.031371	0.038150
RS	34	1.271564	0.856410	6762.397657	0.032423	0.039918
RS	35	1.381370	0.856410	6425.381820	0.030807	0.038753
RS	36	1.499967	0.813557	6336.632493	0.030381	0.038412
RS	37	1.628059	0.813557	5845.462239	0.028026	0.035819
RS	38	1.766406	0.790132	5467.974735	0.026217	0.033469
RS	39	1.915828	0.790132	4885.447910	0.023424	0.029952
RS	40	2.077214	0.781743	4340.247297	0.020810	0.026469
RS	41	2.251520	0.781743	3747.824422	0.017969	0.022749
RS	42	2.439780	0.783154	3173.662039	0.015216	0.019118
RS	43	2.643113	0.783154	2641.281401	0.012664	0.015780
RS	44	2.862724	0.789785	2137.214050	0.010247	0.012662
RS	45	3.099917	0.789785	1707.447950	0.008186	0.010020
RS	46	3.356100	0.798164	1319.792054	0.006328	0.007683
RS	47	3.632792	0.798164	1006.444331	0.004825	0.005805
RS	48	3.931636	0.806064	740.394717	0.003550	0.004240
RS	49	4.254405	0.806064	534.904487	0.002565	0.003038
RS	50	4.603015	0.812381	371.879395	0.001783	0.002100
RS	51	4.979534	0.812381	252.153477	0.001209	0.001414
RS	52	5.386197	0.816830	164.020069	0.000786	0.000915
RS	53	5.825418	0.816830	103.202324	0.000495	0.000573
RS	54	6.299801	0.819712	62.019649	0.000297	0.000343
RS	55	6.812164	0.819712	35.734447	0.000171	0.000197
RS	56	7.365545	0.819712	19.575743	0.000094	0.000108
RS	57	7.963230	0.819712	10.154587	0.000049	0.000056
RS	58	8.608766	0.817294	4.975415	0.000024	0.000027
RS	59	9.305982	0.817294	2.277298	0.000011	0.000012
RS	60	10.059016	0.817294	0.972893	0.000005	0.000005
RS	61	10.872338	0.817294	0.385804	0.000002	0.000002
RS	62	11.750774	0.817294	0.141168	0.000001	0.000001
RS	63	12.699536	0.817294	0.067067	0.000000	0.000000
PA	4+25*2+4+6 0.425473942 0.095325830 12.699536316 0.932992588 1.238563792 1.079880097 0.854098845 0.730130121 0.692929054 0.718269203 0.788323648 0.884083672 0.984341190 1.067044650 1.112223442 1.109605008 1.064237941 0.993652221 0.918949558 0.856410049 0.813556820 0.790132354 0.781742861 0.783153987 0.789785045 0.798164096 0.806064173 0.812381069 0.816830299 0.819711937 0.817293502
//
IT	4745
RD	5
LK	-1449433.390076
QD	-481.389320 -> -359.158534
RI	0.0378848482
TR	0.428776	0.098268
MT	12.418374
MM	C_pi: 0.893258, n_recomb: 212775.174198
RS	0	0.000000	0.914182	1769.163808	0.008315	0.001012
RS	1	0.007968	0.914182	1893.665911	0.008900	0.007580
RS	2	0.016571	0.914182	2025.531933	0.009520	0.013046
RS	3	0.025859	0.914182	2164.967420	0.010175	0.012018
RS	4	0.035887	1.315061	1610.214678	0.007568	0.006248
RS	5	0.046714	1.315061	1724.645924	0.008105	0.005147
RS	6	0.058404	1.124949	2156.256055	0.010134	0.005624
RS	7	0.071026	1.124949	2302.541473	0.010821	0.005969
RS	8	0.084653	0.849477	3246.350268	0.015257	0.008451
RS	9	0.099365	0.849477	3445.037069	0.016191	0.009633
RS	10	0.115250	0.702368	4406.225917	0.020708	0.012851
RS	11	0.132401	0.702368	4642.090482	0.021817	0.014527
RS	12	0.150919	0.657402	5209.850491	0.024485	0.017095
RS	13	0.170911	0.657402	5455.421376	0.025639	0.018831
RS	14	0.192497	0.683476	5484.937755	0.025778	0.019762
RS	15	0.215803	0.683476	5722.451999	0.026894	0.021247
RS	16	0.240966	0.761049	5357.856159	0.025181	0.020632
RS	17	0.268133	0.761049	5581.656173	0.026233	0.021842
RS	18	0.297465	0.870376	5083.135498	0.023890	0.020532
RS	19	0.329135	0.870376	5292.848850	0.024875	0.021591
RS	20	0.363328	0.988118	4852.670128	0.022807	0.020362
RS	21	0.400245	0.988118	5049.055557	0.023730	0.021372
RS	22	0.440104	1.087847	4767.167922	0.022405	0.020698
RS	23	0.483138	1.087847	4950.247293	0.023265	0.021753
RS	24	0.529602	1.144005	4878.327462	0.022927	0.021960
RS	25	0.579767	1.144005	5044.868181	0.023710	0.023147
RS	26	0.633930	1.142601	5205.406265	0.024464	0.024474
RS	27	0.692408	1.142601	5344.389873	0.025118	0.025821
RS	28	0.755546	1.089344	5723.994392	0.026902	0.028344
RS	29	0.823715	1.089344	5810.292555	0.027307	0.029733
RS	30	0.897315	1.005947	6336.509406	0.029780	0.033180
RS	31	0.976779	1.005947	6326.596084	0.029734	0.034263
RS	32	1.062576	0.918129	6848.026195	0.032184	0.037792
RS	33	1.155208	0.918129	6687.596054	0.031430	0.037997
RS	34	1.255221	0.845008	7004.391098	0.032919	0.040306
RS	35	1.363202	0.845008	6656.514275	0.031284	0.039103
RS	36	1.479788	0.794898	6626.119289	0.031141	0.039156
RS	37	1.605663	0.794898	6105.203552	0.028693	0.036477
RS	38	1.741568	0.767135	5736.889559	0.026962	0.034281
RS	39	1.888301	0.767135	5112.974027	0.024030	0.030634
RS	40	2.046725	0.756561	4543.552126	0.021354	0.027117
RS	41	2.217773	0.756561	3909.810505	0.018375	0.023259
RS	42	2.402449	0.757237	3301.474811	0.015516	0.019519
RS	43	2.601840	0.757237	2736.576949	0.012861	0.016072
RS	44	2.817119	0.764022	2204.078450	0.010359	0.012853
RS	45	3.049550	0.764022	1753.400713	0.008241	0.010143
RS	46	3.300501	0.773005	1348.049713	0.006336	0.007744
RS	47	3.571448	0.773005	1023.693578	0.004811	0.005835
RS	48	3.863983	0.781646	749.046438	0.003520	0.004243
RS	49	4.179827	0.781646	539.009998	0.002533	0.003032
RS	50	4.520836	0.788659	372.872614	0.001752	0.002087
RS	51	4.889017	0.788659	251.900884	0.001184	0.001402
RS	52	5.286534	0.793691	163.132064	0.000767	0.000904
RS	53	5.715724	0.793691	102.303378	0.000481	0.000564
RS	54	6.179112	0.797065	61.242192	0.000288	0.000337
RS	55	6.679422	0.797065	35.184479	0.000165	0.000193
RS	56	7.219595	0.797065	19.219386	0.000090	0.000105
RS	57	7.802809	0.797065	9.941791	0.000047	0.000054
RS	58	8.432492	0.794562	4.858461	0.000023	0.000026
RS	59	9.112347	0.794562	2.217566	0.000010	0.000012
RS	60	9.846372	0.794562	0.944854	0.000004	0.000005
RS	61	10.638883	0.794562	0.373750	0.000002	0.000002
RS	62	11.494540	0.794562	0.136444	0.000001	0.000001
RS	63	12.418374	0.794562	0.064650	0.000000	0.000000
PA	4+25*2+4+6 0.428776096 0.098268216 12.418374306 0.914181938 1.315061267 1.124949079 0.849477189 0.702368387 0.657401585 0.683475744 0.761049326 0.870375677 0.988118448 1.087847460 1.144004634 1.142600799 1.089344422 1.005946651 0.918128830 0.845008003 0.794897964 0.767135028 0.756560786 0.757237465 0.764022294 0.773004625 0.781646081 0.788659479 0.793690788 0.797065078 0.794562103
//
IT	4456
RD	6
LK	-1449198.136730
QD	-414.902928 -> -311.166362
RI	0.0377391742
TR	0.431236	0.100970
MT	12.196109
MM	C_pi: 0.886934, n_recomb: 216892.423244
RS	0	0.000000	0.895454	1832.336211	0.008448	0.001042
RS	1	0.007937	0.895454	1960.445952	0.009039	0.007771
RS	2	0.016504	0.895454	2096.047992	0.009664	0.013298
RS	3	0.025751	0.895454	2239.340429	0.010325	0.012188
RS	4	0.035732	1.392587	1540.415873	0.007102	0.005895
RS	5	0.046506	1.392587	1650.292593	0.007609	0.004889
RS	6	0.058134	1.173850	2094.456539	0.009657	0.005433
RS	7	0.070685	1.173850	2237.173701	0.010315	0.005742
RS	8	0.084233	0.849730	3290.557658	0.015171	0.008471
RS	9	0.098856	0.849730	3491.424235	0.016097	0.009610
RS	10	0.114639	0.681032	4604.520461	0.021230	0.013198
RS	11	0.131675	0.681032	4846.717232	0.022346	0.014866
RS	12	0.150064	0.628790	5507.871030	0.025394	0.017688
RS	13	0.169912	0.628790	5759.083615	0.026553	0.019444
RS	14	0.191335	0.654802	5772.151586	0.026613	0.020319
RS	15	0.214459	0.654802	6012.959365	0.027723	0.021838
RS	16	0.239418	0.738066	5554.326013	0.025609	0.020910
RS	17	0.266358	0.738066	5780.037616	0.026649	0.022160
RS	18	0.295436	0.858685	5170.344883	0.023838	0.020460
RS	19	0.326823	0.858685	5381.381302	0.024811	0.021555
RS	20	0.360700	0.991935	4848.396898	0.022354	0.019977
RS	21	0.397267	0.991935	5045.971691	0.023265	0.021013
RS	22	0.436735	1.107565	4700.190775	0.021671	0.020077
RS	23	0.479337	1.107565	4885.070268	0.022523	0.021140
RS	24	0.525320	1.174529	4779.449388	0.022036	0.021185
RS	25	0.574952	1.174529	4949.627065	0.022821	0.022359
RS	26	0.628524	1.174868	5107.582863	0.023549	0.023634
RS	27	0.686348	1.174868	5253.436931	0.024221	0.024949
RS	28	0.748761	1.114689	5664.674671	0.026117	0.027559
RS	29	0.816129	1.114689	5761.582290	0.026564	0.028912
RS	30	0.888843	1.019714	6355.115734	0.029301	0.032616
RS	31	0.967329	1.019714	6357.150401	0.029310	0.033674
RS	32	1.052045	0.920095	6971.763817	0.032144	0.037625
RS	33	1.143484	0.920095	6817.699174	0.031434	0.037818
RS	34	1.242181	0.837557	7226.223015	0.033317	0.040605
RS	35	1.348712	0.837557	6870.195828	0.031676	0.039376
RS	36	1.463698	0.781031	6897.906290	0.031803	0.039798
RS	37	1.587811	0.781031	6350.750868	0.029281	0.037047
RS	38	1.721775	0.749408	5994.388557	0.027638	0.035008
RS	39	1.866372	0.749408	5332.239819	0.024585	0.031247
RS	40	2.022446	0.736821	4741.825446	0.021863	0.027710
RS	41	2.190908	0.736821	4068.975794	0.018760	0.023729
RS	42	2.372740	0.736717	3428.876200	0.015809	0.019895
RS	43	2.569005	0.736717	2832.639866	0.013060	0.016348
RS	44	2.780848	0.743490	2273.002155	0.010480	0.013040
RS	45	3.009505	0.743490	1801.746367	0.008307	0.010267
RS	46	3.256311	0.752867	1379.070335	0.006358	0.007812
RS	47	3.522706	0.752867	1043.501609	0.004811	0.005871
RS	48	3.810245	0.762052	760.080561	0.003504	0.004254
RS	49	4.120607	0.762052	545.074612	0.002513	0.003032
RS	50	4.455602	0.769602	375.459549	0.001731	0.002079
RS	51	4.817187	0.769602	252.835813	0.001166	0.001393
RS	52	5.207471	0.775105	163.105562	0.000752	0.000895
RS	53	5.628733	0.775105	101.986770	0.000470	0.000558
RS	54	6.083430	0.778902	60.842902	0.000281	0.000332
RS	55	6.574218	0.778902	34.864645	0.000161	0.000189
RS	56	7.103960	0.778902	18.995531	0.000088	0.000103
RS	57	7.675749	0.778902	9.800859	0.000045	0.000053
RS	58	8.292921	0.776371	4.777848	0.000022	0.000026
RS	59	8.959079	0.776371	2.175189	0.000010	0.000012
RS	60	9.678111	0.776371	0.924498	0.000004	0.000005
RS	61	10.454214	0.776371	0.364828	0.000002	0.000002
RS	62	11.291917	0.776371	0.132888	0.000001	0.000001
RS	63	12.196109	0.776371	0.062791	0.000000	0.000000
PA	4+25*2+4+6 0.431235681 0.100969693 12.196109215 0.895454336 1.392586568 1.173850241 0.849730353 0.681031767 0.628789604 0.654802479 0.738065633 0.858685183 0.991935409 1.107565276 1.174528851 1.174867533 1.114688934 1.019714218 0.920095418 0.837556596 0.781031279 0.749407976 0.736820562 0.736717438 0.743489636 0.752866955 0.762052069 0.769602389 0.775104934 0.778902376 0.776371142
//
IT	4446
RD	7
LK	-1448997.689362
QD	-363.007430 -> -273.640860
RI	0.0376082399
TR	0.432972	0.103456
MT	12.021166
MM	C_pi: 0.882408, n_recomb: 220915.717128
RS	0	0.000000	0.877567	1896.762390	0.008586	0.001069
RS	1	0.007913	0.877567	2028.613238	0.009183	0.007940
RS	2	0.016451	0.877567	2168.093679	0.009814	0.013525
RS	3	0.025666	0.877567	2315.394239	0.010481	0.012358
RS	4	0.035609	1.470161	1478.419853	0.006692	0.005580
RS	5	0.046339	1.470161	1584.254234	0.007171	0.004660
RS	6	0.057918	1.225653	2033.483385	0.009205	0.005246
RS	7	0.070414	1.225653	2172.706273	0.009835	0.005524
RS	8	0.083898	0.853681	3321.783679	0.015036	0.008463
RS	9	0.098449	0.853681	3524.413794	0.015954	0.009559
RS	10	0.114152	0.664589	4783.442131	0.021653	0.013491
RS	11	0.131097	0.664589	5031.486149	0.022776	0.015146
RS	12	0.149382	0.605502	5788.736681	0.026203	0.018221
RS	13	0.169115	0.605502	6045.088061	0.027364	0.019990
RS	14	0.190409	0.630932	6047.236094	0.027373	0.020831
RS	15	0.213388	0.630932	6291.011936	0.028477	0.022377
RS	16	0.238185	0.718533	5744.814126	0.026005	0.021172
RS	17	0.264944	0.718533	5972.481145	0.027035	0.022457
RS	18	0.293821	0.848636	5259.098028	0.023806	0.020408
RS	19	0.324982	0.848636	5471.731931	0.024768	0.021535
RS	20	0.358609	0.995706	4853.285588	0.021969	0.019650
RS	21	0.394897	0.995706	5052.289633	0.022870	0.020706
RS	22	0.434056	1.126198	4648.157838	0.021040	0.019542
RS	23	0.476314	1.126198	4834.809117	0.021885	0.020610
RS	24	0.521915	1.203753	4697.820077	0.021265	0.020511
RS	25	0.571125	1.203753	4871.163041	0.022050	0.021672
RS	26	0.624228	1.206271	5024.676816	0.022745	0.022894
RS	27	0.681533	1.206271	5176.437374	0.023432	0.024182
RS	28	0.743373	1.140003	5613.095810	0.025408	0.026849
RS	29	0.810106	1.140003	5719.409010	0.025890	0.028173
RS	30	0.882119	1.034487	6371.050996	0.028839	0.032083
RS	31	0.959830	1.034487	6384.283248	0.028899	0.033123
RS	32	1.043690	0.924136	7082.970828	0.032062	0.037432
RS	33	1.134185	0.924136	6935.841804	0.031396	0.037620
RS	34	1.231841	0.833102	7430.544690	0.033635	0.040834
RS	35	1.337225	0.833102	7068.526020	0.031996	0.039590
RS	36	1.450946	0.770828	7153.427069	0.032381	0.040352
RS	37	1.573667	0.770828	6583.074047	0.029799	0.037545
RS	38	1.706097	0.735735	6240.698869	0.028249	0.035661
RS	39	1.849006	0.735735	5543.208169	0.025092	0.031800
RS	40	2.003223	0.721295	4934.536363	0.022337	0.028257
RS	41	2.169643	0.721295	4224.686401	0.019124	0.024164
RS	42	2.349230	0.720410	3554.956766	0.016092	0.020251
RS	43	2.543028	0.720410	2928.570731	0.013257	0.016612
RS	44	2.752160	0.727072	2342.991454	0.010606	0.013222
RS	45	2.977840	0.727072	1851.576550	0.008381	0.010391
RS	46	3.221377	0.736706	1411.973873	0.006391	0.007883
RS	47	3.484184	0.736706	1065.116880	0.004821	0.005912
RS	48	3.767786	0.746298	772.840946	0.003498	0.004270
RS	49	4.073828	0.746298	552.576726	0.002501	0.003037
RS	50	4.404086	0.754271	379.226658	0.001717	0.002076
RS	51	4.760476	0.754271	254.654645	0.001153	0.001388
RS	52	5.145066	0.760160	163.723018	0.000741	0.000889
RS	53	5.560086	0.760160	102.106108	0.000462	0.000553
RS	54	6.007946	0.764365	60.724789	0.000275	0.000328
RS	55	6.491243	0.764365	34.717140	0.000157	0.000187
RS	56	7.012781	0.764365	18.871531	0.000085	0.000101
RS	57	7.575587	0.764365	9.714401	0.000044	0.000052
RS	58	8.182925	0.761828	4.725012	0.000021	0.000025
RS	59	8.838319	0.761828	2.146101	0.000010	0.000011
RS	60	9.545572	0.761828	0.910036	0.000004	0.000005
RS	61	10.308787	0.761828	0.358315	0.000002	0.000002
RS	62	11.132392	0.761828	0.130234	0.000001	0.000001
RS	63	12.021166	0.761828	0.061365	0.000000	0.000000
PA	4+25*2+4+6 0.432971808 0.103456054 12.021165598 0.877567470 1.470161365 1.225653194 0.853680887 0.664589144 0.605502089 0.630931553 0.718533122 0.848636388 0.995706099 1.126197641 1.203752730 1.206271253 1.140003348 1.034487089 0.924136174 0.833101932 0.770827586 0.735735220 0.721294696 0.720410358 0.727071653 0.736706439 0.746297593 0.754270539 0.760159836 0.764364848 0.761828149
//
IT	4833
RD	8
LK	-1448824.115317
QD	-321.686372 -> -243.387720
RI	0.0374768053
TR	0.434201	0.105780
MT	11.878968
MM	C_pi: 0.879135, n_recomb: 224857.145771
RS	0	0.000000	0.860920	1961.169325	0.008722	0.001092
RS	1	0.007892	0.860920	2096.795181	0.009325	0.008088
RS	2	0.016408	0.860920	2240.191355	0.009963	0.013731
RS	3	0.025595	0.860920	2391.540789	0.010636	0.012525
RS	4	0.035507	1.546929	1423.621330	0.006331	0.005301
RS	5	0.046202	1.546929	1525.875554	0.006786	0.004457
RS	6	0.057741	1.279577	1974.497964	0.008781	0.005066
RS	7	0.070191	1.279577	2110.336406	0.009385	0.005318
RS	8	0.083623	0.860413	3342.621943	0.014866	0.008433
RS	9	0.098115	0.860413	3546.658874	0.015773	0.009487
RS	10	0.113751	0.651891	4944.851807	0.021991	0.013736
RS	11	0.130621	0.651891	5198.325822	0.023118	0.015375
RS	12	0.148822	0.586333	6053.214974	0.026920	0.018700
RS	13	0.168460	0.586333	6314.296154	0.028081	0.020477
RS	14	0.189648	0.610820	6310.671409	0.028065	0.021301
RS	15	0.212508	0.610820	6557.147716	0.029161	0.022869
RS	16	0.237173	0.701718	5929.682004	0.026371	0.021418
RS	17	0.263784	0.701718	6159.327169	0.027392	0.022733
RS	18	0.292495	0.839812	5349.090347	0.023789	0.020372
RS	19	0.323472	0.839812	5563.525397	0.024742	0.021527
RS	20	0.356894	0.999207	4865.947533	0.021640	0.019369
RS	21	0.392954	0.999207	5066.564541	0.022532	0.020444
RS	22	0.431860	1.143545	4608.776583	0.020496	0.019077
RS	23	0.473836	1.143545	4797.188780	0.021334	0.020150
RS	24	0.519126	1.231400	4630.917637	0.020595	0.019921
RS	25	0.567989	1.231400	4807.076491	0.021378	0.021072
RS	26	0.620710	1.236435	4954.916779	0.022036	0.022237
RS	27	0.677591	1.236435	5111.824403	0.022734	0.023503
RS	28	0.738961	1.164794	5569.158623	0.024768	0.026208
RS	29	0.805175	1.164794	5683.854228	0.025278	0.027506
RS	30	0.876615	1.049630	6386.156670	0.028401	0.031582
RS	31	0.953694	1.049630	6409.825393	0.028506	0.032609
RS	32	1.036855	0.929450	7184.788902	0.031953	0.037223
RS	33	1.126580	0.929450	7044.859604	0.031330	0.037413
RS	34	1.223386	0.830685	7620.580428	0.033891	0.041006
RS	35	1.327833	0.830685	7254.220889	0.032261	0.039756
RS	36	1.440523	0.763207	7395.087773	0.032888	0.040834
RS	37	1.562107	0.763207	6804.072665	0.030260	0.037982
RS	38	1.693287	0.724968	6477.206968	0.028806	0.036250
RS	39	1.834820	0.724968	5746.883422	0.025558	0.032303
RS	40	1.987524	0.708814	5122.248487	0.022780	0.028762
RS	41	2.152279	0.708814	4377.262953	0.019467	0.024569
RS	42	2.330037	0.707158	3679.755870	0.016365	0.020587
RS	43	2.521825	0.707158	3024.275311	0.013450	0.016863
RS	44	2.728750	0.713638	2413.799086	0.010735	0.013401
RS	45	2.952005	0.713638	1902.598973	0.008461	0.010513
RS	46	3.192881	0.723425	1446.418343	0.006433	0.007957
RS	47	3.452768	0.723425	1088.216191	0.004840	0.005957
RS	48	3.733166	0.733314	787.021463	0.003500	0.004291
RS	49	4.035694	0.733314	561.261005	0.002496	0.003046
RS	50	4.362099	0.741623	383.961279	0.001708	0.002077
RS	51	4.714265	0.741623	257.199153	0.001144	0.001386
RS	52	5.094225	0.747858	164.865237	0.000733	0.000886
RS	53	5.504174	0.747858	102.583972	0.000456	0.000549
RS	54	5.946476	0.752314	60.848123	0.000271	0.000325
RS	55	6.423687	0.752314	34.714450	0.000154	0.000185
RS	56	6.938562	0.752314	18.829832	0.000084	0.000100
RS	57	7.494072	0.752314	9.672069	0.000043	0.000051
RS	58	8.093425	0.749792	4.694327	0.000021	0.000025
RS	59	8.740082	0.749792	2.127469	0.000009	0.000011
RS	60	9.437775	0.749792	0.900157	0.000004	0.000005
RS	61	10.190533	0.749792	0.353656	0.000002	0.000002
RS	62	11.002701	0.749792	0.128266	0.000001	0.000001
RS	63	11.878968	0.749792	0.060266	0.000000	0.000000
PA	4+25*2+4+6 0.434200899 0.105780083 11.878968439 0.860920213 1.546928791 1.279576857 0.860412856 0.651891245 0.586333288 0.610820225 0.701718370 0.839811937 0.999206604 1.143544769 1.231400300 1.236435340 1.164794042 1.049630350 0.929450012 0.830684642 0.763206980 0.724967935 0.708814485 0.707158276 0.713638270 0.723424904 0.733313597 0.741623307 0.747858155 0.752314217 0.749792309
//
IT	4764
RD	9
LK	-1448671.873237
QD	-288.353979 -> -219.019317
RI	0.0373507835
TR	0.434968	0.107950
MT	11.765234
MM	C_pi: 0.876936, n_recomb: 228713.105911
RS	0	0.000000	0.845547	2025.106897	0.008854	0.001113
RS	1	0.007876	0.845547	2164.513872	0.009464	0.008222
RS	2	0.016372	0.845547	2311.834203	0.010108	0.013917
RS	3	0.025538	0.845547	2467.243297	0.010788	0.012683
RS	4	0.035425	1.621922	1375.676494	0.006015	0.005054
RS	5	0.046092	1.621922	1474.796736	0.006448	0.004277
RS	6	0.057598	1.334856	1918.550772	0.008388	0.004896
RS	7	0.070010	1.334856	2051.173470	0.008968	0.005125
RS	8	0.083400	0.869227	3355.596929	0.014672	0.008386
RS	9	0.097845	0.869227	3560.773669	0.015569	0.009401
RS	10	0.113427	0.642116	5090.907519	0.022259	0.013942
RS	11	0.130237	0.642116	5349.484088	0.023389	0.015562
RS	12	0.148371	0.570437	6302.439944	0.027556	0.019130
RS	13	0.167932	0.570437	6567.948328	0.028717	0.020911
RS	14	0.189035	0.593762	6562.999576	0.028695	0.021732
RS	15	0.211799	0.593762	6811.982123	0.029784	0.023317
RS	16	0.236357	0.687186	6109.011985	0.026710	0.021649
RS	17	0.262849	0.687186	6340.663748	0.027723	0.022989
RS	18	0.291427	0.832077	5439.683137	0.023784	0.020349
RS	19	0.322256	0.832077	5656.086755	0.024730	0.021527
RS	20	0.355513	1.002522	4884.837924	0.021358	0.019126
RS	21	0.391389	1.002522	5087.223279	0.022243	0.020217
RS	22	0.430091	1.159787	4579.728494	0.020024	0.018671
RS	23	0.471841	1.159787	4769.914080	0.020855	0.019747
RS	24	0.516880	1.257657	4576.117877	0.020008	0.019401
RS	25	0.565465	1.257657	4754.844877	0.020790	0.020542
RS	26	0.617878	1.265494	4896.115332	0.021407	0.021651
RS	27	0.674418	1.265494	5057.584669	0.022113	0.022897
RS	28	0.735412	1.189112	5531.787430	0.024187	0.025624
RS	29	0.801209	1.189112	5654.025569	0.024721	0.026901
RS	30	0.872189	1.065077	6400.735843	0.027986	0.031110
RS	31	0.948759	1.065077	6434.154999	0.028132	0.032128
RS	32	1.031360	0.935825	7278.531097	0.031824	0.037004
RS	33	1.120466	0.935825	7145.942464	0.031244	0.037200
RS	34	1.216590	0.829956	7797.808754	0.034094	0.041132
RS	35	1.320286	0.829956	7428.487607	0.032480	0.039882
RS	36	1.432148	0.757718	7623.871238	0.033334	0.041253
RS	37	1.552821	0.757718	7014.457076	0.030669	0.038367
RS	38	1.682998	0.716599	6704.244093	0.029313	0.036784
RS	39	1.823427	0.716599	5943.420532	0.025986	0.032763
RS	40	1.974918	0.698857	5304.829167	0.023194	0.029232
RS	41	2.138339	0.698857	4526.492470	0.019791	0.024948
RS	42	2.314632	0.696451	3802.898543	0.016627	0.020907
RS	43	2.504809	0.696451	3119.364473	0.013639	0.017104
RS	44	2.709965	0.702706	2484.972619	0.010865	0.013577
RS	45	2.931279	0.702706	1954.390657	0.008545	0.010636
RS	46	3.170024	0.712570	1481.986605	0.006480	0.008034
RS	47	3.427573	0.712570	1112.436762	0.004864	0.006005
RS	48	3.705406	0.722675	802.301837	0.003508	0.004316
RS	49	4.005122	0.722675	570.868170	0.002496	0.003059
RS	50	4.328443	0.731248	389.458474	0.001703	0.002081
RS	51	4.677229	0.731248	260.314398	0.001138	0.001386
RS	52	5.053486	0.737767	166.423830	0.000728	0.000884
RS	53	5.459377	0.737767	103.342465	0.000452	0.000547
RS	54	5.897236	0.742439	61.153087	0.000267	0.000323
RS	55	6.369581	0.742439	34.821832	0.000152	0.000184
RS	56	6.879128	0.742439	18.851269	0.000082	0.000099
RS	57	7.428807	0.742439	9.663870	0.000042	0.000051
RS	58	8.021780	0.739972	4.680807	0.000020	0.000025
RS	59	8.661455	0.739972	2.117063	0.000009	0.000011
RS	60	9.351511	0.739972	0.893936	0.000004	0.000005
RS	61	10.095917	0.739972	0.350499	0.000002	0.000002
RS	62	10.898952	0.739972	0.126864	0.000001	0.000001
RS	63	11.765234	0.739972	0.059442	0.000000	0.000000
PA	4+25*2+4+6 0.434967709 0.107949905 11.765234286 0.845547107 1.621922476 1.334855818 0.869226525 0.642115917 0.570436895 0.593761750 0.687185873 0.832076977 1.002521805 1.159786617 1.257656526 1.265494328 1.189112146 1.065077116 0.935825391 0.829956212 0.757718257 0.716598913 0.698856735 0.696450511 0.702706478 0.712570091 0.722674764 0.731248140 0.737766546 0.742439060 0.739971752
//
IT	4602
RD	10
LK	-1448536.721835
QD	-261.050240 -> -199.009486
RI	0.0372275853
TR	0.435346	0.109982
MT	11.674812
MM	C_pi: 0.875625, n_recomb: 232489.446227
RS	0	0.000000	0.831549	2087.944516	0.008981	0.001133
RS	1	0.007863	0.831549	2231.097324	0.009597	0.008341
RS	2	0.016344	0.831549	2382.307197	0.010247	0.014085
RS	3	0.025492	0.831549	2541.742189	0.010933	0.012834
RS	4	0.035360	1.694504	1333.984493	0.005738	0.004837
RS	5	0.046003	1.694504	1430.380579	0.006152	0.004118
RS	6	0.057483	1.390962	1866.086194	0.008027	0.004736
RS	7	0.069866	1.390962	1995.685612	0.008584	0.004945
RS	8	0.083222	0.879622	3362.596455	0.014463	0.008328
RS	9	0.097629	0.879622	3568.706262	0.015350	0.009306
RS	10	0.113168	0.634660	5223.446320	0.022467	0.014113
RS	11	0.129930	0.634660	5486.859133	0.023600	0.015713
RS	12	0.148009	0.557176	6537.488495	0.028120	0.019516
RS	13	0.167510	0.557176	6807.201774	0.029280	0.021297
RS	14	0.188544	0.579206	6804.804937	0.029269	0.022128
RS	15	0.211232	0.579206	7056.158703	0.030350	0.023727
RS	16	0.235704	0.674568	6283.062712	0.027025	0.021865
RS	17	0.262100	0.674568	6516.755403	0.028030	0.023226
RS	18	0.290572	0.825279	5530.588345	0.023789	0.020335
RS	19	0.321283	0.825279	5749.100894	0.024728	0.021535
RS	20	0.354408	1.005666	4908.950361	0.021115	0.018916
RS	21	0.390138	1.005666	5113.237814	0.021993	0.020020
RS	22	0.428677	1.175018	4559.366369	0.019611	0.018314
RS	23	0.470246	1.175018	4751.353363	0.020437	0.019393
RS	24	0.515085	1.282600	4531.580450	0.019492	0.018941
RS	25	0.563448	1.282600	4712.701231	0.020271	0.020072
RS	26	0.615615	1.293472	4846.792806	0.020847	0.021126
RS	27	0.671883	1.293472	5012.368823	0.021560	0.022354
RS	28	0.732576	1.212910	5500.394951	0.023659	0.025091
RS	29	0.798041	1.212910	5629.479756	0.024214	0.026351
RS	30	0.868654	1.080684	6415.393973	0.027594	0.030666
RS	31	0.944818	1.080684	6457.940225	0.027777	0.031679
RS	32	1.026972	0.943012	7365.750989	0.031682	0.036780
RS	33	1.115585	0.943012	7240.537058	0.031144	0.036985
RS	34	1.211166	0.830566	7964.050265	0.034256	0.041220
RS	35	1.314262	0.830566	7592.887301	0.032659	0.039976
RS	36	1.425465	0.753937	7841.215003	0.033727	0.041619
RS	37	1.545412	0.753937	7215.374184	0.031035	0.038707
RS	38	1.674789	0.710160	6922.654647	0.029776	0.037270
RS	39	1.814340	0.710160	6133.436684	0.026382	0.033184
RS	40	1.964864	0.690937	5482.627898	0.023582	0.029669
RS	41	2.127223	0.690937	4672.579342	0.020098	0.025304
RS	42	2.302348	0.687807	3924.405563	0.016880	0.021211
RS	43	2.491244	0.687807	3213.784434	0.013823	0.017337
RS	44	2.694992	0.693813	2556.358782	0.010996	0.013748
RS	45	2.914761	0.693813	2006.778223	0.008632	0.010758
RS	46	3.151810	0.703699	1518.473252	0.006531	0.008113
RS	47	3.407498	0.703699	1137.589013	0.004893	0.006056
RS	48	3.683291	0.713957	818.503605	0.003521	0.004344
RS	49	3.980769	0.713957	581.250518	0.002500	0.003075
RS	50	4.301638	0.722735	395.596917	0.001702	0.002087
RS	51	4.647736	0.722735	263.909009	0.001135	0.001388
RS	52	5.021048	0.729488	168.331216	0.000724	0.000884
RS	53	5.423713	0.729488	104.335667	0.000449	0.000546
RS	54	5.858040	0.734354	61.609342	0.000265	0.000322
RS	55	6.326518	0.734354	35.020927	0.000151	0.000183
RS	56	6.831831	0.734354	18.925324	0.000081	0.000099
RS	57	7.376878	0.734354	9.684125	0.000042	0.000050
RS	58	7.964781	0.731970	4.681617	0.000020	0.000024
RS	59	8.598910	0.731970	2.113521	0.000009	0.000011
RS	60	9.282901	0.731970	0.890767	0.000004	0.000005
RS	61	10.020673	0.731970	0.348593	0.000001	0.000002
RS	62	10.816457	0.731970	0.125933	0.000001	0.000001
RS	63	11.674812	0.731970	0.058849	0.000000	0.000000
PA	4+25*2+4+6 0.435346178 0.109982493 11.674812083 0.831548511 1.694504240 1.390961686 0.879622241 0.634660013 0.557176491 0.579206016 0.674567735 0.825278802 1.005665872 1.175017598 1.282600338 1.293471674 1.212910384 1.080684418 0.943011581 0.830565673 0.753936985 0.710160326 0.690937100 0.687807031 0.693812793 0.703699457 0.713957119 0.722735270 0.729488382 0.734354247 0.731970174
//
IT	4721
RD	11
LK	-1448415.522921
QD	-238.407053 -> -182.386657
RI	0.0371066923
TR	0.435396	0.111892
MT	11.603752
MM	C_pi: 0.875053, n_recomb: 236189.881114
RS	0	0.000000	0.818891	2149.341888	0.009100	0.001150
RS	1	0.007853	0.818891	2296.182547	0.009722	0.008447
RS	2	0.016322	0.818891	2451.223750	0.010378	0.014236
RS	3	0.025456	0.818891	2614.626459	0.011070	0.012976
RS	4	0.035308	1.764168	1297.933519	0.005495	0.004646
RS	5	0.045933	1.764168	1391.977932	0.005893	0.003978
RS	6	0.057392	1.447424	1817.319060	0.007694	0.004586
RS	7	0.069752	1.447424	1944.100914	0.008231	0.004779
RS	8	0.083081	0.891197	3365.166690	0.014248	0.008262
RS	9	0.097458	0.891197	3572.052621	0.015124	0.009204
RS	10	0.112964	0.629055	5344.152087	0.022627	0.014254
RS	11	0.129687	0.629055	5612.181318	0.023761	0.015834
RS	12	0.147723	0.546060	6759.397155	0.028618	0.019862
RS	13	0.167176	0.546060	7033.153184	0.029778	0.021641
RS	14	0.188156	0.566719	7036.657382	0.029792	0.022491
RS	15	0.210784	0.566719	7290.292227	0.030866	0.024100
RS	16	0.235188	0.663564	6452.071513	0.027317	0.022067
RS	17	0.261509	0.663564	6687.841422	0.028316	0.023447
RS	18	0.289897	0.819290	5621.535010	0.023801	0.020330
RS	19	0.320514	0.819290	5842.272681	0.024735	0.021548
RS	20	0.353535	1.008656	4937.403137	0.020904	0.018733
RS	21	0.389150	1.008656	5143.705841	0.021778	0.019849
RS	22	0.427560	1.189317	4546.341753	0.019249	0.017998
RS	23	0.468988	1.189317	4740.164824	0.020069	0.019080
RS	24	0.513668	1.306313	4495.746520	0.019034	0.018530
RS	25	0.561857	1.306313	4679.136644	0.019811	0.019654
RS	26	0.613830	1.320407	4805.627274	0.020346	0.020654
RS	27	0.669884	1.320407	4974.951332	0.021063	0.021867
RS	28	0.730339	1.236168	5474.335737	0.023178	0.024604
RS	29	0.795542	1.236168	5609.686035	0.023751	0.025849
RS	30	0.865866	1.096355	6430.423628	0.027226	0.030250
RS	31	0.941711	1.096355	6481.535323	0.027442	0.031258
RS	32	1.023512	0.950826	7447.537442	0.031532	0.036553
RS	33	1.111737	0.950826	7329.664146	0.031033	0.036770
RS	34	1.206890	0.832254	8120.663391	0.034382	0.041278
RS	35	1.309514	0.832254	7748.582956	0.032807	0.040044
RS	36	1.420198	0.751545	8048.241359	0.034075	0.041939
RS	37	1.539573	0.751545	7407.710368	0.031363	0.039009
RS	38	1.668321	0.705299	7133.099925	0.030201	0.037712
RS	39	1.807180	0.705299	6317.403166	0.026747	0.033572
RS	40	1.956943	0.684689	5655.894708	0.023946	0.030077
RS	41	2.118466	0.684689	4815.656351	0.020389	0.025639
RS	42	2.292673	0.680863	4044.267016	0.017123	0.021502
RS	43	2.480560	0.680863	3307.468186	0.014003	0.017560
RS	44	2.683201	0.686602	2627.820552	0.011126	0.013917
RS	45	2.901754	0.686602	2059.610262	0.008720	0.010879
RS	46	3.137469	0.696471	1555.706691	0.006587	0.008194
RS	47	3.391694	0.696471	1163.514935	0.004926	0.006110
RS	48	3.665882	0.706835	835.477283	0.003537	0.004375
RS	49	3.961602	0.706835	592.285657	0.002508	0.003093
RS	50	4.280542	0.715772	402.276264	0.001703	0.002096
RS	51	4.624528	0.715772	267.908475	0.001134	0.001392
RS	52	4.995526	0.722715	170.534159	0.000722	0.000885
RS	53	5.395656	0.722715	105.527171	0.000447	0.000546
RS	54	5.827207	0.727749	62.193355	0.000263	0.000321
RS	55	6.292646	0.727749	35.297040	0.000149	0.000182
RS	56	6.794634	0.727749	19.043325	0.000081	0.000098
RS	57	7.336041	0.727749	9.728018	0.000041	0.000050
RS	58	7.919962	0.725455	4.694330	0.000020	0.000024
RS	59	8.549737	0.725455	2.115611	0.000009	0.000011
RS	60	9.228965	0.725455	0.890071	0.000004	0.000005
RS	61	9.961530	0.725455	0.347690	0.000001	0.000002
RS	62	10.751620	0.725455	0.125374	0.000001	0.000001
RS	63	11.603752	0.725455	0.058434	0.000000	0.000000
PA	4+25*2+4+6 0.435395948 0.111891812 11.603752313 0.818890619 1.764167799 1.447424204 0.891197222 0.629055012 0.546060403 0.566719189 0.663564344 0.819290159 1.008656396 1.189317372 1.306313269 1.320407179 1.236168294 1.096354753 0.950826273 0.832254011 0.751544838 0.705298942 0.684689218 0.680862881 0.686601897 0.696471290 0.706834747 0.715771908 0.722714580 0.727748690 0.725455126
//
IT	4261
RD	12
LK	-1448305.874885
QD	-219.419322 -> -168.432668
RI	0.0369869966
TR	0.435164	0.113689
MT	11.549041
MM	C_pi: 0.875109, n_recomb: 239818.519329
RS	0	0.000000	0.807514	2209.055493	0.009211	0.001166
RS	1	0.007845	0.807514	2359.510334	0.009839	0.008543
RS	2	0.016304	0.807514	2518.308438	0.010501	0.014373
RS	3	0.025428	0.807514	2685.604003	0.011198	0.013108
RS	4	0.035267	1.830453	1267.000300	0.005283	0.004479
RS	5	0.045878	1.830453	1359.033697	0.005667	0.003855
RS	6	0.057322	1.503856	1772.288848	0.007390	0.004447
RS	7	0.069663	1.503856	1896.463618	0.007908	0.004625
RS	8	0.082973	0.903658	3364.471739	0.014029	0.008189
RS	9	0.097326	0.903658	3572.014940	0.014895	0.009100
RS	10	0.112805	0.624947	5454.490244	0.022744	0.014370
RS	11	0.129499	0.624947	5726.952566	0.023880	0.015929
RS	12	0.147502	0.536707	6969.200453	0.029060	0.020173
RS	13	0.166918	0.536707	7246.885133	0.030218	0.021948
RS	14	0.187856	0.555961	7259.135873	0.030269	0.022824
RS	15	0.210437	0.555961	7514.999106	0.031336	0.024442
RS	16	0.234790	0.653942	6616.241762	0.027589	0.022256
RS	17	0.261053	0.653942	6854.128591	0.028580	0.023652
RS	18	0.289375	0.814015	5712.297219	0.023819	0.020331
RS	19	0.319920	0.814015	5935.358421	0.024749	0.021565
RS	20	0.352861	1.011518	4969.485085	0.020722	0.018574
RS	21	0.388386	1.011518	5177.900516	0.021591	0.019700
RS	22	0.426698	1.202781	4539.525056	0.018929	0.017718
RS	23	0.468015	1.202781	4735.223047	0.019745	0.018802
RS	24	0.512573	1.328887	4467.347536	0.018628	0.018163
RS	25	0.560627	1.328887	4652.919836	0.019402	0.019280
RS	26	0.612450	1.346361	4771.511171	0.019896	0.020227
RS	27	0.668339	1.346361	4944.299810	0.020617	0.021426
RS	28	0.728612	1.258889	5453.049303	0.022738	0.024157
RS	29	0.793613	1.258889	5594.178408	0.023327	0.025389
RS	30	0.863713	1.112027	6446.025044	0.026879	0.029858
RS	31	0.939312	1.112027	6505.199795	0.027126	0.030864
RS	32	1.020842	0.959140	7524.777230	0.031377	0.036327
RS	33	1.108767	0.959140	7414.167411	0.030916	0.036556
RS	34	1.203589	0.834826	8268.847020	0.034480	0.041310
RS	35	1.305850	0.834826	7896.612990	0.032927	0.040090
RS	36	1.416133	0.750302	8245.966157	0.034384	0.042219
RS	37	1.535067	0.750302	7592.278768	0.031658	0.039278
RS	38	1.663331	0.701747	7336.210184	0.030591	0.038116
RS	39	1.801656	0.701747	6495.780358	0.027086	0.033929
RS	40	1.950833	0.679834	5824.907616	0.024289	0.030459
RS	41	2.111712	0.679834	4955.890395	0.020665	0.025955
RS	42	2.285211	0.675339	4162.520768	0.017357	0.021780
RS	43	2.472320	0.675339	3400.397151	0.014179	0.017776
RS	44	2.674108	0.680803	2699.268930	0.011255	0.014082
RS	45	2.891724	0.680803	2112.783032	0.008810	0.010999
RS	46	3.126412	0.690626	1593.562739	0.006645	0.008276
RS	47	3.379510	0.690626	1190.099777	0.004963	0.006165
RS	48	3.652462	0.701056	853.117002	0.003557	0.004409
RS	49	3.946826	0.701056	603.885293	0.002518	0.003113
RS	50	4.264282	0.710113	409.424399	0.001707	0.002107
RS	51	4.606641	0.710113	272.257926	0.001135	0.001398
RS	52	4.975857	0.717211	172.991177	0.000721	0.000887
RS	53	5.374035	0.717211	106.888894	0.000446	0.000547
RS	54	5.803450	0.722393	62.886792	0.000262	0.000321
RS	55	6.266550	0.722393	35.639006	0.000149	0.000182
RS	56	6.765978	0.722393	19.198833	0.000080	0.000098
RS	57	7.304583	0.722393	9.792048	0.000041	0.000050
RS	58	7.885441	0.720177	4.717238	0.000020	0.000024
RS	59	8.511864	0.720177	2.122467	0.000009	0.000011
RS	60	9.187427	0.720177	0.891445	0.000004	0.000005
RS	61	9.915985	0.720177	0.347617	0.000001	0.000002
RS	62	10.701695	0.720177	0.125121	0.000001	0.000001
RS	63	11.549041	0.720177	0.058162	0.000000	0.000000
PA	4+25*2+4+6 0.435164407 0.113689154 11.549041017 0.807513667 1.830453471 1.503855853 0.903657781 0.624946804 0.536707225 0.555961223 0.653941618 0.814014579 1.011518137 1.202780580 1.328887119 1.346361342 1.258889271 1.112027255 0.959139619 0.834826390 0.750302030 0.701747480 0.679833729 0.675338941 0.680803036 0.690625606 0.701055772 0.710112660 0.717211044 0.722392820 0.720177277
//
IT	4217
RD	13
LK	-1448205.910399
QD	-203.336415 -> -156.940446
RI	0.0368760191
TR	0.434618	0.115362
MT	11.511924
MM	C_pi: 0.875842, n_recomb: 243372.244545
RS	0	0.000000	0.797340	2267.015830	0.009315	0.001180
RS	1	0.007839	0.797340	2421.017300	0.009948	0.008628
RS	2	0.016293	0.797340	2583.505110	0.010615	0.014495
RS	3	0.025409	0.797340	2754.627106	0.011319	0.013232
RS	4	0.035240	1.893109	1240.700467	0.005098	0.004332
RS	5	0.045842	1.893109	1331.040010	0.005469	0.003748
RS	6	0.057274	1.559999	1730.964693	0.007112	0.004317
RS	7	0.069603	1.559999	1852.752728	0.007613	0.004483
RS	8	0.082898	0.916817	3361.521584	0.013812	0.008114
RS	9	0.097236	0.916817	3569.653563	0.014667	0.008994
RS	10	0.112698	0.622101	5555.838948	0.022829	0.014464
RS	11	0.129371	0.622101	5832.603957	0.023966	0.016003
RS	12	0.147352	0.528864	7167.885809	0.029452	0.020452
RS	13	0.166742	0.528864	7449.446758	0.030609	0.022221
RS	14	0.187652	0.546714	7472.791982	0.030705	0.023130
RS	15	0.210201	0.546714	7730.883989	0.031766	0.024754
RS	16	0.234518	0.645575	6775.771408	0.027841	0.022433
RS	17	0.260742	0.645575	7015.837941	0.028828	0.023843
RS	18	0.289021	0.809465	5802.651919	0.023843	0.020337
RS	19	0.319516	0.809465	6028.138225	0.024769	0.021585
RS	20	0.352403	1.014406	5004.533547	0.020563	0.018434
RS	21	0.387867	1.014406	5215.160934	0.021429	0.019569
RS	22	0.426111	1.215660	4537.922753	0.018646	0.017469
RS	23	0.467354	1.215660	4735.549241	0.019458	0.018554
RS	24	0.511829	1.350624	4445.202897	0.018265	0.017833
RS	25	0.559791	1.350624	4632.909186	0.019036	0.018943
RS	26	0.611513	1.371629	4743.354267	0.019490	0.019840
RS	27	0.667289	1.371629	4919.394130	0.020213	0.021026
RS	28	0.727437	1.281327	5435.791641	0.022335	0.023746
RS	29	0.792301	1.281327	5582.304781	0.022937	0.024966
RS	30	0.862250	1.127888	6461.986057	0.026552	0.029489
RS	31	0.937681	1.127888	6528.796868	0.026826	0.030494
RS	32	1.019026	0.968060	7597.761117	0.031219	0.036103
RS	33	1.106748	0.968060	7494.342710	0.030794	0.036346
RS	34	1.201346	0.838325	8409.070640	0.034552	0.041321
RS	35	1.303360	0.838325	8037.373162	0.033025	0.040117
RS	36	1.413370	0.750202	8434.713501	0.034658	0.042465
RS	37	1.532005	0.750202	7769.303234	0.031924	0.039518
RS	38	1.659940	0.699473	7532.022168	0.030949	0.038486
RS	39	1.797903	0.699473	6668.539903	0.027401	0.034260
RS	40	1.946682	0.676329	5989.480491	0.024610	0.030818
RS	41	2.107123	0.676329	5093.082172	0.020927	0.026253
RS	42	2.280142	0.671199	4278.886205	0.017582	0.022046
RS	43	2.466723	0.671199	3492.313680	0.014350	0.017984
RS	44	2.667931	0.676393	2770.425726	0.011383	0.014244
RS	45	2.884912	0.676393	2166.057822	0.008900	0.011117
RS	46	3.118902	0.686155	1631.815955	0.006705	0.008359
RS	47	3.371235	0.686155	1217.160397	0.005001	0.006221
RS	48	3.643349	0.696633	871.261932	0.003580	0.004445
RS	49	3.936794	0.696633	615.927846	0.002531	0.003136
RS	50	4.253242	0.705788	416.945509	0.001713	0.002119
RS	51	4.594497	0.705788	276.890127	0.001138	0.001405
RS	52	4.962504	0.713022	175.654622	0.000722	0.000890
RS	53	5.359358	0.713022	108.389902	0.000445	0.000548
RS	54	5.787323	0.718396	63.666305	0.000262	0.000322
RS	55	6.248836	0.718396	36.034879	0.000148	0.000182
RS	56	6.746528	0.718396	19.386099	0.000080	0.000098
RS	57	7.283234	0.718396	9.873628	0.000041	0.000050
RS	58	7.862013	0.716207	4.749424	0.000020	0.000024
RS	59	8.486163	0.716207	2.133643	0.000009	0.000011
RS	60	9.159241	0.716207	0.894683	0.000004	0.000004
RS	61	9.885083	0.716207	0.348284	0.000001	0.000002
RS	62	10.667823	0.716207	0.125137	0.000001	0.000001
RS	63	11.511924	0.716207	0.058016	0.000000	0.000000
PA	4+25*2+4+6 0.434618131 0.115362220 11.511923757 0.797339810 1.893108573 1.559998604 0.916817394 0.622100924 0.528863729 0.546713901 0.645574766 0.809465433 1.014406325 1.215659781 1.350624286 1.371628985 1.281326730 1.127888270 0.968059840 0.838324684 0.750201854 0.699472738 0.676329451 0.671198966 0.676392583 0.686154813 0.696632789 0.705788296 0.713022315 0.718396351 0.716206502
//
IT	4622
RD	14
LK	-1448114.141848
QD	-189.533032 -> -146.455093
RI	0.0367551054
TR	0.433940	0.116965
MT	11.482907
MM	C_pi: 0.876900, n_recomb: 246871.087197
RS	0	0.000000	0.788327	2322.823232	0.009409	0.001192
RS	1	0.007835	0.788327	2480.257590	0.010047	0.008703
RS	2	0.016283	0.788327	2646.318557	0.010719	0.014604
RS	3	0.025394	0.788327	2821.148078	0.011428	0.013347
RS	4	0.035218	1.951965	1218.403302	0.004935	0.004204
RS	5	0.045813	1.951965	1307.312988	0.005296	0.003654
RS	6	0.057237	1.615610	1692.966232	0.006858	0.004197
RS	7	0.069556	1.615610	1812.550006	0.007342	0.004352
RS	8	0.082840	0.930448	3356.728957	0.013597	0.008036
RS	9	0.097166	0.930448	3565.361033	0.014442	0.008888
RS	10	0.112613	0.620244	5648.952852	0.022882	0.014538
RS	11	0.129271	0.620244	5929.861443	0.024020	0.016057
RS	12	0.147234	0.522225	7356.050820	0.029797	0.020700
RS	13	0.166604	0.522225	7641.418300	0.030953	0.022464
RS	14	0.187492	0.538665	7678.103133	0.031102	0.023410
RS	15	0.210017	0.538665	7938.408596	0.032156	0.025039
RS	16	0.234306	0.638170	6931.018142	0.028075	0.022599
RS	17	0.260498	0.638170	7173.294303	0.029057	0.024021
RS	18	0.288743	0.805379	5892.706382	0.023870	0.020348
RS	19	0.319200	0.805379	6120.677834	0.024793	0.021609
RS	20	0.352043	1.017061	5042.388957	0.020425	0.018312
RS	21	0.387460	1.017061	5255.291498	0.021288	0.019455
RS	22	0.425652	1.227657	4541.149975	0.018395	0.017247
RS	23	0.466836	1.227657	4740.737094	0.019203	0.018333
RS	24	0.511246	1.371148	4428.882389	0.017940	0.017536
RS	25	0.559136	1.371148	4618.673913	0.018709	0.018641
RS	26	0.610778	1.395763	4720.904538	0.019123	0.019488
RS	27	0.666467	1.395763	4900.004711	0.019848	0.020663
RS	28	0.726518	1.302987	5422.791159	0.021966	0.023368
RS	29	0.791274	1.302987	5574.326167	0.022580	0.024578
RS	30	0.861104	1.143425	6479.253081	0.026245	0.029143
RS	31	0.936404	1.143425	6553.272304	0.026545	0.030148
RS	32	1.017605	0.977069	7668.165493	0.031061	0.035883
RS	33	1.105167	0.977069	7571.767501	0.030671	0.036141
RS	34	1.199590	0.842227	8543.453639	0.034607	0.041315
RS	35	1.301410	0.842227	8172.750411	0.033105	0.040130
RS	36	1.411208	0.750716	8616.579305	0.034903	0.042680
RS	37	1.529609	0.750716	7940.555416	0.032165	0.039731
RS	38	1.657286	0.697939	7722.244600	0.031280	0.038825
RS	39	1.794966	0.697939	6837.059159	0.027695	0.034565
RS	40	1.943433	0.673631	6150.814404	0.024915	0.031153
RS	41	2.103532	0.673631	5228.155960	0.021178	0.026536
RS	42	2.276175	0.667887	4394.111206	0.017799	0.022300
RS	43	2.462344	0.667887	3583.764627	0.014517	0.018185
RS	44	2.663099	0.672803	2841.704346	0.011511	0.014402
RS	45	2.879582	0.672803	2219.719439	0.008991	0.011235
RS	46	3.113027	0.682481	1670.664247	0.006767	0.008442
RS	47	3.364762	0.682481	1244.824985	0.005042	0.006279
RS	48	3.636220	0.692974	890.000711	0.003605	0.004482
RS	49	3.928946	0.692974	628.466397	0.002546	0.003159
RS	50	4.244607	0.702202	424.870961	0.001721	0.002133
RS	51	4.584999	0.702202	281.823490	0.001142	0.001413
RS	52	4.952060	0.709557	178.533704	0.000723	0.000894
RS	53	5.347879	0.709557	110.036979	0.000446	0.000550
RS	54	5.774711	0.714962	64.549855	0.000261	0.000322
RS	55	6.234984	0.714962	36.489031	0.000148	0.000182
RS	56	6.731318	0.714962	19.604286	0.000079	0.000098
RS	57	7.266540	0.714962	9.970675	0.000040	0.000050
RS	58	7.843694	0.712905	4.788424	0.000019	0.000024
RS	59	8.466068	0.712905	2.148084	0.000009	0.000011
RS	60	9.137204	0.712905	0.899377	0.000004	0.000004
RS	61	9.860922	0.712905	0.349553	0.000001	0.000002
RS	62	10.641343	0.712905	0.125381	0.000001	0.000001
RS	63	11.482907	0.712905	0.057983	0.000000	0.000000
PA	4+25*2+4+6 0.433940372 0.116964522 11.482907248 0.788326759 1.951964907 1.615609974 0.930448435 0.620243952 0.522224789 0.538664989 0.638170126 0.805379415 1.017061391 1.227656667 1.371148165 1.395763197 1.302987342 1.143424786 0.977068561 0.842226589 0.750716261 0.697938979 0.673631102 0.667886581 0.672802512 0.682481189 0.692974486 0.702201725 0.709557080 0.714961864 0.712904789
//
IT	4512
RD	15
LK	-1448029.448826
QD	-177.690312 -> -137.755506
RI	0.0366354735
TR	0.433081	0.118480
MT	11.464345
MM	C_pi: 0.878355, n_recomb: 250305.599912
RS	0	0.000000	0.780272	2376.810857	0.009496	0.001204
RS	1	0.007832	0.780272	2537.594014	0.010138	0.008771
RS	2	0.016278	0.780272	2707.142954	0.010815	0.014703
RS	3	0.025385	0.780272	2885.594124	0.011528	0.013454
RS	4	0.035205	2.006648	1199.882649	0.004794	0.004092
RS	5	0.045794	2.006648	1287.619517	0.005144	0.003571
RS	6	0.057213	1.670319	1658.346429	0.006625	0.004087
RS	7	0.069526	1.670319	1775.923840	0.007095	0.004231
RS	8	0.082803	0.944369	3350.949453	0.013387	0.007957
RS	9	0.097120	0.944369	3560.040774	0.014223	0.008784
RS	10	0.112559	0.619198	5735.149080	0.022913	0.014598
RS	11	0.129207	0.619198	6020.085009	0.024051	0.016097
RS	12	0.147158	0.516613	7534.746414	0.030102	0.020924
RS	13	0.166516	0.516613	7823.886451	0.031257	0.022680
RS	14	0.187390	0.531671	7875.534692	0.031464	0.023667
RS	15	0.209898	0.531671	8138.066481	0.032513	0.025300
RS	16	0.234170	0.631656	7081.985323	0.028293	0.022753
RS	17	0.260342	0.631656	7326.511160	0.029270	0.024186
RS	18	0.288565	0.801788	5982.099853	0.023899	0.020361
RS	19	0.318997	0.801788	6212.614024	0.024820	0.021634
RS	20	0.351813	1.019643	5082.311635	0.020304	0.018204
RS	21	0.387200	1.019643	5297.548334	0.021164	0.019354
RS	22	0.425358	1.239037	4548.198986	0.018171	0.017047
RS	23	0.466504	1.239037	4749.781502	0.018976	0.018134
RS	24	0.510873	1.390781	4417.235083	0.017647	0.017267
RS	25	0.558717	1.390781	4609.080838	0.018414	0.018366
RS	26	0.610308	1.419090	4703.018285	0.018789	0.019166
RS	27	0.665940	1.419090	4885.028197	0.019516	0.020331
RS	28	0.725929	1.324172	5413.031602	0.021626	0.023017
RS	29	0.790616	1.324172	5569.289933	0.022250	0.024218
RS	30	0.860370	1.158877	6497.108422	0.025957	0.028815
RS	31	0.935587	1.158877	6577.977002	0.026280	0.029821
RS	32	1.016695	0.986344	7735.550500	0.030904	0.035666
RS	33	1.104155	0.986344	7646.045766	0.030547	0.035939
RS	34	1.198465	0.846655	8671.706332	0.034644	0.041295
RS	35	1.300162	0.846655	8302.460648	0.033169	0.040130
RS	36	1.409824	0.751929	8791.245033	0.035122	0.042868
RS	37	1.528074	0.751929	8105.711250	0.032383	0.039923
RS	38	1.655586	0.697207	7906.472504	0.031587	0.039137
RS	39	1.793085	0.697207	7000.947989	0.027970	0.034851
RS	40	1.941353	0.671791	6308.468701	0.025203	0.031470
RS	41	2.101233	0.671791	5360.710924	0.021417	0.026805
RS	42	2.273636	0.665456	4507.785591	0.018009	0.022545
RS	43	2.459540	0.665456	3674.393808	0.014680	0.018380
RS	44	2.660005	0.670095	2912.770444	0.011637	0.014557
RS	45	2.876171	0.670095	2273.488680	0.009083	0.011352
RS	46	3.109267	0.679677	1709.865331	0.006831	0.008526
RS	47	3.360619	0.679677	1272.898395	0.005085	0.006338
RS	48	3.631657	0.690167	909.170318	0.003632	0.004521
RS	49	3.923923	0.690167	641.376825	0.002562	0.003185
RS	50	4.239080	0.699442	433.109352	0.001730	0.002148
RS	51	4.578920	0.699442	286.990564	0.001147	0.001421
RS	52	4.945376	0.706892	181.583175	0.000725	0.000898
RS	53	5.340534	0.706892	111.797057	0.000447	0.000553
RS	54	5.766640	0.712334	65.504156	0.000262	0.000324
RS	55	6.226120	0.712334	36.985834	0.000148	0.000183
RS	56	6.721586	0.712334	19.846782	0.000079	0.000098
RS	57	7.255858	0.712334	10.080773	0.000040	0.000050
RS	58	7.831974	0.710398	4.834038	0.000019	0.000024
RS	59	8.453212	0.710398	2.165609	0.000009	0.000011
RS	60	9.123106	0.710398	0.905406	0.000004	0.000004
RS	61	9.845466	0.710398	0.351355	0.000001	0.000002
RS	62	10.624402	0.710398	0.125821	0.000001	0.000001
RS	63	11.464345	0.710398	0.058042	0.000000	0.000000
PA	4+25*2+4+6 0.433081451 0.118479820 11.464345382 0.780271523 2.006647609 1.670319484 0.944369100 0.619198161 0.516612712 0.531671328 0.631655603 0.801788305 1.019643386 1.239036694 1.390780904 1.419090120 1.324171623 1.158876531 0.986343750 0.846654685 0.751928882 0.697207394 0.671791198 0.665456233 0.670095456 0.679677345 0.690167102 0.699442007 0.706892290 0.712334391 0.710397777
//
IT	3959
RD	16
LK	-1447950.845143
QD	-167.404934 -> -130.208640
RI	0.0365171961
TR	0.432065	0.119915
MT	11.454915
MM	C_pi: 0.880163, n_recomb: 253679.902359
RS	0	0.000000	0.773133	2428.852390	0.009574	0.001214
RS	1	0.007831	0.773133	2592.892632	0.010221	0.008832
RS	2	0.016275	0.773133	2765.836604	0.010903	0.014792
RS	3	0.025380	0.773133	2947.815718	0.011620	0.013552
RS	4	0.035198	2.057115	1184.747451	0.004670	0.003995
RS	5	0.045785	2.057115	1271.543592	0.005012	0.003500
RS	6	0.057201	1.723978	1626.871227	0.006413	0.003984
RS	7	0.069510	1.723978	1742.628783	0.006869	0.004121
RS	8	0.082784	0.958469	3344.616421	0.013184	0.007879
RS	9	0.097097	0.958469	3554.142501	0.014010	0.008681
RS	10	0.112531	0.618835	5815.224839	0.022923	0.014644
RS	11	0.129174	0.618835	6104.086280	0.024062	0.016124
RS	12	0.147120	0.511881	7704.675885	0.030372	0.021125
RS	13	0.166471	0.511881	7997.572221	0.031526	0.022873
RS	14	0.187338	0.525590	8065.579393	0.031794	0.023904
RS	15	0.209838	0.525590	8330.367073	0.032838	0.025538
RS	16	0.234101	0.625923	7228.906013	0.028496	0.022898
RS	17	0.260263	0.625923	7475.725023	0.029469	0.024340
RS	18	0.288474	0.798647	6070.772488	0.023931	0.020377
RS	19	0.318894	0.798647	6303.881410	0.024850	0.021660
RS	20	0.351696	1.022171	5124.001899	0.020199	0.018108
RS	21	0.387067	1.022171	5341.625959	0.021057	0.019265
RS	22	0.425208	1.249860	4558.594160	0.017970	0.016867
RS	23	0.466335	1.249860	4762.207325	0.018773	0.017955
RS	24	0.510683	1.409591	4409.705467	0.017383	0.017023
RS	25	0.558504	1.409591	4603.586905	0.018147	0.018117
RS	26	0.610069	1.441662	4689.190043	0.018485	0.018871
RS	27	0.665672	1.441662	4873.988380	0.019213	0.020027
RS	28	0.725630	1.344897	5406.240247	0.021311	0.022692
RS	29	0.790282	1.344897	5566.966555	0.021945	0.023885
RS	30	0.859997	1.174231	6515.614599	0.025684	0.028506
RS	31	0.935171	1.174231	6603.011428	0.026029	0.029513
RS	32	1.016232	0.995835	7800.393544	0.030749	0.035454
RS	33	1.103641	0.995835	7717.646733	0.030423	0.035743
RS	34	1.197894	0.851530	8794.542097	0.034668	0.041262
RS	35	1.299528	0.851530	8427.140086	0.033220	0.040120
RS	36	1.409120	0.753741	8959.394694	0.035318	0.043034
RS	37	1.527295	0.753741	8265.333521	0.032582	0.040095
RS	38	1.654723	0.697167	8085.192555	0.031872	0.039425
RS	39	1.792130	0.697167	7160.574481	0.028227	0.035116
RS	40	1.940296	0.670692	6462.702660	0.025476	0.031770
RS	41	2.100065	0.670692	5490.920842	0.021645	0.027061
RS	42	2.272345	0.663789	4619.998817	0.018212	0.022781
RS	43	2.458116	0.663789	3764.242916	0.014839	0.018570
RS	44	2.658433	0.668155	2983.617280	0.011761	0.014710
RS	45	2.874437	0.668155	2327.340971	0.009174	0.011467
RS	46	3.107356	0.677630	1749.378103	0.006896	0.008610
RS	47	3.358514	0.677630	1301.338595	0.005130	0.006398
RS	48	3.629339	0.688100	928.728716	0.003661	0.004561
RS	49	3.921371	0.688100	654.623279	0.002581	0.003211
RS	50	4.236272	0.697404	441.630005	0.001741	0.002164
RS	51	4.575831	0.697404	292.368353	0.001153	0.001431
RS	52	4.941980	0.704928	184.785660	0.000728	0.000904
RS	53	5.336801	0.704928	113.658649	0.000448	0.000555
RS	54	5.762540	0.710411	66.522189	0.000262	0.000325
RS	55	6.221616	0.710411	37.520933	0.000148	0.000183
RS	56	6.716642	0.710411	20.111028	0.000079	0.000098
RS	57	7.250431	0.710411	10.202503	0.000040	0.000050
RS	58	7.826019	0.708607	4.885425	0.000019	0.000024
RS	59	8.446680	0.708607	2.185881	0.000009	0.000011
RS	60	9.115943	0.708607	0.912647	0.000004	0.000004
RS	61	9.837614	0.708607	0.353651	0.000001	0.000002
RS	62	10.615796	0.708607	0.126445	0.000000	0.000001
RS	63	11.454915	0.708607	0.058191	0.000000	0.000000
PA	4+25*2+4+6 0.432065245 0.119914582 11.454915452 0.773132760 2.057115397 1.723977694 0.958468765 0.618834996 0.511880764 0.525589875 0.625923224 0.798646761 1.022171159 1.249860493 1.409591228 1.441661965 1.344897164 1.174230947 0.995834915 0.851529964 0.753740982 0.697166669 0.670692289 0.663789064 0.668154653 0.677629711 0.688100371 0.697403533 0.704928337 0.710410514 0.708606541
//
IT	4613
RD	17
LK	-1447877.558174
QD	-158.409827 -> -123.619180
RI	0.0363994175
TR	0.430914	0.121275
MT	11.453419
MM	C_pi: 0.882277, n_recomb: 256997.046784
RS	0	0.000000	0.766840	2478.925909	0.009646	0.001224
RS	1	0.007830	0.766840	2646.129482	0.010296	0.008887
RS	2	0.016274	0.766840	2822.373462	0.010982	0.014871
RS	3	0.025379	0.766840	3007.784712	0.011704	0.013642
RS	4	0.035197	2.103369	1172.655176	0.004563	0.003911
RS	5	0.045783	2.103369	1258.720428	0.004898	0.003439
RS	6	0.057199	1.776493	1598.273239	0.006219	0.003890
RS	7	0.069508	1.776493	1712.383189	0.006663	0.004019
RS	8	0.082781	0.972665	3338.021716	0.012989	0.007802
RS	9	0.097094	0.972665	3547.968505	0.013805	0.008582
RS	10	0.112527	0.619044	5889.889436	0.022918	0.014678
RS	11	0.129169	0.619044	6182.585270	0.024057	0.016140
RS	12	0.147114	0.507902	7866.523022	0.030609	0.021304
RS	13	0.166464	0.507902	8163.170425	0.031764	0.023044
RS	14	0.187329	0.520300	8248.663874	0.032096	0.024121
RS	15	0.209829	0.520300	8515.747694	0.033136	0.025756
RS	16	0.234090	0.620878	7371.984315	0.028685	0.023033
RS	17	0.260250	0.620878	7621.140358	0.029655	0.024483
RS	18	0.288460	0.795907	6158.689875	0.023964	0.020395
RS	19	0.318878	0.795907	6394.438957	0.024881	0.021686
RS	20	0.351678	1.024652	5167.203439	0.020106	0.018024
RS	21	0.387046	1.024652	5387.261338	0.020962	0.019187
RS	22	0.425184	1.260172	4571.925348	0.017790	0.016705
RS	23	0.466308	1.260172	4777.602625	0.018590	0.017794
RS	24	0.510653	1.427632	4405.804675	0.017143	0.016800
RS	25	0.558470	1.427632	4601.710944	0.017906	0.017889
RS	26	0.610031	1.463518	4678.964932	0.018206	0.018599
RS	27	0.665630	1.463518	4866.451961	0.018936	0.019748
RS	28	0.725582	1.365175	5402.138045	0.021020	0.022390
RS	29	0.790229	1.365175	5567.111337	0.021662	0.023575
RS	30	0.859938	1.189470	6534.787386	0.025427	0.028214
RS	31	0.935105	1.189470	6628.422365	0.025792	0.029223
RS	32	1.016159	1.005496	7863.033381	0.030596	0.035246
RS	33	1.103559	1.005496	7786.905491	0.030300	0.035551
RS	34	1.197803	0.856783	8912.509744	0.034679	0.041220
RS	35	1.299427	0.856783	8547.276376	0.033258	0.040100
RS	36	1.409009	0.756066	9121.583229	0.035493	0.043179
RS	37	1.527171	0.756066	8419.873287	0.032763	0.040249
RS	38	1.654586	0.697721	8258.787032	0.032136	0.039691
RS	39	1.791978	0.697721	7316.220883	0.028468	0.035364
RS	40	1.940128	0.670234	6613.705817	0.025735	0.032052
RS	41	2.099880	0.670234	5618.905767	0.021864	0.027306
RS	42	2.272140	0.662782	4730.807976	0.018408	0.023007
RS	43	2.457890	0.662782	3853.330502	0.014994	0.018754
RS	44	2.658184	0.666877	3054.231638	0.011884	0.014860
RS	45	2.874162	0.666877	2381.247297	0.009266	0.011581
RS	46	3.107053	0.676239	1789.156950	0.006962	0.008694
RS	47	3.358179	0.676239	1330.101951	0.005176	0.006458
RS	48	3.628971	0.686677	948.635733	0.003691	0.004602
RS	49	3.920966	0.686677	668.171984	0.002600	0.003238
RS	50	4.235826	0.695992	450.404805	0.001753	0.002181
RS	51	4.575341	0.695992	297.935852	0.001159	0.001442
RS	52	4.941441	0.703574	188.125662	0.000732	0.000910
RS	53	5.336209	0.703574	115.611409	0.000450	0.000559
RS	54	5.761889	0.709097	67.597531	0.000263	0.000326
RS	55	6.220902	0.709097	38.090340	0.000148	0.000184
RS	56	6.715857	0.709097	20.394682	0.000079	0.000098
RS	57	7.249569	0.709097	10.334571	0.000040	0.000050
RS	58	7.825074	0.707403	4.942060	0.000019	0.000024
RS	59	8.445643	0.707403	2.208544	0.000009	0.000011
RS	60	9.114806	0.707403	0.920899	0.000004	0.000004
RS	61	9.836367	0.707403	0.356340	0.000001	0.000002
RS	62	10.614430	0.707403	0.127210	0.000000	0.000001
RS	63	11.453419	0.707403	0.058404	0.000000	0.000000
PA	4+25*2+4+6 0.430914390 0.121275173 11.453418829 0.766840130 2.103368692 1.776493240 0.972664684 0.619044210 0.507902198 0.520299771 0.620877699 0.795906729 1.024651585 1.260171542 1.427632285 1.463517595 1.365174973 1.189469506 1.005496295 0.856783426 0.756066017 0.697720838 0.670233680 0.662782295 0.666877063 0.676239006 0.686676652 0.695991867 0.703574381 0.709096841 0.707403019
//
IT	3645
RD	18
LK	-1447808.950194
QD	-150.492254 -> -117.830909
RI	0.0362818136
TR	0.429648	0.122567
MT	11.458858
MM	C_pi: 0.884660, n_recomb: 260259.662746
RS	0	0.000000	0.761311	2527.081241	0.009710	0.001233
RS	1	0.007831	0.761311	2697.356438	0.010364	0.008936
RS	2	0.016276	0.761311	2876.807497	0.011054	0.014942
RS	3	0.025382	0.761311	3065.557220	0.011779	0.013726
RS	4	0.035201	2.145424	1163.321041	0.004470	0.003838
RS	5	0.045789	2.145424	1248.846644	0.004798	0.003386
RS	6	0.057206	1.827749	1572.341844	0.006041	0.003803
RS	7	0.069517	1.827749	1684.965369	0.006474	0.003925
RS	8	0.082792	0.986894	3331.368259	0.012800	0.007726
RS	9	0.097107	0.986894	3541.728928	0.013608	0.008485
RS	10	0.112543	0.619733	5959.776496	0.022899	0.014702
RS	11	0.129188	0.619733	6256.224433	0.024038	0.016147
RS	12	0.147136	0.504574	8020.875200	0.030819	0.021464
RS	13	0.166490	0.504574	8321.275694	0.031973	0.023197
RS	14	0.187359	0.515699	8425.194085	0.032372	0.024320
RS	15	0.209863	0.515699	8694.621306	0.033407	0.025956
RS	16	0.234130	0.616440	7511.370939	0.028861	0.023159
RS	17	0.260296	0.616440	7762.907559	0.029828	0.024616
RS	18	0.288512	0.793529	6245.794604	0.023998	0.020414
RS	19	0.318937	0.793529	6484.223245	0.024914	0.021714
RS	20	0.351745	1.027091	5211.690780	0.020025	0.017950
RS	21	0.387123	1.027091	5434.222824	0.020880	0.019118
RS	22	0.425270	1.270014	4587.818322	0.017628	0.016558
RS	23	0.466406	1.270014	4795.590685	0.018426	0.017648
RS	24	0.510762	1.444960	4405.089044	0.016926	0.016597
RS	25	0.558593	1.444960	4603.014485	0.017686	0.017682
RS	26	0.610169	1.484701	4671.922372	0.017951	0.018349
RS	27	0.665784	1.484701	4862.015420	0.018681	0.019490
RS	28	0.725755	1.385026	5400.440945	0.020750	0.022108
RS	29	0.790422	1.385026	5569.469425	0.021400	0.023287
RS	30	0.860153	1.204582	6554.609263	0.025185	0.027938
RS	31	0.935345	1.204582	6654.220471	0.025568	0.028949
RS	32	1.016426	1.015293	7923.737901	0.030446	0.035044
RS	33	1.103856	1.015293	7854.090317	0.030178	0.035365
RS	34	1.198133	0.862359	9026.075766	0.034681	0.041169
RS	35	1.299793	0.862359	8663.286306	0.033287	0.040073
RS	36	1.409415	0.758834	9278.287132	0.035650	0.043305
RS	37	1.527621	0.758834	8569.719961	0.032928	0.040387
RS	38	1.655084	0.698791	8427.605039	0.032382	0.039936
RS	39	1.792529	0.698791	7468.146336	0.028695	0.035596
RS	40	1.940738	0.670331	6761.668119	0.025980	0.032320
RS	41	2.100554	0.670331	5744.787361	0.022073	0.027539
RS	42	2.272885	0.662351	4840.267725	0.018598	0.023226
RS	43	2.458711	0.662351	3941.675657	0.015145	0.018933
RS	44	2.659091	0.666179	3124.596994	0.012006	0.015007
RS	45	2.875162	0.666179	2435.180198	0.009357	0.011694
RS	46	3.108155	0.675421	1829.168817	0.007028	0.008779
RS	47	3.359394	0.675421	1359.154433	0.005222	0.006519
RS	48	3.630308	0.685814	968.857561	0.003723	0.004644
RS	49	3.922438	0.685814	681.994267	0.002620	0.003267
RS	50	4.237446	0.695129	459.409184	0.001765	0.002199
RS	51	4.577123	0.695129	303.674936	0.001167	0.001453
RS	52	4.943400	0.702749	191.591291	0.000736	0.000916
RS	53	5.338362	0.702749	117.646777	0.000452	0.000562
RS	54	5.764254	0.708316	68.724097	0.000264	0.000328
RS	55	6.223500	0.708316	38.690320	0.000149	0.000185
RS	56	6.718709	0.708316	20.695576	0.000080	0.000099
RS	57	7.252700	0.708316	10.475788	0.000040	0.000050
RS	58	7.828509	0.706737	5.003214	0.000019	0.000024
RS	59	8.449411	0.706737	2.233328	0.000009	0.000011
RS	60	9.118938	0.706737	0.930074	0.000004	0.000004
RS	61	9.840897	0.706737	0.359401	0.000001	0.000002
RS	62	10.619395	0.706737	0.128113	0.000000	0.000001
RS	63	11.458858	0.706737	0.058681	0.000000	0.000000
PA	4+25*2+4+6 0.429648170 0.122567178 11.458858399 0.761311383 2.145423990 1.827749445 0.986894381 0.619732577 0.504573585 0.515698541 0.616440240 0.793529429 1.027090636 1.270014228 1.444960048 1.484701471 1.385025535 1.204581537 1.015292581 0.862359264 0.758834092 0.698790798 0.670330836 0.662350586 0.666178753 0.675421258 0.685814194 0.695128993 0.702748823 0.708315775 0.706737200
//
IT	4604
RD	19
LK	-1447744.488533
QD	-143.481502 -> -112.718130
RI	0.0361641627
TR	0.428285	0.123796
MT	11.470327
MM	C_pi: 0.887276, n_recomb: 263469.990190
RS	0	0.000000	0.756494	2573.298406	0.009767	0.001240
RS	1	0.007833	0.756494	2746.551417	0.010425	0.008979
RS	2	0.016279	0.756494	2929.114457	0.011117	0.015005
RS	3	0.025388	0.756494	3121.106771	0.011846	0.013803
RS	4	0.035209	2.183321	1156.503654	0.004390	0.003776
RS	5	0.045800	2.183321	1241.664898	0.004713	0.003341
RS	6	0.057220	1.877673	1548.857963	0.005879	0.003722
RS	7	0.069535	1.877673	1660.144156	0.006301	0.003839
RS	8	0.082815	1.001086	3324.878649	0.012620	0.007652
RS	9	0.097135	1.001086	3535.655047	0.013420	0.008392
RS	10	0.112576	0.620821	6025.449558	0.022870	0.014718
RS	11	0.129227	0.620821	6325.574395	0.024009	0.016146
RS	12	0.147183	0.501806	8168.288473	0.031003	0.021607
RS	13	0.166545	0.501806	8472.448178	0.032157	0.023332
RS	14	0.187423	0.511699	8595.537993	0.032624	0.024502
RS	15	0.209937	0.511699	8867.360075	0.033656	0.026139
RS	16	0.234214	0.612538	7647.258949	0.029025	0.023277
RS	17	0.260393	0.612538	7901.217774	0.029989	0.024741
RS	18	0.288622	0.791475	6332.066016	0.024033	0.020434
RS	19	0.319063	0.791475	6573.207679	0.024949	0.021742
RS	20	0.351888	1.029492	5257.257168	0.019954	0.017884
RS	21	0.387284	1.029492	5482.297585	0.020808	0.019057
RS	22	0.425452	1.279427	4605.940174	0.017482	0.016425
RS	23	0.466611	1.279427	4815.835410	0.018278	0.017516
RS	24	0.510993	1.461615	4407.194149	0.016727	0.016410
RS	25	0.558852	1.461615	4607.136423	0.017486	0.017492
RS	26	0.610460	1.505239	4667.727078	0.017716	0.018119
RS	27	0.666110	1.505239	4860.356510	0.018447	0.019253
RS	28	0.726119	1.404458	5400.911632	0.020499	0.021845
RS	29	0.790828	1.404458	5573.826745	0.021155	0.023019
RS	30	0.860607	1.219555	6575.039764	0.024956	0.027676
RS	31	0.935850	1.219555	6680.389432	0.025355	0.028689
RS	32	1.016988	1.025189	7982.727481	0.030298	0.034847
RS	33	1.104481	1.025189	7919.421940	0.030058	0.035184
RS	34	1.198828	0.868207	9135.633069	0.034674	0.041112
RS	35	1.300565	0.868207	8775.519881	0.033307	0.040039
RS	36	1.410270	0.761983	9429.910191	0.035791	0.043416
RS	37	1.528569	0.761983	8715.201068	0.033079	0.040511
RS	38	1.656134	0.700307	8591.941171	0.032611	0.040164
RS	39	1.793691	0.700307	7616.565939	0.028909	0.035813
RS	40	1.942023	0.670911	6906.734282	0.026215	0.032574
RS	41	2.101974	0.670911	5868.654592	0.022274	0.027762
RS	42	2.274454	0.662419	4948.420727	0.018782	0.023437
RS	43	2.460444	0.662419	4029.289880	0.015293	0.019106
RS	44	2.661003	0.665985	3194.696849	0.012125	0.015151
RS	45	2.877271	0.665985	2489.113089	0.009447	0.011806
RS	46	3.110479	0.675104	1869.378131	0.007095	0.008863
RS	47	3.361954	0.675104	1388.462466	0.005270	0.006581
RS	48	3.633128	0.685442	989.363347	0.003755	0.004687
RS	49	3.925542	0.685442	696.064778	0.002642	0.003296
RS	50	4.240861	0.694744	468.623551	0.001779	0.002218
RS	51	4.580879	0.694744	309.570719	0.001175	0.001464
RS	52	4.947530	0.702386	195.170799	0.000741	0.000923
RS	53	5.342901	0.702386	119.757175	0.000455	0.000566
RS	54	5.769242	0.708000	69.897341	0.000265	0.000330
RS	55	6.228977	0.708000	39.318143	0.000149	0.000186
RS	56	6.724723	0.708000	21.012153	0.000080	0.000099
RS	57	7.259301	0.708000	10.625319	0.000040	0.000050
RS	58	7.835751	0.706525	5.068537	0.000019	0.000024
RS	59	8.457355	0.706525	2.260018	0.000009	0.000011
RS	60	9.127650	0.706525	0.940058	0.000004	0.000004
RS	61	9.850447	0.706525	0.362779	0.000001	0.000002
RS	62	10.629862	0.706525	0.129128	0.000000	0.000001
RS	63	11.470327	0.706525	0.059011	0.000000	0.000000
PA	4+25*2+4+6 0.428284643 0.123795975 11.470327354 0.756494268 2.183320664 1.877672934 1.001085548 0.620820725 0.501806451 0.511699339 0.612537798 0.791475181 1.029492394 1.279427141 1.461614813 1.505239238 1.404457993 1.219555290 1.025189150 0.868206598 0.761983188 0.700307068 0.670910980 0.662419122 0.665985299 0.675103782 0.685441716 0.694743667 0.702386206 0.707999936 0.706525017
//
IT	4500
RD	20
LK	-1447683.729980
QD	-137.240278 -> -108.942163
RI	0.0360597334
TR	0.426716	0.124925
MT	11.493365
MM	C_pi: 0.890345, n_recomb: 266617.073104
RS	0	0.000000	0.752294	2617.917866	0.009819	0.001248
RS	1	0.007836	0.752294	2794.095207	0.010480	0.009018
RS	2	0.016287	0.752294	2979.718312	0.011176	0.015062
RS	3	0.025399	0.752294	3174.903356	0.011908	0.013873
RS	4	0.035226	2.217295	1152.019011	0.004321	0.003723
RS	5	0.045823	2.217295	1236.989189	0.004640	0.003303
RS	6	0.057250	1.926342	1527.686699	0.005730	0.003648
RS	7	0.069573	1.926342	1637.790990	0.006143	0.003760
RS	8	0.082861	1.015308	3318.727975	0.012448	0.007579
RS	9	0.097191	1.015308	3529.955885	0.013240	0.008302
RS	10	0.112644	0.622328	6087.439409	0.022832	0.014726
RS	11	0.129307	0.622328	6391.215413	0.023972	0.016139
RS	12	0.147276	0.499599	8309.366843	0.031166	0.021735
RS	13	0.166654	0.499599	8617.342513	0.032321	0.023452
RS	14	0.187550	0.508312	8760.055203	0.032856	0.024670
RS	15	0.210083	0.508312	9034.370403	0.033885	0.026306
RS	16	0.234383	0.609224	7779.711771	0.029179	0.023387
RS	17	0.260586	0.609224	8036.171784	0.030141	0.024856
RS	18	0.288843	0.789873	6417.359394	0.024070	0.020455
RS	19	0.319314	0.789873	6661.275301	0.024984	0.021770
RS	20	0.352173	1.032094	5303.578091	0.019892	0.017825
RS	21	0.387607	1.032094	5531.183143	0.020746	0.019004
RS	22	0.425818	1.288760	4625.852448	0.017350	0.016305
RS	23	0.467023	1.288760	4837.918732	0.018146	0.017396
RS	24	0.511456	1.478049	4411.555102	0.016546	0.016240
RS	25	0.559372	1.478049	4613.534819	0.017304	0.017318
RS	26	0.611043	1.525626	4665.759831	0.017500	0.017905
RS	27	0.666763	1.525626	4860.887858	0.018232	0.019033
RS	28	0.726849	1.423946	5402.941195	0.020265	0.021599
RS	29	0.791644	1.423946	5579.619603	0.020927	0.022768
RS	30	0.861517	1.234811	6595.495986	0.024738	0.027428
RS	31	0.936865	1.234811	6706.403359	0.025154	0.028443
RS	32	1.018117	1.035545	8039.425163	0.030153	0.034656
RS	33	1.105737	1.035545	7982.384507	0.029940	0.035009
RS	34	1.200223	0.874630	9240.560501	0.034659	0.041049
RS	35	1.302113	0.874630	8883.417173	0.033319	0.040001
RS	36	1.411988	0.765780	9575.752601	0.035916	0.043512
RS	37	1.530473	0.765780	8855.687660	0.033215	0.040623
RS	38	1.658242	0.702519	8751.028279	0.032822	0.040375
RS	39	1.796025	0.702519	7760.810646	0.029108	0.036018
RS	40	1.944604	0.672219	7048.170586	0.026436	0.032815
RS	41	2.104827	0.672219	5989.893470	0.022466	0.027976
RS	42	2.277605	0.663240	5054.656153	0.018958	0.023641
RS	43	2.463923	0.663240	4115.684470	0.015437	0.019276
RS	44	2.664841	0.666562	3264.089984	0.012243	0.015292
RS	45	2.881504	0.666562	2542.707497	0.009537	0.011916
RS	46	3.115145	0.675569	1909.497654	0.007162	0.008947
RS	47	3.367096	0.675569	1417.815887	0.005318	0.006642
RS	48	3.638790	0.685860	1009.985706	0.003788	0.004730
RS	49	3.931775	0.685860	710.267569	0.002664	0.003325
RS	50	4.247719	0.695154	477.962834	0.001793	0.002237
RS	51	4.588422	0.695154	315.567442	0.001184	0.001476
RS	52	4.955824	0.702864	198.816701	0.000746	0.000930
RS	53	5.352017	0.702864	121.917864	0.000457	0.000570
RS	54	5.779257	0.708507	71.106782	0.000267	0.000332
RS	55	6.239977	0.708507	39.968208	0.000150	0.000187
RS	56	6.736800	0.708507	21.341449	0.000080	0.000100
RS	57	7.272557	0.708507	10.781600	0.000040	0.000050
RS	58	7.850297	0.707154	5.137079	0.000019	0.000024
RS	59	8.473311	0.707154	2.288227	0.000009	0.000011
RS	60	9.145147	0.707154	0.950696	0.000004	0.000004
RS	61	9.869630	0.707154	0.366412	0.000001	0.000002
RS	62	10.650886	0.707154	0.130234	0.000000	0.000001
RS	63	11.493365	0.707154	0.059379	0.000000	0.000000
PA	4+25*2+4+6 0.426716295 0.124924875 11.493364797 0.752294352 2.217295414 1.926342055 1.015308334 0.622328111 0.499598854 0.508312291 0.609224434 0.789873475 1.032094227 1.288759510 1.478048947 1.525625605 1.423946198 1.234811420 1.035544668 0.874630116 0.765780474 0.702518702 0.672219433 0.663240334 0.666561920 0.675568948 0.685860444 0.695153791 0.702864142 0.708507265 0.707154004
//
IT	4216
RD	21
LK	-1447626.384844
QD	-131.607518 -> -104.094774
RI	0.0359360822
TR	0.425198	0.126040
MT	11.514862
MM	C_pi: 0.893372, n_recomb: 269735.741629
RS	0	0.000000	0.748836	2660.052608	0.009862	0.001253
RS	1	0.007840	0.748836	2839.007588	0.010525	0.009049
RS	2	0.016294	0.748836	3027.539844	0.011224	0.015109
RS	3	0.025411	0.748836	3225.763152	0.011959	0.013939
RS	4	0.035242	2.247706	1149.368096	0.004261	0.003678
RS	5	0.045844	2.247706	1234.266708	0.004576	0.003271
RS	6	0.057278	1.973742	1508.340160	0.005592	0.003579
RS	7	0.069608	1.973742	1617.361766	0.005996	0.003686
RS	8	0.082904	1.029466	3312.489854	0.012281	0.007508
RS	9	0.097243	1.029466	3524.132627	0.013065	0.008215
RS	10	0.112706	0.624115	6145.530400	0.022784	0.014726
RS	11	0.129381	0.624115	6452.847347	0.023923	0.016124
RS	12	0.147364	0.497783	8444.170913	0.031305	0.021847
RS	13	0.166756	0.497783	8755.944292	0.032461	0.023557
RS	14	0.187668	0.505333	8919.113056	0.033066	0.024823
RS	15	0.210220	0.505333	9195.956251	0.034092	0.026459
RS	16	0.234540	0.606241	7909.268258	0.029322	0.023491
RS	17	0.260766	0.606241	8168.248760	0.030282	0.024965
RS	18	0.289049	0.788383	6502.218336	0.024106	0.020478
RS	19	0.319548	0.788383	6748.916515	0.025020	0.021800
RS	20	0.352439	1.034431	5351.166840	0.019839	0.017775
RS	21	0.387908	1.034431	5581.349302	0.020692	0.018958
RS	22	0.426158	1.297390	4648.021823	0.017232	0.016196
RS	23	0.467406	1.297390	4862.273121	0.018026	0.017288
RS	24	0.511888	1.493474	4418.689701	0.016382	0.016084
RS	25	0.559857	1.493474	4622.701093	0.017138	0.017159
RS	26	0.611587	1.544958	4666.710382	0.017301	0.017708
RS	27	0.667372	1.544958	4864.277909	0.018033	0.018831
RS	28	0.727531	1.442565	5407.547680	0.020048	0.021370
RS	29	0.792405	1.442565	5587.841601	0.020716	0.022535
RS	30	0.862365	1.249471	6617.544995	0.024533	0.027194
RS	31	0.937810	1.249471	6733.776992	0.024964	0.028212
RS	32	1.019170	1.045558	8096.062462	0.030015	0.034471
RS	33	1.106908	1.045558	8045.080819	0.029826	0.034839
RS	34	1.201524	0.880899	9343.667356	0.034640	0.040982
RS	35	1.303557	0.880899	8989.527938	0.033327	0.039958
RS	36	1.413589	0.769544	9718.799527	0.036031	0.043595
RS	37	1.532248	0.769544	8993.775882	0.033343	0.040723
RS	38	1.660208	0.704766	8907.588524	0.033023	0.040569
RS	39	1.798200	0.704766	7903.147058	0.029300	0.036208
RS	40	1.947010	0.673598	7188.126906	0.026649	0.033042
RS	41	2.107486	0.673598	6110.222521	0.022653	0.028179
RS	42	2.280543	0.664141	5160.493235	0.019132	0.023837
RS	43	2.467166	0.664141	4202.026288	0.015578	0.019439
RS	44	2.668420	0.667212	3333.744423	0.012359	0.015430
RS	45	2.885452	0.667212	2596.678509	0.009627	0.012025
RS	46	3.119497	0.676089	1950.096466	0.007230	0.009030
RS	47	3.371891	0.676089	1447.616934	0.005367	0.006704
RS	48	3.644071	0.686310	1031.029732	0.003822	0.004774
RS	49	3.937588	0.686310	724.807661	0.002687	0.003355
RS	50	4.254116	0.695566	487.574940	0.001808	0.002257
RS	51	4.595459	0.695566	321.758600	0.001193	0.001489
RS	52	4.963561	0.703276	202.609226	0.000751	0.000937
RS	53	5.360521	0.703276	124.168287	0.000460	0.000574
RS	54	5.788600	0.708969	72.366944	0.000268	0.000335
RS	55	6.250239	0.708969	40.647706	0.000151	0.000188
RS	56	6.748068	0.708969	21.687035	0.000080	0.000100
RS	57	7.284924	0.708969	10.946449	0.000041	0.000051
RS	58	7.863868	0.707679	5.210144	0.000019	0.000024
RS	59	8.488198	0.707679	2.318386	0.000009	0.000011
RS	60	9.161473	0.707679	0.962120	0.000004	0.000004
RS	61	9.887529	0.707679	0.370340	0.000001	0.000002
RS	62	10.670505	0.707679	0.131442	0.000000	0.000001
RS	63	11.514862	0.707679	0.059793	0.000000	0.000000
PA	4+25*2+4+6 0.425198403 0.126039944 11.514861915 0.748836273 2.247705684 1.973741608 1.029466429 0.624115135 0.497782609 0.505332566 0.606240700 0.788383483 1.034430912 1.297389947 1.493473952 1.544957525 1.442565474 1.249470578 1.045557664 0.880898679 0.769544467 0.704766465 0.673598393 0.664141352 0.667211747 0.676089198 0.686310293 0.695566312 0.703275792 0.708969180 0.707679484
//
IT	4072
RD	22
LK	-1447571.980029
QD	-126.597033 -> -100.477211
RI	0.0358152269
TR	0.423614	0.127101
MT	11.540887
MM	C_pi: 0.896557, n_recomb: 272802.526176
RS	0	0.000000	0.745788	2700.825406	0.009900	0.001259
RS	1	0.007843	0.745788	2882.494843	0.010566	0.009079
RS	2	0.016302	0.745788	3073.872377	0.011268	0.015153
RS	3	0.025424	0.745788	3275.069721	0.012005	0.013998
RS	4	0.035261	2.274116	1148.730339	0.004211	0.003641
RS	5	0.045870	2.274116	1233.699744	0.004522	0.003245
RS	6	0.057312	2.019544	1490.974693	0.005465	0.003515
RS	7	0.069650	2.019544	1599.037729	0.005862	0.003618
RS	8	0.082956	1.043434	3306.779610	0.012122	0.007439
RS	9	0.097306	1.043434	3518.854491	0.012899	0.008131
RS	10	0.112782	0.626126	6200.672832	0.022730	0.014722
RS	11	0.129471	0.626126	6511.468508	0.023869	0.016105
RS	12	0.147469	0.496329	8573.418230	0.031427	0.021948
RS	13	0.166879	0.496329	8888.992553	0.032584	0.023650
RS	14	0.187811	0.502759	9072.869078	0.033258	0.024964
RS	15	0.210386	0.502759	9352.287184	0.034282	0.026599
RS	16	0.234730	0.603634	8035.607676	0.029456	0.023587
RS	17	0.260984	0.603634	8297.137689	0.030414	0.025066
RS	18	0.289298	0.787134	6586.013180	0.024142	0.020500
RS	19	0.319832	0.787134	6835.507645	0.025057	0.021828
RS	20	0.352761	1.036750	5399.214952	0.019792	0.017729
RS	21	0.388272	1.036750	5631.989506	0.020645	0.018916
RS	22	0.426569	1.305699	4671.534794	0.017124	0.016096
RS	23	0.467870	1.305699	4887.985056	0.017918	0.017189
RS	24	0.512410	1.508379	4427.594918	0.016230	0.015939
RS	25	0.560444	1.508379	4633.634320	0.016985	0.017012
RS	26	0.612245	1.563777	4669.469629	0.017117	0.017524
RS	27	0.668109	1.563777	4869.427803	0.017850	0.018641
RS	28	0.728354	1.460845	5413.496779	0.019844	0.021154
RS	29	0.793325	1.460845	5597.284900	0.020518	0.022315
RS	30	0.863392	1.264011	6639.778057	0.024339	0.026970
RS	31	0.938954	1.264011	6761.154565	0.024784	0.027991
RS	32	1.020443	1.055637	8151.073913	0.029879	0.034291
RS	33	1.108323	1.055637	8106.033591	0.029714	0.034674
RS	34	1.203097	0.887362	9443.250045	0.034616	0.040910
RS	35	1.305303	0.887362	9092.282256	0.033329	0.039911
RS	36	1.415526	0.773583	9857.330574	0.036134	0.043666
RS	37	1.534395	0.773583	9127.925041	0.033460	0.040814
RS	38	1.662586	0.707337	9060.033849	0.033211	0.040751
RS	39	1.800832	0.707337	8042.200288	0.029480	0.036388
RS	40	1.949921	0.675327	7325.288810	0.026852	0.033259
RS	41	2.110704	0.675327	6228.542853	0.022832	0.028376
RS	42	2.284098	0.665406	5264.940677	0.019299	0.024028
RS	43	2.471091	0.665406	4287.516700	0.015717	0.019600
RS	44	2.672751	0.668229	3402.982728	0.012474	0.015567
RS	45	2.890228	0.668229	2650.500027	0.009716	0.012133
RS	46	3.124763	0.676975	1990.747057	0.007297	0.009114
RS	47	3.377693	0.676975	1477.547561	0.005416	0.006766
RS	48	3.650461	0.687120	1052.249763	0.003857	0.004818
RS	49	3.944623	0.687120	739.511241	0.002711	0.003386
RS	50	4.261858	0.696329	497.332385	0.001823	0.002277
RS	51	4.603974	0.696329	328.059525	0.001203	0.001502
RS	52	4.972924	0.704033	206.481348	0.000757	0.000945
RS	53	5.370812	0.704033	126.471599	0.000464	0.000579
RS	54	5.799908	0.709775	73.660374	0.000270	0.000337
RS	55	6.262659	0.709775	41.346960	0.000152	0.000189
RS	56	6.761705	0.709775	22.043671	0.000081	0.000101
RS	57	7.299894	0.709775	11.117098	0.000041	0.000051
RS	58	7.880295	0.708532	5.286127	0.000019	0.000024
RS	59	8.506218	0.708532	2.349830	0.000009	0.000011
RS	60	9.181235	0.708532	0.974066	0.000004	0.000004
RS	61	9.909197	0.708532	0.374462	0.000001	0.000002
RS	62	10.694254	0.708532	0.132716	0.000000	0.000001
RS	63	11.540887	0.708532	0.060234	0.000000	0.000000
PA	4+25*2+4+6 0.423613629 0.127101432 11.540887213 0.745787584 2.274116187 2.019543776 1.043434336 0.626125729 0.496328890 0.502759339 0.603633504 0.787134454 1.036750197 1.305698642 1.508379123 1.563777088 1.460844900 1.264010931 1.055636568 0.887362125 0.773583457 0.707336601 0.675326793 0.665405647 0.668229195 0.676974950 0.687119562 0.696329157 0.704032841 0.709775122 0.708531835
//
IT	4001
RD	23
LK	-1447520.303450
QD	-122.074613 -> -97.224676
RI	0.0356959497
TR	0.421973	0.128113
MT	11.570912
MM	C_pi: 0.899892, n_recomb: 275822.673345
RS	0	0.000000	0.743201	2739.988837	0.009934	0.001264
RS	1	0.007848	0.743201	2924.295145	0.010602	0.009105
RS	2	0.016311	0.743201	3118.439426	0.011306	0.015192
RS	3	0.025439	0.743201	3322.531771	0.012046	0.014053
RS	4	0.035283	2.296828	1149.898528	0.004169	0.003610
RS	5	0.045900	2.296828	1235.067104	0.004478	0.003225
RS	6	0.057350	2.063861	1475.359879	0.005349	0.003456
RS	7	0.069699	2.063861	1582.574700	0.005738	0.003556
RS	8	0.083016	1.057237	3301.546806	0.011970	0.007373
RS	9	0.097379	1.057237	3514.069331	0.012740	0.008051
RS	10	0.112869	0.628341	6253.122586	0.022671	0.014714
RS	11	0.129574	0.628341	6567.340730	0.023810	0.016083
RS	12	0.147591	0.495201	8697.533409	0.031533	0.022037
RS	13	0.167021	0.495201	9016.918828	0.032691	0.023731
RS	14	0.187976	0.500554	9221.685131	0.033433	0.025093
RS	15	0.210576	0.500554	9503.733003	0.034456	0.026728
RS	16	0.234949	0.601371	8158.953498	0.029580	0.023677
RS	17	0.261235	0.601371	8423.068007	0.030538	0.025160
RS	18	0.289584	0.786109	6668.860459	0.024178	0.020523
RS	19	0.320158	0.786109	6921.168539	0.025093	0.021856
RS	20	0.353131	1.039062	5447.711985	0.019751	0.017689
RS	21	0.388692	1.039062	5683.095730	0.020604	0.018880
RS	22	0.427043	1.313713	4696.327061	0.017027	0.016005
RS	23	0.468404	1.313713	4914.993527	0.017819	0.017098
RS	24	0.513011	1.522796	4438.184530	0.016091	0.015805
RS	25	0.561119	1.522796	4646.254347	0.016845	0.016876
RS	26	0.613002	1.582112	4673.958330	0.016946	0.017352
RS	27	0.668957	1.582112	4876.269317	0.017679	0.018465
RS	28	0.729303	1.478795	5420.796139	0.019653	0.020951
RS	29	0.794385	1.478795	5607.974135	0.020332	0.022108
RS	30	0.864574	1.278426	6662.358748	0.024154	0.026756
RS	31	0.940272	1.278426	6788.716772	0.024613	0.027781
RS	32	1.021910	1.065762	8204.811847	0.029747	0.034115
RS	33	1.109955	1.065762	8165.596463	0.029605	0.034514
RS	34	1.204909	0.893991	9539.829313	0.034587	0.040836
RS	35	1.307316	0.893991	9192.165212	0.033326	0.039862
RS	36	1.417759	0.777862	9991.901344	0.036226	0.043728
RS	37	1.536869	0.777862	9258.618384	0.033567	0.040895
RS	38	1.665327	0.710190	9208.821302	0.033387	0.040920
RS	39	1.803866	0.710190	8178.343162	0.029651	0.036558
RS	40	1.953277	0.677363	7459.967549	0.027046	0.033467
RS	41	2.114413	0.677363	6345.092476	0.023004	0.028564
RS	42	2.288195	0.666991	5368.173844	0.019462	0.024212
RS	43	2.475616	0.666991	4372.280828	0.015852	0.019756
RS	44	2.677744	0.669572	3471.887329	0.012587	0.015701
RS	45	2.895735	0.669572	2704.225839	0.009804	0.012239
RS	46	3.130834	0.678185	2031.478410	0.007365	0.009197
RS	47	3.384382	0.678185	1507.624318	0.005466	0.006828
RS	48	3.657829	0.688246	1073.654100	0.003893	0.004863
RS	49	3.952735	0.688246	754.381404	0.002735	0.003417
RS	50	4.270784	0.697401	507.234897	0.001839	0.002298
RS	51	4.613793	0.697401	334.468875	0.001213	0.001515
RS	52	4.983721	0.705090	210.432323	0.000763	0.000953
RS	53	5.382680	0.705090	128.826426	0.000467	0.000583
RS	54	5.812948	0.710887	74.985161	0.000272	0.000340
RS	55	6.276983	0.710887	42.064851	0.000153	0.000190
RS	56	6.777435	0.710887	22.410736	0.000081	0.000101
RS	57	7.317160	0.710887	11.293224	0.000041	0.000051
RS	58	7.899242	0.709703	5.364734	0.000019	0.000024
RS	59	8.527005	0.709703	2.382514	0.000009	0.000011
RS	60	9.204032	0.709703	0.986554	0.000004	0.000004
RS	61	9.934192	0.709703	0.378803	0.000001	0.000002
RS	62	10.721653	0.709703	0.134071	0.000000	0.000001
RS	63	11.570912	0.709703	0.060714	0.000000	0.000000
PA	4+25*2+4+6 0.421972826 0.128113071 11.570911569 0.743200854 2.296827507 2.063860738 1.057237319 0.628340970 0.495201404 0.500553754 0.601371158 0.786109039 1.039061829 1.313712821 1.522795794 1.582111549 1.478794506 1.278425759 1.065762419 0.893990836 0.777861650 0.710190027 0.677363253 0.666990828 0.669571611 0.678184507 0.688246330 0.697401300 0.705090324 0.710887259 0.709702881
//
IT	3954
RD	24
LK	-1447471.116935
QD	-117.977953 -> -94.291072
RI	0.0355772698
TR	0.420291	0.129080
MT	11.604237
MM	C_pi: 0.903350, n_recomb: 278798.667521
RS	0	0.000000	0.741034	2777.604027	0.009963	0.001269
RS	1	0.007853	0.741034	2964.471207	0.010633	0.009128
RS	2	0.016322	0.741034	3161.305196	0.011339	0.015226
RS	3	0.025456	0.741034	3368.214891	0.012081	0.014102
RS	4	0.035308	2.316089	1152.694052	0.004135	0.003586
RS	5	0.045933	2.316089	1238.177593	0.004441	0.003209
RS	6	0.057393	2.106702	1461.336896	0.005242	0.003402
RS	7	0.069752	2.106702	1567.803887	0.005623	0.003498
RS	8	0.083082	1.070860	3296.796704	0.011825	0.007309
RS	9	0.097459	1.070860	3509.781561	0.012589	0.007973
RS	10	0.112965	0.630732	6303.095251	0.022608	0.014701
RS	11	0.129689	0.630732	6620.679864	0.023747	0.016057
RS	12	0.147725	0.494362	8816.811405	0.031624	0.022116
RS	13	0.167178	0.494362	9140.015861	0.032784	0.023803
RS	14	0.188159	0.498675	9365.805315	0.033593	0.025212
RS	15	0.210787	0.498675	9650.536022	0.034615	0.026845
RS	16	0.235192	0.599415	8279.440791	0.029697	0.023762
RS	17	0.261513	0.599415	8546.172159	0.030654	0.025248
RS	18	0.289902	0.785281	6750.774188	0.024214	0.020545
RS	19	0.320519	0.785281	7005.909721	0.025129	0.021883
RS	20	0.353541	1.041355	5496.599233	0.019715	0.017653
RS	21	0.389156	1.041355	5734.605875	0.020569	0.018848
RS	22	0.427568	1.321437	4722.278172	0.016938	0.015921
RS	23	0.468996	1.321437	4943.175729	0.017730	0.017016
RS	24	0.513678	1.536733	4450.305934	0.015962	0.015682
RS	25	0.561868	1.536733	4660.408580	0.016716	0.016750
RS	26	0.613842	1.599960	4680.037415	0.016786	0.017192
RS	27	0.669897	1.599960	4884.667726	0.017520	0.018301
RS	28	0.730355	1.496403	5429.352129	0.019474	0.020760
RS	29	0.795559	1.496403	5619.825349	0.020157	0.021913
RS	30	0.865885	1.292692	6685.304543	0.023979	0.026553
RS	31	0.941732	1.292692	6816.492235	0.024450	0.027581
RS	32	1.023536	1.075902	8257.444654	0.029618	0.033945
RS	33	1.111763	1.075902	8223.937401	0.029498	0.034358
RS	34	1.206919	0.900746	9633.689890	0.034554	0.040759
RS	35	1.309547	0.900746	9289.435188	0.033320	0.039809
RS	36	1.420234	0.782336	10122.822373	0.036309	0.043780
RS	37	1.539612	0.782336	9386.114653	0.033666	0.040968
RS	38	1.668365	0.713281	9354.202181	0.033552	0.041078
RS	39	1.807229	0.713281	8311.766752	0.029813	0.036719
RS	40	1.956997	0.679660	7592.315029	0.027232	0.033665
RS	41	2.118526	0.679660	6459.974451	0.023171	0.028746
RS	42	2.292739	0.668848	5470.259710	0.019621	0.024391
RS	43	2.480633	0.668848	4456.355537	0.015984	0.019909
RS	44	2.683281	0.671190	3540.472457	0.012699	0.015833
RS	45	2.901843	0.671190	2757.856900	0.009892	0.012345
RS	46	3.137567	0.679668	2072.285116	0.007433	0.009280
RS	47	3.391802	0.679668	1537.837250	0.005516	0.006890
RS	48	3.666001	0.689642	1095.229213	0.003928	0.004908
RS	49	3.961732	0.689642	769.406538	0.002760	0.003449
RS	50	4.280686	0.698735	517.272842	0.001855	0.002319
RS	51	4.624686	0.698735	340.979603	0.001223	0.001529
RS	52	4.995700	0.706400	214.457427	0.000769	0.000961
RS	53	5.395848	0.706400	131.229584	0.000471	0.000588
RS	54	5.827417	0.712253	76.339535	0.000274	0.000342
RS	55	6.292877	0.712253	42.800180	0.000154	0.000192
RS	56	6.794888	0.712253	22.787482	0.000082	0.000102
RS	57	7.336320	0.712253	11.474393	0.000041	0.000051
RS	58	7.920268	0.711155	5.445663	0.000020	0.000024
RS	59	8.550072	0.711155	2.416340	0.000009	0.000011
RS	60	9.229333	0.711155	0.999561	0.000004	0.000004
RS	61	9.961933	0.711155	0.383360	0.000001	0.000002
RS	62	10.752062	0.711155	0.135509	0.000000	0.000001
RS	63	11.604237	0.711155	0.061236	0.000000	0.000000
PA	4+25*2+4+6 0.420290666 0.129079928 11.604236910 0.741033785 2.316089013 2.106701688 1.070859921 0.630731908 0.494362432 0.498674605 0.599415481 0.785281379 1.041354833 1.321436667 1.536733049 1.599960125 1.496403366 1.292691639 1.075901928 0.900745796 0.782336349 0.713281179 0.679660372 0.668848217 0.671189784 0.679667544 0.689641758 0.698734647 0.706399707 0.712253339 0.711154629
//
IT	5039
RD	25
LK	-1447424.213742
QD	-114.253723 -> -91.636662
RI	0.0354591033
TR	0.418569	0.130003
MT	11.640758
MM	C_pi: 0.906927, n_recomb: 281731.612034
RS	0	0.000000	0.739261	2813.699180	0.009987	0.001273
RS	1	0.007858	0.739261	3003.052972	0.010659	0.009148
RS	2	0.016333	0.739261	3202.501464	0.011367	0.015255
RS	3	0.025475	0.739261	3412.152784	0.012111	0.014147
RS	4	0.035335	2.332017	1157.034571	0.004107	0.003567
RS	5	0.045969	2.332017	1242.943724	0.004412	0.003198
RS	6	0.057440	2.148083	1448.775779	0.005142	0.003351
RS	7	0.069811	2.148083	1554.588170	0.005518	0.003444
RS	8	0.083155	1.084298	3292.536115	0.011687	0.007247
RS	9	0.097547	1.084298	3505.999580	0.012444	0.007899
RS	10	0.113070	0.633275	6350.836960	0.022542	0.014685
RS	11	0.129813	0.633275	6671.736934	0.023681	0.016029
RS	12	0.147872	0.493783	8931.561343	0.031702	0.022185
RS	13	0.167350	0.493783	9258.593974	0.032863	0.023865
RS	14	0.188358	0.497090	9505.495382	0.033740	0.025320
RS	15	0.211017	0.497090	9792.962379	0.034760	0.026952
RS	16	0.235457	0.597740	8397.204748	0.029806	0.023840
RS	17	0.261817	0.597740	8666.585215	0.030762	0.025330
RS	18	0.290249	0.784642	6831.738170	0.024249	0.020568
RS	19	0.320915	0.784642	7089.714223	0.025165	0.021910
RS	20	0.353990	1.043638	5545.803564	0.019685	0.017622
RS	21	0.389665	1.043638	5786.445646	0.020539	0.018820
RS	22	0.428142	1.328904	4749.248900	0.016857	0.015845
RS	23	0.469644	1.328904	4972.391652	0.017649	0.016940
RS	24	0.514406	1.550238	4463.786078	0.015844	0.015567
RS	25	0.562686	1.550238	4675.924979	0.016597	0.016634
RS	26	0.614760	1.617370	4687.528026	0.016638	0.017042
RS	27	0.670926	1.617370	4894.449060	0.017373	0.018147
RS	28	0.731505	1.513707	5439.021247	0.019306	0.020579
RS	29	0.796845	1.513707	5632.705522	0.019993	0.021729
RS	30	0.867319	1.306828	6708.562421	0.023812	0.026359
RS	31	0.943330	1.306828	6844.441532	0.024294	0.027390
RS	32	1.025315	1.086060	8309.037451	0.029493	0.033780
RS	33	1.113742	1.086060	8281.128233	0.029394	0.034208
RS	34	1.209118	0.907624	9724.985859	0.034519	0.040680
RS	35	1.311989	0.907624	9384.234809	0.033309	0.039755
RS	36	1.422942	0.786998	10250.273100	0.036383	0.043824
RS	37	1.542615	0.786998	9510.562661	0.033758	0.041034
RS	38	1.671692	0.716596	9496.325030	0.033707	0.041225
RS	39	1.810911	0.716596	8442.579994	0.029967	0.036871
RS	40	1.961070	0.682202	7722.404716	0.027411	0.033854
RS	41	2.123029	0.682202	6573.232494	0.023332	0.028921
RS	42	2.297714	0.670961	5571.213548	0.019775	0.024565
RS	43	2.486126	0.670961	4539.740851	0.016114	0.020058
RS	44	2.689344	0.673068	3608.722951	0.012809	0.015962
RS	45	2.908530	0.673068	2811.374553	0.009979	0.012449
RS	46	3.144940	0.681410	2113.142879	0.007501	0.009362
RS	47	3.399927	0.681410	1568.165667	0.005566	0.006952
RS	48	3.674951	0.691291	1116.959449	0.003965	0.004953
RS	49	3.971586	0.691291	784.573577	0.002785	0.003480
RS	50	4.291531	0.700314	527.436197	0.001872	0.002340
RS	51	4.636617	0.700314	347.583822	0.001234	0.001542
RS	52	5.008820	0.707951	218.549667	0.000776	0.000970
RS	53	5.410271	0.707951	133.676726	0.000474	0.000593
RS	54	5.843267	0.713867	77.720613	0.000276	0.000345
RS	55	6.310288	0.713867	43.551446	0.000155	0.000193
RS	56	6.814008	0.713867	23.173171	0.000082	0.000103
RS	57	7.357310	0.713867	11.660266	0.000041	0.000052
RS	58	7.943305	0.712832	5.528998	0.000020	0.000025
RS	59	8.575347	0.712832	2.451201	0.000009	0.000011
RS	60	9.257055	0.712832	1.012976	0.000004	0.000004
RS	61	9.992331	0.712832	0.388064	0.000001	0.000002
RS	62	10.785385	0.712832	0.136994	0.000000	0.000001
RS	63	11.640758	0.712832	0.061775	0.000000	0.000000
PA	4+25*2+4+6 0.418568967 0.130003087 11.640757589 0.739260972 2.332017321 2.148083146 1.084297997 0.633275255 0.493783007 0.497090114 0.597739876 0.784642471 1.043638498 1.328903787 1.550238393 1.617370351 1.513707442 1.306827618 1.086060436 0.907623525 0.786997944 0.716595808 0.682202189 0.670961299 0.673067667 0.681409775 0.691290801 0.700313933 0.707951097 0.713867255 0.712832011
//
