# Supplementary material for: Variation among 532 genomes unveils the origin and evolutionary history of a global insect herbivore
Source: Nat Commun. 2020 May 8;11:2321. doi: 10.1038/s41467-020-16178-9 (PMC7211002; doi:10.1038/s41467-020-16178-9)
Supplement: Supplementary file 4 — Source Data [file 41467_2020_16178_MOESM4_ESM.zip › Source_data/Source_data/SourceDataSupplementary/Supplementary Figure 8. LD_data/A-E.stat]

#Dist	Mean_r^2	Mean_D'	Sum_r^2	Sum_D'	NumberPairs
1	0.2704	0.9749	249157.7159	898187.4686	921283
2	0.2141	0.9727	178335.3390	810301.2894	833077
3	0.2092	0.9606	213597.6600	980775.0009	1020995
4	0.1966	0.9703	156762.1442	773660.1005	797328
5	0.1911	0.9693	149951.7395	760605.7229	784727
6	0.1807	0.9545	173954.8525	918893.4987	962653
7	0.1790	0.9670	135588.6188	732356.1798	757326
8	0.1751	0.9663	131093.6658	723332.3568	748595
9	0.1653	0.9506	153438.1808	882555.1280	928403
10	0.1696	0.9641	125285.0929	712328.5120	738860
11	0.1591	0.9626	114816.7954	694644.5221	721665
12	0.1497	0.9457	133750.5543	844875.7512	893363
13	0.1522	0.9609	107860.9143	680813.7579	708495
14	0.1489	0.9597	104438.0861	672921.5458	701213
15	0.1395	0.9431	121265.4839	819753.7186	869183
16	0.1435	0.9583	99188.0957	662452.5026	691283
17	0.1408	0.9573	96284.6030	654538.7060	683730
18	0.1322	0.9406	111939.7486	796406.6571	846690
19	0.1368	0.9555	92122.7762	643653.0072	673622
20	0.1345	0.9553	90067.0610	639474.7625	669413
21	0.1270	0.9385	105223.8609	777734.6255	828673
22	0.1314	0.9539	86827.3512	630548.0049	661004
23	0.1308	0.9536	85741.1340	625220.7758	655639
24	0.1218	0.9370	99131.7048	762436.1811	813712
25	0.1275	0.9527	83187.5219	621642.5812	652519
26	0.1222	0.9516	78824.9523	613818.3102	645011
27	0.1148	0.9343	91370.9642	743673.1952	795956
28	0.1200	0.9506	76311.0977	604589.0950	636003
29	0.1185	0.9501	75168.8985	602666.1635	634286
30	0.1115	0.9333	87359.9063	731528.4438	783823
31	0.1158	0.9490	73003.9269	598104.0325	630274
32	0.1150	0.9486	72014.0754	594010.9629	626218
33	0.1078	0.9322	83225.0506	719757.6296	772141
34	0.1123	0.9478	69902.9015	589822.1552	622276
35	0.1117	0.9475	69133.0908	586287.6543	618753
36	0.1046	0.9316	79380.9822	706993.1002	758912
37	0.1096	0.9466	67302.0888	581322.3586	614142
38	0.1077	0.9464	65678.3657	577139.6319	609809
39	0.1012	0.9312	75645.3603	696272.4652	747724
40	0.1061	0.9458	64423.9732	574169.2860	607047
41	0.1050	0.9460	63401.2144	571229.1054	603830
42	0.0993	0.9299	73291.7007	686042.4037	737792
43	0.1033	0.9447	61974.2228	566917.4576	600106
44	0.1030	0.9450	61485.2539	564069.1004	596908
45	0.0967	0.9291	70505.0792	677373.5696	729070
46	0.1022	0.9443	60877.3255	562286.6321	595446
47	0.1007	0.9444	59522.5693	558307.9560	591188
48	0.0952	0.9287	68481.1097	668128.4064	719460
49	0.0992	0.9435	58293.2726	554638.6948	587831
50	0.0986	0.9432	57723.8518	552014.9531	585230
51	0.0933	0.9283	66225.8947	658804.2081	709673
52	0.0977	0.9427	56864.9259	548902.6638	582289
53	0.0973	0.9425	56468.4643	546939.1819	580312
54	0.0922	0.9274	64672.0624	650807.7124	701789
55	0.0960	0.9421	55449.6265	544104.3997	577530
56	0.0953	0.9421	54804.8068	541575.3380	574832
57	0.0906	0.9265	63009.0167	644264.4780	695396
58	0.0941	0.9411	53881.4279	539063.2935	572810
59	0.0941	0.9411	53410.7632	534357.7116	567829
60	0.0894	0.9266	61475.8967	636832.3887	687279
61	0.0926	0.9406	52441.7624	532644.9652	566305
62	0.0922	0.9407	52021.5293	530707.1447	564148
63	0.0883	0.9260	60013.9043	629081.5750	679389
64	0.0913	0.9402	51263.2849	527953.9986	561530
65	0.0910	0.9400	50992.3576	526755.3027	560407
66	0.0868	0.9252	58280.8014	621208.7162	671410
67	0.0898	0.9393	49968.1512	522847.7455	556655
68	0.0900	0.9397	49925.4501	521270.5849	554698
69	0.0858	0.9254	57119.8377	616063.3269	665720
70	0.0893	0.9394	49329.7275	519218.0187	552687
71	0.0882	0.9398	48508.3867	517110.3206	550206
72	0.0852	0.9252	56117.3334	609682.7025	658942
73	0.0877	0.9388	48021.7544	514341.2050	547858
74	0.0876	0.9389	47887.3156	513293.5237	546707
75	0.0838	0.9244	54709.7001	603829.3256	653230
76	0.0866	0.9385	47079.1507	510312.6853	543739
77	0.0856	0.9380	46401.0721	508456.0625	542044
78	0.0834	0.9235	53945.0389	597715.6214	647200
79	0.0862	0.9377	46507.4188	506194.8347	539810
80	0.0853	0.9384	45930.9534	505311.2682	538495
81	0.0819	0.9237	52338.1656	590371.8116	639127
82	0.0847	0.9378	45453.1623	503254.7862	536612
83	0.0848	0.9376	45340.4612	501408.7288	534786
84	0.0810	0.9231	51394.9979	585735.3798	634526
85	0.0836	0.9374	44424.9096	498089.8077	531339
86	0.0838	0.9372	44474.5195	497430.0925	530776
87	0.0803	0.9230	50500.8093	580230.7993	628627
88	0.0830	0.9364	43996.5074	496342.5922	530067
89	0.0825	0.9370	43500.4205	494059.2703	527287
90	0.0799	0.9227	49814.2145	575503.2165	623722
91	0.0824	0.9359	43414.1106	493049.4076	526791
92	0.0818	0.9365	42979.2264	492167.3236	525553
93	0.0793	0.9229	49154.8923	572112.4803	619881
94	0.0816	0.9362	42754.9164	490498.1492	523902
95	0.0815	0.9358	42532.9678	488564.6511	522099
96	0.0782	0.9226	48048.8824	567219.1846	614812
97	0.0803	0.9356	41744.0637	486111.2106	519546
98	0.0806	0.9356	41898.8825	486248.5445	519700
99	0.0785	0.9229	47950.0177	563652.0141	610769
100	0.0801	0.9361	41470.6859	484423.6040	517475
101	0.0804	0.9363	41480.3042	483313.6174	516213
102	0.0776	0.9233	47069.1061	560349.6785	606898
103	0.0798	0.9354	41156.6547	482276.6502	515581
104	0.0798	0.9368	40976.0570	481249.4067	513742
105	0.0773	0.9231	46524.9062	555915.3423	602250
106	0.0789	0.9358	40434.6289	479709.9159	512629
107	0.0793	0.9350	40591.7095	478828.9219	512099
108	0.0767	0.9229	45919.3683	552667.0986	598855
109	0.0786	0.9360	40238.9493	478950.5040	511703
110	0.0783	0.9356	39872.4393	476287.6940	509069
111	0.0762	0.9228	45268.8409	548472.5800	594325
112	0.0781	0.9352	39833.4416	476968.0728	510023
113	0.0786	0.9353	39820.1158	474040.5579	506835
114	0.0759	0.9230	44840.0478	545417.3502	590891
115	0.0778	0.9355	39397.3450	473981.3415	506679
116	0.0780	0.9355	39535.2876	473991.8479	506673
117	0.0755	0.9237	44176.5860	540589.9639	585273
118	0.0774	0.9354	39109.2664	472784.1915	505426
119	0.0774	0.9352	39082.6367	472108.9560	504796
120	0.0753	0.9232	44027.2626	539462.8562	584332
121	0.0770	0.9345	38736.0363	470269.1320	503209
122	0.0768	0.9353	38612.1876	469969.6074	502472
123	0.0751	0.9233	43619.2172	535956.2140	580469
124	0.0766	0.9343	38364.0523	467651.6338	500520
125	0.0764	0.9346	38295.9947	468232.0652	500998
126	0.0746	0.9236	43034.3989	532983.4708	577050
127	0.0764	0.9346	38069.8400	465812.1736	498408
128	0.0761	0.9344	37998.7805	466808.9628	499569
129	0.0742	0.9232	42611.9908	530024.9095	574127
130	0.0761	0.9343	37936.6797	465849.3846	498601
131	0.0760	0.9349	37750.0510	464405.3928	496738
132	0.0741	0.9231	42303.6434	527117.6537	571007
133	0.0759	0.9338	37610.8621	462888.5478	495723
134	0.0756	0.9346	37420.2203	462758.4720	495139
135	0.0736	0.9233	41752.2026	523609.3326	567096
136	0.0755	0.9344	37314.1937	462049.6206	494475
137	0.0745	0.9347	36805.2852	461891.8584	494183
138	0.0736	0.9227	41480.1999	520332.0452	563918
139	0.0754	0.9344	37216.0992	460950.2229	493331
140	0.0748	0.9344	36882.4089	460843.6813	493186
141	0.0732	0.9233	41067.8436	518030.7019	561078
142	0.0752	0.9340	37066.7508	460210.2482	492707
143	0.0746	0.9346	36637.3551	458810.9564	490929
144	0.0731	0.9239	40857.8432	516690.7155	559279
145	0.0739	0.9339	36271.1134	458050.6731	490482
146	0.0745	0.9343	36528.6205	458401.8440	490638
147	0.0725	0.9229	40485.4196	515517.0348	558573
148	0.0742	0.9336	36302.6519	456900.7339	489396
149	0.0743	0.9338	36326.6244	456550.7012	488894
150	0.0723	0.9234	40188.1007	513051.9448	555615
151	0.0743	0.9337	36196.0718	454968.7299	487252
152	0.0737	0.9341	35913.1626	454930.3201	487014
153	0.0719	0.9233	39699.5646	509709.0700	552046
154	0.0737	0.9343	35853.1565	454448.0451	486399
155	0.0736	0.9341	35785.0466	454094.8274	486116
156	0.0720	0.9241	39602.6283	508145.3249	549880
157	0.0742	0.9340	35934.5974	452573.0560	484573
158	0.0730	0.9342	35294.3121	451580.1308	483369
159	0.0722	0.9240	39563.8101	505971.8131	547604
160	0.0732	0.9333	35414.2807	451602.8678	483880
161	0.0730	0.9334	35324.1564	451994.6711	484222
162	0.0715	0.9233	38966.1090	503183.9428	545002
163	0.0730	0.9339	35313.8151	451762.3025	483729
164	0.0731	0.9336	35269.6492	450595.1761	482634
165	0.0712	0.9233	38672.8417	501541.6952	543199
166	0.0729	0.9328	35209.0206	450351.5648	482793
167	0.0727	0.9332	35054.3196	449722.1190	481896
168	0.0715	0.9239	38797.8653	501029.0065	542315
169	0.0726	0.9334	34948.9528	449555.7040	481648
170	0.0723	0.9334	34812.5098	449148.5000	481173
171	0.0710	0.9240	38325.2445	498865.2299	539896
172	0.0726	0.9336	34772.2776	447410.5139	479225
173	0.0721	0.9334	34558.8036	447448.2400	479385
174	0.0709	0.9242	38205.2673	498046.6501	538876
175	0.0724	0.9333	34571.8515	445859.2722	477738
176	0.0722	0.9337	34568.0097	447185.1842	478939
177	0.0712	0.9238	38215.2378	495667.1330	536532
178	0.0725	0.9332	34516.7510	444419.0921	476227
179	0.0721	0.9336	34414.8739	445894.1153	477627
180	0.0706	0.9236	37802.6761	494687.0506	535617
181	0.0721	0.9336	34447.4237	446286.4327	478053
182	0.0720	0.9330	34298.9857	444680.2802	476608
183	0.0703	0.9239	37467.1134	492461.6285	533016
184	0.0722	0.9333	34394.7787	444704.1820	476461
185	0.0714	0.9330	33932.0915	443330.3213	475173
186	0.0705	0.9241	37478.9428	491082.5187	531429
187	0.0714	0.9328	33870.9199	442483.3242	474363
188	0.0713	0.9332	33857.5724	443389.4584	475116
189	0.0700	0.9241	37207.5441	491109.1906	531449
190	0.0713	0.9332	33801.1898	442289.6915	473959
191	0.0712	0.9327	33706.5710	441843.8161	473703
192	0.0699	0.9247	36910.2719	488113.8005	527885
193	0.0711	0.9330	33675.2455	441841.4531	473564
194	0.0708	0.9329	33421.7675	440201.2691	471859
195	0.0698	0.9240	36777.7920	486558.7596	526575
196	0.0705	0.9330	33256.0331	439975.3172	471551
197	0.0704	0.9334	33253.9003	440713.5696	472136
198	0.0698	0.9237	36630.4550	485061.7744	525121
199	0.0704	0.9328	33226.7442	440197.6141	471885
200	0.0707	0.9323	33369.9775	440238.7003	472184
201	0.0698	0.9240	36523.6828	483661.9673	523422
202	0.0707	0.9329	33290.5645	439237.4256	470854
203	0.0705	0.9327	33245.4237	439871.0015	471623
204	0.0693	0.9240	36259.5657	483538.1679	523294
205	0.0708	0.9325	33313.4088	439077.3085	470849
206	0.0704	0.9330	33036.9287	437782.2303	469241
207	0.0694	0.9246	36190.0337	482256.1292	521566
208	0.0702	0.9324	32894.4031	436730.1810	468411
209	0.0704	0.9328	33106.9378	438462.5367	470049
210	0.0691	0.9241	35988.1054	481328.9323	520873
211	0.0701	0.9330	32770.6570	436457.1420	467803
212	0.0700	0.9329	32813.7233	437151.2402	468614
213	0.0692	0.9244	35859.4302	479036.8650	518188
214	0.0701	0.9325	32924.5106	437742.7464	469452
215	0.0703	0.9334	32870.7341	436238.6410	467370
216	0.0687	0.9239	35594.8479	478712.6734	518167
217	0.0700	0.9328	32717.8079	435851.7790	467254
218	0.0697	0.9322	32581.0524	435754.7505	467435
219	0.0688	0.9239	35560.0727	477298.1696	516588
220	0.0699	0.9327	32638.0011	435321.2482	466723
221	0.0697	0.9329	32589.7953	435908.2998	467281
222	0.0687	0.9243	35517.3628	478124.2571	517290
223	0.0692	0.9326	32261.1733	434915.7440	466331
224	0.0698	0.9326	32579.0317	434980.3378	466433
225	0.0687	0.9239	35341.3785	475389.8030	514547
226	0.0695	0.9322	32316.9481	433610.6710	465157
227	0.0698	0.9322	32473.7267	433822.9713	465387
228	0.0688	0.9245	35429.4526	476179.4765	515090
229	0.0695	0.9324	32286.5966	433387.4552	464796
230	0.0698	0.9321	32499.8767	434152.2024	465777
231	0.0682	0.9242	35010.6914	474725.5924	513652
232	0.0695	0.9324	32257.9708	432841.3972	464216
233	0.0692	0.9316	32206.2490	433713.9107	465542
234	0.0684	0.9241	34995.8862	473062.7910	511891
235	0.0693	0.9319	32176.5682	432413.9986	464034
236	0.0691	0.9320	32075.7167	432687.3190	464268
237	0.0682	0.9239	34948.6368	473613.5305	512625
238	0.0691	0.9324	32083.3831	432826.5542	464209
239	0.0692	0.9315	32095.7579	432342.0723	464121
240	0.0681	0.9242	34851.5146	472752.2468	511528
241	0.0687	0.9327	31805.7662	432070.3665	463264
242	0.0692	0.9320	32027.1667	431584.7538	463050
243	0.0679	0.9242	34651.4878	471578.4479	510269
244	0.0685	0.9320	31738.0256	431937.9894	463476
245	0.0687	0.9317	31792.1089	431374.4765	463007
246	0.0683	0.9243	34763.2529	470180.4273	508686
247	0.0691	0.9323	31966.5188	431257.1867	462554
248	0.0688	0.9320	31892.1605	432262.2936	463806
249	0.0675	0.9245	34316.5495	469946.0542	508336
250	0.0685	0.9322	31660.8157	430756.0148	462082
251	0.0687	0.9324	31739.5776	430494.5130	461701
252	0.0675	0.9242	34187.0575	468337.3530	506754
253	0.0685	0.9323	31667.2736	431149.0372	462442
254	0.0686	0.9316	31650.0039	429797.9350	461351
255	0.0672	0.9239	34101.8155	468557.3922	507163
256	0.0680	0.9321	31297.3936	429119.2877	460402
257	0.0684	0.9322	31577.3949	430515.9770	461821
258	0.0677	0.9240	34318.0860	468147.0300	506636
259	0.0682	0.9320	31428.0931	429253.0561	460574
260	0.0682	0.9319	31378.6856	428740.8074	460093
261	0.0673	0.9248	33954.7069	466759.8814	504703
262	0.0681	0.9320	31316.8046	428564.8471	459856
263	0.0680	0.9320	31449.6235	431031.5062	462487
264	0.0675	0.9239	34103.8836	466752.8398	505214
265	0.0679	0.9323	31221.2272	428582.2064	459728
266	0.0681	0.9323	31317.3749	428907.5851	460049
267	0.0674	0.9241	34025.1497	466505.3433	504810
268	0.0685	0.9319	31526.3537	428884.1195	460220
269	0.0682	0.9316	31384.0728	428644.2298	460114
270	0.0671	0.9244	33835.2165	466234.7824	504389
271	0.0682	0.9320	31262.5832	426910.8751	458070
272	0.0684	0.9319	31406.8030	427746.1899	458990
273	0.0672	0.9239	33738.5412	463991.4241	502217
274	0.0680	0.9316	31229.3783	427822.4958	459226
275	0.0677	0.9320	31000.5062	426978.5926	458124
276	0.0667	0.9244	33464.5646	464095.6858	502033
277	0.0678	0.9313	31175.7370	427933.1085	459512
278	0.0680	0.9319	31277.6317	428505.9472	459798
279	0.0673	0.9244	33740.9607	463591.3067	501511
280	0.0679	0.9319	31159.7149	427460.4150	458687
281	0.0680	0.9313	31232.1777	427550.0663	459107
282	0.0666	0.9238	33432.4810	463760.1454	502030
283	0.0676	0.9325	31091.0312	429111.0576	460184
284	0.0679	0.9317	31234.1354	428624.2322	460053
285	0.0667	0.9246	33441.5262	463547.5081	501359
286	0.0674	0.9317	30918.6159	427321.7195	458646
287	0.0676	0.9315	31064.8398	428070.2769	459539
288	0.0665	0.9242	33281.7415	462303.2464	500225
289	0.0678	0.9318	31052.4298	426915.2469	458165
290	0.0673	0.9315	30892.9731	427857.3241	459324
291	0.0665	0.9241	33225.6505	461930.7257	499861
292	0.0673	0.9316	30856.3894	427367.3952	458769
293	0.0675	0.9319	30918.3058	427095.8594	458325
294	0.0670	0.9240	33518.6080	462244.5249	500242
295	0.0676	0.9316	31099.6374	428592.3648	460058
296	0.0676	0.9318	31051.9150	427926.7038	459228
297	0.0666	0.9247	33239.1403	461398.9451	498996
298	0.0676	0.9313	30941.1426	426172.0006	457597
299	0.0679	0.9313	31205.8803	427717.0503	459289
300	0.0670	0.9241	33537.6692	462413.5925	500401
301	0.0671	0.9313	30752.8097	427082.2619	458578
302	0.0673	0.9316	30864.6862	427072.9681	458446
303	0.0667	0.9247	33345.6567	462482.4670	500141
304	0.0673	0.9314	30901.0898	427794.7395	459284
305	0.0676	0.9313	31035.1780	427446.7731	458986
306	0.0668	0.9246	33413.8182	462128.9544	499835
307	0.0676	0.9314	30987.0183	426783.8726	458226
308	0.0673	0.9314	30951.2177	428059.3486	459587
309	0.0667	0.9244	33333.1501	462155.4608	499966
310	0.0672	0.9314	30820.9966	427317.4611	458766
311	0.0670	0.9316	30796.9931	428021.3940	459432
312	0.0669	0.9244	33413.3333	461606.1223	499357
313	0.0676	0.9315	31043.6507	427615.0989	459076
314	0.0669	0.9314	30670.0459	426776.6516	458211
315	0.0664	0.9247	33148.9035	461514.5397	499075
316	0.0673	0.9316	30923.9016	428213.8670	459678
317	0.0673	0.9318	30940.0120	428643.8064	460036
318	0.0664	0.9246	33185.4276	462365.9287	500097
319	0.0669	0.9315	30696.7037	427339.6712	458777
320	0.0675	0.9313	31001.7902	427637.7907	459188
321	0.0664	0.9252	33161.1655	461835.5769	499165
322	0.0675	0.9317	31038.7596	428134.5039	459502
323	0.0680	0.9317	31190.5537	427589.1931	458954
324	0.0663	0.9247	33022.4638	460845.9282	498389
325	0.0670	0.9315	30795.0067	428237.1604	459718
326	0.0670	0.9318	30761.1393	427937.8543	459275
327	0.0664	0.9245	33100.4210	460786.4702	498391
328	0.0671	0.9311	30869.1364	428089.1157	459753
329	0.0674	0.9314	30961.5672	427583.9153	459095
330	0.0665	0.9251	33183.6440	461812.1289	499191
331	0.0672	0.9313	30906.4733	428331.9738	459927
332	0.0670	0.9317	30781.3955	428314.8209	459729
333	0.0665	0.9253	33157.4256	461649.9166	498925
334	0.0671	0.9318	30870.4247	428829.5154	460196
335	0.0672	0.9309	30988.0792	428970.6955	460801
336	0.0666	0.9250	33114.0829	460182.1911	497501
337	0.0670	0.9314	30802.9558	428155.9235	459672
338	0.0669	0.9312	30802.4099	429007.7881	460717
339	0.0664	0.9253	33077.8219	461247.2444	498502
340	0.0670	0.9307	30772.4135	427675.8044	459544
341	0.0671	0.9313	30814.1108	427418.5709	458938
342	0.0667	0.9255	33229.5992	461152.2703	498287
343	0.0676	0.9313	31062.7475	428127.9004	459691
344	0.0676	0.9312	31200.7391	429868.5088	461604
345	0.0663	0.9243	33081.6531	461395.7917	499162
346	0.0670	0.9317	30865.0016	429124.0035	460581
347	0.0675	0.9320	31109.2606	429286.0509	460622
348	0.0666	0.9252	33219.8676	461336.6299	498650
349	0.0671	0.9313	30928.3169	429388.7909	461060
350	0.0670	0.9313	30886.8715	429368.0048	461038
351	0.0665	0.9246	33210.9897	461636.3680	499273
352	0.0666	0.9316	30659.5970	428709.0945	460166
353	0.0667	0.9310	30736.8261	428822.7246	460591
354	0.0662	0.9252	33040.4805	461535.4273	498856
355	0.0668	0.9310	30719.6187	428021.3254	459733
356	0.0666	0.9309	30682.2312	429009.5919	460858
357	0.0666	0.9249	33169.6899	460864.3051	498307
358	0.0672	0.9315	30967.7872	429171.7150	460744
359	0.0673	0.9312	31030.3372	429574.3289	461292
360	0.0663	0.9252	33041.3451	461080.7925	498350
361	0.0671	0.9309	30968.5124	429536.4126	461401
362	0.0665	0.9313	30635.7947	429344.4688	461013
363	0.0663	0.9250	33024.0154	460908.7903	498298
364	0.0671	0.9318	30950.8419	429468.5608	460924
365	0.0667	0.9317	30779.7983	429739.9410	461245
366	0.0665	0.9256	33048.0555	460268.3559	497277
367	0.0666	0.9319	30808.5245	430835.2712	462316
368	0.0669	0.9311	30838.6528	429171.2903	460930
369	0.0666	0.9251	33138.8630	460509.8211	497768
370	0.0669	0.9319	30798.2714	428724.9852	460056
371	0.0668	0.9312	30783.7240	429215.5138	460907
372	0.0664	0.9247	32968.4002	458934.2336	496329
373	0.0670	0.9310	30874.9428	428828.0632	460586
374	0.0672	0.9313	30985.5488	429238.2361	460907
375	0.0662	0.9255	32911.9440	459850.2172	496853
376	0.0669	0.9315	30823.6531	429228.1870	460782
377	0.0667	0.9310	30693.6179	428219.0236	459932
378	0.0660	0.9244	32720.2025	458587.4486	496098
379	0.0669	0.9315	30841.5557	429659.6565	461245
380	0.0666	0.9311	30672.8983	428684.3494	460426
381	0.0660	0.9252	32708.9453	458859.6265	495939
382	0.0667	0.9306	30692.3967	428157.4997	460075
383	0.0673	0.9312	30924.8362	427676.0588	459290
384	0.0658	0.9253	32543.9290	457812.9400	494753
385	0.0665	0.9305	30503.0733	426574.2458	458422
386	0.0672	0.9310	30853.5909	427719.4817	459402
387	0.0659	0.9250	32672.0069	458820.9516	496012
388	0.0669	0.9308	30672.8734	426857.9374	458605
389	0.0666	0.9307	30498.8740	426187.2037	457939
390	0.0658	0.9244	32553.1544	457441.3806	494830
391	0.0663	0.9312	30391.9982	426867.6050	458427
392	0.0666	0.9308	30592.7055	427606.7533	459403
393	0.0656	0.9251	32480.7981	457923.3036	494989
394	0.0666	0.9308	30553.4348	426687.1795	458423
395	0.0666	0.9307	30543.4612	427061.3988	458885
396	0.0659	0.9247	32462.2135	455763.9381	492851
397	0.0669	0.9310	30645.8247	426257.6187	457860
398	0.0666	0.9306	30526.9427	426563.7664	458384
399	0.0658	0.9247	32314.2423	454393.8660	491389
400	0.0665	0.9304	30446.0417	425752.2180	457587
401	0.0664	0.9309	30342.1117	425614.8840	457192
402	0.0658	0.9251	32398.0726	455237.1349	492121
403	0.0667	0.9304	30457.2057	424819.7745	456623
404	0.0663	0.9308	30318.0131	425549.7956	457194
405	0.0661	0.9250	32431.0013	453881.9192	490672
406	0.0664	0.9306	30300.6542	424580.8619	456255
407	0.0666	0.9307	30423.2720	424891.5617	456518
408	0.0658	0.9251	32289.5708	453789.4173	490535
409	0.0666	0.9311	30344.0016	423946.8949	455321
410	0.0664	0.9303	30204.7324	423060.9535	454738
411	0.0656	0.9248	32088.1664	452199.1223	488987
412	0.0662	0.9305	30187.1066	423970.5051	455661
413	0.0665	0.9305	30244.4059	423479.4288	455097
414	0.0655	0.9245	31918.7794	450765.5343	487575
415	0.0664	0.9298	30209.4965	422979.7884	454921
416	0.0662	0.9300	30077.7585	422471.3697	454252
417	0.0653	0.9244	31796.7807	450473.0336	487303
418	0.0658	0.9299	29927.1752	422630.7930	454481
419	0.0661	0.9298	29981.0845	421757.6629	453587
420	0.0654	0.9245	31848.0096	450222.3947	487008
421	0.0662	0.9300	30017.9115	421547.6974	453286
422	0.0660	0.9305	29918.3642	421950.9012	453486
423	0.0649	0.9249	31596.7861	450090.0543	486634
424	0.0655	0.9306	29607.3527	420490.2886	451845
425	0.0659	0.9306	29884.0689	421824.7589	453261
426	0.0653	0.9242	31647.1545	448106.4174	484840
427	0.0659	0.9305	29696.9439	419207.4391	450520
428	0.0657	0.9301	29616.2504	419274.8634	450794
429	0.0656	0.9247	31734.1673	447287.6498	483714
430	0.0657	0.9299	29722.3584	420720.4649	452425
431	0.0656	0.9301	29590.3830	419668.4718	451202
432	0.0656	0.9239	31728.0357	447113.1329	483926
433	0.0655	0.9302	29539.0543	419391.9037	450847
434	0.0660	0.9303	29771.4903	419344.6331	450758
435	0.0649	0.9244	31401.2690	446950.3845	483516
436	0.0661	0.9302	29910.2074	420699.7129	452282
437	0.0659	0.9300	29630.0069	418131.5195	449597
438	0.0646	0.9242	31159.4275	445465.7258	481995
439	0.0659	0.9300	29672.9746	419032.4111	450588
440	0.0659	0.9301	29656.7870	418509.4578	449971
441	0.0656	0.9243	31608.9559	445064.2043	481523
442	0.0661	0.9297	29710.6509	417894.2394	449516
443	0.0659	0.9303	29585.2345	417836.1352	449159
444	0.0651	0.9243	31293.3592	444365.5752	480766
445	0.0651	0.9296	29223.4228	417200.3841	448782
446	0.0650	0.9296	29139.5329	416984.5628	448556
447	0.0648	0.9238	31016.2741	442239.8274	478734
448	0.0654	0.9292	29278.1718	415785.6437	447455
449	0.0654	0.9290	29253.8559	415270.9732	447029
450	0.0650	0.9241	31086.6531	442272.9374	478615
451	0.0658	0.9294	29355.4796	414854.9474	446345
452	0.0655	0.9297	29208.9900	414670.4826	446048
453	0.0647	0.9244	30865.1946	440959.9255	477032
454	0.0653	0.9294	29137.6515	414596.0376	446107
455	0.0653	0.9298	29115.1618	414646.7220	445967
456	0.0651	0.9246	31035.0175	440542.9612	476487
457	0.0654	0.9299	29144.1778	414464.6075	445700
458	0.0658	0.9292	29357.6230	414293.8916	445858
459	0.0653	0.9244	31099.8927	440326.8353	476361
460	0.0653	0.9295	29014.0306	413067.0830	444420
461	0.0651	0.9296	28982.2672	413660.1456	444995
462	0.0650	0.9244	30953.0545	440167.9554	476149
463	0.0656	0.9291	29122.3413	412557.0807	444058
464	0.0661	0.9292	29399.1641	413072.1910	444559
465	0.0647	0.9245	30767.4999	439389.7916	475296
466	0.0651	0.9294	28841.6628	411909.1270	443203
467	0.0654	0.9299	29066.6113	413080.0537	444213
468	0.0644	0.9238	30538.5455	438331.7094	474474
469	0.0653	0.9293	29017.6366	412844.9509	444247
470	0.0651	0.9292	28840.6163	411889.6696	443257
471	0.0645	0.9240	30523.1511	437286.8964	473277
472	0.0652	0.9294	28903.3898	412137.4444	443435
473	0.0655	0.9295	28971.7409	411238.5295	442435
474	0.0652	0.9243	30804.6592	436465.5749	472202
475	0.0650	0.9292	28782.2179	411343.9764	442684
476	0.0646	0.9292	28466.2642	409590.3517	440795
477	0.0644	0.9241	30360.7868	435618.4993	471420
478	0.0646	0.9293	28542.6214	410720.2359	441965
479	0.0651	0.9296	28722.4418	410273.6352	441338
480	0.0644	0.9241	30367.1084	435945.2466	471727
481	0.0653	0.9291	28772.0971	409620.5730	440875
482	0.0653	0.9297	28723.6092	409006.1420	439932
483	0.0644	0.9243	30275.3043	434841.4625	470465
484	0.0647	0.9292	28474.0427	409146.5145	440339
485	0.0653	0.9289	28755.5087	409177.7546	440504
486	0.0649	0.9239	30535.9351	434867.5694	470694
487	0.0650	0.9293	28647.4881	409526.3154	440696
488	0.0653	0.9294	28653.1653	407976.0984	438947
489	0.0644	0.9242	30225.3509	433562.1575	469102
490	0.0647	0.9287	28445.7260	408385.1585	439733
491	0.0654	0.9296	28757.4786	408967.7169	439942
492	0.0643	0.9244	30203.1325	433954.7606	469449
493	0.0648	0.9294	28541.8636	409067.3625	440158
494	0.0646	0.9292	28460.8857	409290.3322	440460
495	0.0640	0.9241	30044.2030	433483.3927	469078
496	0.0650	0.9295	28479.0502	407471.5387	438394
497	0.0654	0.9295	28731.0331	408625.4101	439630
498	0.0643	0.9243	30109.7465	432690.0400	468117
499	0.0649	0.9290	28503.8087	407830.3160	439018
500	0.0646	0.9289	28386.6643	408241.1767	439507
501	0.0642	0.9238	29983.2889	431110.0880	466675
502	0.0650	0.9293	28422.0797	406467.8468	437378
503	0.0648	0.9292	28413.2687	407507.2521	438538
504	0.0644	0.9240	30044.5508	430926.3323	466363
505	0.0645	0.9296	28239.9687	406850.4480	437644
506	0.0649	0.9290	28339.2214	405871.9073	436905
507	0.0638	0.9239	29744.4320	431050.3565	466556
508	0.0641	0.9293	28055.5449	406623.0748	437556
509	0.0648	0.9295	28360.5788	406653.5659	437492
510	0.0639	0.9241	29779.2444	430436.6313	465808
511	0.0650	0.9282	28424.1525	405960.2860	437352
512	0.0645	0.9289	28200.0194	405931.1699	437016
513	0.0641	0.9245	29774.1983	429761.8718	464838
514	0.0649	0.9287	28301.2404	405228.2892	436339
515	0.0647	0.9286	28295.1747	405920.1903	437121
516	0.0644	0.9238	29924.5794	429496.5125	464918
517	0.0648	0.9289	28265.5480	405310.4892	436318
518	0.0649	0.9289	28264.2083	404719.0105	435687
519	0.0638	0.9243	29611.2487	429118.7253	464284
520	0.0650	0.9290	28346.1661	405404.2676	436388
521	0.0649	0.9287	28266.8144	404717.7237	435796
522	0.0643	0.9244	29763.4281	427649.3907	462621
523	0.0646	0.9291	28053.3779	403687.5239	434475
524	0.0648	0.9287	28168.4162	403755.4995	434759
525	0.0640	0.9239	29685.3966	428352.2150	463622
526	0.0645	0.9284	28138.0204	404812.8870	436031
527	0.0646	0.9294	28089.1707	403930.4335	434634
528	0.0642	0.9243	29656.1450	426625.6647	461588
529	0.0646	0.9286	28129.6930	404283.9812	435354
530	0.0646	0.9295	28107.8678	404281.0976	434943
531	0.0641	0.9243	29572.0227	426730.0488	461694
532	0.0639	0.9296	27733.4010	403186.3478	433742
533	0.0648	0.9288	28137.0828	403012.6812	433886
534	0.0638	0.9238	29408.7727	425893.3196	461038
535	0.0643	0.9291	27893.5765	402920.7392	433689
536	0.0641	0.9292	27824.9372	403159.4100	433874
537	0.0642	0.9242	29568.4612	425761.8336	460677
538	0.0642	0.9289	27856.5578	403355.1272	434221
539	0.0646	0.9288	28064.3804	403199.9047	434125
540	0.0641	0.9240	29523.2715	425338.6239	460345
541	0.0644	0.9285	27918.0900	402262.2134	433249
542	0.0639	0.9287	27698.8690	402418.4275	433333
543	0.0644	0.9245	29569.2671	424173.9002	458825
544	0.0642	0.9289	27840.8687	402537.6727	433371
545	0.0644	0.9286	27901.7939	402316.0593	433249
546	0.0635	0.9241	29134.8932	423675.4733	458467
547	0.0644	0.9287	27815.7886	400980.1722	431763
548	0.0642	0.9290	27707.6389	401121.8429	431769
549	0.0636	0.9248	29188.8861	424466.5549	459000
550	0.0644	0.9287	27815.9622	401068.1338	431845
551	0.0644	0.9294	27820.5801	401193.4773	431662
552	0.0639	0.9242	29338.0527	424077.9605	458839
553	0.0648	0.9290	27926.2619	400379.8446	430978
554	0.0646	0.9291	27901.6350	401091.1177	431697
555	0.0641	0.9240	29330.1284	422977.8029	457781
556	0.0647	0.9284	27903.2719	400459.8829	431341
557	0.0643	0.9284	27666.7642	399323.4933	430107
558	0.0634	0.9238	28952.8892	421903.7216	456722
559	0.0643	0.9291	27684.2562	400159.8305	430675
560	0.0645	0.9292	27822.8219	400527.2294	431029
561	0.0643	0.9236	29325.7610	421290.6033	456118
562	0.0641	0.9286	27619.2880	399843.9934	430593
563	0.0642	0.9286	27656.9564	399874.9115	430632
564	0.0638	0.9238	29062.8805	420736.6402	455439
565	0.0643	0.9286	27665.1129	399289.8361	429987
566	0.0642	0.9290	27547.7086	398607.5784	429073
567	0.0638	0.9242	29041.5547	420932.4500	455444
568	0.0641	0.9285	27541.3928	398849.5241	429574
569	0.0638	0.9286	27380.9108	398340.1978	428986
570	0.0635	0.9240	28915.4131	420773.7984	455397
571	0.0641	0.9289	27445.3960	397841.1830	428308
572	0.0644	0.9281	27640.8846	398563.2150	429448
573	0.0638	0.9240	28950.9475	419607.5648	454109
574	0.0644	0.9285	27535.1405	397173.2589	427753
575	0.0642	0.9285	27586.2688	399197.9151	429941
576	0.0633	0.9239	28710.1622	419235.2157	453757
577	0.0640	0.9292	27434.3793	398083.6721	428396
578	0.0641	0.9293	27466.6788	398078.9925	428373
579	0.0631	0.9242	28572.6227	418426.5517	452755
580	0.0642	0.9287	27425.1085	396961.3029	427450
581	0.0641	0.9284	27382.0857	396752.2980	427339
582	0.0636	0.9242	28726.2381	417689.5679	451961
583	0.0640	0.9282	27321.4128	396224.6573	426856
584	0.0640	0.9295	27351.8470	397337.2894	427479
585	0.0633	0.9238	28569.0638	416724.9322	451102
586	0.0641	0.9286	27385.7417	396483.1624	426969
587	0.0643	0.9283	27437.4832	396317.7387	426907
588	0.0630	0.9240	28451.8799	417432.1949	451782
589	0.0644	0.9290	27520.8231	396836.0938	427157
590	0.0644	0.9285	27523.7826	396804.9677	427382
591	0.0632	0.9240	28507.1572	416835.1713	451113
592	0.0649	0.9287	27671.7577	395671.2824	426050
593	0.0644	0.9282	27414.3364	395417.0951	426002
594	0.0637	0.9244	28702.5839	416511.1852	450584
595	0.0640	0.9288	27221.9975	394848.8953	425136
596	0.0641	0.9281	27333.2401	395592.5547	426234
597	0.0631	0.9238	28447.8715	416362.9483	450731
598	0.0645	0.9290	27361.2031	394079.0188	424176
599	0.0638	0.9286	27078.6206	394180.6845	424503
600	0.0632	0.9247	28433.7231	415922.7393	449798
601	0.0640	0.9285	27186.4845	394518.1966	424919
602	0.0641	0.9287	27221.9726	394670.2774	424985
603	0.0638	0.9244	28606.4617	414575.2895	448472
604	0.0647	0.9287	27478.7477	394403.5281	424685
605	0.0641	0.9283	27243.9110	394478.1770	424953
606	0.0630	0.9246	28221.4952	413954.2281	447718
607	0.0637	0.9290	27007.9546	394009.6479	424136
608	0.0642	0.9284	27214.6434	393363.2000	423700
609	0.0635	0.9244	28441.1790	413843.5003	447710
610	0.0641	0.9290	27151.7506	393428.6352	423504
611	0.0638	0.9284	27040.0515	393580.3176	423930
612	0.0639	0.9249	28584.8396	413643.6873	447226
613	0.0642	0.9289	27127.0793	392295.5554	422312
614	0.0641	0.9286	27182.5777	393556.4808	423834
615	0.0633	0.9245	28376.0033	414442.0188	448287
616	0.0637	0.9284	26941.5937	392653.8659	422948
617	0.0639	0.9278	26992.2029	392183.4451	422682
618	0.0633	0.9245	28326.4907	413603.7638	447393
619	0.0639	0.9289	27088.5724	393847.4485	424008
620	0.0639	0.9290	27006.5462	392339.4030	422322
621	0.0642	0.9248	28629.3078	412426.0472	445957
622	0.0642	0.9285	27130.5313	392185.7109	422370
623	0.0637	0.9292	26856.6869	391877.1048	421733
624	0.0633	0.9235	28273.0853	412434.5077	446579
625	0.0642	0.9284	27050.5369	391000.1743	421159
626	0.0641	0.9291	27076.9590	392471.8418	422409
627	0.0631	0.9246	28070.0700	411419.9508	444963
628	0.0635	0.9282	26809.0163	391883.6443	422189
629	0.0639	0.9283	26970.7419	391629.1085	421891
630	0.0635	0.9243	28284.2002	411825.1834	445570
631	0.0641	0.9286	27008.7253	391222.8354	421326
632	0.0641	0.9289	27002.3688	391591.8439	421561
633	0.0636	0.9244	28235.6426	410711.5821	444304
634	0.0639	0.9289	26870.3834	390580.6336	420479
635	0.0642	0.9282	27052.0821	391001.6661	421269
636	0.0628	0.9239	27883.2068	409952.6987	443721
637	0.0640	0.9290	26931.4573	390823.3581	420703
638	0.0638	0.9279	26809.4698	390171.3641	420491
639	0.0634	0.9238	28189.6148	410460.8637	444309
640	0.0639	0.9287	26788.3155	389436.4132	419326
641	0.0638	0.9288	26798.3963	389857.5554	419723
642	0.0631	0.9246	27950.5111	409415.2649	442822
643	0.0639	0.9287	26766.4911	389212.7684	419099
644	0.0642	0.9285	26881.9547	389069.6274	419016
645	0.0636	0.9249	28134.2517	409012.3907	442209
646	0.0638	0.9293	26731.5120	389457.4511	419103
647	0.0641	0.9288	26889.3824	389902.0456	419784
648	0.0636	0.9242	28182.5096	409462.3965	443056
649	0.0636	0.9285	26627.3567	388927.1184	418898
650	0.0634	0.9287	26557.9399	389141.3420	419032
651	0.0634	0.9243	28026.2775	408416.7989	441862
652	0.0636	0.9288	26634.5439	388747.0158	418553
653	0.0637	0.9282	26689.7263	388786.2531	418856
654	0.0631	0.9245	27837.2987	407695.7557	441007
655	0.0632	0.9286	26420.3096	388414.3226	418260
656	0.0636	0.9286	26553.5774	387830.8496	417666
657	0.0628	0.9252	27670.5711	407847.3676	440800
658	0.0636	0.9288	26560.6653	387807.9745	417554
659	0.0639	0.9285	26753.4388	388739.3035	418670
660	0.0632	0.9246	27748.3976	406237.5127	439389
661	0.0639	0.9293	26668.6812	387822.1770	417339
662	0.0638	0.9284	26599.0953	387050.8980	416921
663	0.0636	0.9247	27959.1050	406269.5786	439356
664	0.0634	0.9290	26459.3632	387500.8220	417094
665	0.0635	0.9282	26486.1144	387288.0066	417243
666	0.0629	0.9236	27638.0203	405669.6588	439209
667	0.0639	0.9287	26681.2236	387753.6277	417509
668	0.0644	0.9281	26804.7416	386289.7235	416197
669	0.0634	0.9245	27840.0478	405669.9119	438809
670	0.0642	0.9285	26754.9859	386825.5631	416612
671	0.0641	0.9284	26752.3895	387329.7232	417200
672	0.0631	0.9242	27705.5074	405563.5873	438826
673	0.0639	0.9283	26607.1509	386717.7287	416599
674	0.0639	0.9288	26618.3803	386710.5015	416375
675	0.0633	0.9248	27749.9590	405282.9258	438245
676	0.0638	0.9291	26569.3948	386868.4944	416398
677	0.0641	0.9284	26633.9359	385609.8474	415356
678	0.0637	0.9246	27874.4853	404665.5213	437671
679	0.0636	0.9283	26420.9657	385353.5620	415124
680	0.0637	0.9292	26406.8476	385172.0682	414526
681	0.0631	0.9249	27634.6610	405206.4443	438110
682	0.0639	0.9284	26515.9854	385484.1696	415205
683	0.0640	0.9281	26592.5424	385354.1254	415191
684	0.0633	0.9246	27674.4752	404493.2747	437499
685	0.0639	0.9287	26506.2955	385022.7851	414577
686	0.0640	0.9285	26542.9105	384905.2900	414558
687	0.0631	0.9243	27515.3789	402953.9912	435939
688	0.0634	0.9285	26305.9699	385012.4335	414651
689	0.0635	0.9284	26366.1402	385250.0035	414971
690	0.0637	0.9242	27770.5606	403055.0139	436117
691	0.0637	0.9292	26440.5870	385835.1049	415245
692	0.0636	0.9283	26308.5525	383960.5434	413603
693	0.0631	0.9248	27479.8981	402732.2796	435459
694	0.0632	0.9291	26126.5699	384333.6664	413684
695	0.0633	0.9284	26214.0136	384544.7801	414202
696	0.0629	0.9244	27324.2061	401639.0705	434472
697	0.0637	0.9286	26361.8569	384065.0707	413607
698	0.0631	0.9285	26099.7203	384267.9896	413852
699	0.0627	0.9251	27183.9491	401167.9114	433667
700	0.0634	0.9286	26205.4980	383871.2106	413384
701	0.0632	0.9289	26168.3165	384339.2323	413748
702	0.0630	0.9246	27371.1491	401748.8125	434506
703	0.0633	0.9286	26188.7719	384441.4068	414004
704	0.0641	0.9286	26490.5438	383550.0234	413051
705	0.0633	0.9246	27486.9093	401428.2415	434152
706	0.0633	0.9291	26187.1170	384462.0477	413808
707	0.0635	0.9290	26228.8888	383750.7726	413084
708	0.0631	0.9252	27406.5775	401614.2831	434075
709	0.0632	0.9286	26119.0646	383489.4654	412974
710	0.0634	0.9284	26172.1645	383278.6980	412817
711	0.0627	0.9245	27194.3855	400727.5454	433444
712	0.0636	0.9285	26275.6158	383361.6114	412895
713	0.0635	0.9284	26220.7295	383435.1676	412997
714	0.0634	0.9247	27498.4193	401329.9036	434031
715	0.0635	0.9285	26101.7894	381860.3854	411257
716	0.0635	0.9281	26136.3667	382048.5356	411637
717	0.0630	0.9253	27224.5514	399769.0606	432052
718	0.0635	0.9285	26203.2517	383284.2594	412792
719	0.0637	0.9285	26308.6926	383435.0660	412947
720	0.0629	0.9245	27167.2249	399419.0479	432046
721	0.0635	0.9286	26076.3419	381184.7494	410516
722	0.0636	0.9284	26207.2712	382470.1495	411968
723	0.0630	0.9248	27232.3565	399573.7989	432071
724	0.0632	0.9289	26012.7086	382132.5699	411383
725	0.0632	0.9286	26012.1388	382242.4524	411649
726	0.0631	0.9247	27193.1545	398330.8331	430756
727	0.0632	0.9288	25959.9369	381342.4540	410591
728	0.0634	0.9282	25982.2615	380475.0277	409888
729	0.0628	0.9255	27106.9278	399420.3906	431566
730	0.0629	0.9285	25810.2510	381023.6100	410345
731	0.0634	0.9289	26114.2834	382407.7907	411662
732	0.0625	0.9248	26927.4383	398403.3693	430793
733	0.0636	0.9286	26154.1536	381588.0155	410941
734	0.0633	0.9288	25960.6424	381200.0094	410435
735	0.0634	0.9252	27263.9438	398020.9422	430210
736	0.0633	0.9286	25930.7539	380587.4126	409855
737	0.0634	0.9284	25988.8086	380622.2658	409996
738	0.0629	0.9246	27061.8774	397627.8639	430058
739	0.0635	0.9287	26055.0530	381025.1217	410274
740	0.0631	0.9286	25887.4697	380877.4500	410164
741	0.0627	0.9250	26998.1823	398115.2830	430395
742	0.0637	0.9282	26039.7143	379653.1875	409004
743	0.0643	0.9287	26317.9664	380211.2149	409393
744	0.0633	0.9247	27145.2959	396765.5705	429062
745	0.0634	0.9285	25944.8376	380133.6402	409426
746	0.0636	0.9288	26034.2595	380096.7952	409227
747	0.0631	0.9249	27084.9892	397160.2414	429389
748	0.0632	0.9282	25875.9589	380283.5053	409712
749	0.0640	0.9285	26248.2676	381003.6837	410326
750	0.0626	0.9255	26804.7809	396404.6034	428327
751	0.0634	0.9284	25953.8137	380233.4709	409567
752	0.0639	0.9288	26098.4652	379375.4938	408461
753	0.0631	0.9254	27038.1926	396353.9339	428290
754	0.0629	0.9281	25762.5605	379999.9628	409423
755	0.0634	0.9291	25955.0048	380453.0007	409467
756	0.0632	0.9243	27013.8111	395374.8448	427768
757	0.0634	0.9288	25913.4297	379879.6794	409018
758	0.0632	0.9285	25843.5571	379435.4149	408675
759	0.0628	0.9250	26904.9688	396486.9754	428619
760	0.0629	0.9282	25660.3035	378602.3737	407874
761	0.0633	0.9281	25882.7067	379429.0361	408808
762	0.0631	0.9248	27003.6745	395998.9068	428199
763	0.0639	0.9288	26044.7069	378775.7026	407808
764	0.0631	0.9285	25719.2974	378329.5843	407451
765	0.0628	0.9247	26858.5942	395492.2741	427684
766	0.0635	0.9289	25852.8382	378224.7101	407155
767	0.0633	0.9288	25851.4083	379158.2573	408240
768	0.0628	0.9248	26749.3859	393633.4867	425629
769	0.0633	0.9288	25784.6092	378359.7958	407345
770	0.0636	0.9287	25903.8796	378353.7863	407387
771	0.0634	0.9248	26994.5471	393785.9623	425814
772	0.0633	0.9292	25771.5374	378590.4303	407439
773	0.0630	0.9282	25662.5607	378150.5735	407417
774	0.0628	0.9252	26699.5740	393111.5053	424878
775	0.0631	0.9285	25652.4022	377539.2356	406603
776	0.0632	0.9288	25706.3964	378063.0012	407036
777	0.0626	0.9247	26642.5361	393460.6140	425509
778	0.0633	0.9288	25720.8544	377620.3575	406548
779	0.0632	0.9284	25720.2889	377642.9575	406784
780	0.0630	0.9252	26788.1548	393277.8958	425067
781	0.0637	0.9286	25823.5689	376695.2386	405662
782	0.0635	0.9291	25776.6730	377287.5027	406075
783	0.0630	0.9250	26809.2102	393357.8608	425248
784	0.0634	0.9284	25758.4459	377324.7809	406431
785	0.0631	0.9288	25598.7969	376965.6621	405871
786	0.0624	0.9252	26474.0263	392248.3111	423942
787	0.0631	0.9288	25610.0448	377073.6838	405997
788	0.0631	0.9289	25635.7065	377184.5031	406060
789	0.0626	0.9250	26586.5116	392680.2226	424520
790	0.0633	0.9294	25666.0800	376855.2920	405482
791	0.0634	0.9291	25661.9963	376303.3777	405008
792	0.0626	0.9249	26588.3763	392930.5573	424813
793	0.0632	0.9287	25624.2203	376429.4624	405314
794	0.0631	0.9287	25575.1301	376307.2620	405194
795	0.0623	0.9249	26392.4721	391897.8623	423742
796	0.0631	0.9281	25549.0819	375898.7960	405014
797	0.0633	0.9290	25608.2676	375803.6463	404541
798	0.0626	0.9248	26504.1990	391697.4356	423571
799	0.0634	0.9292	25637.9564	375837.8582	404495
800	0.0631	0.9290	25530.0164	376155.4887	404889
801	0.0631	0.9256	26669.7737	391182.7117	422615
802	0.0633	0.9281	25703.5439	376591.5793	405758
803	0.0636	0.9292	25771.1476	376400.1293	405066
804	0.0628	0.9257	26508.0535	390871.2598	422264
805	0.0629	0.9283	25467.7691	375943.3132	404985
806	0.0631	0.9288	25413.7657	374321.5510	403002
807	0.0628	0.9248	26488.1126	389937.9390	421665
808	0.0633	0.9289	25583.7344	375586.4549	404340
809	0.0631	0.9283	25534.1785	375602.3437	404593
810	0.0630	0.9252	26543.3848	389570.5370	421077
811	0.0632	0.9287	25536.2617	375007.4656	403795
812	0.0628	0.9286	25375.9491	375008.3706	403833
813	0.0625	0.9254	26338.5661	390055.4814	421487
814	0.0629	0.9289	25392.4090	374836.6621	403532
815	0.0630	0.9286	25489.9068	375609.2751	404477
816	0.0623	0.9255	26217.8404	389369.3538	420695
817	0.0630	0.9288	25449.1771	375422.1418	404200
818	0.0626	0.9282	25257.0882	374664.6583	403667
819	0.0628	0.9249	26465.4388	390004.1110	421679
820	0.0627	0.9290	25270.8236	374150.0055	402741
821	0.0633	0.9283	25525.1431	374264.2700	403172
822	0.0627	0.9247	26351.3715	388827.4660	420480
823	0.0625	0.9289	25179.1819	374126.3224	402765
824	0.0633	0.9285	25515.6389	374188.5497	402999
825	0.0622	0.9253	26241.3843	390213.2193	421731
826	0.0628	0.9289	25343.1844	374667.0597	403348
827	0.0628	0.9284	25326.8885	374326.2523	403175
828	0.0623	0.9252	26136.4625	388204.1292	419602
829	0.0631	0.9290	25421.8386	374396.6465	403029
830	0.0636	0.9283	25612.1583	374025.5551	402895
831	0.0627	0.9254	26318.9989	388411.6164	419722
832	0.0628	0.9289	25251.4260	373636.0286	402228
833	0.0634	0.9291	25602.5166	375003.5091	403637
834	0.0627	0.9251	26302.2930	388343.1659	419800
835	0.0628	0.9289	25246.9093	373170.6575	401730
836	0.0633	0.9281	25516.7635	374118.0711	403090
837	0.0626	0.9250	26230.3690	387657.3419	419100
838	0.0631	0.9293	25400.1838	374067.1243	402523
839	0.0630	0.9289	25291.6820	372768.3298	401293
840	0.0632	0.9257	26535.6195	388554.4545	419763
841	0.0632	0.9288	25434.6003	373507.2690	402150
842	0.0630	0.9283	25390.4230	374136.4589	403050
843	0.0623	0.9252	26120.2858	387900.5922	419251
844	0.0627	0.9283	25236.2836	373416.9177	402253
845	0.0630	0.9289	25324.5881	373421.8756	402026
846	0.0632	0.9251	26527.6717	388152.7720	419560
847	0.0629	0.9289	25252.1412	372720.2642	401239
848	0.0632	0.9284	25348.5899	372642.1362	401388
849	0.0624	0.9249	26136.5449	387185.1343	418605
850	0.0630	0.9289	25302.0260	372911.2033	401464
851	0.0629	0.9283	25241.2870	372576.9519	401365
852	0.0628	0.9251	26237.0397	386502.1117	417798
853	0.0623	0.9294	25028.5970	373403.1598	401780
854	0.0632	0.9287	25337.0260	372304.7572	400898
855	0.0622	0.9249	25978.5723	386159.3081	417501
856	0.0634	0.9289	25433.9861	372869.0969	401396
857	0.0630	0.9286	25306.8778	372759.8209	401422
858	0.0624	0.9254	26036.4370	386104.1797	417239
859	0.0628	0.9291	25199.1482	372799.7193	401262
860	0.0635	0.9286	25493.4236	373056.7645	401720
861	0.0620	0.9255	25948.8015	387193.2348	418344
862	0.0626	0.9290	25102.0741	372462.7503	400928
863	0.0629	0.9294	25341.1447	374354.0289	402782
864	0.0628	0.9254	26170.9439	385829.1457	416925
865	0.0627	0.9286	25142.1653	372300.9357	400940
866	0.0633	0.9286	25383.9438	372094.6056	400719
867	0.0628	0.9252	26177.0036	385626.5171	416798
868	0.0626	0.9283	24986.2267	370271.8198	398882
869	0.0631	0.9280	25257.7540	371691.7713	400545
870	0.0632	0.9253	26390.3200	386645.0499	417857
871	0.0629	0.9280	25163.2295	371151.1313	399961
872	0.0630	0.9291	25195.9355	371721.3349	400085
873	0.0626	0.9253	26025.5495	384802.0690	415853
874	0.0631	0.9284	25232.1629	371522.5966	400180
875	0.0634	0.9281	25318.6257	370590.5953	399311
876	0.0624	0.9253	25969.4311	385097.5485	416189
877	0.0629	0.9285	25190.9118	371948.0419	400609
878	0.0627	0.9289	25121.5797	372093.7475	400582
879	0.0623	0.9252	25836.8515	383984.4328	415039
880	0.0624	0.9292	24908.8069	370954.1915	399216
881	0.0627	0.9283	25049.6295	370723.5218	399351
882	0.0626	0.9255	25914.5448	383252.1444	414097
883	0.0631	0.9288	25198.3617	371178.0074	399637
884	0.0629	0.9279	25130.6418	370796.6690	399607
885	0.0626	0.9257	25969.2781	384052.3632	414861
886	0.0628	0.9282	25085.6455	370912.4429	399603
887	0.0633	0.9285	25281.1265	370684.8148	399215
888	0.0624	0.9252	25863.2970	383734.2352	414748
889	0.0625	0.9283	24953.3260	370454.0826	399054
890	0.0631	0.9288	25176.9149	370494.4521	398902
891	0.0626	0.9256	25935.1949	383397.4566	414197
892	0.0627	0.9285	25050.3448	370821.9935	399367
893	0.0630	0.9282	25127.4393	370144.9276	398777
894	0.0629	0.9255	26098.4901	384036.1576	414971
895	0.0630	0.9282	25111.1932	370266.9927	398898
896	0.0633	0.9291	25246.4660	370851.4767	399145
897	0.0625	0.9255	25777.7993	381779.0998	412494
898	0.0625	0.9283	24925.5428	370344.5259	398951
899	0.0631	0.9287	25190.1581	370547.9775	398991
900	0.0620	0.9249	25663.7328	383072.9518	414174
901	0.0633	0.9286	25223.4216	369773.3547	398215
902	0.0628	0.9284	24995.0812	369754.8326	398272
903	0.0622	0.9251	25760.1619	383048.2918	414081
904	0.0632	0.9289	25091.2058	368670.1341	396876
905	0.0630	0.9289	25051.5328	369466.7989	397755
906	0.0623	0.9251	25693.0335	381706.8332	412591
907	0.0630	0.9283	25043.1501	369215.3261	397730
908	0.0628	0.9283	24979.0732	369014.7418	397506
909	0.0628	0.9256	25943.3847	382159.5421	412888
910	0.0628	0.9287	24970.1116	369232.5289	397596
911	0.0629	0.9284	25004.8937	369016.8917	397491
912	0.0624	0.9253	25735.7501	381838.0299	412657
913	0.0627	0.9289	24915.6468	369268.6738	397552
914	0.0632	0.9284	25126.4826	369251.4155	397731
915	0.0623	0.9260	25688.7377	381860.2779	412383
916	0.0628	0.9285	24950.6659	369060.7127	397477
917	0.0629	0.9282	24974.5017	368706.7268	397233
918	0.0623	0.9255	25634.7905	380611.4456	411245
919	0.0629	0.9289	25004.1816	369036.5169	397280
920	0.0630	0.9289	25041.5666	369294.1637	397551
921	0.0623	0.9253	25675.3199	381554.3065	412342
922	0.0631	0.9285	25019.9347	368365.6540	396734
923	0.0625	0.9284	24886.8591	369429.0895	397899
924	0.0621	0.9256	25550.6638	380989.4020	411635
925	0.0629	0.9285	25019.5926	369128.1337	397551
926	0.0630	0.9289	24932.1287	367746.9570	395908
927	0.0627	0.9256	25781.5849	380804.8493	411431
928	0.0628	0.9288	24932.7598	368613.0134	396888
929	0.0631	0.9291	25012.3517	368542.1499	396683
930	0.0624	0.9253	25654.8648	380162.7447	410871
931	0.0628	0.9284	24845.2769	367573.2280	395908
932	0.0629	0.9288	24927.5630	368044.0203	396265
933	0.0623	0.9259	25560.2913	380041.9692	410459
934	0.0626	0.9289	24766.4578	367279.4326	395385
935	0.0626	0.9283	24761.5004	367121.8679	395469
936	0.0628	0.9257	25737.1820	379426.3863	409893
937	0.0627	0.9288	24826.3433	367839.3774	396055
938	0.0625	0.9290	24781.9928	368523.7100	396705
939	0.0623	0.9256	25612.0873	380307.5924	410863
940	0.0631	0.9287	25019.1501	368292.8249	396561
941	0.0625	0.9286	24749.1124	367938.8602	396250
942	0.0627	0.9255	25819.6208	381163.1340	411856
943	0.0625	0.9284	24701.8821	367058.7978	395347
944	0.0628	0.9279	24840.5819	366980.1695	395497
945	0.0622	0.9251	25478.9553	378851.9019	409508
946	0.0629	0.9280	24857.2734	366980.0129	395453
947	0.0626	0.9284	24795.8768	367501.7347	395835
948	0.0622	0.9259	25537.3732	380162.5064	410603
949	0.0624	0.9289	24636.2003	366842.1433	394932
950	0.0628	0.9282	24827.0140	366977.6981	395379
951	0.0623	0.9253	25533.9181	379202.2441	409829
952	0.0624	0.9285	24732.1832	368042.4681	396377
953	0.0632	0.9286	24959.6834	366942.0029	395157
954	0.0620	0.9256	25376.3013	378602.6739	409056
955	0.0627	0.9282	24782.9395	366936.3207	395312
956	0.0622	0.9287	24588.5215	367069.9701	395252
957	0.0626	0.9252	25624.2908	378850.6644	409459
958	0.0624	0.9287	24676.2229	367497.5446	395721
959	0.0624	0.9287	24644.9004	367037.9531	395214
960	0.0625	0.9265	25624.7900	379857.6038	409977
961	0.0630	0.9280	24856.5841	366437.2425	394859
962	0.0628	0.9283	24863.8563	367273.0527	395641
963	0.0626	0.9255	25612.2425	378866.9043	409381
964	0.0632	0.9285	24981.8603	367260.8010	395556
965	0.0626	0.9289	24651.7538	366001.6931	394021
966	0.0627	0.9252	25641.8366	378375.7029	408945
967	0.0627	0.9280	24692.4048	365629.8421	393988
968	0.0627	0.9283	24749.6988	366373.1312	394652
969	0.0624	0.9255	25490.4556	378078.0310	408498
970	0.0628	0.9286	24762.0345	366248.8932	394391
971	0.0625	0.9283	24643.8780	366220.0852	394494
972	0.0629	0.9261	25698.1382	378427.5212	408619
973	0.0628	0.9288	24778.3109	366445.3990	394537
974	0.0624	0.9284	24585.2642	365802.9985	394030
975	0.0620	0.9256	25311.6917	377855.7369	408216
976	0.0629	0.9282	24828.2548	366185.7519	394512
977	0.0628	0.9283	24750.4886	365860.1592	394106
978	0.0624	0.9258	25430.7551	377601.1159	407848
979	0.0626	0.9286	24752.4296	367037.7485	395245
980	0.0624	0.9279	24627.3125	366327.2362	394800
981	0.0626	0.9258	25586.3575	378509.0146	408832
982	0.0631	0.9276	24881.5095	365576.6923	394102
983	0.0632	0.9280	24875.5840	365386.7638	393726
984	0.0621	0.9248	25269.1989	376572.0757	407215
985	0.0629	0.9282	24738.5117	365294.3648	393569
986	0.0626	0.9282	24614.0715	364877.2724	393122
987	0.0622	0.9261	25306.9164	376774.2535	406840
988	0.0628	0.9288	24750.7702	366187.9310	394274
989	0.0629	0.9287	24809.4799	366371.3521	394499
990	0.0623	0.9254	25391.1760	377077.9310	407491
991	0.0624	0.9280	24565.2681	365064.9386	393407
992	0.0626	0.9280	24624.3724	364884.4188	393215
993	0.0626	0.9260	25473.3160	377081.8010	407225
994	0.0629	0.9289	24691.4229	364463.9962	392348
995	0.0629	0.9284	24705.4127	364918.7178	393051
996	0.0625	0.9254	25433.7088	376464.8920	406811
997	0.0628	0.9282	24714.1073	365197.6770	393458
998	0.0631	0.9278	24803.6194	364876.2458	393275
999	0.0627	0.9253	25474.3191	376111.6835	406471
1000	0.0626	0.9289	24587.9607	364814.9201	392733
1001	0.0627	0.9279	24659.1855	365204.4499	393566
1002	0.0628	0.9255	25511.7600	375910.4402	406166
1003	0.0626	0.9280	24563.9843	364235.9896	392510
1004	0.0627	0.9287	24624.9647	364793.6397	392785
1005	0.0623	0.9255	25327.6232	376292.5048	406562
1006	0.0624	0.9289	24496.1462	364576.4494	392477
1007	0.0627	0.9287	24590.1799	364349.3448	392313
1008	0.0625	0.9257	25409.2488	376239.3758	406432
1009	0.0632	0.9285	24838.5168	364929.1569	393014
1010	0.0628	0.9277	24591.0525	363362.8836	391671
1011	0.0626	0.9255	25415.2609	375849.3030	406101
1012	0.0633	0.9284	24788.4367	363753.2059	391810
1013	0.0627	0.9287	24614.8228	364398.9623	392380
1014	0.0625	0.9253	25326.9174	375225.2139	405527
1015	0.0626	0.9285	24650.7045	365591.9332	393725
1016	0.0628	0.9284	24626.2735	363896.7436	391960
1017	0.0620	0.9252	25110.0225	374750.0005	405037
1018	0.0627	0.9281	24575.5858	363968.7516	392161
1019	0.0626	0.9289	24491.8442	363201.0254	391012
1020	0.0624	0.9260	25277.7772	375235.5371	405203
1021	0.0624	0.9291	24394.9295	363143.7101	390876
1022	0.0623	0.9283	24423.8806	364031.9079	392129
1023	0.0623	0.9258	25193.6537	374603.5322	404606
1024	0.0626	0.9284	24509.8520	363391.1354	391414
1025	0.0623	0.9288	24450.0944	364301.9618	392212
1026	0.0625	0.9255	25328.3209	375025.1816	405215
1027	0.0624	0.9286	24379.3353	363092.4255	390993
1028	0.0624	0.9287	24409.6691	363313.4639	391210
1029	0.0621	0.9253	25083.1261	373793.9786	403964
1030	0.0629	0.9278	24628.3161	363327.5172	391586
1031	0.0630	0.9281	24613.5445	362406.0492	390482
1032	0.0621	0.9258	25117.1604	374404.4141	404400
1033	0.0624	0.9285	24482.4159	364462.3481	392538
1034	0.0628	0.9286	24554.4585	362996.0664	390920
1035	0.0624	0.9259	25252.2491	374565.3386	404529
1036	0.0623	0.9279	24372.2544	362766.0788	390933
1037	0.0626	0.9281	24462.5163	362967.4441	391080
1038	0.0624	0.9252	25133.9902	372779.7069	402915
1039	0.0629	0.9286	24556.4293	362443.3732	390326
1040	0.0627	0.9287	24538.3984	363177.5044	391063
1041	0.0623	0.9262	25151.1323	373654.0933	403432
1042	0.0626	0.9281	24460.5950	362769.4141	390862
1043	0.0633	0.9285	24729.6451	362957.4925	390915
1044	0.0620	0.9255	24959.0927	372337.4060	402330
1045	0.0624	0.9283	24347.0463	362263.9166	390265
1046	0.0625	0.9290	24373.2798	362132.0495	389825
1047	0.0622	0.9262	25065.3840	373510.8346	403283
1048	0.0625	0.9283	24384.6121	362297.6931	390265
1049	0.0625	0.9288	24352.6066	361770.7690	389483
1050	0.0621	0.9261	25053.6138	373723.7924	403558
1051	0.0624	0.9284	24356.7045	362583.5261	390542
1052	0.0632	0.9286	24705.7519	362785.9960	390663
1053	0.0627	0.9258	25238.3364	372805.8759	402695
1054	0.0626	0.9289	24367.7572	361467.5159	389131
1055	0.0622	0.9288	24215.4832	361658.9802	389399
1056	0.0622	0.9263	24991.1510	371923.4645	401530
1057	0.0624	0.9283	24318.3833	361531.1237	389467
1058	0.0624	0.9285	24359.0990	362232.3795	390115
1059	0.0622	0.9257	25073.4469	372919.8741	402833
1060	0.0622	0.9284	24272.4817	362158.2248	390088
1061	0.0624	0.9283	24375.2373	362386.9450	390373
1062	0.0623	0.9260	25033.9045	372112.4523	401849
1063	0.0624	0.9285	24368.2412	362456.7154	390367
1064	0.0628	0.9277	24481.3199	361398.0789	389566
1065	0.0621	0.9252	24962.1793	371652.3508	401708
1066	0.0624	0.9285	24350.9743	362116.8650	390011
1067	0.0630	0.9280	24563.3051	361753.3903	389818
1068	0.0620	0.9256	24890.7788	371431.9843	401296
1069	0.0626	0.9285	24372.9291	361524.5041	389369
1070	0.0623	0.9281	24219.4824	360970.3700	388925
1071	0.0625	0.9259	25129.8758	372338.4092	402158
1072	0.0626	0.9292	24421.4291	362644.4480	390295
1073	0.0631	0.9285	24602.8701	361950.6602	389838
1074	0.0618	0.9257	24788.0380	371186.8551	400980
1075	0.0627	0.9289	24414.7585	361610.5761	389304
1076	0.0629	0.9281	24463.5854	360784.6833	388736
1077	0.0620	0.9254	24884.3860	371198.2741	401130
1078	0.0626	0.9283	24364.0660	361279.4247	389164
1079	0.0623	0.9281	24208.0726	360750.5008	388704
1080	0.0624	0.9255	25009.8518	371227.4209	401102
1081	0.0625	0.9280	24290.6688	360569.5555	388535
1082	0.0628	0.9285	24485.0334	361775.1268	389625
1083	0.0623	0.9260	24992.4201	371368.2933	401033
1084	0.0627	0.9287	24332.5512	360506.7673	388205
1085	0.0625	0.9283	24301.4239	360955.4755	388853
1086	0.0625	0.9263	25078.2507	371387.7264	400947
1087	0.0622	0.9286	24181.3090	360750.3257	388481
1088	0.0628	0.9282	24363.8715	360248.1637	388131
1089	0.0622	0.9261	24891.2689	370740.6573	400325
1090	0.0628	0.9287	24351.9882	359916.2397	387530
1091	0.0623	0.9282	24216.3249	360527.4735	388433
1092	0.0625	0.9255	24979.8128	370160.6010	399965
1093	0.0622	0.9287	24205.8939	361162.0790	388884
1094	0.0622	0.9291	24126.1655	360511.2335	388035
1095	0.0622	0.9262	24826.2612	369985.4085	399447
1096	0.0625	0.9281	24244.7042	360270.6426	388178
1097	0.0627	0.9282	24290.0884	359800.4029	387638
1098	0.0625	0.9261	25005.0168	370249.0404	399783
1099	0.0629	0.9283	24443.9194	360580.6894	388447
1100	0.0626	0.9283	24313.0149	360451.6223	388299
1101	0.0624	0.9261	24957.9680	370506.8541	400075
1102	0.0624	0.9280	24211.8198	359976.4090	387914
1103	0.0626	0.9284	24303.7874	360559.9991	388362
1104	0.0623	0.9256	24903.7038	369731.9889	399458
1105	0.0623	0.9278	24194.0142	360136.6066	388172
1106	0.0627	0.9283	24298.6141	359630.8615	387411
1107	0.0621	0.9265	24788.6733	369877.1514	399227
1108	0.0626	0.9286	24252.5219	359899.2102	387558
1109	0.0628	0.9283	24350.2292	359834.0649	387639
1110	0.0622	0.9264	24819.9068	369603.6903	398954
1111	0.0619	0.9281	24001.7485	359659.5622	387542
1112	0.0622	0.9280	24099.7387	359803.6710	387709
1113	0.0624	0.9266	24887.4193	369539.6684	398830
1114	0.0625	0.9287	24164.1946	358796.9919	386359
1115	0.0624	0.9284	24102.7260	358487.5244	386148
1116	0.0625	0.9264	24876.0607	368473.7359	397737
1117	0.0629	0.9281	24332.8153	359201.2472	387022
1118	0.0624	0.9285	24103.4010	358820.4213	386465
1119	0.0623	0.9262	24792.0600	368455.5710	397825
1120	0.0621	0.9285	24099.8876	360179.0749	387901
1121	0.0621	0.9286	24041.3358	359405.6105	387061
1122	0.0624	0.9258	24881.6417	369026.0267	398613
1123	0.0624	0.9274	24161.5935	359356.3823	387498
1124	0.0621	0.9280	24047.9415	359438.5758	387332
1125	0.0619	0.9263	24682.0309	369169.9327	398526
1126	0.0624	0.9284	24139.5040	358905.7604	386571
1127	0.0620	0.9285	23924.3797	358118.0880	385706
1128	0.0619	0.9261	24633.4556	368407.8391	397805
1129	0.0629	0.9281	24338.7284	359121.2515	386955
1130	0.0624	0.9286	24037.0759	357742.8586	385255
1131	0.0620	0.9262	24689.3821	368739.1842	398109
1132	0.0618	0.9283	23875.6989	358690.0704	386379
1133	0.0624	0.9279	24066.4143	357919.5903	385751
1134	0.0625	0.9265	24879.7085	368580.0764	397810
1135	0.0627	0.9285	24273.2673	359309.2635	386963
1136	0.0629	0.9283	24294.5867	358705.9084	386414
1137	0.0621	0.9262	24651.4460	367604.4686	396905
1138	0.0621	0.9286	23931.1268	357745.8735	385237
1139	0.0626	0.9280	24161.9225	358230.1419	386013
1140	0.0623	0.9260	24670.1547	366734.0225	396048
1141	0.0623	0.9283	24067.2810	358813.0015	386543
1142	0.0619	0.9284	23911.7354	358454.9198	386109
1143	0.0623	0.9258	24770.2823	368061.3785	397557
1144	0.0622	0.9282	23986.2288	358128.1127	385815
1145	0.0625	0.9275	24184.1239	358826.3072	386886
1146	0.0623	0.9262	24753.8637	368180.7920	397499
1147	0.0623	0.9281	24074.2994	358437.5301	386224
1148	0.0626	0.9279	24164.8399	358161.9547	385974
1149	0.0624	0.9256	24682.8277	366418.1222	395863
1150	0.0621	0.9284	23971.9485	358115.5705	385747
1151	0.0626	0.9283	24148.2763	358042.9160	385689
1152	0.0624	0.9259	24717.2319	366769.9443	396120
1153	0.0627	0.9282	24212.6720	358583.3663	386304
1154	0.0624	0.9288	24054.2992	358166.8066	385636
1155	0.0624	0.9263	24683.8781	366378.1998	395545
1156	0.0625	0.9281	24079.4138	357537.0805	385236
1157	0.0633	0.9285	24375.6439	357348.3389	384885
1158	0.0619	0.9261	24503.3528	366580.1180	395819
1159	0.0623	0.9282	24055.2608	358637.9200	386378
1160	0.0623	0.9283	24023.2019	357699.4058	385342
1161	0.0624	0.9264	24617.0001	365734.2910	394787
1162	0.0626	0.9283	24116.7266	357501.8261	385124
1163	0.0628	0.9286	24187.6744	357834.3755	385353
1164	0.0618	0.9260	24392.2526	365184.3154	394378
1165	0.0622	0.9283	23933.7419	357390.5097	385015
1166	0.0624	0.9278	23940.7510	356041.5167	383728
1167	0.0621	0.9261	24587.9327	366468.4584	395715
1168	0.0625	0.9277	23975.0409	355659.6700	383379
1169	0.0622	0.9282	23965.7037	357550.9331	385219
1170	0.0624	0.9265	24652.5567	365939.8547	394969
1171	0.0624	0.9284	24000.9447	357027.9731	384569
1172	0.0623	0.9278	23973.8017	356792.7382	384576
1173	0.0619	0.9259	24422.5057	365208.9866	394416
1174	0.0621	0.9284	23840.7612	356175.9491	383637
1175	0.0621	0.9283	23868.8782	356920.8704	384471
1176	0.0622	0.9263	24522.0377	365446.2546	394513
1177	0.0620	0.9285	23823.0278	356671.9446	384129
1178	0.0622	0.9281	23915.5299	356852.0869	384505
1179	0.0621	0.9266	24488.0088	365567.3787	394506
1180	0.0622	0.9283	23889.1630	356251.1347	383780
1181	0.0624	0.9282	23916.7458	356015.0257	383568
1182	0.0620	0.9264	24449.2313	365483.8070	394525
1183	0.0621	0.9289	23798.1275	356189.7252	383465
1184	0.0621	0.9281	23873.0807	356865.1399	384518
1185	0.0617	0.9265	24324.7882	365499.6916	394492
1186	0.0623	0.9284	23921.4758	356513.4944	384001
1187	0.0627	0.9288	24026.3180	356069.4872	383354
1188	0.0622	0.9268	24569.9919	365954.5354	394876
1189	0.0628	0.9287	24002.2626	355181.4522	382436
1190	0.0623	0.9282	23901.6434	356291.5135	383833
1191	0.0621	0.9259	24457.1803	364651.4420	393840
1192	0.0619	0.9285	23658.4950	354876.8166	382184
1193	0.0623	0.9284	23862.9099	355866.0830	383302
1194	0.0620	0.9265	24403.7745	364672.5611	393592
1195	0.0626	0.9282	23984.4100	355661.3651	383178
1196	0.0620	0.9292	23736.0866	355875.5826	382983
1197	0.0624	0.9262	24532.0461	364386.7110	393410
1198	0.0624	0.9286	23924.6834	356044.9561	383414
1199	0.0621	0.9281	23759.8879	354964.1677	382472
1200	0.0619	0.9263	24328.2649	364335.6279	393341
1201	0.0627	0.9285	24013.5579	355440.1593	382802
1202	0.0621	0.9284	23761.3297	355382.2503	382785
1203	0.0616	0.9258	24207.2766	363683.8738	392836
1204	0.0627	0.9281	24004.9193	355203.2251	382733
1205	0.0625	0.9284	23986.4147	356166.1330	383648
1206	0.0619	0.9257	24353.2697	364333.5139	393579
1207	0.0625	0.9282	23937.9663	355354.3755	382824
1208	0.0627	0.9280	24019.2692	355295.0506	382870
1209	0.0620	0.9266	24323.2306	363708.2942	392500
1210	0.0627	0.9285	23964.7151	354704.4627	382007
1211	0.0620	0.9280	23653.6758	354143.8257	381621
1212	0.0620	0.9259	24311.7666	362809.9272	391829
1213	0.0627	0.9284	23984.8382	355385.3006	382803
1214	0.0622	0.9289	23731.3188	354404.1949	381551
1215	0.0627	0.9259	24539.1604	362495.7724	391511
1216	0.0623	0.9286	23813.0337	354650.2547	381936
1217	0.0626	0.9279	23959.3510	355186.3259	382782
1218	0.0617	0.9260	24195.6051	363314.2726	392358
1219	0.0621	0.9284	23751.1337	354842.3134	382206
1220	0.0625	0.9278	23939.0063	355551.9981	383238
1221	0.0622	0.9264	24384.1527	363211.3471	392051
1222	0.0619	0.9280	23638.5661	354238.9867	381712
1223	0.0625	0.9284	23840.3185	354411.4141	381743
1224	0.0626	0.9269	24508.2725	362954.3059	391568
1225	0.0627	0.9284	23957.1008	354745.9565	382093
1226	0.0629	0.9282	24051.8983	354834.4293	382290
1227	0.0621	0.9259	24269.1934	362012.6480	390995
1228	0.0618	0.9284	23570.1985	354345.3335	381661
1229	0.0624	0.9282	23846.3774	354618.6302	382048
1230	0.0616	0.9266	24083.8748	362555.3714	391282
1231	0.0627	0.9279	23885.9212	353572.4635	381045
1232	0.0625	0.9285	23765.5312	353004.2128	380189
1233	0.0625	0.9263	24488.7700	362760.9643	391622
1234	0.0622	0.9282	23713.9824	353874.9921	381268
1235	0.0623	0.9284	23756.8697	354210.4644	381535
1236	0.0619	0.9265	24201.5957	362279.5882	391016
1237	0.0623	0.9282	23683.2779	352893.8145	380195
1238	0.0622	0.9284	23705.1462	353905.2944	381212
1239	0.0621	0.9264	24232.9595	361457.2197	390176
1240	0.0625	0.9281	23877.7042	354328.3701	381792
1241	0.0622	0.9281	23778.7503	354585.1599	382071
1242	0.0619	0.9262	24196.5076	361900.0562	390748
1243	0.0628	0.9284	23946.8890	353777.6971	381066
1244	0.0624	0.9289	23768.7760	353757.3150	380854
1245	0.0621	0.9256	24277.8449	361782.5648	390870
1246	0.0619	0.9285	23570.0487	353281.1452	380493
1247	0.0625	0.9282	23800.0253	353409.1201	380767
1248	0.0620	0.9269	24209.4999	361893.6789	390421
1249	0.0626	0.9280	23813.7330	353241.9762	380651
1250	0.0627	0.9282	23900.3212	353990.8072	381383
1251	0.0620	0.9265	24207.7532	361963.5009	390661
1252	0.0627	0.9284	23885.0323	353728.8035	381015
1253	0.0617	0.9287	23433.7510	352900.3250	379999
1254	0.0621	0.9265	24182.8260	360896.8561	389507
1255	0.0624	0.9286	23682.1491	352701.7553	379817
1256	0.0626	0.9279	23802.2002	352569.2998	379975
1257	0.0626	0.9266	24427.7123	361371.6934	390017
1258	0.0618	0.9288	23500.5535	353373.7895	380473
1259	0.0622	0.9291	23702.7090	354000.7489	381002
1260	0.0616	0.9260	23971.5226	360418.3130	389204
1261	0.0620	0.9287	23587.5438	353031.7604	380149
1262	0.0617	0.9283	23552.5351	354194.1818	381551
1263	0.0623	0.9264	24274.8023	361128.6739	389828
1264	0.0625	0.9285	23727.7150	352684.6551	379825
1265	0.0616	0.9283	23407.3872	352714.0105	379937
1266	0.0619	0.9269	24089.5445	360524.9777	388971
1267	0.0624	0.9286	23679.9594	352628.2264	379743
1268	0.0623	0.9285	23693.6754	353022.8881	380209
1269	0.0624	0.9265	24281.1488	360677.1414	389284
1270	0.0621	0.9284	23567.1289	352459.7656	379623
1271	0.0622	0.9280	23641.4740	352960.0350	380342
1272	0.0622	0.9261	24172.0733	360155.4594	388898
1273	0.0621	0.9285	23536.8404	351828.2512	378903
1274	0.0621	0.9283	23621.7120	353139.6037	380401
1275	0.0620	0.9265	24052.3638	359327.2502	387819
1276	0.0620	0.9289	23489.2157	351786.7295	378733
1277	0.0627	0.9277	23749.9036	351534.6936	378932
1278	0.0615	0.9261	23903.6835	359784.9384	388498
1279	0.0622	0.9282	23543.8895	351458.9197	378651
1280	0.0621	0.9281	23532.3917	351465.3146	378674
1281	0.0621	0.9262	24132.8522	360060.5517	388736
1282	0.0626	0.9279	23718.0321	351628.7406	378961
1283	0.0622	0.9285	23579.1160	351984.3629	379073
1284	0.0621	0.9258	24108.2968	359344.4443	388149
1285	0.0622	0.9276	23578.0578	351623.2355	379050
1286	0.0620	0.9284	23453.2267	351261.2481	378334
1287	0.0619	0.9267	23978.8443	358712.0389	387094
1288	0.0627	0.9282	23781.1529	352093.7830	379328
1289	0.0624	0.9283	23664.1151	352103.4003	379280
1290	0.0617	0.9260	23908.4184	358817.9330	387482
1291	0.0620	0.9278	23535.5716	352204.9869	379632
1292	0.0622	0.9281	23591.0984	351888.9835	379150
1293	0.0621	0.9266	24062.9307	359132.5694	387598
1294	0.0625	0.9286	23645.0143	351291.9081	378292
1295	0.0621	0.9280	23534.4583	351754.5084	379049
1296	0.0621	0.9262	24087.0601	359436.2577	388087
1297	0.0625	0.9288	23645.9340	351161.3291	378097
1298	0.0623	0.9280	23498.1967	349924.7920	377057
1299	0.0618	0.9264	23963.6210	359271.3882	387794
1300	0.0628	0.9285	23751.3415	351307.9298	378380
1301	0.0624	0.9285	23586.3486	351237.1350	378276
1302	0.0619	0.9270	23949.8016	358565.6135	386800
1303	0.0622	0.9288	23537.8552	351328.5764	378275
1304	0.0627	0.9276	23784.6333	351977.5448	379433
1305	0.0621	0.9265	24050.8880	358993.3497	387483
1306	0.0624	0.9288	23567.9718	350959.8438	377876
1307	0.0624	0.9281	23619.6567	351386.5268	378618
1308	0.0621	0.9262	24014.7737	358289.0135	386830
1309	0.0617	0.9288	23306.0795	350810.9133	377698
1310	0.0620	0.9282	23471.0694	351315.7544	378474
1311	0.0620	0.9266	24019.1529	359073.1022	387504
1312	0.0622	0.9286	23533.7120	351374.2283	378381
1313	0.0621	0.9283	23498.9246	351011.1507	378103
1314	0.0620	0.9265	24014.6076	358713.4988	387190
1315	0.0626	0.9285	23614.1597	350140.4338	377098
1316	0.0624	0.9284	23476.1726	349482.6056	376423
1317	0.0618	0.9268	23883.3666	358244.8539	386555
1318	0.0628	0.9284	23738.3701	350771.9054	377805
1319	0.0620	0.9286	23466.9289	351280.0559	378285
1320	0.0619	0.9260	23937.9708	357974.2082	386592
1321	0.0626	0.9286	23671.8399	350896.1130	377888
1322	0.0619	0.9279	23337.9819	349583.4905	376737
1323	0.0620	0.9264	23934.9950	357587.1245	385999
1324	0.0625	0.9279	23533.1556	349540.7627	376710
1325	0.0624	0.9280	23520.9875	349818.0715	376955
1326	0.0626	0.9261	24227.1879	358348.4971	386930
1327	0.0624	0.9276	23478.4735	349218.0318	376475
1328	0.0627	0.9282	23622.1946	349711.8429	376757
1329	0.0621	0.9269	23924.7499	357091.0603	385250
1330	0.0623	0.9283	23510.7915	350538.2368	377633
1331	0.0619	0.9287	23328.1996	350185.1199	377068
1332	0.0620	0.9267	23954.3086	357801.8746	386109
1333	0.0616	0.9283	23179.5719	349109.0024	376072
1334	0.0625	0.9284	23534.6850	349604.3401	376547
1335	0.0622	0.9265	24041.0172	357932.6816	386328
1336	0.0622	0.9288	23487.0630	350566.0033	377441
1337	0.0622	0.9288	23399.4614	349198.1423	375961
1338	0.0617	0.9265	23819.0400	357534.7123	385880
1339	0.0618	0.9286	23237.7210	349022.1789	375840
1340	0.0625	0.9279	23542.8809	349525.9504	376701
1341	0.0621	0.9270	23916.4375	357283.9067	385409
1342	0.0621	0.9286	23442.5530	350314.0565	377262
1343	0.0619	0.9283	23326.9788	349806.7371	376841
1344	0.0616	0.9274	23746.9233	357555.8980	385544
1345	0.0623	0.9285	23432.6746	349231.0274	376105
1346	0.0625	0.9281	23502.8164	348916.5032	375935
1347	0.0620	0.9264	23926.4701	357291.4402	385665
1348	0.0623	0.9281	23471.9954	349493.3485	376553
1349	0.0621	0.9288	23322.0200	348996.6277	375759
1350	0.0622	0.9260	23922.1024	356274.4593	384738
1351	0.0622	0.9278	23344.6238	348206.2444	375316
1352	0.0622	0.9282	23403.8347	349092.2469	376116
1353	0.0616	0.9267	23712.6080	356874.8670	385105
1354	0.0626	0.9281	23597.6482	349888.7700	377001
1355	0.0625	0.9285	23484.4378	349040.7112	375914
1356	0.0621	0.9274	23874.7106	356625.2378	384526
1357	0.0619	0.9281	23255.0080	348784.0824	375818
1358	0.0625	0.9284	23487.2527	349064.9951	375974
1359	0.0623	0.9267	23927.8204	356170.9677	384359
1360	0.0619	0.9278	23247.0827	348624.7025	375768
1361	0.0624	0.9285	23468.9983	349364.0512	376249
1362	0.0620	0.9263	23820.1820	355811.4885	384113
1363	0.0623	0.9285	23362.1041	348142.5282	374958
1364	0.0624	0.9285	23460.3438	348999.8874	375859
1365	0.0622	0.9270	23945.3384	356843.8700	384945
1366	0.0621	0.9286	23352.1907	349039.4549	375887
1367	0.0618	0.9284	23186.7741	348171.8756	375027
1368	0.0616	0.9261	23672.3169	356097.6957	384528
1369	0.0624	0.9282	23397.1002	347821.0308	374717
1370	0.0619	0.9287	23225.9873	348413.8303	375151
1371	0.0624	0.9262	23914.1861	355047.2130	383336
1372	0.0622	0.9282	23372.0590	348916.3915	375898
1373	0.0625	0.9285	23441.1468	348289.4809	375106
1374	0.0624	0.9269	23954.0082	355885.6956	383956
1375	0.0625	0.9282	23529.3376	349188.6108	376196
1376	0.0627	0.9284	23488.1001	347854.6113	374676
1377	0.0615	0.9265	23573.1599	355398.3678	383581
1378	0.0617	0.9283	23064.3546	346878.7090	373673
1379	0.0619	0.9285	23159.9632	347298.4377	374043
1380	0.0617	0.9271	23696.5699	355933.7962	383918
1381	0.0620	0.9285	23280.7776	348817.2862	375676
1382	0.0619	0.9283	23188.5833	347693.5786	374529
1383	0.0619	0.9265	23736.6849	355148.7786	383303
1384	0.0622	0.9280	23332.4583	347943.6871	374933
1385	0.0618	0.9282	23118.9734	347227.8063	374093
1386	0.0622	0.9271	23842.8233	355218.0321	383145
1387	0.0619	0.9280	23235.7462	348357.6905	375391
1388	0.0620	0.9283	23179.3580	347236.6521	374072
1389	0.0622	0.9266	23747.1056	353913.3242	381946
1390	0.0618	0.9279	23059.9933	346135.4535	373014
1391	0.0621	0.9286	23246.0010	347732.2941	374482
1392	0.0622	0.9265	23857.6180	355610.1465	383809
1393	0.0622	0.9293	23289.4576	348084.7729	374569
1394	0.0616	0.9280	23035.7643	346893.4313	373818
1395	0.0618	0.9261	23670.6637	354772.3853	383081
1396	0.0622	0.9280	23291.0497	347226.9379	374159
1397	0.0621	0.9284	23212.7189	346930.8962	373696
1398	0.0618	0.9271	23663.8297	354792.1735	382696
1399	0.0621	0.9280	23284.0450	347825.2289	374817
1400	0.0621	0.9280	23294.0148	347999.1350	375013
1401	0.0621	0.9262	23738.2858	354089.5102	382285
1402	0.0626	0.9285	23405.2481	347085.7729	373814
1403	0.0622	0.9279	23261.0365	346780.5178	373708
1404	0.0618	0.9263	23648.0126	354506.1715	382702
1405	0.0622	0.9286	23317.4217	347902.7026	374668
1406	0.0620	0.9283	23218.9436	347690.5818	374550
1407	0.0621	0.9268	23778.8969	355095.4598	383124
1408	0.0620	0.9285	23153.6245	346790.1073	373499
1409	0.0621	0.9280	23187.8759	346675.2293	373559
1410	0.0621	0.9268	23693.6064	353885.3058	381844
1411	0.0621	0.9282	23182.0346	346766.8421	373581
1412	0.0624	0.9283	23236.6384	345849.5952	372561
1413	0.0620	0.9270	23660.4257	353605.3639	381441
1414	0.0624	0.9286	23323.6613	347163.4296	373849
1415	0.0624	0.9284	23213.3432	345420.7742	372078
1416	0.0620	0.9269	23743.0993	354726.2828	382711
1417	0.0624	0.9290	23350.0352	347463.3618	374022
1418	0.0621	0.9282	23161.4181	346391.6184	373192
1419	0.0621	0.9264	23636.1103	352599.2112	380621
1420	0.0620	0.9284	23082.7164	345554.2295	372195
1421	0.0621	0.9283	23184.6310	346414.3614	373152
1422	0.0624	0.9268	23856.0676	354128.6711	382114
1423	0.0621	0.9283	23152.2361	345894.0077	372619
1424	0.0621	0.9280	23169.4133	346410.1945	373267
1425	0.0619	0.9263	23556.0070	352225.5412	380270
1426	0.0620	0.9281	23134.7724	346372.8573	373200
1427	0.0615	0.9285	22981.7553	346890.4820	373620
1428	0.0621	0.9269	23629.0190	352590.3569	380408
1429	0.0622	0.9286	23237.4872	346891.3284	373579
1430	0.0622	0.9286	23262.6354	347144.6300	373852
1431	0.0614	0.9266	23409.2093	353302.2690	381273
1432	0.0625	0.9286	23338.3265	346747.4724	373393
1433	0.0619	0.9285	23079.4759	346250.1334	372903
1434	0.0623	0.9268	23746.3549	353524.5113	381455
1435	0.0621	0.9279	23126.4263	345723.1131	372597
1436	0.0619	0.9280	23133.3596	346630.9291	373540
1437	0.0618	0.9266	23541.8544	352926.2739	380881
1438	0.0620	0.9283	23115.5613	345997.7144	372736
1439	0.0620	0.9290	22991.5916	344738.2905	371070
1440	0.0617	0.9265	23463.3553	352606.7089	380568
1441	0.0617	0.9287	22982.2424	345656.5011	372208
1442	0.0619	0.9284	23047.0458	345437.3241	372071
1443	0.0613	0.9267	23306.2079	352207.1155	380057
1444	0.0623	0.9286	23193.4217	345569.9895	372129
1445	0.0621	0.9283	23104.3842	345383.5205	372073
1446	0.0621	0.9256	23603.8207	351881.8165	380164
1447	0.0616	0.9280	22915.9117	345060.6300	371816
1448	0.0617	0.9279	22991.0975	345608.3825	372480
1449	0.0617	0.9265	23414.5371	351562.8766	379442
1450	0.0623	0.9282	23214.4308	345995.1149	372773
1451	0.0620	0.9278	23022.9670	344508.6133	371320
1452	0.0623	0.9266	23664.7366	352105.0810	379992
1453	0.0617	0.9279	22986.2118	345570.5365	372432
1454	0.0621	0.9285	23116.1430	345494.6472	372088
1455	0.0618	0.9269	23460.1651	351684.9549	379408
1456	0.0617	0.9286	22983.5796	345899.8016	372511
1457	0.0619	0.9277	23055.1862	345358.8156	372263
1458	0.0618	0.9267	23492.2507	352528.6696	380404
1459	0.0618	0.9280	23010.3165	345670.4469	372489
1460	0.0619	0.9286	22935.7169	344338.3384	370799
1461	0.0623	0.9270	23656.8035	352216.3444	379959
1462	0.0625	0.9279	23320.8612	346481.5545	373391
1463	0.0621	0.9280	23100.9637	344956.7208	371704
1464	0.0619	0.9272	23475.3504	351343.1904	378944
1465	0.0617	0.9280	22954.0382	345190.1243	371961
1466	0.0620	0.9282	23059.5230	345245.4085	371960
1467	0.0618	0.9272	23464.8504	352020.3404	379674
1468	0.0624	0.9279	23244.8409	345832.4016	372690
1469	0.0618	0.9284	22950.8972	344649.6325	371210
1470	0.0622	0.9269	23586.1605	351587.9131	379300
1471	0.0627	0.9276	23246.2778	344048.4938	370921
1472	0.0621	0.9280	23036.8047	344480.9958	371204
1473	0.0621	0.9268	23514.4437	350669.6100	378380
1474	0.0621	0.9285	23029.8237	344469.7013	371008
1475	0.0620	0.9289	22982.7720	344517.8260	370895
1476	0.0619	0.9267	23436.4085	350875.7298	378631
1477	0.0620	0.9284	23001.8456	344481.4394	371061
1478	0.0620	0.9283	22972.2544	344067.9866	370630
1479	0.0621	0.9267	23540.2104	351033.1260	378807
1480	0.0622	0.9286	23092.6331	344481.6990	370980
1481	0.0621	0.9284	23068.2236	344683.1086	371281
1482	0.0615	0.9259	23311.6199	350697.8928	378748
1483	0.0622	0.9283	23120.9756	345083.0693	371750
1484	0.0623	0.9283	23172.7547	345361.8924	372038
1485	0.0617	0.9263	23326.0049	350226.6540	378080
1486	0.0619	0.9284	22900.1318	343564.4483	370044
1487	0.0619	0.9280	22968.3285	344215.7940	370941
1488	0.0618	0.9269	23428.8971	351426.0031	379153
1489	0.0620	0.9278	22998.7787	344017.0718	370777
1490	0.0616	0.9280	22851.4253	344341.0165	371063
1491	0.0621	0.9266	23493.6680	350647.0770	378428
1492	0.0620	0.9288	22965.9941	343836.8065	370199
1493	0.0620	0.9286	22955.0744	343968.2455	370409
1494	0.0613	0.9263	23188.8497	350238.8050	378123
1495	0.0623	0.9283	23106.4438	344198.5041	370780
1496	0.0624	0.9276	23088.2411	343246.8634	370049
1497	0.0621	0.9267	23503.8181	350764.6023	378507
1498	0.0625	0.9288	23166.9029	344080.4393	370456
1499	0.0620	0.9278	22959.6051	343381.7968	370108
1500	0.0611	0.9265	23146.5778	351109.3925	378979
1501	0.0618	0.9284	22924.2612	344342.3896	370900
1502	0.0623	0.9284	23067.4448	344005.3089	370549
1503	0.0620	0.9262	23460.5118	350734.6311	378666
1504	0.0619	0.9285	22954.6790	344114.8895	370626
1505	0.0618	0.9283	22891.5102	343688.9766	370242
1506	0.0618	0.9264	23346.1839	349839.3673	377643
1507	0.0621	0.9285	23037.8379	344440.7594	370977
1508	0.0624	0.9279	23061.4937	343164.4632	369813
1509	0.0619	0.9269	23432.8479	350935.4645	378603
1510	0.0624	0.9289	23089.6861	343973.2205	370299
1511	0.0617	0.9285	22872.3109	344119.0258	370599
1512	0.0617	0.9271	23335.1362	350441.7320	378006
1513	0.0624	0.9280	23149.9807	344318.0391	371013
1514	0.0620	0.9284	22958.9056	343591.7018	370088
1515	0.0618	0.9264	23416.1860	351131.7537	379035
1516	0.0620	0.9282	22954.4468	343815.3945	370401
1517	0.0619	0.9286	22914.2052	343661.0375	370081
1518	0.0621	0.9265	23488.3171	350301.4239	378075
1519	0.0622	0.9286	22996.6329	343358.6290	369773
1520	0.0618	0.9286	22794.0327	342495.4575	368826
1521	0.0616	0.9265	23271.8929	349917.7586	377669
1522	0.0621	0.9283	22962.3023	343499.3867	370017
1523	0.0617	0.9277	22859.6171	343876.5810	370679
1524	0.0614	0.9268	23186.2866	349735.6749	377341
1525	0.0617	0.9283	22829.7007	343420.2716	369950
1526	0.0620	0.9287	22967.0349	343755.8701	370150
1527	0.0615	0.9268	23214.0496	349739.7078	377361
1528	0.0617	0.9281	22798.9840	343105.9408	369673
1529	0.0623	0.9283	23070.2594	343536.5411	370052
1530	0.0617	0.9263	23292.1023	349611.3942	377408
1531	0.0619	0.9280	22853.4401	342836.8397	369446
1532	0.0624	0.9285	23044.5486	342757.5965	369157
1533	0.0617	0.9270	23285.9033	349649.4602	377198
1534	0.0623	0.9280	23022.7378	342995.1458	369587
1535	0.0622	0.9280	22944.0456	342117.0532	368662
1536	0.0619	0.9268	23278.5532	348812.1470	376348
1537	0.0622	0.9278	22954.5675	342381.9670	369018
1538	0.0621	0.9286	22980.2057	343615.4362	370040
1539	0.0617	0.9266	23171.0805	348085.6398	375669
1540	0.0622	0.9286	22997.5082	343317.0893	369719
1541	0.0622	0.9279	22956.1681	342251.1478	368855
1542	0.0612	0.9265	23010.0013	348444.7239	376086
1543	0.0623	0.9280	22964.7787	342046.5715	368597
1544	0.0621	0.9279	22875.5083	341529.9411	368078
1545	0.0618	0.9272	23307.7740	349625.3283	377058
1546	0.0621	0.9285	22933.6849	342661.4970	369067
1547	0.0617	0.9282	22798.6370	342900.4932	369432
1548	0.0618	0.9265	23222.3403	348278.6401	375898
1549	0.0622	0.9285	22858.6985	341475.7407	367773
1550	0.0622	0.9282	22943.5530	342619.3387	369124
1551	0.0619	0.9265	23343.1035	349341.3120	377073
1552	0.0617	0.9286	22786.3855	342698.9254	369054
1553	0.0624	0.9289	23012.4104	342564.1546	368799
1554	0.0617	0.9270	23185.7748	348437.8022	375879
1555	0.0626	0.9287	23105.4497	342899.8950	369206
1556	0.0622	0.9280	22930.7982	342118.5742	368664
1557	0.0620	0.9263	23269.4747	347813.7618	375470
1558	0.0617	0.9288	22733.6513	342100.9301	368315
1559	0.0621	0.9279	22909.0539	342420.1784	369040
1560	0.0618	0.9269	23272.0807	349122.4959	376636
1561	0.0621	0.9281	22934.3819	342524.6542	369078
1562	0.0618	0.9279	22778.4570	341918.9243	368498
1563	0.0614	0.9261	23064.4119	348011.1379	375800
1564	0.0621	0.9288	22889.4802	342161.8185	368400
1565	0.0620	0.9285	22851.3556	342457.7705	368843
1566	0.0621	0.9270	23336.3427	348478.7096	375912
1567	0.0621	0.9289	22801.1589	341243.8857	367361
1568	0.0623	0.9279	22922.3985	341457.2540	368003
1569	0.0615	0.9261	23139.7307	348520.5613	376320
1570	0.0620	0.9280	22811.8271	341546.8594	368053
1571	0.0615	0.9281	22614.7888	341525.7208	367990
1572	0.0620	0.9268	23256.1870	347879.9354	375362
1573	0.0621	0.9280	22861.1194	341404.3616	367883
1574	0.0619	0.9285	22760.1563	341448.8832	367735
1575	0.0618	0.9265	23176.7127	347405.6165	374983
1576	0.0621	0.9280	22842.7066	341157.5496	367633
1577	0.0616	0.9282	22665.0850	341587.3125	367996
1578	0.0617	0.9263	23135.8354	347336.8341	374972
1579	0.0622	0.9294	22985.1893	343443.6700	369531
1580	0.0611	0.9285	22545.5797	342464.3439	368845
1581	0.0619	0.9265	23190.9376	347027.9675	374571
1582	0.0615	0.9284	22567.0919	340834.8594	367131
1583	0.0622	0.9288	22910.2028	342073.2896	368302
1584	0.0616	0.9261	23164.2051	348012.2987	375775
1585	0.0617	0.9284	22730.0175	341761.3474	368135
1586	0.0615	0.9287	22671.5883	342477.4422	368761
1587	0.0618	0.9265	23118.2707	346675.3395	374170
1588	0.0620	0.9285	22797.1606	341460.6127	367753
1589	0.0614	0.9284	22613.0272	341792.1126	368148
1590	0.0617	0.9267	23162.7313	347896.5046	375408
1591	0.0619	0.9289	22732.5043	341227.9127	367350
1592	0.0618	0.9283	22752.5231	341574.7191	367965
1593	0.0616	0.9267	23070.2383	347207.9288	374670
1594	0.0622	0.9285	22805.2200	340585.4861	366817
1595	0.0621	0.9278	22805.2092	340806.2784	367345
1596	0.0617	0.9267	23052.9323	346447.9567	373843
1597	0.0620	0.9288	22745.4689	340814.1512	366921
1598	0.0621	0.9284	22872.9216	341828.7789	368206
1599	0.0617	0.9262	23096.1268	346644.5838	374251
1600	0.0620	0.9286	22769.7401	341022.3973	367252
1601	0.0613	0.9286	22452.4772	340271.1641	366452
1602	0.0617	0.9266	23077.1349	346616.4018	374075
1603	0.0618	0.9286	22698.4320	341256.3839	367486
1604	0.0624	0.9285	22993.8894	342077.4764	368402
1605	0.0613	0.9266	22980.5562	347385.9060	374889
1606	0.0616	0.9282	22625.4125	340916.5969	367281
1607	0.0619	0.9279	22704.0716	340562.8398	367028
1608	0.0618	0.9269	23115.9451	346429.4676	373763
1609	0.0617	0.9283	22643.3798	340878.2225	367189
1610	0.0621	0.9282	22747.9871	340195.3547	366518
1611	0.0618	0.9268	23159.5127	347405.5439	374833
1612	0.0616	0.9284	22564.9923	340058.1609	366266
1613	0.0616	0.9283	22576.6666	340458.1922	366744
1614	0.0621	0.9270	23232.4760	346565.6479	373863
1615	0.0618	0.9281	22665.3984	340216.2557	366555
1616	0.0621	0.9284	22764.9076	340565.6037	366818
1617	0.0613	0.9273	22890.7248	346308.5771	373474
1618	0.0624	0.9289	22864.4304	340554.2710	366606
1619	0.0623	0.9283	22838.7411	340107.6581	366372
1620	0.0614	0.9265	22940.4151	346310.5500	373788
1621	0.0618	0.9277	22636.5604	339930.8317	366421
1622	0.0618	0.9283	22715.8410	341278.2322	367628
1623	0.0613	0.9268	22873.1864	345687.1793	372987
1624	0.0616	0.9285	22575.8802	340427.5654	366630
1625	0.0616	0.9278	22579.3335	340263.8327	366759
1626	0.0622	0.9263	23250.6406	346135.8301	373670
1627	0.0614	0.9286	22469.9849	339884.7069	366038
1628	0.0619	0.9278	22669.8198	339927.2924	366361
1629	0.0621	0.9269	23191.0148	346370.8928	373693
1630	0.0621	0.9277	22681.6226	339091.2115	365528
1631	0.0619	0.9285	22679.7222	340063.5629	366257
1632	0.0620	0.9274	23117.4584	345984.5732	373088
1633	0.0619	0.9285	22625.8063	339259.9089	365389
1634	0.0615	0.9276	22477.9071	339293.0552	365772
1635	0.0619	0.9272	23037.3046	345013.7751	372119
1636	0.0616	0.9283	22501.2317	339236.2846	365444
1637	0.0614	0.9277	22440.7664	339274.1653	365720
1638	0.0616	0.9271	23008.9941	346127.2602	373341
1639	0.0626	0.9280	22893.3519	339440.6842	365770
1640	0.0620	0.9289	22727.2560	340264.9597	366304
1641	0.0613	0.9271	22795.0045	344788.7564	371903
1642	0.0618	0.9278	22667.1968	340056.6807	366508
1643	0.0621	0.9284	22733.8206	340024.4356	366241
1644	0.0615	0.9265	22900.3807	345001.5551	372383
1645	0.0618	0.9283	22579.9808	338955.3104	365144
1646	0.0618	0.9276	22625.3935	339674.8681	366198
1647	0.0613	0.9263	22872.7914	345579.8066	373076
1648	0.0618	0.9281	22637.2193	339841.5776	366171
1649	0.0624	0.9280	22797.2923	339206.0859	365509
1650	0.0616	0.9267	22950.4083	345489.9733	372816
1651	0.0614	0.9286	22434.1916	339415.8026	365502
1652	0.0625	0.9278	22838.9637	339264.5406	365671
1653	0.0616	0.9272	22944.0738	345254.4109	372377
1654	0.0618	0.9283	22537.6630	338592.9327	364730
1655	0.0615	0.9286	22512.1731	339702.3029	365839
1656	0.0616	0.9272	22931.3078	345301.5636	372394
1657	0.0616	0.9283	22453.7618	338552.7256	364709
1658	0.0617	0.9279	22543.9833	339205.0264	365570
1659	0.0614	0.9272	22800.6358	344207.8093	371228
1660	0.0617	0.9284	22527.3626	338688.6912	364822
1661	0.0618	0.9279	22560.8414	338912.5851	365247
1662	0.0613	0.9270	22810.5277	344975.2607	372157
1663	0.0626	0.9279	22846.9787	338480.9803	364791
1664	0.0618	0.9280	22632.1209	339928.5110	366300
1665	0.0620	0.9272	23083.4779	345250.3835	372355
1666	0.0621	0.9283	22586.9877	337709.9595	363789
1667	0.0611	0.9286	22381.6292	339960.1209	366085
1668	0.0617	0.9266	22922.5665	344241.7228	371527
1669	0.0619	0.9281	22597.2465	338788.2790	365031
1670	0.0618	0.9278	22560.3532	338563.2744	364912
1671	0.0618	0.9274	22932.0291	344050.2522	370996
1672	0.0619	0.9276	22562.2719	338361.9161	364788
1673	0.0618	0.9284	22545.3523	338644.0672	364777
1674	0.0616	0.9270	22829.8100	343726.6964	370804
1675	0.0620	0.9287	22666.4458	339629.0965	365705
1676	0.0617	0.9279	22563.6454	339091.0954	365428
1677	0.0621	0.9274	23042.6005	344162.3863	371112
1678	0.0625	0.9280	22765.5819	338248.7116	364506
1679	0.0619	0.9286	22635.9284	339506.2937	365611
1680	0.0616	0.9266	22881.6829	344134.1744	371395
1681	0.0622	0.9284	22731.3921	339020.7273	365164
1682	0.0619	0.9282	22577.1803	338328.8862	364510
1683	0.0624	0.9270	23116.0778	343397.8877	370454
1684	0.0620	0.9288	22608.7773	338565.9009	364535
1685	0.0623	0.9278	22753.4160	338797.6629	365181
1686	0.0616	0.9272	22771.6026	342964.9855	369880
1687	0.0621	0.9281	22651.4966	338754.5289	364991
1688	0.0615	0.9282	22428.6545	338668.6467	364862
1689	0.0614	0.9269	22742.3253	343353.5154	370444
1690	0.0623	0.9280	22702.5434	338297.3972	364529
1691	0.0616	0.9281	22427.7761	337693.4945	363860
1692	0.0622	0.9266	23038.6248	343047.4575	370217
1693	0.0622	0.9288	22681.0818	338897.7210	364881
1694	0.0619	0.9288	22616.6179	339333.3792	365355
1695	0.0617	0.9264	22903.9554	343717.7918	371045
1696	0.0614	0.9278	22382.4386	337937.0912	364247
1697	0.0620	0.9282	22640.1844	338913.5106	365145
1698	0.0615	0.9271	22811.3544	343646.2417	370655
1699	0.0626	0.9279	22787.9585	337754.0265	363998
1700	0.0620	0.9281	22562.6984	337973.5967	364150
1701	0.0620	0.9268	22978.1262	343275.8449	370402
1702	0.0611	0.9284	22210.5539	337759.3188	363790
1703	0.0619	0.9280	22604.2275	338994.6248	365306
1704	0.0614	0.9271	22700.1350	342827.5549	369773
1705	0.0621	0.9282	22588.9019	337751.9797	363895
1706	0.0618	0.9288	22453.1209	337621.1850	363504
1707	0.0613	0.9266	22668.8069	342692.7640	369840
1708	0.0614	0.9285	22288.0360	336914.8099	362863
1709	0.0618	0.9284	22519.7253	338509.4045	364614
1710	0.0622	0.9271	23023.6457	343165.3027	370153
1711	0.0614	0.9283	22360.7389	337973.7402	364087
1712	0.0622	0.9288	22649.1775	338379.2887	364337
1713	0.0619	0.9272	22867.5388	342275.2217	369130
1714	0.0617	0.9283	22491.4970	338232.0571	364374
1715	0.0621	0.9283	22710.7612	339326.0552	365525
1716	0.0620	0.9275	22912.7074	342866.2743	369657
1717	0.0618	0.9281	22531.9862	338315.1368	364518
1718	0.0615	0.9285	22410.4630	338536.4770	364601
1719	0.0622	0.9269	23036.6793	343553.3694	370649
1720	0.0621	0.9289	22618.8240	338342.6447	364225
1721	0.0618	0.9281	22503.5112	338105.4047	364290
1722	0.0619	0.9268	22884.9717	342822.7998	369880
1723	0.0619	0.9283	22533.6215	337785.1959	363893
1724	0.0623	0.9280	22635.1471	337177.3177	363357
1725	0.0616	0.9271	22709.7147	341996.1081	368883
1726	0.0625	0.9282	22710.9685	337068.5812	363155
1727	0.0616	0.9282	22441.7547	337963.1698	364105
1728	0.0611	0.9270	22600.6377	342669.2791	369644
1729	0.0618	0.9277	22438.3242	337107.7175	363362
1730	0.0614	0.9285	22272.6561	336895.3426	362834
1731	0.0614	0.9271	22647.7122	341993.5747	368874
1732	0.0615	0.9288	22372.6394	337911.8282	363804
1733	0.0621	0.9280	22691.3314	338836.7913	365108
1734	0.0616	0.9275	22749.8728	342487.9099	369270
1735	0.0616	0.9279	22398.3239	337407.4179	363635
1736	0.0618	0.9273	22507.3434	337662.4752	364126
1737	0.0613	0.9267	22600.6894	341802.3767	368834
1738	0.0621	0.9286	22571.6359	337390.9473	363323
1739	0.0620	0.9278	22587.2405	338048.7550	364366
1740	0.0621	0.9274	22916.3857	342274.7606	369071
1741	0.0621	0.9282	22511.6282	336680.6407	362718
1742	0.0617	0.9283	22484.8519	338348.7178	364479
1743	0.0614	0.9277	22622.8277	341846.2605	368477
1744	0.0623	0.9290	22586.9608	336663.4350	362378
1745	0.0616	0.9282	22388.2913	337087.4141	363159
1746	0.0617	0.9273	22779.7170	342313.1244	369145
1747	0.0620	0.9288	22484.4159	336858.6897	362668
1748	0.0612	0.9284	22241.8345	337479.8018	363510
1749	0.0614	0.9269	22666.7730	342193.5928	369185
1750	0.0618	0.9282	22411.6546	336768.9840	362805
1751	0.0621	0.9282	22562.2422	337401.2593	363494
1752	0.0616	0.9272	22676.4464	341470.4093	368280
1753	0.0615	0.9280	22286.1892	336293.7389	362370
1754	0.0617	0.9278	22389.4491	336837.7286	363053
1755	0.0618	0.9270	22784.1495	341765.9375	368687
1756	0.0618	0.9281	22436.0634	336813.1405	362916
1757	0.0620	0.9284	22449.1396	336423.0334	362374
1758	0.0617	0.9268	22709.7697	341135.7434	368078
1759	0.0616	0.9282	22304.2275	335815.2275	361808
1760	0.0620	0.9282	22533.2163	337095.0654	363176
1761	0.0621	0.9270	22943.7380	342558.3014	369551
1762	0.0614	0.9283	22248.7661	336195.2725	362165
1763	0.0616	0.9282	22362.0882	336885.3763	362961
1764	0.0615	0.9272	22600.2033	340888.2101	367654
1765	0.0618	0.9280	22363.6346	335877.7805	361943
1766	0.0617	0.9287	22379.3697	336903.1844	362783
1767	0.0619	0.9268	22769.4832	340644.2559	367564
1768	0.0618	0.9285	22419.4748	337011.1431	362967
1769	0.0622	0.9277	22519.5418	335884.6694	362056
1770	0.0617	0.9271	22701.4547	341112.9283	367935
1771	0.0618	0.9284	22391.9977	336400.3608	362333
1772	0.0621	0.9280	22536.2047	336656.5352	362788
1773	0.0615	0.9271	22617.0466	340959.2643	367752
1774	0.0616	0.9280	22276.3407	335843.7532	361900
1775	0.0622	0.9279	22465.6608	335156.9800	361192
1776	0.0617	0.9276	22749.0153	341751.9964	368411
1777	0.0623	0.9275	22518.8906	335437.5596	361640
1778	0.0616	0.9279	22323.2150	336448.2747	362597
1779	0.0620	0.9271	22846.4470	341384.0949	368247
1780	0.0615	0.9277	22249.2969	335861.5556	362028
1781	0.0619	0.9278	22385.5113	335675.0901	361791
1782	0.0618	0.9271	22621.1410	339330.5872	366026
1783	0.0617	0.9283	22336.7956	335835.3444	361757
1784	0.0627	0.9278	22732.2914	336546.1490	362749
1785	0.0619	0.9270	22726.6491	340555.1252	367375
1786	0.0614	0.9284	22247.6421	336151.0830	362060
1787	0.0622	0.9285	22492.8293	335882.1276	361760
1788	0.0610	0.9271	22445.1299	341237.8991	368057
1789	0.0619	0.9293	22368.5228	335975.7134	361549
1790	0.0617	0.9288	22396.9764	336882.0119	362714
1791	0.0617	0.9273	22628.2852	339984.7513	366651
1792	0.0620	0.9286	22408.3276	335654.4526	361454
1793	0.0617	0.9284	22372.4436	336628.1657	362584
1794	0.0619	0.9268	22732.1785	340629.5958	367525
1795	0.0617	0.9285	22320.5596	336029.4286	361899
1796	0.0619	0.9279	22397.6892	335924.1303	362028
1797	0.0615	0.9272	22527.6638	339422.7856	366072
1798	0.0614	0.9285	22186.0372	335522.4171	361363
1799	0.0617	0.9279	22366.6951	336211.9682	362353
1800	0.0617	0.9268	22641.5606	340050.7101	366922
1801	0.0619	0.9281	22408.7106	336103.9134	362130
1802	0.0618	0.9289	22327.9561	335580.1155	361274
1803	0.0617	0.9269	22596.4596	339698.1754	366506
1804	0.0615	0.9281	22207.5516	334864.2420	360813
1805	0.0615	0.9282	22238.2640	335573.0524	361528
1806	0.0621	0.9272	22816.9014	340544.8097	367299
1807	0.0618	0.9284	22387.4958	336074.2271	361999
1808	0.0625	0.9282	22673.4965	336604.9624	362651
1809	0.0620	0.9268	22741.5267	339882.4367	366739
1810	0.0621	0.9284	22448.1436	335800.9870	361696
1811	0.0618	0.9286	22391.9040	336276.1882	362132
1812	0.0616	0.9269	22583.5556	339630.7650	366414
1813	0.0614	0.9287	22212.2589	335694.0828	361485
1814	0.0618	0.9279	22422.9189	336706.2264	362880
1815	0.0617	0.9270	22581.0015	339354.9822	366076
1816	0.0621	0.9284	22424.8099	335194.7816	361057
1817	0.0617	0.9285	22319.2550	335647.2885	361503
1818	0.0614	0.9275	22495.0725	339965.1929	366559
1819	0.0616	0.9285	22281.3298	335604.8939	361446
1820	0.0618	0.9290	22344.5902	335943.3893	361637
1821	0.0619	0.9271	22731.5932	340657.2229	367458
1822	0.0621	0.9281	22424.3032	335187.1946	361173
1823	0.0620	0.9287	22399.7136	335611.2430	361389
1824	0.0619	0.9269	22722.4008	340468.3745	367311
1825	0.0619	0.9279	22320.3633	334728.2843	360754
1826	0.0620	0.9289	22385.9887	335335.2596	360995
1827	0.0613	0.9278	22436.3335	339344.0974	365751
1828	0.0619	0.9283	22337.7369	334954.8878	360834
1829	0.0620	0.9280	22374.9623	335023.6144	360999
1830	0.0618	0.9275	22608.2821	339069.5217	365576
1831	0.0618	0.9282	22271.0472	334252.3948	360119
1832	0.0622	0.9284	22468.7551	335591.2099	361455
1833	0.0614	0.9273	22437.7503	339053.4070	365646
1834	0.0619	0.9283	22314.4067	334560.5443	360383
1835	0.0621	0.9281	22434.8362	335397.0506	361380
1836	0.0615	0.9275	22484.9763	339227.5202	365746
1837	0.0616	0.9280	22215.8290	334521.9465	360459
1838	0.0621	0.9283	22389.7712	334945.1052	360798
1839	0.0616	0.9271	22465.6211	338372.8393	364985
1840	0.0617	0.9288	22192.9806	334309.2468	359953
1841	0.0619	0.9281	22344.3010	334885.1682	360821
1842	0.0617	0.9273	22571.6762	339498.7520	366106
1843	0.0616	0.9280	22164.5570	333702.2084	359597
1844	0.0622	0.9270	22466.7501	334932.9627	361312
1845	0.0621	0.9266	22676.3360	338109.4992	364880
1846	0.0617	0.9285	22256.6725	334813.0210	360595
1847	0.0613	0.9283	22080.8595	334465.2215	360314
1848	0.0622	0.9271	22654.2506	337715.4925	364284
1849	0.0618	0.9283	22219.2336	333835.6976	359614
1850	0.0618	0.9284	22232.6663	334062.6803	359842
1851	0.0616	0.9276	22532.6714	339075.9314	365547
1852	0.0618	0.9288	22250.0298	334508.2457	360162
1853	0.0615	0.9291	22173.9262	334956.7784	360513
1854	0.0616	0.9271	22528.2468	339167.7285	365844
1855	0.0612	0.9282	22057.0998	334280.9714	360155
1856	0.0617	0.9285	22215.5767	334507.1316	360258
1857	0.0617	0.9270	22594.2243	339501.8888	366232
1858	0.0613	0.9281	21953.5317	332492.9401	358259
1859	0.0616	0.9284	22211.7105	334722.2176	360536
1860	0.0615	0.9278	22412.1169	338259.5753	364586
1861	0.0615	0.9292	22152.9355	334796.9253	360290
1862	0.0616	0.9285	22238.4674	335002.7480	360803
1863	0.0619	0.9272	22621.6275	338907.9432	365501
1864	0.0611	0.9287	21994.0034	334408.3044	360088
1865	0.0618	0.9289	22298.1129	335209.2944	360857
1866	0.0617	0.9277	22507.2293	338311.0565	364660
1867	0.0616	0.9291	22146.2428	333965.3504	359449
1868	0.0617	0.9283	22234.3025	334363.6928	360190
1869	0.0616	0.9271	22501.1266	338429.8599	365034
1870	0.0617	0.9292	22143.1458	333479.6048	358901
1871	0.0620	0.9286	22301.0229	334099.9207	359785
1872	0.0617	0.9275	22471.8342	337845.1145	364269
1873	0.0617	0.9282	22121.8181	332865.2967	358606
1874	0.0618	0.9291	22218.0272	334019.2171	359499
1875	0.0615	0.9277	22374.9804	337597.3867	363904
1876	0.0616	0.9286	22108.4784	333406.7369	359026
1877	0.0618	0.9283	22230.9545	333657.0539	359434
1878	0.0611	0.9274	22264.3888	337951.7102	364396
1879	0.0613	0.9283	22019.3221	333366.6365	359131
1880	0.0614	0.9281	22018.9955	332606.5315	358392
1881	0.0615	0.9268	22405.1931	337770.8498	364443
1882	0.0621	0.9287	22310.1269	333818.8069	359433
1883	0.0616	0.9283	22163.8062	333813.5006	359615
1884	0.0613	0.9271	22300.7898	337492.3672	364028
1885	0.0619	0.9285	22254.1600	333968.1411	359693
1886	0.0619	0.9285	22341.2417	334882.9554	360655
1887	0.0617	0.9280	22510.6906	338371.7237	364635
1888	0.0619	0.9281	22188.8129	332881.4080	358679
1889	0.0613	0.9290	22029.1335	334097.7849	359637
1890	0.0617	0.9278	22446.8498	337611.6549	363866
1891	0.0621	0.9287	22258.3599	332781.8086	358337
1892	0.0614	0.9284	22059.5316	333705.8598	359453
1893	0.0612	0.9269	22286.1459	337376.9169	363987
1894	0.0621	0.9285	22284.3330	333355.2954	359016
1895	0.0617	0.9282	22170.6014	333663.9823	359492
1896	0.0619	0.9275	22541.3144	337788.6718	364206
1897	0.0614	0.9279	21979.8444	332251.4927	358064
1898	0.0620	0.9278	22277.9426	333315.7363	359235
1899	0.0614	0.9273	22332.5686	337461.8125	363938
1900	0.0618	0.9285	22106.4080	332314.1468	357918
1901	0.0626	0.9281	22471.2897	333025.7951	358840
1902	0.0614	0.9274	22336.7237	337272.5389	363658
1903	0.0617	0.9283	22122.8104	332990.7942	358702
1904	0.0621	0.9288	22256.0444	332987.0258	358494
1905	0.0611	0.9269	22188.3562	336822.8135	363403
1906	0.0620	0.9291	22208.7564	332883.9648	358303
1907	0.0620	0.9280	22201.8315	332432.4184	358215
1908	0.0616	0.9275	22363.3507	336707.9648	363041
1909	0.0619	0.9282	22066.0917	330965.3347	356570
1910	0.0615	0.9286	22076.1241	333509.4105	359164
1911	0.0620	0.9274	22495.0621	336298.4836	362630
1912	0.0613	0.9284	22012.1897	333122.8016	358799
1913	0.0614	0.9283	22016.7227	333140.9454	358859
1914	0.0614	0.9270	22277.5432	336562.4925	363067
1915	0.0614	0.9277	22009.0888	332533.5538	358440
1916	0.0613	0.9282	22027.0784	333449.2019	359236
1917	0.0622	0.9269	22546.1169	336049.4483	362560
1918	0.0620	0.9288	22232.7618	333205.4848	358746
1919	0.0617	0.9284	22099.4909	332315.5374	357954
1920	0.0619	0.9274	22422.1508	336167.9970	362488
1921	0.0618	0.9287	22108.8147	332133.9991	357647
1922	0.0617	0.9281	22168.9383	333211.0354	359035
1923	0.0618	0.9272	22455.7501	336655.9242	363070
1924	0.0619	0.9287	22142.5994	332308.2126	357819
1925	0.0620	0.9285	22192.4234	332500.5428	358112
1926	0.0616	0.9268	22296.8554	335295.9695	361795
1927	0.0621	0.9288	22262.0200	333051.1678	358571
1928	0.0620	0.9284	22175.9465	332161.9095	357781
1929	0.0619	0.9281	22443.8355	336428.2540	362497
1930	0.0618	0.9279	22083.1693	331715.0850	357491
1931	0.0620	0.9281	22228.7013	332759.3624	358530
1932	0.0613	0.9273	22291.0099	337056.2550	363480
1933	0.0618	0.9285	22107.4003	331934.9923	357480
1934	0.0620	0.9287	22197.3768	332257.9641	357749
1935	0.0618	0.9274	22393.0896	336211.6882	362540
1936	0.0622	0.9281	22242.9700	331654.2236	357346
1937	0.0622	0.9285	22243.3343	332277.0244	357862
1938	0.0619	0.9273	22378.3000	335249.1299	361549
1939	0.0621	0.9282	22198.5487	332053.1973	357721
1940	0.0617	0.9289	22074.4799	332373.4792	357796
1941	0.0615	0.9274	22287.0505	335910.5814	362192
1942	0.0615	0.9285	22019.3651	332606.2917	358207
1943	0.0617	0.9279	22034.5502	331347.5684	357095
1944	0.0616	0.9278	22252.2562	335185.9533	361285
1945	0.0614	0.9279	21924.7357	331258.0569	356989
1946	0.0623	0.9286	22260.2130	331632.1133	357125
1947	0.0615	0.9279	22268.4068	335781.6085	361885
1948	0.0621	0.9284	22155.5116	331467.2396	357034
1949	0.0615	0.9287	22008.8191	332095.4184	357585
1950	0.0612	0.9274	22158.9762	336037.0182	362331
1951	0.0620	0.9284	22191.9014	332127.8130	357751
1952	0.0618	0.9287	22080.1255	331893.2047	357377
1953	0.0617	0.9270	22235.9122	334170.7357	360502
1954	0.0621	0.9289	22162.0747	331406.4865	356768
1955	0.0614	0.9282	21959.5285	331760.9988	357415
1956	0.0618	0.9274	22370.3268	335743.1196	362033
1957	0.0621	0.9288	22124.0625	330790.4477	356155
1958	0.0617	0.9283	22022.1054	331118.7314	356709
1959	0.0618	0.9267	22396.2314	335752.7160	362323
1960	0.0615	0.9282	21972.4024	331777.1894	357444
1961	0.0616	0.9282	21991.0007	331254.7801	356891
1962	0.0612	0.9273	22141.3047	335342.8635	361644
1963	0.0615	0.9285	21953.7465	331699.7826	357244
1964	0.0614	0.9278	21992.4999	332047.3178	357905
1965	0.0619	0.9274	22375.9701	335255.0053	361506
1966	0.0621	0.9288	22121.4285	330872.5271	356239
1967	0.0616	0.9284	22026.8804	331706.0119	357296
1968	0.0616	0.9277	22257.5746	335281.4521	361420
1969	0.0622	0.9284	22244.6019	332252.0660	357880
1970	0.0616	0.9286	22037.2737	331988.7283	357528
1971	0.0617	0.9275	22280.1552	334893.2554	361065
1972	0.0619	0.9280	22022.6892	330114.9599	355735
1973	0.0616	0.9283	22011.3319	331731.5536	357356
1974	0.0620	0.9274	22443.5235	335815.5386	362110
1975	0.0616	0.9293	21951.0699	331382.0198	356612
1976	0.0616	0.9280	22019.7187	331508.4533	357213
1977	0.0622	0.9274	22419.7306	334328.0385	360500
1978	0.0614	0.9279	21930.8787	331272.1881	357006
1979	0.0614	0.9283	21952.1031	331679.7504	357283
1980	0.0618	0.9271	22282.1025	334284.2561	360574
1981	0.0616	0.9280	21971.8845	330936.4274	356599
1982	0.0615	0.9281	21931.5686	331213.0911	356885
1983	0.0618	0.9278	22308.9999	334704.5553	360756
1984	0.0616	0.9286	21942.4658	330557.0131	355957
1985	0.0613	0.9280	21833.6667	330344.3813	355967
1986	0.0614	0.9269	22143.1820	334179.0986	360517
1987	0.0612	0.9283	21786.5139	330574.6905	356100
1988	0.0614	0.9280	21890.3338	330837.8896	356489
1989	0.0614	0.9272	22170.1014	334843.8863	361148
1990	0.0615	0.9285	21914.3399	330728.7588	356215
1991	0.0615	0.9282	21914.1748	330856.6960	356434
1992	0.0613	0.9277	22089.7254	334350.2118	360407
1993	0.0620	0.9288	22098.8968	331058.2053	356420
1994	0.0616	0.9284	21918.7500	330571.3199	356062
1995	0.0615	0.9271	22153.0548	334181.7107	360454
1996	0.0619	0.9286	22045.3781	330838.7834	356261
1997	0.0614	0.9285	21883.7819	331186.4092	356696
1998	0.0615	0.9274	22186.0472	334708.2217	360920
1999	0.0617	0.9285	21952.4641	330288.5097	355713
[truncated: 1 more rows]
