# Supplementary material for: Variation among 532 genomes unveils the origin and evolutionary history of a global insect herbivore
Source: Nat Commun. 2020 May 8;11:2321. doi: 10.1038/s41467-020-16178-9 (PMC7211002; doi:10.1038/s41467-020-16178-9)
Supplement: Supplementary file 4 — Source Data [file 41467_2020_16178_MOESM4_ESM.zip › Source_data/Source_data/SourceDataSupplementary/Supplementary Figure 8. LD_data/EA.stat]

#Dist	Mean_r^2	Mean_D'	Sum_r^2	Sum_D'	NumberPairs
1	0.2855	0.9763	216710.4902	741059.3621	759014
2	0.2266	0.9739	154606.9331	664453.1295	682278
3	0.2245	0.9630	188609.7409	808874.2576	839986
4	0.2089	0.9717	135984.1916	632471.1055	650887
5	0.2026	0.9706	129690.5041	621376.2702	640216
6	0.1928	0.9568	152030.9187	754677.8801	788724
7	0.1899	0.9681	117202.1552	597366.6765	617075
8	0.1852	0.9672	112941.5382	589886.6866	609915
9	0.1765	0.9525	134086.4659	723590.0099	759677
10	0.1802	0.9650	108675.5883	582071.4736	603159
11	0.1696	0.9637	99457.8379	565165.3183	586476
12	0.1590	0.9481	116502.5036	694687.3484	732695
13	0.1623	0.9618	93631.6709	554973.7198	576996
14	0.1583	0.9608	90552.4368	549508.1750	571917
15	0.1492	0.9448	105963.2174	671091.7155	710334
16	0.1523	0.9588	85634.1483	539038.0792	562219
17	0.1502	0.9583	83800.3299	534807.6765	558052
18	0.1409	0.9422	97694.6702	653194.4730	693258
19	0.1455	0.9567	79751.0848	524408.3371	548152
20	0.1435	0.9557	78162.1580	520536.1184	544688
21	0.1350	0.9402	91305.7989	636007.8852	676450
22	0.1395	0.9544	75027.0052	513138.9935	537681
23	0.1377	0.9548	73510.7572	509545.0042	533662
24	0.1301	0.9389	86502.4147	624146.5312	664791
25	0.1347	0.9531	71282.0878	504307.9028	529112
26	0.1301	0.9522	68031.2983	497872.3542	522844
27	0.1229	0.9364	79809.3947	608047.5294	649329
28	0.1271	0.9510	65867.8968	492895.6043	518288
29	0.1256	0.9508	64822.2668	490761.1901	516131
30	0.1191	0.9352	76092.8918	597352.4885	638729
31	0.1229	0.9500	62890.5585	486344.1020	511917
32	0.1216	0.9494	61721.7808	481983.2049	507673
33	0.1145	0.9341	72101.1305	588434.3203	629967
34	0.1188	0.9490	59888.9962	478512.5999	504241
35	0.1179	0.9484	59099.9424	475395.7409	501243
36	0.1106	0.9325	68426.7397	576710.8633	618451
37	0.1149	0.9472	57129.5264	470856.7313	497092
38	0.1135	0.9472	56023.2365	467415.1317	493447
39	0.1077	0.9325	65487.3789	567160.0661	608219
40	0.1119	0.9463	54876.9085	463992.1291	490336
41	0.1105	0.9463	53996.2760	462561.7814	488818
42	0.1050	0.9312	62844.2460	557533.6429	598736
43	0.1098	0.9454	53237.7035	458599.9615	485073
44	0.1083	0.9454	52304.9809	456439.5741	482826
45	0.1024	0.9302	60683.4384	551458.1279	592829
46	0.1070	0.9448	51448.5568	454465.3490	481037
47	0.1059	0.9448	50587.8516	451481.8211	477858
48	0.1008	0.9296	58957.8174	543734.0343	584886
49	0.1045	0.9441	49595.7600	447908.6750	474416
50	0.1036	0.9438	48979.6369	446261.5564	472857
51	0.0983	0.9291	56644.4352	535358.5039	576233
52	0.1019	0.9433	47946.4887	443643.4483	470300
53	0.1016	0.9432	47611.5725	441835.8470	468420
54	0.0969	0.9280	55301.4096	529443.0917	570549
55	0.1007	0.9421	46986.9831	439632.4183	466669
56	0.0996	0.9418	46311.1868	437725.3287	464751
57	0.0953	0.9277	53850.9603	524170.6991	565028
58	0.0994	0.9414	45851.4780	434163.4679	461205
59	0.0981	0.9416	45043.4064	432454.3498	459261
60	0.0938	0.9266	52314.5151	516733.5277	557655
61	0.0972	0.9405	44433.9766	430020.2510	457233
62	0.0972	0.9409	44204.5719	427717.1706	454604
63	0.0923	0.9264	50759.9126	509467.9310	549924
64	0.0956	0.9405	43258.7029	425370.8081	452296
65	0.0961	0.9403	43440.2278	425025.5604	452029
66	0.0914	0.9267	49815.3327	505082.9766	545059
67	0.0944	0.9397	42407.8694	422048.6813	449129
68	0.0938	0.9392	41981.3073	420406.9716	447608
69	0.0896	0.9255	48388.9467	500079.6767	540318
70	0.0934	0.9394	41597.5353	418323.4748	445296
71	0.0924	0.9394	40949.1315	416090.0998	442949
72	0.0893	0.9256	47705.9566	494370.2266	534094
73	0.0917	0.9385	40456.7737	414016.9127	441151
74	0.0915	0.9390	40303.4393	413498.8132	440374
75	0.0875	0.9252	46302.8026	489360.6523	528916
76	0.0912	0.9380	39996.0670	411556.7689	438763
77	0.0901	0.9385	39436.9542	410661.7885	437583
78	0.0866	0.9242	45253.4298	482944.7461	522577
79	0.0894	0.9379	38981.6803	408952.8680	436023
80	0.0895	0.9383	38942.1645	408081.8907	434898
81	0.0858	0.9243	44537.5074	479856.3200	519132
82	0.0886	0.9376	38304.8276	405308.6828	432277
83	0.0887	0.9377	38267.3722	404684.2319	431589
84	0.0850	0.9239	43704.2889	475172.0392	514322
85	0.0872	0.9376	37424.0350	402581.2126	429394
86	0.0873	0.9373	37437.9485	402128.5448	429030
87	0.0839	0.9235	42782.3953	470638.7718	509640
88	0.0870	0.9364	37066.6662	399202.3929	426297
89	0.0869	0.9368	36917.2185	397994.3664	424864
90	0.0837	0.9235	42335.2028	466945.5887	505605
91	0.0863	0.9359	36757.8310	398465.5765	425777
92	0.0861	0.9370	36517.2734	397353.5310	424067
93	0.0829	0.9234	41653.0081	464099.6462	502601
94	0.0854	0.9362	35997.1452	394729.0609	421645
95	0.0851	0.9366	35778.6078	393727.8517	420379
96	0.0820	0.9228	40829.0486	459253.6810	497676
97	0.0846	0.9365	35465.5538	392792.1250	419419
98	0.0843	0.9361	35332.5751	392132.3673	418920
99	0.0820	0.9234	40561.4240	456911.6072	494832
100	0.0838	0.9355	34968.0421	390515.1466	417452
101	0.0841	0.9365	35070.6253	390517.0026	417010
102	0.0812	0.9235	39881.9157	453367.5598	490942
103	0.0837	0.9354	34736.1408	388255.3623	415047
104	0.0829	0.9357	34398.1994	388142.4550	414823
105	0.0812	0.9232	39530.9732	449448.3008	486848
106	0.0830	0.9357	34384.4404	387656.7496	414301
107	0.0831	0.9351	34334.8719	386369.4120	413165
108	0.0806	0.9232	39022.4590	446819.2900	483974
109	0.0827	0.9352	34045.4774	385073.1041	411736
110	0.0821	0.9353	33722.7193	384036.0137	410594
111	0.0802	0.9228	38585.2845	443810.3161	480946
112	0.0823	0.9351	33717.3780	382997.3409	409560
113	0.0820	0.9357	33550.4844	382871.0302	409162
114	0.0800	0.9234	38265.2233	441780.0620	478413
115	0.0815	0.9352	33299.7918	381988.4512	408446
116	0.0814	0.9349	33178.0309	380858.7527	407387
117	0.0792	0.9235	37584.8543	437984.9132	474276
118	0.0820	0.9345	33471.3435	381611.5192	408372
119	0.0812	0.9350	33002.4271	379810.2295	406226
120	0.0786	0.9233	37245.4531	437487.4495	473851
121	0.0805	0.9350	32756.6084	380263.9901	406681
122	0.0810	0.9348	32824.4174	378685.4386	405082
123	0.0785	0.9232	36850.7608	433513.3422	469573
124	0.0804	0.9347	32564.9478	378624.5538	405073
125	0.0804	0.9345	32364.7379	376107.7463	402483
126	0.0783	0.9238	36541.0965	431203.9850	466785
127	0.0805	0.9345	32428.6335	376242.5049	402627
128	0.0803	0.9346	32271.0458	375787.8953	402105
129	0.0785	0.9232	36512.9451	429536.6943	465292
130	0.0795	0.9345	31868.7888	374749.5316	401022
131	0.0800	0.9344	31975.4858	373668.9019	399910
132	0.0780	0.9233	36112.9142	427629.7031	463177
133	0.0788	0.9348	31373.6767	372177.1586	398141
134	0.0794	0.9339	31666.8102	372608.6031	398988
135	0.0775	0.9237	35678.5548	425077.1481	460197
136	0.0792	0.9341	31532.4014	371702.6815	397916
137	0.0788	0.9345	31399.5843	372157.9211	398249
138	0.0773	0.9237	35425.2759	423099.9284	458064
139	0.0789	0.9341	31347.4883	371155.2654	397358
140	0.0786	0.9341	31177.0266	370722.6434	396866
141	0.0772	0.9243	35186.8242	421483.6971	456011
142	0.0789	0.9341	31214.3874	369669.3405	395739
143	0.0786	0.9341	31017.7060	368678.1802	394673
144	0.0770	0.9241	34922.8418	419196.9173	453612
145	0.0783	0.9342	30969.5718	369436.0087	395447
146	0.0783	0.9342	30838.3798	367895.8140	393826
147	0.0767	0.9236	34631.2555	416962.7203	451456
148	0.0776	0.9333	30557.8383	367655.5572	393927
149	0.0776	0.9341	30538.5354	367732.7832	393692
150	0.0762	0.9237	34200.7747	414449.3496	448679
151	0.0778	0.9332	30539.1222	366530.3873	392751
152	0.0783	0.9342	30703.3108	366250.8420	392051
153	0.0761	0.9240	34017.7435	413209.4490	447181
154	0.0775	0.9331	30349.2852	365227.9885	391406
155	0.0773	0.9333	30233.8680	365039.5959	391120
156	0.0758	0.9234	33710.5509	410596.6616	444676
157	0.0774	0.9333	30262.8917	364976.8070	391047
158	0.0768	0.9334	29878.1377	363137.3199	389046
159	0.0752	0.9243	33427.1125	410892.1117	444553
160	0.0771	0.9338	30123.4319	364828.6481	390689
161	0.0769	0.9333	29907.4383	363193.8864	389155
162	0.0755	0.9238	33366.0095	408009.6085	441667
163	0.0768	0.9338	29879.2908	363388.4000	389154
164	0.0766	0.9334	29761.2380	362870.4986	388776
165	0.0750	0.9237	33016.8862	406424.0192	439975
166	0.0766	0.9333	29763.9348	362694.6321	388606
167	0.0765	0.9337	29730.0654	362824.5949	388586
168	0.0750	0.9239	32891.4989	405366.8268	438753
169	0.0767	0.9335	29763.8450	362069.3620	387863
170	0.0759	0.9334	29380.7897	361519.5722	387297
171	0.0750	0.9239	32815.0655	404420.9448	437710
172	0.0756	0.9335	29213.5845	360892.1838	386591
173	0.0762	0.9337	29380.7962	360203.2695	385776
174	0.0747	0.9242	32583.6417	403378.9524	436473
175	0.0758	0.9333	29282.3530	360289.9964	386059
176	0.0762	0.9335	29343.1179	359262.9909	384836
177	0.0746	0.9243	32387.8447	401497.1026	434375
178	0.0753	0.9329	29043.2697	359670.3964	385533
179	0.0754	0.9334	29035.9116	359628.0554	385307
180	0.0745	0.9234	32204.0285	399345.6517	432463
181	0.0758	0.9330	29131.1041	358656.8401	384425
182	0.0754	0.9336	28973.3772	358549.3428	384061
183	0.0744	0.9241	32143.2016	399415.0101	432204
184	0.0753	0.9332	28907.2284	358126.6511	383743
185	0.0753	0.9338	28884.4646	358344.3305	383756
186	0.0745	0.9243	32153.8496	399179.0549	431880
187	0.0754	0.9329	28854.5150	356925.0489	382612
188	0.0751	0.9331	28767.6128	357352.5211	382991
189	0.0738	0.9242	31670.8214	396823.9350	429388
190	0.0748	0.9335	28663.9875	357552.9864	383037
191	0.0750	0.9331	28632.6441	356342.4552	381874
192	0.0733	0.9243	31359.6210	395443.7924	427850
193	0.0752	0.9328	28670.4972	355816.2094	381432
194	0.0749	0.9329	28523.2560	355454.7421	381026
195	0.0734	0.9240	31312.8764	394218.0192	426654
196	0.0749	0.9330	28501.2089	355266.2895	380776
197	0.0740	0.9329	28204.6314	355376.2568	380946
198	0.0734	0.9243	31234.5668	393239.5297	425435
199	0.0747	0.9337	28348.0824	354310.8026	379463
200	0.0746	0.9326	28266.7789	353590.7270	379151
201	0.0728	0.9239	31013.2912	393467.6474	425860
202	0.0744	0.9332	28262.1963	354739.2553	380122
203	0.0741	0.9325	28092.6810	353359.0449	378940
204	0.0732	0.9241	31055.6989	391827.6521	423994
205	0.0742	0.9327	28149.0171	353623.7958	379137
206	0.0739	0.9326	27980.7760	353096.8768	378626
207	0.0730	0.9239	30937.5697	391289.2735	423513
208	0.0743	0.9326	28238.6406	354252.3464	379839
209	0.0742	0.9321	28090.7235	352928.0973	378633
210	0.0729	0.9238	30710.5522	389286.4070	421418
211	0.0744	0.9328	28149.7951	353129.1167	378577
212	0.0736	0.9329	27876.7358	353355.4066	378771
213	0.0726	0.9240	30622.4628	389520.9356	421545
214	0.0745	0.9321	28234.5733	353456.7118	379213
215	0.0735	0.9328	27779.7397	352633.2176	378043
216	0.0724	0.9242	30428.3799	388555.2812	420403
217	0.0737	0.9328	27873.3710	352745.2868	378176
218	0.0734	0.9319	27726.0143	352053.9739	377763
219	0.0725	0.9244	30445.9147	387995.4045	419711
220	0.0733	0.9326	27657.3996	351806.4973	377219
221	0.0733	0.9324	27576.5921	350903.6078	376361
222	0.0722	0.9244	30197.7724	386778.4791	418430
223	0.0728	0.9325	27386.3206	350555.5153	375931
224	0.0732	0.9322	27664.8370	352100.5287	377695
225	0.0721	0.9241	30160.0823	386351.3682	418101
226	0.0727	0.9321	27310.8606	349905.3329	375411
227	0.0731	0.9326	27457.3721	350388.7145	375726
228	0.0721	0.9244	30089.3799	385611.3932	417159
229	0.0730	0.9321	27460.9429	350413.9078	375940
230	0.0731	0.9325	27373.9088	349133.5120	374387
231	0.0722	0.9240	30040.4637	384528.1735	416167
232	0.0733	0.9322	27545.1018	350428.8421	375904
233	0.0732	0.9326	27509.5123	350579.8547	375924
234	0.0717	0.9236	29783.9010	383418.5022	415129
235	0.0727	0.9320	27209.9616	348943.8905	374393
236	0.0725	0.9319	27175.7188	349482.0646	375032
237	0.0716	0.9240	29681.9121	382819.8374	414313
238	0.0732	0.9323	27449.9373	349501.0611	374890
239	0.0726	0.9322	27123.3083	348403.5047	373754
240	0.0717	0.9242	29646.1639	382184.4749	413524
241	0.0734	0.9320	27515.8655	349516.8455	375001
242	0.0722	0.9324	26969.6431	348292.0789	373544
243	0.0718	0.9242	29684.4291	382104.7423	413425
244	0.0723	0.9315	27032.7068	348319.6697	373927
245	0.0723	0.9318	26984.3116	348020.2190	373485
246	0.0716	0.9244	29543.8814	381304.8523	412489
247	0.0726	0.9318	27102.2475	347709.5344	373158
248	0.0722	0.9315	26982.6309	348070.6484	373653
249	0.0717	0.9242	29543.3164	380930.8536	412195
250	0.0718	0.9316	26703.0813	346296.3308	371742
251	0.0724	0.9316	27013.3263	347715.8743	373265
252	0.0711	0.9252	29294.3898	381011.3592	411828
253	0.0721	0.9320	26909.7523	347983.7312	373373
254	0.0728	0.9318	27071.7837	346651.1729	372041
255	0.0715	0.9240	29355.4249	379608.6448	410818
256	0.0723	0.9322	26916.4889	347236.1574	372496
257	0.0722	0.9318	26821.6386	346226.1221	371562
258	0.0704	0.9238	28883.7255	379084.2623	410375
259	0.0719	0.9317	26757.4014	346625.7057	372029
260	0.0713	0.9315	26573.7812	347259.0705	372776
261	0.0711	0.9241	29116.6096	378526.4762	409624
262	0.0718	0.9321	26717.3796	347056.7157	372341
263	0.0725	0.9315	27003.7005	347015.6076	372533
264	0.0711	0.9240	29022.0413	377246.3534	408288
265	0.0720	0.9319	26727.4478	346141.6499	371446
266	0.0721	0.9315	26822.7188	346363.4290	371853
267	0.0708	0.9242	28921.1016	377615.6306	408607
268	0.0720	0.9315	26734.9554	345849.2805	371300
269	0.0714	0.9314	26492.2862	345624.1652	371065
270	0.0711	0.9245	29086.4447	378462.8979	409358
271	0.0716	0.9322	26543.4016	345664.2116	370789
272	0.0719	0.9316	26792.2084	347343.1306	372859
273	0.0707	0.9243	28886.4768	377636.6671	408583
274	0.0714	0.9319	26559.0195	346481.0094	371815
275	0.0716	0.9310	26584.6933	345628.9447	371228
276	0.0711	0.9246	29002.6482	377300.3918	408055
277	0.0721	0.9311	26763.2636	345827.2523	371401
278	0.0721	0.9317	26816.4303	346442.3968	371854
279	0.0712	0.9245	29033.3943	377258.4815	408057
280	0.0712	0.9317	26457.7025	346103.9131	371471
281	0.0714	0.9317	26425.0475	344976.2668	370264
282	0.0705	0.9245	28776.4580	377291.9920	408098
283	0.0714	0.9319	26572.0755	346729.2574	372060
284	0.0717	0.9314	26707.8978	346991.5974	372561
285	0.0713	0.9245	29110.1316	377633.6260	408459
286	0.0712	0.9311	26435.3714	345712.6441	371282
287	0.0711	0.9310	26422.8406	345774.1512	371391
288	0.0706	0.9244	28770.0407	376672.4182	407473
289	0.0711	0.9317	26408.6477	346272.9415	371663
290	0.0718	0.9314	26733.0904	346979.5348	372519
291	0.0706	0.9246	28722.2676	376086.2712	406753
292	0.0713	0.9314	26492.0746	346033.4865	371538
293	0.0717	0.9320	26663.6092	346560.6892	371842
294	0.0710	0.9243	28877.0381	376195.8236	406995
295	0.0712	0.9310	26377.2865	344883.7045	370462
296	0.0717	0.9314	26666.0758	346397.5454	371911
297	0.0703	0.9244	28524.1909	374958.6180	405626
298	0.0715	0.9311	26564.2291	345881.1769	371457
299	0.0710	0.9308	26368.4988	345609.5994	371313
300	0.0707	0.9244	28746.0590	375802.9541	406548
301	0.0712	0.9311	26424.3757	345387.8644	370930
302	0.0709	0.9316	26311.6040	345522.8230	370910
303	0.0703	0.9242	28564.7055	375537.1946	406348
304	0.0711	0.9317	26342.0251	344991.9289	370291
305	0.0717	0.9314	26686.8407	346615.1472	372125
306	0.0709	0.9244	28764.8293	375278.5990	405953
307	0.0715	0.9312	26595.1058	346425.3580	372030
308	0.0719	0.9314	26756.4423	346848.7165	372392
309	0.0705	0.9245	28679.7838	376037.5812	406727
310	0.0711	0.9318	26429.1355	346240.5718	371602
311	0.0711	0.9317	26404.9625	346134.4741	371508
312	0.0704	0.9247	28589.7141	375635.4454	406231
313	0.0713	0.9312	26567.1672	346803.3636	372430
314	0.0714	0.9318	26561.4191	346427.6446	371794
315	0.0705	0.9248	28644.5777	375584.3190	406143
316	0.0711	0.9313	26462.5479	346436.0555	371974
317	0.0709	0.9324	26358.3019	346765.3400	371922
318	0.0702	0.9241	28513.0835	375458.6620	406291
319	0.0714	0.9310	26551.7824	345992.9784	371647
320	0.0713	0.9314	26516.7694	346631.2167	372161
321	0.0700	0.9254	28373.4706	375290.8969	405546
322	0.0711	0.9317	26445.0978	346332.1077	371731
323	0.0706	0.9307	26370.0082	347422.5226	373295
324	0.0697	0.9246	28357.8131	376406.0010	407118
325	0.0711	0.9316	26462.0282	346718.4454	372187
326	0.0713	0.9318	26508.2248	346314.1177	371679
327	0.0705	0.9245	28612.3015	375137.0961	405768
328	0.0714	0.9316	26691.4162	348255.3481	373828
329	0.0706	0.9311	26259.8845	346490.9789	372146
330	0.0707	0.9248	28732.7975	375611.5570	406140
331	0.0710	0.9306	26449.8918	346845.2062	372712
332	0.0713	0.9308	26569.5446	347071.6158	372887
333	0.0703	0.9250	28533.2658	375362.0394	405785
334	0.0711	0.9315	26581.4015	348315.8999	373921
335	0.0713	0.9315	26557.9885	347125.9137	372663
336	0.0697	0.9246	28297.7190	375561.0017	406180
337	0.0711	0.9306	26562.5142	347442.4970	373334
338	0.0709	0.9316	26481.2549	347977.8403	373545
339	0.0703	0.9250	28537.2592	375575.6586	406028
340	0.0710	0.9311	26490.5151	347246.8382	372953
341	0.0711	0.9315	26486.6699	346869.6311	372377
342	0.0706	0.9250	28621.4089	375181.7781	405593
343	0.0708	0.9308	26457.9287	347819.4862	373690
344	0.0713	0.9312	26673.7347	348412.3380	374135
345	0.0701	0.9250	28470.3627	375465.1810	405900
346	0.0706	0.9313	26384.9736	348086.9565	373756
347	0.0710	0.9311	26485.1737	347444.1891	373136
348	0.0700	0.9244	28441.1084	375459.7399	406174
349	0.0713	0.9314	26652.7516	348285.1638	373926
350	0.0706	0.9310	26499.3651	349390.4880	375305
351	0.0705	0.9249	28632.2280	375378.5599	405865
352	0.0720	0.9314	26885.8202	347804.5117	373433
353	0.0705	0.9312	26349.6890	348262.2150	374012
354	0.0702	0.9247	28413.2790	374524.7596	405033
355	0.0711	0.9305	26655.5377	348614.7259	374655
356	0.0704	0.9316	26257.8802	347362.8869	372873
357	0.0704	0.9256	28570.2468	375737.6348	405955
358	0.0704	0.9315	26364.0268	349091.8661	374747
359	0.0711	0.9309	26592.7995	348167.5611	374023
360	0.0701	0.9250	28467.5473	375686.8223	406137
361	0.0711	0.9314	26583.3405	348283.3107	373932
362	0.0712	0.9310	26589.3223	347583.4649	373356
363	0.0704	0.9249	28538.1578	374983.2853	405438
364	0.0708	0.9312	26445.6267	347574.9703	373268
365	0.0708	0.9318	26546.8230	349399.6471	374980
366	0.0701	0.9255	28369.8839	374821.7590	404991
367	0.0710	0.9315	26551.9064	348556.7540	374182
368	0.0709	0.9308	26439.1532	347117.6197	372931
369	0.0705	0.9252	28531.3981	374365.7736	404615
370	0.0706	0.9314	26343.6154	347500.1629	373082
371	0.0707	0.9312	26478.7695	348892.9513	374656
372	0.0704	0.9251	28450.3038	374066.9055	404337
373	0.0714	0.9313	26664.0934	347614.3997	373273
374	0.0707	0.9313	26398.8689	347597.1012	373237
375	0.0700	0.9246	28231.0292	372624.6659	403028
376	0.0706	0.9312	26294.5392	346815.5838	372430
377	0.0706	0.9306	26353.1208	347474.8202	373373
378	0.0702	0.9244	28344.6074	373019.0272	403515
379	0.0708	0.9310	26413.8774	347536.7133	373298
380	0.0706	0.9309	26343.1318	347499.8517	373280
381	0.0695	0.9255	28021.2251	372891.5682	402925
382	0.0707	0.9308	26336.3644	346883.0354	372673
383	0.0707	0.9309	26304.3705	346365.6207	372068
384	0.0703	0.9253	28361.2313	373246.7933	403359
385	0.0704	0.9313	26178.2633	346505.3778	372048
386	0.0707	0.9311	26264.0491	345982.7971	371604
387	0.0702	0.9250	28245.3638	372394.4301	402576
388	0.0710	0.9310	26452.4213	347028.2463	372766
389	0.0701	0.9307	26062.4803	345999.0936	371748
390	0.0696	0.9250	27965.9940	371936.6536	402080
391	0.0704	0.9308	26216.3465	346562.5511	372310
392	0.0708	0.9308	26333.1251	346286.6868	372047
393	0.0699	0.9246	28063.1098	371246.1171	401533
394	0.0710	0.9312	26501.3762	347358.7411	373038
395	0.0710	0.9313	26309.4175	345310.9450	370795
396	0.0701	0.9253	28145.0585	371366.6947	401342
397	0.0711	0.9311	26444.7705	346242.7954	371864
398	0.0709	0.9309	26311.9620	345382.3896	371025
399	0.0696	0.9256	27871.5997	370529.6565	400305
400	0.0701	0.9304	26020.2140	345177.2207	370987
401	0.0703	0.9304	26075.6849	345236.7356	371058
402	0.0698	0.9248	27930.4618	369918.3471	400009
403	0.0706	0.9306	26099.6853	344032.1929	369674
404	0.0705	0.9301	26115.4142	344422.5356	370290
405	0.0687	0.9251	27382.0165	368448.7371	398290
406	0.0703	0.9305	26068.1707	344962.5539	370710
407	0.0703	0.9307	26008.7379	344521.2944	370190
408	0.0694	0.9247	27592.3286	367729.0473	397688
409	0.0706	0.9309	26134.5085	344526.2682	370100
410	0.0703	0.9309	25941.2250	343332.3773	368832
411	0.0693	0.9251	27567.4421	368064.8205	397850
412	0.0705	0.9302	25999.0437	343249.6128	368992
413	0.0702	0.9305	25911.7145	343593.5400	369259
414	0.0693	0.9245	27457.8498	366311.1278	396227
415	0.0704	0.9307	25848.6451	341948.0406	367408
416	0.0704	0.9303	25923.0384	342663.3020	368331
417	0.0694	0.9250	27551.5501	367071.7108	396830
418	0.0701	0.9305	25805.1530	342516.1754	368113
419	0.0698	0.9299	25620.9718	341210.1541	366935
420	0.0698	0.9247	27649.3489	366439.2345	396287
421	0.0699	0.9306	25639.2569	341222.0373	366685
422	0.0701	0.9309	25724.0236	341574.8731	366913
423	0.0689	0.9243	27177.9756	364378.2913	394234
424	0.0697	0.9307	25584.7000	341829.4237	367296
425	0.0694	0.9299	25438.6486	340791.1565	366470
426	0.0693	0.9246	27287.9231	364085.3137	393783
427	0.0701	0.9293	25601.4265	339503.1273	365329
428	0.0697	0.9301	25430.0115	339467.5388	364997
429	0.0685	0.9251	26958.6314	363889.2470	393341
430	0.0700	0.9301	25585.7850	339939.9845	365502
431	0.0696	0.9297	25447.9464	339724.1926	365408
432	0.0688	0.9242	27008.7553	362809.8414	392571
433	0.0695	0.9291	25342.1420	338685.4710	364535
434	0.0690	0.9295	25154.8492	339036.0822	364738
435	0.0684	0.9239	26867.8040	362681.6472	392558
436	0.0689	0.9298	25165.7109	339406.4643	365020
437	0.0699	0.9298	25395.2140	337932.6614	363441
438	0.0690	0.9244	26974.1350	361539.8593	391121
439	0.0695	0.9290	25326.9850	338655.3352	364532
440	0.0692	0.9303	25225.1646	339145.3681	364548
441	0.0687	0.9237	26842.9319	360788.1382	390579
442	0.0696	0.9290	25342.8726	338253.4763	364114
443	0.0698	0.9297	25325.0395	337365.8082	362868
444	0.0687	0.9239	26745.3746	359559.1421	389166
445	0.0690	0.9301	25137.3184	338648.8884	364089
446	0.0696	0.9299	25282.5571	337616.2010	363085
447	0.0687	0.9234	26728.1114	359397.5724	389217
448	0.0697	0.9297	25204.8963	336091.5631	361486
449	0.0691	0.9300	24995.4230	336399.5659	361731
450	0.0689	0.9243	26742.7266	358817.5037	388196
451	0.0693	0.9300	25032.5989	335939.4026	361214
452	0.0692	0.9292	24933.8744	334941.1315	360462
453	0.0686	0.9247	26571.2125	358243.4641	387427
454	0.0691	0.9291	24923.8852	335081.7806	360635
455	0.0688	0.9296	24776.5298	334838.4971	360198
456	0.0683	0.9245	26472.5865	358557.0356	387856
457	0.0688	0.9298	24890.8020	336308.0555	361698
458	0.0689	0.9292	24848.9552	335201.3846	360748
459	0.0688	0.9242	26550.2609	356635.8868	385892
460	0.0686	0.9291	24741.5275	335166.2675	360727
461	0.0685	0.9293	24653.9921	334347.3683	359766
462	0.0684	0.9244	26379.5299	356599.4263	385754
463	0.0688	0.9295	24772.6858	334681.2802	360061
464	0.0685	0.9289	24632.9939	334136.8702	359710
465	0.0679	0.9240	26148.5783	355756.4655	385038
466	0.0684	0.9293	24566.4365	333544.3010	358923
467	0.0686	0.9289	24596.7784	332936.7377	358407
468	0.0686	0.9234	26352.5919	354768.8502	384197
469	0.0685	0.9289	24599.4566	333679.9619	359222
470	0.0683	0.9289	24478.9148	333004.2911	358485
471	0.0675	0.9237	25952.9527	355200.3075	384534
472	0.0683	0.9289	24480.1752	332798.3996	358282
473	0.0685	0.9281	24501.2656	331900.0191	357604
474	0.0683	0.9243	26206.6598	354487.2747	383504
475	0.0688	0.9292	24609.6065	332393.3145	357718
476	0.0694	0.9291	24814.0805	332331.7109	357691
477	0.0680	0.9241	26008.9264	353535.5711	382578
478	0.0683	0.9293	24423.3173	332133.6743	357406
479	0.0687	0.9292	24539.3869	332135.2078	357437
480	0.0680	0.9238	26060.1336	353920.3975	383120
481	0.0684	0.9291	24427.3615	331744.7459	357078
482	0.0687	0.9291	24534.8234	331818.6788	357131
483	0.0682	0.9232	26057.3790	352513.9305	381840
484	0.0688	0.9291	24530.0016	331150.5697	356426
485	0.0687	0.9295	24537.3934	331837.5159	357001
486	0.0681	0.9237	26010.7625	352570.1899	381681
487	0.0684	0.9293	24383.2822	331137.9645	356338
488	0.0685	0.9291	24433.7018	331352.8442	356637
489	0.0680	0.9237	25906.1328	351963.4758	381033
490	0.0683	0.9289	24325.2884	330771.5407	356108
491	0.0684	0.9288	24355.5587	330678.6092	356030
492	0.0675	0.9241	25638.6633	351181.0227	380024
493	0.0683	0.9292	24269.9034	330120.9309	355274
494	0.0688	0.9286	24438.4150	329938.2847	355303
495	0.0677	0.9240	25694.8811	350447.6551	379274
496	0.0680	0.9289	24137.6474	329752.8720	355004
497	0.0679	0.9290	24132.8162	330137.2159	355372
498	0.0675	0.9245	25587.1689	350206.1580	378804
499	0.0684	0.9288	24315.0503	330084.1217	355392
500	0.0679	0.9292	24101.9333	329985.6011	355128
501	0.0682	0.9237	25832.4329	349990.4563	378915
502	0.0686	0.9290	24246.1891	328238.7944	353328
503	0.0678	0.9296	24056.7495	329849.6222	354811
504	0.0677	0.9236	25588.3078	348917.1061	377779
505	0.0679	0.9289	24035.5780	328772.1319	353932
506	0.0683	0.9290	24207.8818	329525.9155	354694
507	0.0677	0.9245	25586.2495	349450.2907	377992
508	0.0679	0.9293	23976.0997	328080.7442	353029
509	0.0683	0.9289	24100.3368	327702.7031	352771
510	0.0679	0.9239	25647.4722	348820.8370	377557
511	0.0680	0.9285	24036.0165	328306.1469	353581
512	0.0679	0.9288	23945.0010	327327.2163	352438
513	0.0666	0.9241	25067.7642	347958.8651	376548
514	0.0680	0.9291	23968.3018	327555.3209	352558
515	0.0675	0.9288	23882.0953	328645.8556	353852
516	0.0674	0.9241	25395.7098	348223.9880	376827
517	0.0676	0.9288	23837.8273	327321.2153	352400
518	0.0683	0.9293	24080.7903	327481.7348	352393
519	0.0674	0.9235	25338.0111	347266.9478	376017
520	0.0679	0.9287	23920.2724	326942.5119	352030
521	0.0672	0.9295	23642.8171	326979.4273	351776
522	0.0675	0.9236	25347.8890	346931.4901	375616
523	0.0679	0.9292	23896.0677	327214.9209	352142
524	0.0683	0.9289	24059.4755	327289.7019	352345
525	0.0680	0.9241	25542.7594	347050.9411	375541
526	0.0681	0.9283	23946.6389	326434.0188	351648
527	0.0679	0.9287	23879.0197	326399.1091	351471
528	0.0673	0.9241	25269.7400	346724.3943	375220
529	0.0683	0.9283	23951.4780	325453.3781	350577
530	0.0679	0.9283	23862.5787	326143.7257	351350
531	0.0677	0.9240	25338.9457	345774.3193	374214
532	0.0674	0.9284	23700.7887	326269.0803	351413
533	0.0680	0.9287	23808.4133	325357.0916	350343
534	0.0674	0.9237	25222.3934	345898.3015	374489
535	0.0678	0.9283	23753.2910	325042.8397	350165
536	0.0681	0.9283	23869.0573	325585.4932	350723
537	0.0672	0.9232	25146.1102	345293.1795	374029
538	0.0679	0.9288	23827.1405	325698.3623	350680
539	0.0680	0.9285	23857.9504	325646.0201	350738
540	0.0675	0.9234	25171.3349	344467.1378	373030
541	0.0679	0.9284	23785.8486	325162.6691	350250
542	0.0679	0.9283	23772.4465	325202.5719	350321
543	0.0675	0.9237	25108.0748	343757.5422	372137
544	0.0679	0.9275	23701.7424	323672.2801	348964
545	0.0676	0.9281	23676.8332	324959.4098	350119
546	0.0672	0.9240	24954.1177	343189.6663	371404
547	0.0680	0.9281	23719.5967	323511.4499	348566
548	0.0676	0.9282	23567.5291	323564.1743	348599
549	0.0674	0.9237	25035.6795	343315.4425	371667
550	0.0677	0.9284	23655.4256	324336.3541	349358
551	0.0676	0.9286	23585.2800	323795.5926	348693
552	0.0670	0.9240	24840.1438	342424.6822	370595
553	0.0678	0.9287	23643.0980	323738.6516	348589
554	0.0679	0.9284	23625.0430	322843.5280	347742
555	0.0675	0.9237	24972.1090	341696.2953	369921
556	0.0674	0.9287	23505.3381	323921.8697	348796
557	0.0674	0.9289	23407.3143	322690.7420	347396
558	0.0675	0.9241	25018.5170	342740.6296	370874
559	0.0677	0.9288	23516.1918	322861.4436	347593
560	0.0681	0.9283	23660.3022	322501.0133	347399
561	0.0669	0.9244	24788.1124	342657.0299	370676
562	0.0675	0.9288	23508.7132	323677.3498	348483
563	0.0680	0.9288	23623.5242	322760.8285	347514
564	0.0668	0.9248	24772.2802	343018.9361	370902
565	0.0675	0.9283	23444.8688	322578.1614	347480
566	0.0676	0.9285	23495.4640	322858.5948	347735
567	0.0667	0.9242	24654.6247	341877.5889	369898
568	0.0676	0.9284	23426.8593	321577.0415	346384
569	0.0677	0.9284	23452.3359	321673.4384	346500
570	0.0670	0.9238	24693.6264	340240.4084	368294
571	0.0672	0.9288	23295.7122	321872.4985	346549
572	0.0678	0.9281	23546.6682	322490.9182	347480
573	0.0670	0.9243	24592.3714	339481.9808	367280
574	0.0671	0.9285	23218.0026	321234.8797	345976
575	0.0670	0.9281	23230.7079	321847.8640	346774
576	0.0666	0.9241	24521.2528	340224.3093	368184
577	0.0676	0.9287	23395.8949	321241.1133	345913
578	0.0675	0.9287	23356.7845	321414.5186	346077
579	0.0673	0.9237	24732.1015	339622.1515	367657
580	0.0685	0.9289	23739.9461	321706.8431	346342
581	0.0680	0.9283	23491.2714	320899.1817	345686
582	0.0669	0.9242	24573.6413	339605.1839	367447
583	0.0673	0.9280	23192.1692	319698.6409	344493
584	0.0671	0.9286	23222.2971	321528.2566	346245
585	0.0667	0.9232	24503.5735	339169.3535	367371
586	0.0678	0.9287	23394.7299	320437.8242	345042
587	0.0675	0.9285	23349.1053	320979.4735	345709
588	0.0674	0.9235	24665.0435	338038.2855	366028
589	0.0676	0.9279	23300.6603	319903.6718	344757
590	0.0676	0.9283	23292.4544	319958.2037	344655
591	0.0669	0.9243	24454.0529	337679.9749	365330
592	0.0670	0.9289	23116.8640	320405.1510	344936
593	0.0675	0.9285	23266.9539	320003.4035	344638
594	0.0670	0.9242	24517.4530	338434.8706	366178
595	0.0676	0.9284	23316.2679	320034.5222	344724
596	0.0672	0.9280	23204.9645	320237.3883	345072
597	0.0677	0.9245	24690.1556	337387.6329	364922
598	0.0670	0.9285	23039.4047	319210.3471	343797
599	0.0674	0.9284	23158.7889	318955.7362	343556
600	0.0663	0.9238	24196.8029	337020.6322	364823
601	0.0677	0.9281	23266.7575	318985.2801	343696
602	0.0672	0.9284	23078.0015	318728.6653	343319
603	0.0667	0.9241	24263.9320	336085.9557	363685
604	0.0674	0.9287	23134.7949	318604.2546	343061
605	0.0673	0.9285	23108.2388	318680.9877	343209
606	0.0669	0.9241	24294.5201	335451.2757	363012
607	0.0673	0.9283	23066.7072	318134.9924	342713
608	0.0669	0.9282	22998.5586	319102.0746	343787
609	0.0666	0.9239	24166.3259	335336.4182	362959
610	0.0671	0.9284	23001.4299	318047.9555	342576
611	0.0670	0.9288	22955.7525	318192.5285	342592
612	0.0665	0.9243	24171.6828	335782.5828	363283
613	0.0675	0.9284	23063.8797	317062.6926	341533
614	0.0669	0.9284	22865.4522	317324.9058	341813
615	0.0671	0.9240	24281.4475	334554.8363	362067
616	0.0670	0.9281	22914.7690	317572.0667	342188
617	0.0671	0.9282	22929.3477	317289.8123	341842
618	0.0671	0.9240	24317.0902	334723.5851	362263
619	0.0669	0.9282	22864.1506	317180.8736	341719
620	0.0672	0.9286	22988.1642	317724.3296	342160
621	0.0669	0.9245	24176.3702	334288.2810	361606
622	0.0673	0.9283	22931.9019	316366.7713	340800
623	0.0677	0.9286	23068.3037	316561.8312	340918
624	0.0668	0.9241	24126.2818	333945.7504	361387
625	0.0674	0.9285	22993.1501	316756.1802	341154
626	0.0676	0.9287	23063.4036	316610.6229	340927
627	0.0668	0.9247	24140.3621	333990.1247	361171
628	0.0673	0.9280	22979.4431	316846.9225	341439
629	0.0678	0.9287	23099.3890	316621.0167	340914
630	0.0668	0.9236	24147.2963	333811.3681	361414
631	0.0671	0.9284	22854.2449	316123.5391	340519
632	0.0671	0.9281	22853.3129	315916.2306	340403
633	0.0669	0.9233	24049.3543	332149.0741	359739
634	0.0672	0.9284	22891.9050	316126.0615	340500
635	0.0668	0.9285	22716.1033	315517.5331	339813
636	0.0672	0.9243	24155.1889	332335.7007	359561
637	0.0674	0.9289	22855.3467	314811.8300	338900
638	0.0670	0.9279	22742.1224	314808.6894	339279
639	0.0667	0.9235	23991.5142	332203.8736	359739
640	0.0673	0.9282	22791.6465	314154.2593	338443
641	0.0674	0.9283	22783.6963	313789.2780	338035
642	0.0665	0.9246	23833.1922	331580.0759	358627
643	0.0676	0.9288	22915.0242	315037.4573	339201
644	0.0673	0.9283	22774.8233	314310.1120	338570
645	0.0668	0.9240	23949.1488	331045.3247	358272
646	0.0673	0.9276	22753.8875	313781.5798	338287
647	0.0671	0.9280	22732.4682	314285.9601	338677
648	0.0663	0.9239	23742.8738	330809.7592	358050
649	0.0668	0.9287	22598.8258	314078.8805	338181
650	0.0668	0.9281	22585.7111	313729.3193	338029
651	0.0658	0.9238	23497.8811	329999.3566	357215
652	0.0667	0.9283	22584.7180	314177.7147	338452
653	0.0670	0.9282	22642.1773	313588.0677	337855
654	0.0659	0.9238	23582.7145	330369.7601	357609
655	0.0667	0.9281	22578.6772	314010.4499	338325
656	0.0674	0.9277	22716.3266	312847.4426	337222
657	0.0663	0.9241	23616.5561	329227.0710	356254
658	0.0669	0.9281	22546.6478	312907.9114	337134
659	0.0671	0.9284	22645.9867	313441.9572	337619
660	0.0667	0.9244	23794.5328	329593.2889	356542
661	0.0670	0.9278	22629.5035	313339.8493	337733
662	0.0670	0.9279	22504.8087	311671.5260	335878
663	0.0661	0.9245	23607.9540	330071.5366	357030
664	0.0668	0.9283	22497.9444	312799.8484	336950
665	0.0667	0.9278	22414.2549	311899.7314	336167
666	0.0667	0.9239	23737.1201	328758.8493	355826
667	0.0666	0.9285	22385.9820	312212.5362	336246
668	0.0667	0.9282	22417.7796	311900.5298	336013
669	0.0662	0.9240	23583.0465	329043.6258	356126
670	0.0669	0.9281	22446.6674	311515.9717	335653
671	0.0670	0.9275	22532.0613	311969.5061	336340
672	0.0662	0.9234	23545.4367	328566.8120	355810
673	0.0671	0.9284	22515.8694	311571.0399	335606
674	0.0675	0.9277	22670.0614	311658.0001	335932
675	0.0661	0.9243	23449.0173	327735.6399	354582
676	0.0676	0.9278	22676.5638	311408.0331	335627
677	0.0665	0.9283	22334.6463	311796.9377	335871
678	0.0662	0.9243	23505.8556	328383.1155	355287
679	0.0668	0.9279	22412.9141	311349.3760	335539
680	0.0667	0.9282	22346.5463	310853.3930	334912
681	0.0669	0.9248	23649.9417	326972.0864	353549
682	0.0667	0.9282	22336.7108	310929.6197	334988
683	0.0669	0.9279	22355.7896	310219.0475	334314
684	0.0663	0.9242	23437.2516	326922.6192	353734
685	0.0666	0.9283	22387.4608	311922.0088	336021
686	0.0667	0.9280	22360.4464	311230.9171	335373
687	0.0664	0.9245	23479.6204	326916.6128	353600
688	0.0668	0.9284	22419.1073	311574.9446	335602
689	0.0672	0.9288	22524.3786	311428.1317	335304
690	0.0663	0.9237	23393.8712	325993.9398	352922
691	0.0674	0.9280	22538.9240	310408.9065	334479
692	0.0661	0.9282	22115.0666	310391.0100	334418
693	0.0659	0.9242	23194.0206	325542.8057	352224
694	0.0668	0.9281	22303.3138	309645.2355	333640
695	0.0670	0.9282	22410.3751	310486.3665	334516
696	0.0659	0.9241	23197.6468	325337.5138	352070
697	0.0664	0.9284	22187.5070	310090.4520	333993
698	0.0663	0.9281	22179.2058	310401.0836	334454
699	0.0661	0.9249	23231.0740	324921.5596	351305
700	0.0660	0.9284	22057.3937	310203.5760	334132
701	0.0669	0.9281	22301.4535	309457.1173	333434
702	0.0664	0.9240	23363.6990	324955.3875	351670
703	0.0668	0.9283	22273.3306	309449.7536	333361
704	0.0668	0.9287	22264.9777	309659.6473	333438
705	0.0662	0.9244	23283.5345	325067.5886	351654
706	0.0665	0.9284	22169.0981	309334.7378	333208
707	0.0666	0.9283	22243.9775	310186.1436	334132
708	0.0667	0.9246	23373.6502	324150.7021	350591
709	0.0668	0.9287	22234.9028	308975.6042	332689
710	0.0665	0.9290	22166.0109	309639.1755	333320
711	0.0665	0.9245	23298.2971	324027.4984	350483
712	0.0664	0.9285	22126.9342	309163.7025	332988
713	0.0668	0.9285	22222.9548	308744.1113	332522
714	0.0667	0.9247	23409.5601	324376.6565	350798
715	0.0674	0.9281	22393.1088	308461.8478	332346
716	0.0672	0.9289	22357.6421	309255.7109	332929
717	0.0662	0.9244	23151.9502	323538.1213	349984
718	0.0667	0.9282	22103.5132	307751.2444	331553
719	0.0664	0.9281	22104.9477	309071.1816	332998
720	0.0658	0.9243	22995.4788	323108.3448	349557
721	0.0670	0.9283	22171.3210	307294.6813	331040
722	0.0662	0.9278	22013.0530	308728.3969	332750
723	0.0664	0.9242	23149.2067	322145.4436	348558
724	0.0662	0.9288	21906.2347	307489.9504	331059
725	0.0669	0.9288	22208.8160	308419.8097	332074
726	0.0661	0.9249	23066.8938	322647.2197	348828
727	0.0670	0.9285	22181.0785	307436.8398	331109
728	0.0668	0.9287	22235.1717	309148.7414	332891
729	0.0662	0.9247	23079.1707	322380.5333	348647
730	0.0663	0.9277	22043.9573	308342.0864	332370
731	0.0669	0.9280	22220.0909	308293.8381	332201
732	0.0664	0.9243	23138.0643	321967.8095	348346
733	0.0672	0.9278	22255.4659	307450.7951	331371
734	0.0666	0.9283	21980.5286	306503.6996	330190
735	0.0662	0.9248	23091.8040	322497.4717	348735
736	0.0672	0.9284	22237.5790	307011.5329	330685
737	0.0667	0.9280	22082.0830	307143.9443	330957
738	0.0664	0.9248	23110.9601	321709.8453	347882
739	0.0670	0.9276	22183.9822	307296.5619	331278
740	0.0669	0.9281	22136.9120	307314.5721	331106
741	0.0663	0.9246	23033.0045	321234.7108	347417
742	0.0666	0.9274	22050.8500	306817.8519	330847
743	0.0667	0.9281	22088.2030	307168.8130	330956
744	0.0662	0.9243	22988.8033	321180.8099	347470
745	0.0668	0.9273	22075.0586	306513.1247	330544
746	0.0671	0.9283	22215.5473	307420.5233	331154
747	0.0664	0.9242	23039.1206	320710.2919	347027
748	0.0664	0.9279	21970.8269	307021.9886	330864
749	0.0669	0.9274	22187.6579	307460.3648	331526
750	0.0664	0.9245	22951.2780	319725.4963	345844
751	0.0663	0.9277	21910.3439	306388.5332	330280
752	0.0662	0.9282	21831.9494	306082.3938	329761
753	0.0659	0.9246	22803.3433	320181.4699	346290
754	0.0664	0.9281	21907.2912	306019.1069	329725
755	0.0665	0.9276	21942.0755	306047.3721	329938
756	0.0658	0.9238	22813.4767	320216.7713	346644
757	0.0662	0.9278	21877.9841	306408.1712	330255
758	0.0667	0.9277	22003.2001	306187.2657	330061
759	0.0664	0.9242	22984.0241	319700.4697	345940
760	0.0665	0.9277	21920.9061	305643.3804	329476
761	0.0667	0.9279	21953.9163	305523.8918	329273
762	0.0665	0.9239	22969.9346	319278.9474	345590
763	0.0668	0.9290	21956.0340	305477.6481	328819
764	0.0669	0.9286	22069.1454	306203.6183	329734
765	0.0657	0.9248	22685.2447	319406.9086	345387
766	0.0660	0.9281	21753.2902	305918.2086	329607
767	0.0665	0.9283	21841.7540	305081.2989	328653
768	0.0655	0.9250	22626.9090	319416.6568	345302
769	0.0658	0.9281	21630.8204	305197.2709	328837
770	0.0664	0.9282	21791.4868	304810.7104	328385
771	0.0657	0.9241	22640.3115	318421.2623	344565
772	0.0663	0.9283	21752.6391	304584.5524	328113
773	0.0665	0.9276	21851.0952	304853.0925	328633
774	0.0658	0.9250	22634.8792	318270.5649	344091
775	0.0667	0.9286	21977.9372	305961.9709	329478
776	0.0669	0.9287	21973.9535	305234.1373	328661
777	0.0654	0.9244	22497.6042	317765.5266	343759
778	0.0660	0.9286	21631.3858	304514.8016	327934
779	0.0665	0.9279	21806.6027	304215.8562	327866
780	0.0657	0.9250	22617.2539	318398.7506	344212
781	0.0663	0.9280	21726.2189	303883.6676	327472
782	0.0667	0.9282	21865.7138	304451.6796	328012
783	0.0655	0.9242	22533.0078	317813.9336	343865
784	0.0665	0.9272	21754.0603	303118.6093	326901
785	0.0666	0.9282	21785.1172	303757.4490	327261
786	0.0661	0.9244	22616.9602	316461.0793	342334
787	0.0666	0.9280	21781.0465	303567.7445	327120
788	0.0667	0.9279	21772.3036	303021.5551	326569
789	0.0656	0.9246	22486.7481	316864.2376	342699
790	0.0658	0.9278	21502.0300	303281.1995	326878
791	0.0662	0.9284	21663.4434	303673.0030	327076
792	0.0661	0.9241	22625.7045	316328.7779	342296
793	0.0673	0.9280	22041.8207	303929.9920	327510
794	0.0659	0.9279	21574.6539	303621.2471	327223
795	0.0658	0.9244	22533.3683	316362.4759	342243
796	0.0660	0.9275	21609.0739	303696.8604	327421
797	0.0664	0.9280	21719.6344	303343.5336	326889
798	0.0657	0.9245	22560.3992	317520.0435	343443
799	0.0661	0.9285	21657.7420	304052.7765	327477
800	0.0662	0.9278	21672.1484	303519.9261	327130
801	0.0661	0.9251	22631.9798	316708.3537	342341
802	0.0662	0.9284	21599.2696	302901.8031	326271
803	0.0664	0.9284	21719.0669	303580.2086	327003
804	0.0663	0.9244	22708.9404	316632.2004	342537
805	0.0664	0.9277	21699.6926	303312.5162	326936
806	0.0665	0.9281	21767.7576	303641.5725	327176
807	0.0661	0.9244	22593.9303	315810.9362	341634
808	0.0661	0.9289	21546.5427	303001.3851	326201
809	0.0666	0.9280	21741.8531	303030.3349	326549
810	0.0661	0.9252	22652.1779	317204.7790	342848
811	0.0661	0.9289	21628.4455	303975.5206	327229
812	0.0660	0.9279	21543.9541	302767.1775	326277
813	0.0657	0.9244	22394.2033	315264.4627	341041
814	0.0672	0.9282	21925.0493	302754.5282	326159
815	0.0660	0.9279	21467.5757	302025.8240	325481
816	0.0659	0.9247	22439.9464	315083.5592	340725
817	0.0664	0.9276	21671.8185	302587.6979	326199
818	0.0662	0.9277	21552.4295	302197.1375	325734
819	0.0665	0.9245	22678.2528	315347.7733	341088
820	0.0661	0.9282	21528.0684	302383.8351	325764
821	0.0664	0.9279	21665.3072	302849.9953	326377
822	0.0656	0.9247	22290.0337	314317.1113	339912
823	0.0663	0.9284	21564.6381	301953.6655	325252
824	0.0662	0.9281	21579.8925	302370.0126	325792
825	0.0658	0.9247	22371.3441	314542.4856	340141
826	0.0663	0.9280	21584.0273	301981.2888	325417
827	0.0664	0.9278	21550.6659	301293.8321	324746
828	0.0657	0.9242	22295.4637	313411.3936	339122
829	0.0665	0.9281	21618.8511	301621.3693	324987
830	0.0658	0.9274	21379.3251	301363.2465	324956
831	0.0654	0.9247	22247.1355	314424.5426	340023
832	0.0666	0.9273	21627.0282	300942.0331	324524
833	0.0660	0.9282	21420.2326	301063.6070	324355
834	0.0649	0.9248	22021.9650	313867.0775	339378
835	0.0657	0.9282	21357.5366	301722.7981	325064
836	0.0663	0.9280	21533.5694	301519.9455	324913
837	0.0656	0.9245	22306.8919	314294.8435	339944
838	0.0660	0.9284	21378.5974	300701.2432	323884
839	0.0659	0.9281	21348.5419	300767.2950	324064
840	0.0657	0.9244	22291.7004	313581.9404	339229
841	0.0665	0.9281	21627.3931	301630.4923	324994
842	0.0664	0.9277	21562.2725	301471.6925	324963
843	0.0656	0.9244	22255.6213	313431.7892	339076
844	0.0664	0.9274	21518.3167	300743.7086	324275
845	0.0659	0.9275	21392.3271	301083.2654	324633
846	0.0658	0.9247	22353.2699	313976.9278	339544
847	0.0664	0.9284	21488.6167	300497.3574	323674
848	0.0660	0.9280	21388.8355	300695.5625	324031
849	0.0656	0.9246	22216.1329	312881.4837	338410
850	0.0657	0.9278	21296.7330	300591.0911	323977
851	0.0659	0.9281	21344.4646	300674.5693	323954
852	0.0658	0.9246	22248.8505	312617.3833	338119
853	0.0659	0.9275	21371.0542	300699.2182	324211
854	0.0661	0.9273	21345.0123	299605.4032	323098
855	0.0659	0.9244	22250.2496	312308.2739	337839
856	0.0662	0.9279	21415.3381	299956.2080	323264
857	0.0655	0.9274	21151.2825	299558.4131	323018
858	0.0656	0.9244	22129.8778	311817.2642	337314
859	0.0664	0.9275	21521.0248	300494.3469	323986
860	0.0662	0.9282	21416.9552	300165.8022	323383
861	0.0660	0.9250	22299.3826	312421.1093	337761
862	0.0664	0.9276	21488.1726	300236.1160	323660
863	0.0660	0.9278	21364.1470	300549.0878	323940
864	0.0652	0.9253	21999.9370	312457.6997	337667
865	0.0665	0.9282	21507.9857	300049.7427	323262
866	0.0667	0.9277	21530.3755	299328.5214	322663
867	0.0653	0.9242	21998.7158	311520.9097	337053
868	0.0663	0.9274	21390.8163	299247.5190	322676
869	0.0665	0.9273	21530.0790	300320.5307	323869
870	0.0657	0.9246	22062.3002	310418.4638	335736
871	0.0659	0.9270	21286.1809	299378.5843	322938
872	0.0659	0.9278	21315.4029	300109.1168	323480
873	0.0657	0.9241	22150.6525	311369.0643	336948
874	0.0660	0.9281	21290.8368	299450.2889	322656
875	0.0666	0.9279	21471.9490	299048.1619	322299
876	0.0656	0.9254	22046.6034	311076.2550	336158
877	0.0661	0.9274	21250.6124	298097.5422	321450
878	0.0664	0.9278	21465.4902	300020.0310	323367
879	0.0653	0.9236	21885.1511	309650.4942	335247
880	0.0662	0.9284	21314.5083	299116.5882	322199
881	0.0662	0.9280	21301.6823	298679.5125	321839
882	0.0656	0.9249	22074.9947	311261.3864	336528
883	0.0663	0.9280	21380.0135	299350.5609	322573
884	0.0665	0.9281	21435.1867	299336.9118	322521
885	0.0655	0.9249	22049.9290	311426.5401	336699
886	0.0656	0.9274	21093.8688	298117.5593	321468
887	0.0663	0.9277	21403.6200	299342.5007	322666
888	0.0655	0.9245	21952.4514	309744.1510	335035
889	0.0661	0.9277	21300.5350	298826.4803	322114
890	0.0658	0.9275	21156.7807	298186.0104	321494
891	0.0652	0.9242	21783.3429	308974.3572	334332
892	0.0660	0.9270	21211.0806	298129.6234	321598
893	0.0662	0.9278	21285.9235	298257.7733	321485
894	0.0654	0.9249	21925.7859	310151.0845	335333
895	0.0659	0.9281	21218.5429	298922.4873	322086
896	0.0660	0.9279	21225.1515	298209.6935	321396
897	0.0659	0.9248	22042.2582	309297.8728	334449
898	0.0660	0.9278	21221.2345	298202.3804	321420
899	0.0665	0.9271	21372.4135	297830.4258	321260
900	0.0661	0.9248	22158.0007	310003.8396	335200
901	0.0664	0.9282	21343.4122	298499.9559	321591
902	0.0661	0.9283	21207.9776	297951.5505	320966
903	0.0662	0.9254	22124.8053	309331.3217	334267
904	0.0662	0.9281	21252.7955	297752.1221	320833
905	0.0661	0.9278	21201.0776	297735.5497	320892
906	0.0657	0.9245	21965.8214	308889.9209	334108
907	0.0659	0.9274	21138.1075	297472.9319	320767
908	0.0658	0.9276	21099.4727	297267.9849	320453
909	0.0658	0.9252	22023.8225	309650.0324	334700
910	0.0665	0.9277	21330.0635	297588.2589	320782
911	0.0659	0.9274	21135.6537	297600.6119	320911
912	0.0659	0.9246	22016.9508	308834.4836	334032
913	0.0664	0.9279	21260.1423	297091.1773	320167
914	0.0663	0.9275	21284.9487	297893.8055	321166
915	0.0653	0.9245	21814.3518	308732.0360	333961
916	0.0661	0.9281	21191.4826	297453.8630	320503
917	0.0659	0.9270	21079.9009	296379.1434	319719
918	0.0662	0.9253	22059.2385	308377.2435	333270
919	0.0658	0.9281	21153.5059	298236.1537	321326
920	0.0665	0.9280	21342.2945	297909.9844	321030
921	0.0658	0.9248	21977.1936	308828.3523	333935
922	0.0662	0.9279	21186.9124	296964.4966	320026
923	0.0658	0.9284	21140.2192	298086.8975	321062
924	0.0657	0.9245	21875.1902	307759.7708	332909
925	0.0661	0.9278	21150.2226	296909.9834	320002
926	0.0657	0.9278	20970.4192	296305.5914	319350
927	0.0661	0.9250	22019.1713	308026.3695	333015
928	0.0659	0.9278	21115.6791	297504.0836	320651
929	0.0660	0.9276	21122.6745	296762.8322	319931
930	0.0665	0.9243	22139.7795	307669.3389	332858
931	0.0661	0.9281	21153.2361	297106.3330	320125
932	0.0662	0.9276	21235.9362	297567.1738	320794
933	0.0657	0.9249	21812.9837	307322.0948	332259
934	0.0657	0.9284	20990.6864	296707.2820	319593
935	0.0663	0.9281	21164.6822	296242.7314	319192
936	0.0659	0.9253	21891.5585	307318.9907	332117
937	0.0661	0.9280	21127.2996	296513.8740	319533
938	0.0658	0.9278	21015.4216	296145.7911	319182
939	0.0656	0.9245	21782.8840	306972.2371	332059
940	0.0662	0.9279	21208.0399	297064.5388	320158
941	0.0655	0.9282	20842.6760	295579.5493	318450
942	0.0657	0.9249	21857.9589	307857.8966	332840
943	0.0659	0.9278	21081.5748	296602.4600	319669
944	0.0662	0.9274	21212.1484	297090.1545	320355
945	0.0653	0.9245	21643.3227	306415.6250	331439
946	0.0658	0.9285	21045.1953	296774.3625	319636
947	0.0660	0.9281	21103.2008	296981.3254	319987
948	0.0652	0.9247	21662.1656	307308.5857	332329
949	0.0660	0.9278	21042.9187	295886.0328	318915
950	0.0660	0.9278	21010.8018	295488.3704	318485
951	0.0656	0.9251	21752.2000	306757.1431	331588
952	0.0660	0.9283	21048.4928	296139.4051	319028
953	0.0662	0.9281	21084.4813	295688.2558	318607
954	0.0655	0.9252	21685.2524	306446.9478	331219
955	0.0661	0.9275	21110.9752	296151.4802	319286
956	0.0660	0.9279	21052.7827	296067.1504	319072
957	0.0655	0.9246	21674.6533	306082.1371	331054
958	0.0662	0.9274	21102.0128	295786.2789	318926
959	0.0659	0.9278	21035.5352	295992.2363	319040
960	0.0652	0.9250	21571.6375	306236.5375	331064
961	0.0660	0.9277	20964.7717	294650.6004	317612
962	0.0659	0.9276	20965.2113	295248.4203	318287
963	0.0656	0.9249	21709.9253	306052.2466	330894
964	0.0655	0.9275	20845.0561	295210.6096	318272
965	0.0649	0.9283	20608.9919	294819.5691	317601
966	0.0651	0.9250	21532.9132	305877.6105	330683
967	0.0662	0.9271	21109.8296	295516.7847	318764
968	0.0656	0.9275	20932.6020	295855.9510	318976
969	0.0654	0.9252	21601.6760	305592.4207	330286
970	0.0659	0.9276	20968.1617	295056.8931	318077
971	0.0661	0.9276	20992.8157	294592.7131	317600
972	0.0652	0.9253	21574.0638	306023.3276	330738
973	0.0658	0.9276	20974.5192	295523.9618	318574
974	0.0657	0.9277	20868.9243	294677.1650	317654
975	0.0654	0.9248	21633.9071	305934.1255	330796
976	0.0654	0.9278	20832.5873	295539.9219	318542
977	0.0659	0.9277	20999.5520	295624.5476	318669
978	0.0656	0.9256	21576.4084	304555.9471	329045
979	0.0663	0.9276	21099.5385	295090.0208	318124
980	0.0664	0.9275	21124.0330	294989.1620	318031
981	0.0664	0.9249	21847.4553	304413.4483	329114
982	0.0660	0.9268	21002.2066	294843.4252	318120
983	0.0659	0.9274	20953.8972	294934.5628	318008
984	0.0661	0.9258	21811.6833	305667.7101	330151
985	0.0657	0.9279	20898.4127	294931.2527	317847
986	0.0666	0.9280	21234.7119	295896.9239	318849
987	0.0653	0.9251	21482.7361	304459.5615	329104
988	0.0660	0.9282	20925.1497	294325.0505	317080
989	0.0652	0.9272	20784.8249	295415.5178	318601
990	0.0655	0.9248	21578.5064	304560.4035	329320
991	0.0653	0.9281	20789.8233	295288.3368	318180
992	0.0660	0.9283	21004.7235	295397.9131	318224
993	0.0658	0.9252	21672.8425	304808.1039	329440
994	0.0666	0.9275	21093.9770	293681.3057	316641
995	0.0659	0.9282	20892.8286	294445.5072	317228
996	0.0657	0.9245	21631.0637	304509.5229	329391
997	0.0660	0.9274	20908.7608	293901.9535	316914
998	0.0665	0.9279	21137.7935	294904.4506	317812
999	0.0654	0.9248	21490.0666	303938.6577	328639
1000	0.0657	0.9271	20828.7399	293779.0825	316885
1001	0.0658	0.9277	20884.4005	294327.0313	317260
1002	0.0652	0.9246	21456.3643	304315.2805	329129
1003	0.0662	0.9278	20979.0957	293856.4783	316725
1004	0.0657	0.9272	20809.8643	293463.0346	316518
1005	0.0657	0.9243	21576.3788	303518.2540	328393
1006	0.0662	0.9277	20888.9784	292742.0384	315540
1007	0.0658	0.9274	20846.3024	293803.3047	316788
1008	0.0653	0.9248	21417.3921	303386.8493	328067
1009	0.0658	0.9277	20802.0260	293378.7206	316254
1010	0.0657	0.9268	20781.9644	293203.3941	316374
1011	0.0654	0.9247	21490.8971	303756.9564	328477
1012	0.0657	0.9277	20735.7337	293022.7608	315844
1013	0.0656	0.9278	20766.0034	293627.6923	316464
1014	0.0657	0.9254	21548.6333	303538.1316	328020
1015	0.0660	0.9274	20887.4431	293702.7524	316696
1016	0.0658	0.9279	20801.3964	293380.5936	316178
1017	0.0649	0.9254	21300.0620	303577.8313	328049
1018	0.0662	0.9275	20961.8806	293800.2692	316780
1019	0.0660	0.9274	20853.9871	293129.1766	316066
1020	0.0661	0.9250	21622.4950	302675.3271	327216
1021	0.0664	0.9282	21031.6075	293880.0391	316617
1022	0.0657	0.9265	20803.3083	293386.6162	316662
1023	0.0659	0.9251	21562.9858	302844.4025	327364
1024	0.0658	0.9278	20797.6797	293116.9447	315930
1025	0.0656	0.9269	20729.1578	292984.0231	316100
1026	0.0657	0.9251	21539.2487	303358.3434	327917
1027	0.0656	0.9279	20649.8407	292084.1118	314766
1028	0.0662	0.9281	20845.0457	292298.6014	314940
1029	0.0660	0.9250	21520.4895	301502.1027	325960
1030	0.0656	0.9275	20757.1509	293287.5135	316197
1031	0.0662	0.9281	20926.7780	293430.8926	316160
1032	0.0650	0.9253	21248.7593	302546.3613	326971
1033	0.0661	0.9268	20875.8792	292737.3153	315853
1034	0.0656	0.9276	20696.4680	292854.1271	315701
1035	0.0654	0.9249	21330.3523	301707.4372	326200
1036	0.0659	0.9275	20819.6401	293181.1427	316097
1037	0.0663	0.9275	20923.8151	292531.9789	315399
1038	0.0656	0.9251	21418.8013	302230.7779	326699
1039	0.0658	0.9275	20707.0251	291742.4942	314562
1040	0.0658	0.9275	20789.5618	292993.2647	315890
1041	0.0652	0.9254	21348.5330	302847.3569	327257
1042	0.0656	0.9279	20768.8284	293563.1272	316385
1043	0.0656	0.9276	20751.0784	293445.7803	316334
1044	0.0655	0.9252	21368.4814	301933.3082	326354
1045	0.0657	0.9278	20690.7668	292220.0969	314953
1046	0.0653	0.9274	20585.2444	292411.4512	315316
1047	0.0654	0.9250	21377.3934	302345.5826	326867
1048	0.0655	0.9274	20620.0588	292077.7862	314940
1049	0.0662	0.9276	20763.3074	291084.8311	313803
1050	0.0651	0.9253	21289.6384	302409.7365	326806
1051	0.0653	0.9276	20557.8823	292049.3396	314840
1052	0.0657	0.9278	20727.9495	292921.0610	315699
1053	0.0655	0.9255	21318.9388	301052.4828	325291
1054	0.0661	0.9277	20832.5278	292333.4531	315102
1055	0.0655	0.9275	20623.3349	292002.9993	314831
1056	0.0650	0.9256	21162.4452	301527.6363	325773
1057	0.0652	0.9273	20487.9053	291473.1650	314324
1058	0.0656	0.9276	20658.0165	292287.6973	315110
1059	0.0653	0.9257	21278.8258	301551.8928	325740
1060	0.0661	0.9275	20835.0918	292190.4497	315034
1061	0.0656	0.9276	20608.2166	291624.0785	314371
1062	0.0653	0.9254	21339.7177	302271.8217	326644
1063	0.0653	0.9278	20561.8808	292153.9762	314905
1064	0.0655	0.9271	20587.1265	291328.0386	314230
1065	0.0652	0.9246	21153.2833	299851.2127	324310
1066	0.0658	0.9280	20756.5263	292637.0112	315350
1067	0.0653	0.9280	20508.4429	291628.4648	314255
1068	0.0658	0.9255	21339.7142	300255.6979	324434
1069	0.0655	0.9267	20625.0334	291979.6601	315086
1070	0.0655	0.9272	20556.9279	290990.5726	313836
1071	0.0655	0.9244	21236.4863	299673.3312	324175
1072	0.0662	0.9271	20803.4611	291319.5015	314229
1073	0.0653	0.9278	20526.0472	291765.0105	314486
1074	0.0656	0.9252	21266.3756	299997.1439	324259
1075	0.0660	0.9273	20731.7170	291111.5082	313921
1076	0.0653	0.9277	20513.4220	291607.6969	314324
1077	0.0653	0.9247	21241.2003	300680.3271	325154
1078	0.0657	0.9274	20631.4756	291197.5947	314003
1079	0.0654	0.9273	20549.4349	291326.0056	314155
1080	0.0652	0.9254	21186.3392	300729.5459	324973
1081	0.0657	0.9272	20611.5088	290920.6962	313772
1082	0.0654	0.9277	20527.4058	291082.5121	313767
1083	0.0655	0.9255	21209.0017	299813.2560	323937
1084	0.0662	0.9277	20759.3735	291107.4301	313806
1085	0.0654	0.9274	20486.5883	290339.0802	313058
1086	0.0653	0.9253	21116.4150	299129.5958	323281
1087	0.0656	0.9274	20603.8858	291301.6270	314101
1088	0.0659	0.9274	20659.4214	290763.3969	313509
1089	0.0651	0.9249	21043.3055	298888.4220	323163
1090	0.0657	0.9275	20612.4238	290961.3966	313689
1091	0.0655	0.9273	20505.1969	290092.0089	312841
1092	0.0654	0.9254	21141.8779	299323.4149	323456
1093	0.0662	0.9282	20814.7483	291638.6043	314204
1094	0.0659	0.9273	20640.2004	290614.7278	313394
1095	0.0654	0.9255	21164.5696	299563.9935	323675
1096	0.0658	0.9272	20648.8770	291172.7780	314023
1097	0.0651	0.9272	20441.3753	290998.0300	313857
1098	0.0650	0.9252	20990.5294	298899.4153	323052
1099	0.0654	0.9277	20537.4488	291168.8094	313847
1100	0.0656	0.9275	20532.2486	290131.0897	312820
1101	0.0654	0.9256	21137.5625	299361.4396	323432
1102	0.0654	0.9267	20469.5728	289967.7274	312908
1103	0.0653	0.9274	20423.5937	290180.1168	312887
1104	0.0653	0.9256	21081.3372	298692.3374	322711
1105	0.0653	0.9273	20519.5530	291305.5821	314134
1106	0.0650	0.9275	20327.2655	289914.1361	312570
1107	0.0653	0.9252	21076.3833	298524.8978	322676
1108	0.0657	0.9275	20585.0913	290800.3679	313537
1109	0.0657	0.9274	20546.9721	290182.2174	312902
1110	0.0649	0.9252	20939.3947	298547.8634	322698
1111	0.0653	0.9273	20457.7044	290324.2952	313095
1112	0.0657	0.9275	20540.1023	289963.9117	312641
1113	0.0655	0.9249	21086.2255	297971.1830	322158
1114	0.0652	0.9273	20356.3336	289416.1227	312111
1115	0.0658	0.9271	20490.9298	288889.1154	311617
1116	0.0654	0.9254	21038.3867	297896.5412	321898
1117	0.0657	0.9273	20599.2803	290766.3037	313549
1118	0.0654	0.9275	20454.9303	289953.4763	312616
1119	0.0656	0.9252	21103.8563	297672.3478	321738
1120	0.0651	0.9271	20382.1522	290180.4091	312998
1121	0.0661	0.9281	20625.3574	289494.2614	311931
1122	0.0649	0.9251	20877.7839	297546.1860	321632
1123	0.0654	0.9280	20430.9373	290070.3190	312572
1124	0.0652	0.9278	20363.1603	289698.6009	312239
1125	0.0648	0.9253	20841.5157	297568.5639	321605
1126	0.0649	0.9267	20239.1483	289064.7426	311913
1127	0.0654	0.9277	20390.3691	289134.4842	311683
1128	0.0651	0.9248	20967.6888	297638.4543	321851
1129	0.0656	0.9273	20436.8188	288667.7249	311306
1130	0.0655	0.9275	20352.6400	288289.1379	310817
1131	0.0654	0.9254	20983.1810	296892.3354	320829
1132	0.0656	0.9277	20516.9877	289991.2749	312596
1133	0.0659	0.9274	20564.6746	289228.6776	311861
1134	0.0654	0.9254	21011.4865	297226.1202	321197
1135	0.0658	0.9278	20583.9000	290465.2005	313058
1136	0.0654	0.9278	20387.1701	289337.2305	311838
1137	0.0655	0.9256	21113.4268	298152.6324	322129
1138	0.0653	0.9274	20330.7631	288873.4992	311491
1139	0.0656	0.9274	20458.2280	289361.8146	312016
1140	0.0660	0.9251	21173.9235	296953.4123	320988
1141	0.0659	0.9269	20609.3884	289974.2489	312855
1142	0.0657	0.9275	20512.5309	289395.3174	312027
1143	0.0651	0.9255	20900.3648	297277.9316	321200
1144	0.0659	0.9273	20496.4326	288598.2245	311220
1145	0.0653	0.9278	20321.8959	288908.5267	311395
1146	0.0652	0.9240	20930.6551	296696.6636	321106
1147	0.0655	0.9274	20403.5615	288904.0960	311509
1148	0.0659	0.9273	20489.5299	288464.7503	311075
1149	0.0649	0.9247	20870.0228	297274.9775	321493
1150	0.0656	0.9277	20441.6819	289240.0818	311782
1151	0.0656	0.9273	20448.2619	288969.5834	311618
1152	0.0654	0.9248	20995.7510	296927.2945	321085
1153	0.0656	0.9273	20384.4479	288218.1081	310831
1154	0.0654	0.9277	20338.5247	288537.0442	311013
1155	0.0646	0.9246	20736.4547	296740.2805	320941
1156	0.0658	0.9269	20420.8119	287510.7496	310198
1157	0.0658	0.9271	20456.7903	288178.6293	310827
1158	0.0654	0.9257	20889.8098	295885.8935	319634
1159	0.0653	0.9268	20304.7601	288349.5650	311110
1160	0.0659	0.9273	20517.0974	288606.7481	311250
1161	0.0647	0.9254	20689.5180	295827.7049	319672
1162	0.0654	0.9275	20304.3959	288061.7835	310571
1163	0.0655	0.9274	20278.6325	287312.6577	309815
1164	0.0652	0.9256	20862.3303	296147.3982	319959
1165	0.0658	0.9277	20449.3872	288450.5725	310924
1166	0.0653	0.9267	20211.1698	286614.4544	309295
1167	0.0653	0.9244	20844.1923	294852.4621	318963
1168	0.0661	0.9277	20450.3345	286927.7197	309289
1169	0.0655	0.9271	20318.9071	287621.4487	310254
1170	0.0653	0.9248	20865.8603	295587.0815	319633
1171	0.0657	0.9274	20436.7523	288504.3911	311089
1172	0.0659	0.9273	20385.8319	287013.4114	309512
1173	0.0656	0.9256	20976.9550	296093.3878	319908
1174	0.0649	0.9272	20099.5673	287374.0639	309931
1175	0.0658	0.9274	20396.2415	287681.7163	310201
1176	0.0650	0.9255	20710.2663	294716.0082	318429
1177	0.0654	0.9278	20288.9272	287613.4316	310004
1178	0.0659	0.9272	20414.9673	287037.2006	309581
1179	0.0649	0.9252	20679.9868	294671.6685	318509
1180	0.0656	0.9271	20356.9919	287846.8841	310482
1181	0.0653	0.9271	20259.4806	287581.7736	310199
1182	0.0650	0.9250	20725.1164	295072.5137	318981
1183	0.0653	0.9275	20187.2828	286543.1511	308947
1184	0.0653	0.9272	20247.0571	287623.2507	310197
1185	0.0648	0.9251	20673.3099	295329.0140	319240
1186	0.0654	0.9269	20211.3205	286575.9253	309189
1187	0.0654	0.9271	20197.6557	286509.0057	309039
1188	0.0645	0.9252	20576.6890	295054.6686	318924
1189	0.0653	0.9277	20191.7055	286875.1947	309240
1190	0.0652	0.9269	20198.3784	287025.1778	309652
1191	0.0650	0.9259	20694.5824	294989.1391	318607
1192	0.0653	0.9275	20190.9349	286765.9539	309189
1193	0.0652	0.9278	20120.6314	286153.1999	308418
1194	0.0648	0.9257	20555.7298	293634.7168	317188
1195	0.0653	0.9277	20178.2737	286563.8526	308900
1196	0.0654	0.9276	20219.4488	286911.8307	309305
1197	0.0649	0.9252	20629.8842	293866.2752	317635
1198	0.0655	0.9273	20205.0930	286242.2783	308692
1199	0.0654	0.9274	20242.6056	286983.2735	309455
1200	0.0646	0.9258	20548.3882	294349.6934	317950
1201	0.0654	0.9277	20179.6305	286205.0053	308512
1202	0.0654	0.9274	20213.4591	286590.3573	309027
1203	0.0651	0.9253	20658.8280	293626.1985	317318
1204	0.0652	0.9280	20084.9641	285811.8360	308003
1205	0.0658	0.9271	20297.8720	285981.3614	308472
1206	0.0652	0.9254	20717.1219	294063.2175	317772
1207	0.0654	0.9282	20190.0275	286496.0402	308642
1208	0.0649	0.9271	20002.8626	285771.6937	308241
1209	0.0651	0.9258	20573.6854	292539.0074	316000
1210	0.0654	0.9280	20138.5560	285835.7659	308028
1211	0.0648	0.9273	19988.9197	286005.8621	308429
1212	0.0653	0.9251	20685.4970	293051.5856	316782
1213	0.0660	0.9276	20338.6898	286039.3589	308379
1214	0.0651	0.9275	20083.2563	286129.1285	308489
1215	0.0650	0.9252	20592.4037	293046.4756	316744
1216	0.0656	0.9277	20192.3912	285740.6053	307994
1217	0.0658	0.9276	20324.0334	286430.2911	308770
1218	0.0652	0.9253	20625.7600	292852.4228	316480
1219	0.0652	0.9268	20128.6463	285993.6855	308598
1220	0.0656	0.9267	20207.8350	285405.2528	307993
1221	0.0656	0.9250	20789.2331	293090.6626	316866
1222	0.0655	0.9269	20160.4322	285373.3103	307864
1223	0.0653	0.9269	20185.0186	286333.0605	308919
1224	0.0653	0.9257	20656.7525	292699.5284	316195
1225	0.0648	0.9278	19929.5070	285358.7361	307579
1226	0.0657	0.9270	20249.1118	285641.0824	308126
1227	0.0651	0.9254	20609.7172	292876.4781	316497
1228	0.0649	0.9279	19963.2878	285424.5462	307609
1229	0.0657	0.9281	20242.8360	286151.0715	308305
1230	0.0650	0.9258	20533.8812	292325.2731	315745
1231	0.0649	0.9273	19928.8044	284685.7864	307001
1232	0.0654	0.9276	20152.0082	285763.6773	308065
1233	0.0648	0.9247	20492.2527	292619.5333	316454
1234	0.0652	0.9278	20097.0842	285819.5109	308063
1235	0.0653	0.9273	20076.1529	284879.0852	307219
1236	0.0649	0.9255	20533.9885	292750.7519	316329
1237	0.0655	0.9272	20171.8103	285380.1246	307775
1238	0.0652	0.9279	20025.8740	285127.8992	307275
1239	0.0648	0.9251	20437.7380	291850.0018	315485
1240	0.0655	0.9276	20113.3480	284798.4186	307026
1241	0.0648	0.9276	19884.2256	284786.4031	307011
1242	0.0651	0.9253	20542.9079	292100.4045	315697
1243	0.0654	0.9277	20095.7022	284989.1678	307208
1244	0.0654	0.9276	20096.3479	284982.5390	307221
1245	0.0658	0.9252	20771.6702	291886.4357	315489
1246	0.0651	0.9275	19993.5552	284874.8284	307144
1247	0.0653	0.9278	20061.4148	284854.8093	307009
1248	0.0646	0.9253	20335.5486	291450.0878	314991
1249	0.0654	0.9274	20076.4399	284491.4347	306758
1250	0.0655	0.9279	20144.1049	285492.2161	307689
1251	0.0647	0.9256	20416.6495	292009.9720	315493
1252	0.0650	0.9280	19938.1734	284867.0783	306974
1253	0.0652	0.9273	20015.8028	284706.2206	307013
1254	0.0651	0.9255	20527.3157	291630.3647	315109
1255	0.0648	0.9270	19826.5169	283683.7425	306011
1256	0.0657	0.9265	20169.2190	284325.9178	306878
1257	0.0654	0.9258	20616.6648	291752.3137	315122
1258	0.0654	0.9276	20071.4877	284670.9355	306875
1259	0.0654	0.9274	20097.4895	285196.3576	307525
1260	0.0651	0.9254	20513.5599	291398.6467	314886
1261	0.0655	0.9276	20045.7926	283850.5178	305998
1262	0.0652	0.9270	20011.5378	284437.8625	306842
1263	0.0644	0.9255	20264.4280	291199.5606	314637
1264	0.0651	0.9270	19994.1787	284716.7541	307144
1265	0.0652	0.9276	19979.0496	284248.9901	306435
1266	0.0647	0.9252	20354.3352	291235.3097	314787
1267	0.0654	0.9276	20044.0588	284091.8020	306251
1268	0.0657	0.9272	20142.4933	284349.2958	306663
1269	0.0646	0.9250	20273.4469	290320.2815	313843
1270	0.0657	0.9278	20106.1343	283880.0016	305979
1271	0.0653	0.9271	20057.4618	284663.5948	307041
1272	0.0651	0.9251	20493.4892	291376.6139	314978
1273	0.0654	0.9277	20022.3685	284069.6933	306221
1274	0.0654	0.9276	20044.8126	284244.8592	306442
1275	0.0644	0.9257	20203.3234	290524.6740	313839
1276	0.0653	0.9272	19949.2087	283107.9128	305326
1277	0.0654	0.9273	20050.0513	284336.5489	306626
1278	0.0656	0.9249	20622.9076	290866.2620	314500
1279	0.0654	0.9274	19979.8513	283345.1112	305540
1280	0.0651	0.9269	19964.1245	284146.4511	306559
1281	0.0651	0.9257	20455.8731	290696.3645	314015
1282	0.0651	0.9272	19943.3701	283835.6226	306116
1283	0.0646	0.9268	19719.6209	282946.1163	305290
1284	0.0646	0.9254	20229.4796	289973.4164	313339
1285	0.0649	0.9271	19779.8278	282496.1812	304716
1286	0.0654	0.9273	19961.8543	282943.6287	305110
1287	0.0651	0.9255	20455.2146	290591.5083	313990
1288	0.0653	0.9280	19960.3908	283573.1274	305577
1289	0.0652	0.9274	19967.2429	284181.5314	306419
1290	0.0653	0.9252	20480.5255	290395.4809	313875
1291	0.0653	0.9276	19975.8745	283956.8676	306107
1292	0.0647	0.9277	19768.2543	283275.0738	305340
1293	0.0650	0.9258	20395.9098	290424.9408	313691
1294	0.0654	0.9276	19964.1390	283101.7541	305214
1295	0.0654	0.9274	20030.5622	284235.3512	306489
1296	0.0653	0.9253	20469.8487	289907.1499	313319
1297	0.0653	0.9278	19916.3969	283092.4204	305135
1298	0.0651	0.9270	19885.8885	283064.3928	305358
1299	0.0647	0.9250	20254.8438	289415.6129	312893
1300	0.0650	0.9285	19872.1356	284064.3649	305926
1301	0.0652	0.9270	19879.0418	282761.5341	305024
1302	0.0649	0.9253	20419.5094	291176.7563	314699
1303	0.0651	0.9274	19926.9953	284073.4621	306297
1304	0.0658	0.9272	20044.1211	282542.6176	304714
1305	0.0647	0.9252	20283.4121	289943.7815	313373
1306	0.0651	0.9273	19857.9346	282707.5994	304857
1307	0.0650	0.9270	19858.3676	283176.1861	305462
1308	0.0654	0.9251	20484.1792	289811.3351	313262
1309	0.0653	0.9277	19947.0778	283331.2427	305402
1310	0.0653	0.9273	19923.4670	282995.7445	305193
1311	0.0649	0.9261	20333.3973	290102.8801	313262
1312	0.0649	0.9275	19826.9633	283151.8248	305286
1313	0.0655	0.9271	19983.7297	283054.4537	305316
1314	0.0648	0.9252	20255.7700	289437.3491	312823
1315	0.0657	0.9274	19989.5520	281961.4381	304049
1316	0.0650	0.9272	19848.2316	283321.0973	305556
1317	0.0649	0.9253	20295.5056	289337.2103	312683
1318	0.0656	0.9272	20004.2723	282785.1290	305000
1319	0.0653	0.9272	19906.9701	282830.1066	305036
1320	0.0651	0.9254	20350.4403	289323.7270	312657
1321	0.0651	0.9278	19842.7245	282722.4118	304708
1322	0.0649	0.9282	19743.7003	282294.1019	304131
1323	0.0651	0.9255	20337.8175	289069.0195	312329
1324	0.0653	0.9282	19944.0683	283432.6390	305369
1325	0.0651	0.9273	19816.7464	282213.1146	304344
1326	0.0649	0.9248	20304.2468	289236.1014	312742
1327	0.0652	0.9276	19885.0832	282861.1160	304927
1328	0.0648	0.9282	19783.5836	283519.4673	305449
1329	0.0642	0.9249	20065.3653	289129.5034	312616
1330	0.0653	0.9279	19914.2817	282856.8193	304845
1331	0.0650	0.9287	19817.4914	283199.1754	304942
1332	0.0646	0.9259	20157.4581	288864.8897	311969
1333	0.0651	0.9274	19771.3122	281649.7538	303702
1334	0.0650	0.9280	19796.2737	282451.4729	304356
1335	0.0649	0.9255	20252.8230	288765.4703	312010
1336	0.0658	0.9275	19977.8540	281712.3345	303744
1337	0.0656	0.9268	19980.0677	282191.2982	304476
1338	0.0648	0.9257	20244.8626	289090.8497	312295
1339	0.0651	0.9279	19828.3104	282848.9091	304816
1340	0.0651	0.9277	19833.6938	282696.8210	304744
1341	0.0648	0.9256	20235.0872	288985.9451	312199
1342	0.0659	0.9274	20058.7884	282337.0205	304455
1343	0.0650	0.9271	19796.2779	282207.6028	304392
1344	0.0651	0.9260	20299.3755	288611.6446	311691
1345	0.0652	0.9268	19876.9834	282609.8329	304933
1346	0.0655	0.9271	19879.7750	281377.8132	303505
1347	0.0650	0.9251	20207.6817	287508.6009	310794
1348	0.0649	0.9277	19745.0384	282435.2434	304451
1349	0.0651	0.9270	19760.0143	281411.6311	303560
1350	0.0647	0.9258	20127.7896	288146.6289	311231
1351	0.0657	0.9266	19880.0242	280501.6081	302725
1352	0.0651	0.9273	19806.2304	281932.6029	304025
1353	0.0652	0.9258	20306.9231	288449.5444	311554
1354	0.0655	0.9275	19882.1685	281531.4410	303543
1355	0.0647	0.9270	19642.8312	281265.5173	303414
1356	0.0650	0.9256	20229.7275	287917.3417	311051
1357	0.0658	0.9280	19977.0483	281889.7702	303773
1358	0.0652	0.9274	19790.7763	281480.7089	303528
1359	0.0645	0.9259	20080.7968	288359.6512	311439
1360	0.0649	0.9271	19735.8078	281733.8384	303872
1361	0.0654	0.9269	19856.2560	281414.4381	303595
1362	0.0650	0.9260	20254.2836	288596.2243	311655
1363	0.0652	0.9270	19782.6149	281168.1556	303302
1364	0.0648	0.9278	19676.7428	281561.9749	303477
1365	0.0649	0.9262	20151.1361	287610.2864	310518
1366	0.0653	0.9272	19798.6254	281048.1761	303109
1367	0.0649	0.9270	19677.4350	281009.9131	303131
1368	0.0646	0.9250	20150.1278	288598.6828	312011
1369	0.0653	0.9275	19817.5828	281342.9455	303345
1370	0.0656	0.9282	19924.3040	281702.9935	303500
1371	0.0653	0.9256	20371.0225	288568.1188	311771
1372	0.0653	0.9273	19822.1690	281562.5566	303637
1373	0.0644	0.9275	19554.7809	281475.1003	303476
1374	0.0651	0.9257	20179.6432	287134.3646	310165
1375	0.0645	0.9275	19566.6119	281395.3767	303406
1376	0.0657	0.9275	19842.6805	280149.4996	302036
1377	0.0647	0.9255	20043.0906	286643.2415	309705
1378	0.0646	0.9274	19597.1443	281374.4064	303387
1379	0.0651	0.9278	19668.8886	280464.1976	302304
1380	0.0653	0.9251	20269.3080	287262.5000	310536
1381	0.0658	0.9275	19934.0237	280840.0634	302806
1382	0.0651	0.9274	19666.9398	280206.3824	302158
1383	0.0645	0.9258	19949.8138	286296.0195	309249
1384	0.0658	0.9272	19959.2980	281196.3883	303276
1385	0.0652	0.9275	19702.9203	280386.2696	302288
1386	0.0655	0.9255	20346.5858	287530.2916	310677
1387	0.0653	0.9271	19705.0650	279799.6685	301785
1388	0.0652	0.9274	19717.6354	280589.7740	302548
1389	0.0653	0.9251	20185.9045	286157.4046	309327
1390	0.0649	0.9274	19622.1803	280484.4119	302426
1391	0.0653	0.9277	19772.8382	280794.7602	302668
1392	0.0649	0.9254	20117.3525	286983.8058	310109
1393	0.0652	0.9268	19685.5590	279839.3315	301955
1394	0.0647	0.9269	19558.2636	279983.8334	302080
1395	0.0648	0.9256	20052.9597	286475.9494	309490
1396	0.0656	0.9276	19794.8560	280059.7173	301929
1397	0.0657	0.9267	19859.9275	280100.0466	302241
1398	0.0655	0.9251	20216.4699	285675.8040	308808
1399	0.0650	0.9266	19617.7909	279794.7225	301947
1400	0.0655	0.9266	19767.2616	279630.4039	301770
1401	0.0646	0.9261	19960.8360	286145.6775	308989
1402	0.0653	0.9268	19690.6115	279508.5129	301582
1403	0.0660	0.9276	19939.6432	280414.1315	302315
1404	0.0650	0.9255	20099.3864	286150.4029	309192
1405	0.0651	0.9274	19696.5993	280440.3277	302403
1406	0.0648	0.9273	19617.9241	280697.6438	302709
1407	0.0641	0.9256	19798.8477	285799.4570	308779
1408	0.0649	0.9270	19629.2374	280252.2355	302329
1409	0.0649	0.9266	19592.0476	279644.1724	301792
1410	0.0643	0.9256	19832.5558	285530.1970	308488
1411	0.0649	0.9277	19628.6033	280639.4233	302515
1412	0.0656	0.9271	19747.9287	279031.8665	300975
1413	0.0648	0.9254	20010.0436	285544.1809	308567
1414	0.0644	0.9273	19422.8901	279554.2587	301462
1415	0.0647	0.9279	19504.3978	279668.6105	301408
1416	0.0646	0.9259	19941.5961	285981.6523	308871
1417	0.0644	0.9267	19421.6800	279506.2214	301604
1418	0.0645	0.9270	19416.6422	279064.0125	301038
1419	0.0647	0.9255	19854.2573	284003.8023	306866
1420	0.0654	0.9274	19705.6975	279311.1148	301172
1421	0.0651	0.9272	19598.0199	279317.5851	301260
1422	0.0644	0.9257	19880.7550	285757.9330	308691
1423	0.0650	0.9271	19547.3836	278860.9629	300798
1424	0.0648	0.9273	19517.4647	279164.7141	301050
1425	0.0645	0.9257	19891.1382	285383.7477	308282
1426	0.0650	0.9273	19598.5967	279384.8331	301302
1427	0.0648	0.9276	19552.1326	279875.5584	301735
1428	0.0647	0.9250	19861.7167	283886.7426	306919
1429	0.0646	0.9275	19471.1961	279694.9754	301559
1430	0.0643	0.9272	19367.5356	279100.8108	301011
1431	0.0650	0.9251	20008.6268	284762.9570	307823
1432	0.0646	0.9272	19450.1819	279192.5387	301115
1433	0.0641	0.9274	19320.5897	279360.0747	301220
1434	0.0650	0.9257	20027.8546	285387.3906	308294
1435	0.0645	0.9270	19447.5204	279395.8116	301383
1436	0.0649	0.9276	19524.2486	278935.7960	300710
1437	0.0649	0.9256	19979.1081	284823.8135	307733
1438	0.0643	0.9269	19371.5936	279286.9276	301300
1439	0.0643	0.9274	19342.2644	278934.6222	300755
1440	0.0644	0.9255	19817.3380	284777.3266	307698
1441	0.0646	0.9271	19435.6105	278792.9335	300722
1442	0.0650	0.9270	19551.1350	279022.8947	300985
1443	0.0649	0.9258	19972.5054	284803.1861	307621
1444	0.0646	0.9274	19458.7172	279371.3404	301256
1445	0.0649	0.9276	19417.1104	277716.1899	299383
1446	0.0647	0.9256	19915.7288	284886.5661	307774
1447	0.0652	0.9272	19597.0528	278830.7214	300738
1448	0.0653	0.9277	19639.3460	279148.1729	300904
1449	0.0641	0.9258	19710.9341	284859.4095	307701
1450	0.0650	0.9276	19564.0946	279310.8104	301111
1451	0.0649	0.9271	19565.9334	279507.2315	301478
1452	0.0648	0.9263	19950.8579	285109.4946	307805
1453	0.0646	0.9276	19427.7369	278826.4557	300603
1454	0.0650	0.9270	19538.0224	278484.8547	300418
1455	0.0651	0.9252	19992.3602	284026.1468	306996
1456	0.0644	0.9272	19345.6598	278437.0159	300293
1457	0.0650	0.9269	19448.5754	277337.7077	299220
1458	0.0650	0.9258	19993.1840	284563.3278	307384
1459	0.0647	0.9266	19469.0864	278790.6742	300861
1460	0.0649	0.9270	19452.0091	278016.4408	299920
1461	0.0649	0.9258	19916.9677	284279.0324	307050
1462	0.0650	0.9268	19566.8572	279044.1207	301094
1463	0.0647	0.9270	19454.6705	278537.8129	300472
1464	0.0654	0.9252	20046.7516	283642.9999	306562
1465	0.0652	0.9273	19606.3333	278688.8364	300547
1466	0.0647	0.9272	19462.5650	278794.2196	300698
1467	0.0645	0.9260	19799.2822	284370.9193	307095
1468	0.0650	0.9276	19513.4339	278643.6068	300383
1469	0.0650	0.9275	19470.0544	277711.5048	299420
1470	0.0649	0.9251	19925.9814	284130.8506	307119
1471	0.0649	0.9279	19527.0026	279387.7777	301087
1472	0.0648	0.9275	19415.9284	277918.6589	299646
1473	0.0648	0.9252	19859.3843	283606.3191	306551
1474	0.0652	0.9271	19537.2867	278027.4471	299879
1475	0.0653	0.9273	19550.3128	277697.1141	299468
1476	0.0652	0.9252	20015.6950	284173.2687	307154
1477	0.0651	0.9268	19486.6682	277584.0138	299523
1478	0.0653	0.9280	19565.7055	278013.9153	299580
1479	0.0648	0.9255	19837.7490	283510.0619	306341
1480	0.0650	0.9268	19543.1737	278580.8655	300572
1481	0.0650	0.9273	19472.2733	277592.8006	299353
1482	0.0654	0.9250	20046.5276	283638.5431	306639
1483	0.0646	0.9268	19371.2625	277714.6783	299655
1484	0.0653	0.9268	19609.3150	278245.0039	300225
1485	0.0656	0.9257	20048.9307	283044.3070	305754
1486	0.0657	0.9277	19669.2056	277937.2220	299586
1487	0.0651	0.9272	19514.1362	278068.4989	299891
1488	0.0653	0.9252	20021.3284	283606.4011	306532
1489	0.0651	0.9272	19524.8317	277903.1943	299709
1490	0.0649	0.9270	19455.0228	277686.2852	299554
1491	0.0648	0.9249	19784.0619	282487.0904	305420
1492	0.0650	0.9269	19482.3409	277837.6921	299734
1493	0.0648	0.9266	19433.7451	277964.8569	299981
1494	0.0651	0.9262	19909.3617	283202.8482	305755
1495	0.0651	0.9272	19527.3105	278248.1965	300109
1496	0.0648	0.9272	19392.8512	277400.5990	299195
1497	0.0643	0.9248	19696.5258	283210.2412	306250
1498	0.0647	0.9275	19411.8048	278072.7854	299817
1499	0.0650	0.9277	19398.8306	276976.6486	298576
1500	0.0648	0.9257	19815.1484	283190.5577	305934
1501	0.0652	0.9275	19589.9095	278515.7717	300277
1502	0.0648	0.9276	19408.9630	277788.7592	299461
1503	0.0647	0.9256	19813.8928	283253.9939	306012
1504	0.0653	0.9268	19571.9076	277576.5150	299514
1505	0.0654	0.9277	19521.0682	277089.2237	298699
1506	0.0644	0.9253	19720.9587	283287.5058	306145
1507	0.0649	0.9271	19424.1113	277504.2585	299321
1508	0.0650	0.9267	19442.2647	277274.3228	299210
1509	0.0647	0.9256	19790.6805	283084.5806	305825
1510	0.0651	0.9282	19435.7002	277046.0148	298481
1511	0.0655	0.9269	19624.7046	277661.8686	299555
1512	0.0646	0.9259	19687.4981	282194.8091	304774
1513	0.0649	0.9264	19375.7592	276735.5298	298713
1514	0.0651	0.9274	19475.4138	277566.3069	299304
1515	0.0646	0.9253	19718.9342	282393.1601	305186
1516	0.0656	0.9269	19570.5431	276515.4691	298329
1517	0.0648	0.9270	19300.4415	276184.8450	297921
1518	0.0648	0.9253	19733.3512	281777.6438	304529
1519	0.0650	0.9270	19405.5651	276748.7000	298547
1520	0.0648	0.9274	19316.7050	276647.3421	298303
1521	0.0648	0.9255	19759.3565	282364.9048	305080
1522	0.0649	0.9267	19406.3471	277244.3093	299158
1523	0.0649	0.9272	19398.7901	277170.8019	298931
1524	0.0648	0.9261	19766.3726	282687.1877	305239
1525	0.0649	0.9267	19370.1693	276545.7336	298421
1526	0.0648	0.9277	19319.5252	276570.3709	298125
1527	0.0642	0.9252	19580.6251	282149.5209	304946
1528	0.0646	0.9270	19304.2598	277032.1666	298834
1529	0.0649	0.9272	19381.3019	276842.7661	298570
1530	0.0644	0.9257	19661.1203	282796.7972	305479
1531	0.0649	0.9270	19319.2381	275800.6574	297511
1532	0.0650	0.9269	19358.2015	276018.5903	297777
1533	0.0653	0.9254	19880.3459	281599.6695	304316
1534	0.0649	0.9279	19309.7050	276185.9680	297661
1535	0.0651	0.9266	19379.4521	275624.8222	297465
1536	0.0644	0.9255	19573.6665	281172.8209	303818
1537	0.0650	0.9268	19439.1003	277369.1171	299269
1538	0.0652	0.9276	19402.2980	275946.0272	297485
1539	0.0647	0.9252	19639.1357	280892.0650	303614
1540	0.0645	0.9269	19217.1121	276085.9281	297871
1541	0.0646	0.9269	19241.9150	275958.7822	297722
1542	0.0649	0.9256	19680.8021	280544.8119	303087
1543	0.0647	0.9264	19212.5927	275205.6153	297058
1544	0.0651	0.9268	19401.0713	276043.0638	297836
1545	0.0648	0.9253	19756.7820	282204.2702	304980
1546	0.0647	0.9271	19263.2348	276188.8606	297899
1547	0.0643	0.9269	19189.5412	276448.3160	298238
1548	0.0648	0.9253	19663.9271	280870.5629	303540
1549	0.0646	0.9272	19258.4526	276206.4708	297903
1550	0.0641	0.9274	19093.9351	276146.2235	297779
1551	0.0648	0.9257	19749.4303	281980.6625	304626
1552	0.0650	0.9266	19355.1055	275810.9106	297652
1553	0.0654	0.9267	19410.1545	275138.8491	296895
1554	0.0642	0.9248	19510.5451	281278.0631	304135
1555	0.0650	0.9275	19382.1342	276437.0537	298030
1556	0.0646	0.9277	19212.7567	275781.6553	297267
1557	0.0651	0.9257	19794.5664	281384.8185	303974
1558	0.0650	0.9273	19310.8249	275419.6399	297011
1559	0.0645	0.9268	19193.5868	275897.8006	297688
1560	0.0646	0.9251	19618.5181	280817.2051	303568
1561	0.0644	0.9266	19169.2247	275737.9114	297569
1562	0.0646	0.9271	19231.2817	275776.5462	297473
1563	0.0647	0.9254	19712.0045	282022.3485	304744
1564	0.0652	0.9270	19337.9302	274880.3175	296513
1565	0.0648	0.9269	19272.9819	275829.6592	297592
1566	0.0646	0.9257	19697.6145	282110.3894	304752
1567	0.0643	0.9269	19116.1363	275666.1986	297404
1568	0.0648	0.9270	19233.8411	275329.5387	297012
1569	0.0644	0.9255	19585.0081	281602.9348	304280
1570	0.0646	0.9274	19203.1517	275815.5140	297406
1571	0.0652	0.9273	19387.7298	275933.7316	297560
1572	0.0645	0.9257	19580.6815	281159.6561	303735
1573	0.0645	0.9272	19166.9156	275362.3934	296974
1574	0.0648	0.9274	19247.0943	275594.5604	297184
1575	0.0645	0.9254	19551.7109	280580.7673	303186
1576	0.0651	0.9267	19318.6209	275074.5709	296838
1577	0.0646	0.9273	19148.0524	274746.1477	296295
1578	0.0643	0.9259	19554.8211	281415.8359	303924
1579	0.0643	0.9276	19130.2761	275822.5191	297351
1580	0.0652	0.9271	19398.3601	275981.9756	297682
1581	0.0645	0.9258	19566.0926	280970.5101	303479
1582	0.0650	0.9272	19219.9787	274201.5079	295737
1583	0.0650	0.9270	19294.8940	274969.4304	296636
1584	0.0647	0.9255	19579.3472	280248.6666	302799
1585	0.0645	0.9270	19132.8984	274880.6763	296515
1586	0.0647	0.9271	19216.5153	275255.6896	296915
1587	0.0640	0.9246	19353.6710	279706.4975	302501
1588	0.0656	0.9271	19392.0112	274043.4318	295597
1589	0.0649	0.9272	19257.9743	275336.6083	296947
1590	0.0642	0.9254	19477.7999	280741.6470	303374
1591	0.0647	0.9276	19213.5274	275344.2741	296850
1592	0.0652	0.9270	19415.7990	275875.2238	297593
1593	0.0649	0.9253	19685.6101	280517.9472	303156
1594	0.0644	0.9267	19089.9086	274706.5714	296446
1595	0.0650	0.9270	19277.3670	275104.7412	296776
1596	0.0645	0.9250	19506.3493	279773.2172	302470
1597	0.0645	0.9272	19094.4515	274426.8614	295972
1598	0.0648	0.9269	19220.0709	274988.5743	296672
1599	0.0647	0.9257	19586.3364	280010.8683	302500
1600	0.0651	0.9277	19273.0240	274846.8633	296264
1601	0.0645	0.9271	19080.7233	274374.5064	295945
1602	0.0647	0.9251	19559.1084	279780.0259	302439
1603	0.0651	0.9274	19302.4384	275105.9010	296651
1604	0.0650	0.9273	19272.4594	274933.8635	296485
1605	0.0645	0.9253	19520.3491	279965.4679	302570
1606	0.0653	0.9269	19336.2573	274476.2577	296115
1607	0.0649	0.9275	19232.1311	274844.2763	296324
1608	0.0651	0.9253	19656.5196	279427.9170	301972
1609	0.0649	0.9273	19242.9854	274977.4508	296542
1610	0.0646	0.9269	19105.1944	273964.6831	295579
1611	0.0650	0.9260	19648.1115	279763.6213	302133
1612	0.0649	0.9275	19185.7497	273996.7089	295419
1613	0.0647	0.9273	19126.5994	274283.6192	295798
1614	0.0645	0.9250	19470.0120	279126.3778	301747
1615	0.0644	0.9269	19044.7675	273979.2889	295578
1616	0.0654	0.9266	19319.2715	273897.1199	295589
1617	0.0644	0.9256	19436.4332	279532.7686	302002
1618	0.0652	0.9269	19294.5201	274344.5596	295972
1619	0.0649	0.9266	19215.1549	274536.5119	296297
1620	0.0649	0.9255	19626.6068	280013.4889	302556
1621	0.0649	0.9266	19218.7539	274513.8052	296271
1622	0.0650	0.9271	19274.6095	274993.7579	296633
1623	0.0645	0.9253	19386.7266	278265.2495	300714
1624	0.0643	0.9270	18997.4037	273782.6989	295328
1625	0.0643	0.9269	18993.1188	273837.6731	295435
1626	0.0643	0.9252	19361.8479	278447.6707	300963
1627	0.0652	0.9277	19256.7496	274176.4606	295552
1628	0.0647	0.9269	19069.0122	273337.4279	294908
1629	0.0649	0.9252	19536.4329	278645.9288	301167
1630	0.0644	0.9264	19011.0100	273500.4709	295217
1631	0.0645	0.9271	19057.0388	273777.2424	295303
1632	0.0647	0.9265	19461.4722	278886.0215	301007
1633	0.0648	0.9271	19131.3669	273541.8889	295057
1634	0.0648	0.9265	19077.3009	272840.5746	294495
1635	0.0644	0.9258	19373.2416	278403.9360	300706
1636	0.0643	0.9270	18918.6072	272557.0826	294035
1637	0.0648	0.9266	19123.0186	273571.5989	295253
1638	0.0643	0.9247	19353.4072	278186.0882	300852
1639	0.0647	0.9272	19087.9007	273586.3727	295060
1640	0.0653	0.9270	19305.0800	274166.5983	295761
1641	0.0651	0.9261	19614.4441	279119.2117	301407
1642	0.0652	0.9267	19238.2910	273383.7088	295012
1643	0.0655	0.9269	19329.8867	273501.2817	295074
1644	0.0646	0.9252	19455.3255	278593.5744	301121
1645	0.0646	0.9271	19049.5408	273367.8275	294866
1646	0.0649	0.9270	19200.4737	274163.0849	295751
1647	0.0643	0.9254	19376.1571	278779.2889	301252
1648	0.0649	0.9272	19130.8380	273386.5365	294863
1649	0.0650	0.9270	19279.3422	275021.1759	296663
1650	0.0646	0.9252	19403.8921	278056.0617	300547
1651	0.0648	0.9270	19118.3551	273482.4204	295032
1652	0.0649	0.9271	19216.1414	274319.5757	295884
1653	0.0643	0.9259	19365.3069	278657.3829	300965
1654	0.0648	0.9266	19085.0985	273104.7117	294744
1655	0.0644	0.9264	19002.2105	273298.9682	295012
1656	0.0641	0.9247	19210.6930	277278.8693	299845
1657	0.0645	0.9268	18975.5710	272524.9262	294049
1658	0.0646	0.9270	19101.6696	274096.8015	295681
1659	0.0641	0.9254	19321.2772	278842.5718	301315
1660	0.0649	0.9264	19094.8517	272637.2163	294295
1661	0.0649	0.9265	19116.2837	272763.7476	294391
1662	0.0650	0.9268	19587.6870	279301.7934	301356
1663	0.0645	0.9270	18965.6028	272485.8786	293936
1664	0.0645	0.9275	19035.3023	273597.4201	294968
1665	0.0642	0.9260	19297.7194	278204.4513	300422
1666	0.0649	0.9266	19101.9002	272679.3401	294295
1667	0.0643	0.9269	18878.4977	271983.0420	293439
1668	0.0648	0.9261	19409.5432	277592.8715	299740
1669	0.0646	0.9268	19095.2450	273995.7947	295637
1670	0.0646	0.9276	19045.0459	273511.6253	294865
1671	0.0651	0.9256	19512.3283	277551.2948	299848
1672	0.0653	0.9274	19236.5741	273289.9241	294672
1673	0.0643	0.9269	18977.2032	273732.7668	295309
1674	0.0646	0.9256	19396.1053	277972.7131	300306
1675	0.0651	0.9271	19266.1163	274274.1025	295838
1676	0.0653	0.9273	19222.0840	272902.7190	294295
1677	0.0648	0.9259	19410.1495	277447.9809	299662
1678	0.0652	0.9276	19177.7120	272942.0372	294232
1679	0.0650	0.9271	19163.8192	273291.4964	294785
1680	0.0648	0.9254	19456.0993	277787.5547	300180
1681	0.0643	0.9271	18964.8870	273618.1115	295139
1682	0.0646	0.9269	18942.5986	271737.8818	293153
1683	0.0644	0.9255	19305.3584	277296.6819	299625
1684	0.0649	0.9268	19072.8271	272344.4835	293858
1685	0.0641	0.9263	18922.4493	273356.9137	295098
1686	0.0646	0.9257	19335.6471	277156.8803	299416
1687	0.0644	0.9274	18969.8425	273041.8140	294421
1688	0.0644	0.9269	18955.7745	273024.0106	294562
1689	0.0649	0.9260	19472.4061	277659.9856	299853
1690	0.0651	0.9267	19171.5980	272898.4175	294475
1691	0.0643	0.9273	18955.4758	273181.3743	294605
1692	0.0645	0.9252	19316.8165	277141.4055	299532
1693	0.0639	0.9270	18872.3569	273676.5670	295218
1694	0.0646	0.9269	18991.2008	272328.4394	293798
1695	0.0642	0.9258	19226.0636	277384.1470	299629
1696	0.0641	0.9269	18929.1720	273817.0172	295411
1697	0.0645	0.9264	19025.2777	273254.3950	294948
1698	0.0642	0.9257	19201.1985	277001.1581	299236
1699	0.0647	0.9272	19038.7945	272774.6371	294184
1700	0.0644	0.9271	18916.5270	272336.8934	293756
1701	0.0643	0.9254	19208.5109	276561.3007	298858
1702	0.0649	0.9271	19115.8041	273007.8365	294487
1703	0.0643	0.9269	18869.6206	271835.0214	293275
1704	0.0648	0.9252	19366.3658	276305.1308	298642
1705	0.0650	0.9273	19092.0305	272411.6647	293782
1706	0.0651	0.9271	19103.5426	272062.9280	293469
1707	0.0642	0.9257	19170.4131	276581.6600	298776
1708	0.0644	0.9270	18875.8047	271777.8272	293176
1709	0.0644	0.9268	18940.5684	272523.5364	294060
1710	0.0644	0.9258	19239.1658	276524.6876	298683
1711	0.0647	0.9268	18996.3242	271988.6852	293470
1712	0.0649	0.9266	19058.7520	272297.9504	293867
1713	0.0644	0.9257	19178.1514	275695.4946	297822
1714	0.0648	0.9274	19080.2358	272851.8321	294222
1715	0.0646	0.9275	19028.8886	273113.6370	294471
1716	0.0647	0.9258	19375.5467	277275.2187	299498
1717	0.0651	0.9273	19113.3904	272329.0829	293681
1718	0.0644	0.9272	18906.4485	272411.8113	293804
1719	0.0650	0.9262	19447.1451	277154.0349	299231
1720	0.0645	0.9270	18949.9982	272154.7136	293588
1721	0.0643	0.9274	18865.4685	272265.7732	293573
1722	0.0641	0.9255	19111.5360	275937.3274	298163
1723	0.0649	0.9278	19048.1540	272448.4128	293640
1724	0.0644	0.9275	18910.3349	272281.7493	293564
1725	0.0646	0.9257	19259.9608	276052.9643	298200
1726	0.0649	0.9262	19009.4316	271263.0183	292892
1727	0.0647	0.9272	18972.6808	271761.1970	293103
1728	0.0641	0.9254	19079.1646	275642.2561	297861
1729	0.0647	0.9267	18947.5746	271374.3950	292854
1730	0.0645	0.9268	18956.1726	272324.7035	293846
1731	0.0648	0.9256	19294.8424	275785.1835	297963
1732	0.0653	0.9268	19133.1001	271700.8808	293176
1733	0.0648	0.9265	19030.3526	272302.1198	293901
1734	0.0646	0.9252	19251.3857	275686.2165	297977
1735	0.0648	0.9266	18978.3111	271224.4406	292703
1736	0.0646	0.9266	18916.4460	271518.0931	293018
1737	0.0646	0.9256	19302.7542	276535.0380	298756
1738	0.0647	0.9266	18949.5263	271319.8469	292810
1739	0.0648	0.9272	19031.3395	272382.2813	293778
1740	0.0645	0.9259	19176.4171	275364.3542	297404
1741	0.0647	0.9272	18980.5576	272103.7411	293474
1742	0.0648	0.9271	19006.5212	271906.1245	293286
1743	0.0647	0.9260	19260.2741	275682.9686	297724
1744	0.0648	0.9271	18924.4565	270712.1778	291996
1745	0.0645	0.9268	18888.1532	271419.1867	292868
1746	0.0642	0.9260	19157.5468	276150.5617	298215
1747	0.0654	0.9266	19143.2065	271371.0779	292860
1748	0.0643	0.9262	18837.4092	271361.2509	292989
1749	0.0643	0.9259	19153.9116	275661.5074	297713
1750	0.0650	0.9271	19083.6484	272165.5695	293551
1751	0.0650	0.9264	19102.7233	272129.6650	293734
1752	0.0645	0.9263	19151.5507	275046.7186	296931
1753	0.0648	0.9274	18977.2880	271463.4254	292707
1754	0.0641	0.9274	18861.3593	272782.4104	294138
1755	0.0645	0.9251	19205.6883	275499.0250	297791
1756	0.0644	0.9274	18892.4408	272253.1743	293570
1757	0.0646	0.9267	18899.9220	271234.8891	292689
1758	0.0637	0.9257	18961.3983	275429.9890	297543
1759	0.0643	0.9277	18884.4711	272361.2904	293582
1760	0.0644	0.9269	18854.9777	271459.3659	292855
1761	0.0644	0.9255	19170.3943	275633.4698	297821
1762	0.0643	0.9267	18798.9344	271070.0883	292509
1763	0.0648	0.9272	18984.3571	271572.0729	292902
1764	0.0646	0.9258	19243.9651	275764.2772	297856
1765	0.0645	0.9267	18889.6909	271196.9007	292657
1766	0.0644	0.9271	18888.7986	271906.8778	293303
1767	0.0646	0.9258	19206.1674	275413.4645	297498
1768	0.0647	0.9274	18929.7384	271443.3005	292707
1769	0.0644	0.9268	18833.9296	270959.3961	292356
1770	0.0638	0.9259	18946.6255	275046.0628	297066
1771	0.0651	0.9269	19045.5703	270990.1329	292373
1772	0.0647	0.9267	18944.0915	271301.0258	292755
1773	0.0643	0.9261	19097.5151	275193.6972	297169
1774	0.0646	0.9265	18910.2180	271063.0027	292555
1775	0.0652	0.9268	19079.7630	271043.1949	292450
1776	0.0639	0.9268	19007.1167	275570.6554	297329
1777	0.0645	0.9262	18904.6344	271288.8003	292897
1778	0.0648	0.9271	18998.4795	271876.9623	293241
1779	0.0646	0.9254	19206.0979	275211.0602	297385
1780	0.0643	0.9262	18751.5007	270007.5700	291511
1781	0.0649	0.9272	19015.3652	271581.7227	292902
1782	0.0642	0.9261	19050.6304	274842.0058	296768
1783	0.0647	0.9271	18880.3821	270704.8798	292001
1784	0.0644	0.9267	18829.2769	271122.4013	292574
1785	0.0647	0.9254	19158.9887	274168.1702	296270
1786	0.0648	0.9269	18915.0016	270747.7680	292090
1787	0.0646	0.9276	18899.9065	271266.8902	292437
1788	0.0650	0.9256	19297.5106	274591.0180	296678
1789	0.0652	0.9267	19024.9441	270303.2204	291683
1790	0.0645	0.9272	18816.6652	270509.1198	291740
1791	0.0647	0.9251	19156.6874	273806.6736	295978
1792	0.0647	0.9269	18813.6665	269724.8159	291001
1793	0.0648	0.9265	18885.4745	269820.2269	291230
1794	0.0654	0.9259	19391.9687	274519.7988	296490
1795	0.0645	0.9265	18793.7655	270035.4126	291468
1796	0.0645	0.9267	18808.5544	270400.1877	291795
1797	0.0645	0.9256	19095.6855	274112.4746	296143
1798	0.0640	0.9270	18589.6426	269329.3053	290540
1799	0.0651	0.9266	18952.8881	269933.7099	291327
1800	0.0641	0.9260	18994.6464	274558.4117	296490
1801	0.0645	0.9265	18767.1616	269515.1296	290888
1802	0.0646	0.9269	18851.1699	270450.4629	291780
1803	0.0646	0.9256	19120.3717	274110.9272	296141
1804	0.0643	0.9263	18641.9997	268656.1304	290023
1805	0.0648	0.9273	18915.2329	270833.0851	292063
1806	0.0644	0.9257	19093.2529	274471.6906	296513
1807	0.0645	0.9271	18834.0807	270865.8948	292151
1808	0.0640	0.9271	18673.3024	270379.6240	291654
1809	0.0646	0.9257	19157.4767	274418.2877	296434
1810	0.0648	0.9272	18830.7601	269448.7445	290612
1811	0.0646	0.9270	18831.2784	270335.6079	291631
1812	0.0639	0.9259	18896.7541	273983.4047	295926
1813	0.0650	0.9275	18879.7511	269361.6270	290402
1814	0.0641	0.9274	18690.3410	270385.8713	291555
1815	0.0638	0.9254	18901.0710	274073.0170	296179
1816	0.0649	0.9269	18843.8714	269208.1583	290430
1817	0.0646	0.9278	18821.0863	270484.1024	291537
1818	0.0646	0.9258	19112.3460	273894.9934	295836
1819	0.0643	0.9267	18727.0580	269999.3011	291358
1820	0.0641	0.9273	18746.8858	271018.6878	292255
1821	0.0646	0.9262	19128.6608	274311.6238	296172
1822	0.0651	0.9273	18907.8610	269533.8935	290664
1823	0.0643	0.9269	18777.2864	270873.2887	292251
1824	0.0639	0.9260	18859.5825	273346.8413	295201
1825	0.0644	0.9265	18744.2342	269520.2158	290904
1826	0.0645	0.9265	18799.7528	270261.7554	291687
1827	0.0645	0.9255	19142.1169	274644.9486	296759
1828	0.0635	0.9269	18474.2382	269536.6889	290807
1829	0.0645	0.9269	18787.9652	269982.3772	291259
1830	0.0647	0.9263	19122.4957	273640.9201	295413
1831	0.0645	0.9271	18739.7090	269502.6625	290698
1832	0.0649	0.9272	18949.6166	270726.7114	291992
1833	0.0644	0.9258	19075.9247	274227.4828	296215
1834	0.0637	0.9268	18517.2028	269500.2830	290780
1835	0.0644	0.9265	18746.1219	269773.4588	291170
1836	0.0640	0.9252	18941.9207	274033.4578	296185
1837	0.0645	0.9267	18688.4120	268592.7561	289841
1838	0.0643	0.9275	18670.7099	269231.5606	290266
1839	0.0641	0.9258	18964.7094	273942.3409	295889
1840	0.0644	0.9272	18710.9771	269404.6723	290543
1841	0.0641	0.9267	18647.9552	269654.7692	290992
1842	0.0643	0.9260	18967.6606	272958.3503	294758
1843	0.0646	0.9270	18808.3987	269853.5304	291099
1844	0.0643	0.9263	18732.6407	270035.6972	291532
1845	0.0642	0.9259	18985.4341	273670.0342	295566
1846	0.0649	0.9271	18868.3293	269724.2448	290943
1847	0.0649	0.9267	18906.8554	270133.8080	291488
1848	0.0648	0.9260	19201.1304	274334.0747	296269
1849	0.0646	0.9269	18754.7639	269037.5962	290267
1850	0.0645	0.9269	18766.7964	269553.5421	290825
1851	0.0644	0.9262	19007.9847	273483.4860	295286
1852	0.0646	0.9269	18790.4472	269517.6832	290785
1853	0.0644	0.9273	18692.5258	269314.4032	290418
1854	0.0643	0.9255	19007.2690	273619.1680	295629
1855	0.0648	0.9276	18846.5640	269805.2380	290865
1856	0.0647	0.9269	18831.3269	269730.1696	290989
1857	0.0644	0.9265	19057.9718	274320.2827	296089
1858	0.0642	0.9269	18651.3737	269205.0987	290427
1859	0.0638	0.9271	18512.1510	269155.5173	290305
1860	0.0643	0.9270	18947.8817	273218.4541	294747
1861	0.0648	0.9274	18839.8383	269743.4540	290865
1862	0.0647	0.9265	18831.3767	269728.0890	291116
1863	0.0648	0.9257	19065.5613	272436.5572	294288
1864	0.0644	0.9266	18657.6679	268655.9066	289940
1865	0.0644	0.9271	18770.9875	270412.0735	291669
1866	0.0645	0.9263	19077.4984	274133.4861	295930
1867	0.0653	0.9270	18930.5462	268728.7602	289888
1868	0.0648	0.9267	18809.0430	269111.0339	290404
1869	0.0643	0.9258	18932.5245	272422.3394	294241
1870	0.0643	0.9270	18655.2998	268748.7663	289922
1871	0.0650	0.9271	18848.6504	268990.3289	290141
1872	0.0641	0.9260	18875.1823	272664.0753	294456
1873	0.0641	0.9276	18659.6130	269823.0296	290882
1874	0.0645	0.9274	18716.5454	269074.5649	290150
1875	0.0645	0.9258	18975.8653	272493.9962	294343
1876	0.0644	0.9268	18664.0187	268729.6298	289963
1877	0.0643	0.9265	18665.1627	269073.7933	290404
1878	0.0645	0.9257	19005.5840	272618.0010	294510
1879	0.0646	0.9271	18732.7381	269000.7247	290162
1880	0.0644	0.9270	18720.3466	269468.8896	290685
1881	0.0644	0.9259	18926.9000	272143.1529	293932
1882	0.0651	0.9267	18825.8551	267802.4266	288980
1883	0.0643	0.9270	18648.9244	268861.6449	290020
1884	0.0641	0.9257	18842.0731	272181.4870	294013
1885	0.0648	0.9270	18801.4482	268762.7631	289938
1886	0.0642	0.9256	18640.9236	268571.1354	290162
1887	0.0640	0.9258	18816.6405	272067.5127	293865
1888	0.0648	0.9266	18816.2514	268904.5819	290220
1889	0.0643	0.9278	18704.1322	269957.0533	290955
1890	0.0644	0.9256	18948.6646	272283.8770	294176
1891	0.0641	0.9280	18525.8080	268237.8262	289045
1892	0.0642	0.9262	18584.1994	267965.6655	289321
1893	0.0645	0.9254	18998.2836	272533.0209	294488
1894	0.0645	0.9260	18659.1138	267888.5885	289305
1895	0.0647	0.9269	18725.9573	268133.3794	289291
1896	0.0647	0.9260	19005.8529	272017.5574	293751
1897	0.0644	0.9269	18642.2199	268235.7599	289400
1898	0.0644	0.9267	18696.8370	269111.5087	290391
1899	0.0644	0.9251	18960.6804	272499.7602	294555
1900	0.0643	0.9265	18634.7656	268477.3972	289766
1901	0.0645	0.9268	18711.8098	268799.8364	290025
1902	0.0641	0.9262	18780.1154	271517.6803	293154
1903	0.0647	0.9264	18732.6064	268203.6238	289512
1904	0.0639	0.9265	18511.5382	268318.8751	289594
1905	0.0644	0.9253	18900.8500	271546.7931	293470
1906	0.0645	0.9270	18677.2082	268228.4500	289357
1907	0.0644	0.9270	18605.5863	267970.9172	289082
1908	0.0646	0.9251	18906.4465	270814.6514	292733
1909	0.0645	0.9270	18628.8888	267532.6344	288606
1910	0.0645	0.9268	18673.2120	268249.0571	289450
1911	0.0643	0.9256	18919.8383	272295.2175	294173
1912	0.0646	0.9266	18704.2929	268105.8974	289338
1913	0.0643	0.9267	18614.6029	268397.8936	289636
1914	0.0646	0.9256	18913.7596	271116.9128	292903
1915	0.0648	0.9267	18742.6725	268245.7546	289462
1916	0.0646	0.9268	18740.7149	268737.7523	289972
1917	0.0644	0.9253	18889.4839	271473.6712	293383
1918	0.0640	0.9276	18529.4603	268630.4042	289590
1919	0.0640	0.9270	18483.5339	267687.4062	288765
1920	0.0647	0.9255	18937.7837	270940.7531	292749
1921	0.0643	0.9273	18578.7047	267762.7214	288751
1922	0.0648	0.9272	18753.4197	268475.4387	289558
1923	0.0642	0.9264	18807.0710	271535.1350	293115
1924	0.0646	0.9264	18601.5243	266777.6478	287970
1925	0.0643	0.9273	18581.6286	267961.6576	288964
1926	0.0645	0.9257	18885.2134	271008.7373	292755
1927	0.0640	0.9271	18535.4841	268316.2148	289427
1928	0.0650	0.9256	18767.1431	267203.9028	288670
1929	0.0649	0.9266	19037.7952	271723.5476	293263
1930	0.0651	0.9278	18781.5641	267693.8193	288513
1931	0.0643	0.9272	18597.6127	268180.0214	289246
1932	0.0642	0.9260	18799.2158	271113.9227	292788
1933	0.0645	0.9270	18613.8386	267680.0571	288772
1934	0.0636	0.9265	18356.3566	267460.1625	288666
1935	0.0638	0.9253	18724.6298	271426.2683	293343
1936	0.0645	0.9277	18603.0897	267654.5527	288524
1937	0.0643	0.9273	18553.3320	267770.6941	288752
1938	0.0644	0.9263	18862.3361	271221.6704	292789
1939	0.0642	0.9264	18526.3490	267511.7457	288772
1940	0.0644	0.9267	18572.8870	267141.9542	288262
1941	0.0646	0.9264	18916.3994	271276.8147	292816
1942	0.0642	0.9268	18537.6868	267476.4136	288608
1943	0.0644	0.9264	18542.7249	266867.3501	288076
1944	0.0642	0.9261	18794.0064	271015.6291	292650
1945	0.0645	0.9269	18607.6192	267544.1267	288648
1946	0.0652	0.9275	18826.8258	267733.8622	288672
1947	0.0638	0.9256	18643.6371	270411.0353	292144
1948	0.0641	0.9274	18471.8359	267399.6819	288329
1949	0.0645	0.9264	18578.1140	266819.1204	288030
1950	0.0643	0.9255	18776.0668	270354.4027	292119
1951	0.0647	0.9274	18631.4602	267247.9890	288156
1952	0.0646	0.9271	18648.7532	267533.7857	288557
1953	0.0642	0.9264	18769.8566	270811.4474	292324
1954	0.0644	0.9272	18582.1511	267441.4095	288435
1955	0.0643	0.9264	18499.5095	266476.0011	287661
1956	0.0644	0.9248	18820.1460	270454.6998	292436
1957	0.0647	0.9271	18609.7430	266811.4403	287794
1958	0.0651	0.9262	18693.0078	266133.0917	287325
1959	0.0643	0.9258	18789.1684	270566.0131	292238
1960	0.0643	0.9262	18468.9000	266023.6017	287233
1961	0.0643	0.9261	18528.4863	266658.6856	287941
1962	0.0641	0.9253	18711.8474	270291.1003	292126
1963	0.0650	0.9269	18686.1131	266555.4134	287569
1964	0.0645	0.9263	18569.3605	266799.1176	288014
1965	0.0640	0.9259	18668.2747	270095.0096	291705
1966	0.0643	0.9271	18497.3160	266763.7869	287755
1967	0.0648	0.9267	18625.0360	266551.2142	287623
1968	0.0638	0.9258	18633.3657	270280.5444	291931
1969	0.0648	0.9264	18647.6182	266644.2777	287842
1970	0.0646	0.9265	18623.0033	267067.7632	288266
1971	0.0645	0.9262	18852.3092	270662.2159	292230
1972	0.0646	0.9273	18584.5505	266583.4931	287470
1973	0.0637	0.9262	18362.8624	266897.5260	288168
1974	0.0642	0.9260	18744.0506	270193.8194	291781
1975	0.0650	0.9278	18710.4153	267216.6489	288025
1976	0.0645	0.9270	18555.1448	266761.7951	287757
1977	0.0641	0.9261	18729.1358	270463.9213	292053
1978	0.0651	0.9263	18741.1787	266789.8457	288029
1979	0.0640	0.9265	18444.7007	267214.6215	288418
1980	0.0645	0.9253	18841.7588	270376.8943	292213
1981	0.0645	0.9272	18585.3947	267156.3006	288142
1982	0.0645	0.9268	18562.5836	266802.4878	287875
1983	0.0636	0.9259	18539.0390	269781.5247	291380
1984	0.0641	0.9269	18452.1111	266724.7827	287771
1985	0.0642	0.9265	18463.4493	266531.5002	287677
1986	0.0637	0.9255	18537.6843	269331.2059	291025
1987	0.0645	0.9266	18593.9365	267095.2259	288254
1988	0.0644	0.9265	18476.7124	265813.9447	286889
1989	0.0641	0.9256	18648.8612	269466.6467	291113
1990	0.0645	0.9268	18556.8099	266703.7686	287754
1991	0.0647	0.9265	18625.2641	266513.9752	287659
1992	0.0641	0.9260	18653.6216	269386.0194	290926
1993	0.0647	0.9272	18628.4449	266973.4534	287945
1994	0.0646	0.9273	18530.9109	265955.7652	286797
1995	0.0643	0.9257	18703.2966	269381.4370	290992
1996	0.0650	0.9268	18711.8727	266824.2459	287908
1997	0.0640	0.9271	18405.1579	266767.6001	287752
1998	0.0644	0.9247	18760.3577	269459.4412	291401
1999	0.0642	0.9266	18411.5692	265769.6564	286809
[truncated: 1 more rows]
