# Supplementary material for: Variation among 532 genomes unveils the origin and evolutionary history of a global insect herbivore
Source: Nat Commun. 2020 May 8;11:2321. doi: 10.1038/s41467-020-16178-9 (PMC7211002; doi:10.1038/s41467-020-16178-9)
Supplement: Supplementary file 4 — Source Data [file 41467_2020_16178_MOESM4_ESM.zip › Source_data/Source_data/SourceDataSupplementary/Supplementary Figure 8. LD_data/NA.stat]

#Dist	Mean_r^2	Mean_D'	Sum_r^2	Sum_D'	NumberPairs
1	0.3333	0.9805	173295.6698	509823.8211	519970
2	0.2716	0.9788	125206.0871	451222.1544	460983
3	0.2609	0.9640	159789.8493	590343.3181	612358
4	0.2506	0.9759	109366.2174	425834.2690	436349
5	0.2432	0.9746	104002.2740	416753.6718	427606
6	0.2219	0.9569	126406.2890	545165.5735	569708
7	0.2289	0.9720	93856.6141	398604.7387	410102
8	0.2243	0.9714	90472.8436	391781.6020	403311
9	0.2036	0.9527	111057.9682	519767.6452	545563
10	0.2181	0.9697	86899.1283	386420.8101	398505
11	0.2052	0.9680	79693.5251	375942.9025	388365
12	0.1857	0.9480	97462.6996	497534.6071	524835
13	0.1979	0.9665	75359.3842	367971.7098	380724
14	0.1935	0.9651	72902.5020	363698.7853	376853
15	0.1740	0.9457	88391.1906	480468.7349	508073
16	0.1876	0.9639	69560.4193	357465.2155	370849
17	0.1843	0.9635	67609.0129	353526.8639	366930
18	0.1649	0.9431	81254.9212	464837.7272	492875
19	0.1782	0.9616	64213.3088	346447.8906	360293
20	0.1757	0.9614	62700.3080	343027.3532	356813
21	0.1576	0.9416	75904.1092	453334.3318	481475
22	0.1721	0.9604	60835.9801	339503.2123	353506
23	0.1706	0.9604	59635.1895	335784.3963	349647
24	0.1524	0.9397	71660.2316	441948.3886	470291
25	0.1661	0.9590	57584.2727	332376.9895	346584
26	0.1609	0.9579	54968.1752	327318.2164	341696
27	0.1442	0.9379	66238.1644	430921.4372	459466
28	0.1581	0.9571	53406.5126	323316.1354	337820
29	0.1561	0.9568	52609.8640	322464.3901	337037
30	0.1409	0.9370	63686.6252	423432.2032	451924
31	0.1529	0.9556	51059.8893	319114.6369	333940
32	0.1512	0.9553	50112.9326	316709.6421	331534
33	0.1341	0.9362	59454.9660	415121.6629	443394
34	0.1479	0.9553	48578.1171	313697.8158	328392
35	0.1461	0.9550	47626.7445	311258.0291	325940
36	0.1306	0.9358	56677.5428	406249.7384	434101
37	0.1437	0.9544	46496.3060	308802.9304	323566
38	0.1422	0.9542	45481.2112	305162.3719	319811
39	0.1269	0.9355	54003.5903	398139.3676	425596
40	0.1391	0.9537	44229.1890	303233.5520	317950
41	0.1382	0.9531	43657.0013	301059.0513	315859
42	0.1236	0.9348	51718.7021	391166.3445	418467
43	0.1372	0.9524	43104.2542	299173.7536	314126
44	0.1357	0.9532	42406.4568	297874.6129	312488
45	0.1216	0.9341	50261.5547	386006.2739	413252
46	0.1343	0.9514	41811.4848	296161.3315	311288
47	0.1335	0.9524	41392.1812	295311.8644	310077
48	0.1189	0.9341	48436.6921	380643.6838	407490
49	0.1320	0.9519	40477.8742	291979.6461	306724
50	0.1318	0.9515	40156.2286	289800.8019	304566
51	0.1178	0.9331	47170.5447	373782.1700	400579
52	0.1297	0.9513	39412.6532	289108.8410	303902
53	0.1289	0.9509	39078.3635	288339.1304	303221
54	0.1163	0.9325	46100.8362	369698.7485	396459
55	0.1277	0.9507	38553.5087	287069.6502	301964
56	0.1273	0.9496	38089.8759	284177.9608	299255
57	0.1144	0.9316	44845.7536	365254.2514	392074
58	0.1254	0.9495	37476.7997	283772.1607	298870
59	0.1258	0.9498	37327.7115	281729.8634	296605
60	0.1129	0.9316	43631.3568	359996.9464	386445
61	0.1238	0.9490	36635.0384	280723.8521	295825
62	0.1243	0.9489	36516.8742	278761.5255	293786
63	0.1125	0.9312	42947.2814	355589.0423	381841
64	0.1226	0.9491	35924.8275	278084.7452	292988
65	0.1220	0.9489	35500.8867	276049.6592	290929
66	0.1105	0.9307	41705.6578	351266.4906	377422
67	0.1212	0.9475	35165.2726	274831.8096	290068
68	0.1206	0.9484	34716.4555	273078.2221	287923
69	0.1105	0.9308	41235.2020	347502.9719	373322
70	0.1209	0.9483	34820.1833	273061.4600	287935
71	0.1203	0.9483	34394.2587	271129.8922	285905
72	0.1085	0.9301	40096.5336	343882.0425	369722
73	0.1191	0.9476	34029.2554	270754.2224	285718
74	0.1179	0.9478	33539.6415	269711.3985	284571
75	0.1085	0.9297	39646.2733	339745.0038	365427
76	0.1172	0.9473	33241.7389	268601.0733	283538
77	0.1169	0.9476	33008.7252	267664.3210	282458
78	0.1065	0.9294	38476.8148	335851.1975	361382
79	0.1159	0.9463	32560.2071	265814.7980	280893
80	0.1151	0.9477	32214.2984	265213.8208	279863
81	0.1060	0.9299	37998.1323	333213.6456	358319
82	0.1151	0.9468	32186.5930	264702.5481	279572
83	0.1142	0.9471	31834.1273	263904.7455	278657
84	0.1055	0.9296	37412.3616	329610.3014	354563
85	0.1131	0.9464	31497.5859	263498.5738	278409
86	0.1142	0.9459	31658.7566	262204.3514	277189
87	0.1039	0.9296	36597.7671	327297.6097	352083
88	0.1133	0.9458	31254.6876	260947.5394	275890
89	0.1118	0.9463	30740.2944	260218.6617	274979
90	0.1035	0.9297	36140.2625	324689.0566	349246
91	0.1115	0.9453	30597.3057	259409.5992	274410
92	0.1113	0.9451	30469.0136	258700.3229	273735
93	0.1022	0.9287	35324.5357	320897.1950	345548
94	0.1103	0.9461	30072.8354	257883.2713	272589
95	0.1107	0.9457	30184.3766	257878.6431	272681
96	0.1024	0.9291	35101.3637	318615.7777	342931
97	0.1101	0.9455	29853.9736	256459.0938	271231
98	0.1105	0.9459	29881.0124	255880.4940	270511
99	0.1022	0.9292	34711.9039	315503.5167	339552
100	0.1092	0.9449	29510.5083	255356.3084	270255
101	0.1096	0.9458	29507.0786	254714.0388	269302
102	0.1008	0.9293	33984.3774	313291.0470	337123
103	0.1086	0.9452	29169.7773	253759.9662	268483
104	0.1093	0.9453	29227.3532	252759.6977	267388
105	0.1004	0.9297	33612.4260	311198.8894	334729
106	0.1083	0.9453	28940.3229	252612.7728	267236
107	0.1084	0.9451	28895.6076	252019.1424	266655
108	0.1008	0.9294	33439.6651	308356.3208	331784
109	0.1077	0.9451	28754.5674	252268.5952	266929
110	0.1070	0.9448	28435.4354	251133.4825	265803
111	0.1000	0.9300	32995.3620	306790.5759	329900
112	0.1064	0.9447	28272.5678	251013.9112	265718
113	0.1066	0.9447	28228.7815	250115.3918	264744
114	0.0990	0.9295	32386.7894	303920.4924	326976
115	0.1069	0.9455	28306.0169	250443.5523	264880
116	0.1069	0.9446	28198.1618	249165.6694	263770
117	0.0992	0.9299	32127.9458	301187.8681	323897
118	0.1070	0.9443	28166.2919	248619.2081	263283
119	0.1060	0.9451	27908.1182	248858.7025	263314
120	0.0985	0.9298	31821.8018	300397.0038	323081
121	0.1061	0.9449	27881.6283	248362.2651	262832
122	0.1058	0.9446	27754.8280	247830.0851	262367
123	0.0976	0.9305	31327.9857	298648.6772	320960
124	0.1047	0.9449	27382.2185	247023.6341	261441
125	0.1038	0.9448	27137.7263	246942.3778	261377
126	0.0978	0.9301	31054.7488	295336.1234	317533
127	0.1042	0.9447	27100.5141	245819.0451	260200
128	0.1040	0.9448	27059.2631	245738.1806	260087
129	0.0979	0.9304	30974.9654	294504.0454	316521
130	0.1032	0.9441	26659.3604	243844.0583	258269
131	0.1045	0.9449	26976.5744	244035.0994	258259
132	0.0975	0.9301	30741.8011	293401.5222	315442
133	0.1035	0.9442	26732.9095	243856.9647	258266
134	0.1035	0.9440	26717.0472	243791.8841	258242
135	0.0979	0.9308	30607.6649	290963.9248	312591
136	0.1026	0.9439	26480.0735	243632.1007	258112
137	0.1020	0.9444	26286.6806	243416.8133	257751
138	0.0965	0.9302	30092.6795	290100.3965	311866
139	0.1029	0.9438	26501.6563	242989.6331	257453
140	0.1028	0.9443	26460.1161	243063.3159	257389
141	0.0966	0.9306	29865.4835	287839.2382	309308
142	0.1024	0.9443	26317.8624	242794.5419	257108
143	0.1017	0.9442	26063.8082	242058.6500	256377
144	0.0965	0.9313	29767.0062	287217.0278	308398
145	0.1017	0.9444	26003.0133	241405.3415	255630
146	0.1020	0.9441	26011.4357	240811.0049	255071
147	0.0963	0.9310	29570.0322	285949.7511	307139
148	0.1022	0.9440	26048.6580	240590.6828	254861
149	0.1014	0.9439	25813.5882	240291.1684	254576
150	0.0955	0.9310	29163.7054	284279.5402	305338
151	0.1019	0.9440	25987.6675	240808.9216	255092
152	0.1012	0.9440	25676.1275	239532.4143	253740
153	0.0954	0.9308	28916.8101	282009.6668	302983
154	0.1004	0.9434	25433.6092	238932.4161	253274
155	0.1015	0.9442	25645.6048	238662.5745	252765
156	0.0951	0.9313	28785.7874	281960.2035	302774
157	0.1008	0.9438	25469.1629	238458.7248	252653
158	0.1002	0.9444	25322.0317	238757.3771	252819
159	0.0943	0.9317	28405.9680	280791.4517	301365
160	0.1003	0.9437	25307.6025	238040.9466	252251
161	0.1002	0.9438	25292.5555	238121.9955	252295
162	0.0948	0.9315	28378.8322	278711.5111	299206
163	0.1003	0.9438	25275.7490	237866.8155	252027
164	0.1002	0.9434	25170.9594	237026.2848	251248
165	0.0947	0.9317	28244.5769	277976.2273	298343
166	0.0997	0.9436	25078.2610	237425.1624	251605
167	0.0996	0.9440	25025.9337	237083.8957	251150
168	0.0948	0.9313	28137.7655	276284.7057	296679
169	0.0994	0.9440	25028.1308	237658.4848	251753
170	0.0993	0.9437	24906.0667	236604.0289	250716
171	0.0938	0.9319	27796.2666	276081.1684	296254
172	0.0980	0.9439	24508.8915	236008.2758	250027
173	0.0987	0.9437	24685.7681	235931.1858	250006
174	0.0933	0.9323	27438.7105	274142.0089	294053
175	0.0987	0.9441	24694.9975	236162.0776	250144
176	0.0992	0.9443	24801.2159	236060.6027	249979
177	0.0945	0.9323	27806.2742	274292.8046	294224
178	0.0981	0.9435	24455.9610	235219.0769	249303
179	0.0976	0.9437	24416.4151	235991.7493	250076
180	0.0928	0.9317	27178.4294	272711.2687	292718
181	0.0981	0.9435	24378.9050	234441.0625	248469
182	0.0976	0.9432	24345.9879	235190.5916	249363
183	0.0932	0.9317	27223.4536	272144.0714	292095
184	0.0976	0.9434	24191.0573	233856.9636	247880
185	0.0980	0.9436	24294.8745	233820.8493	247798
186	0.0933	0.9324	27084.1906	270521.8102	290146
187	0.0972	0.9444	24092.0939	234135.7884	247911
188	0.0972	0.9440	24133.3677	234384.9201	248293
189	0.0927	0.9321	26908.7076	270688.2021	290415
190	0.0973	0.9437	24113.4361	233903.7217	247869
191	0.0979	0.9438	24263.6460	233893.5649	247821
192	0.0926	0.9319	26726.3206	268893.4602	288551
193	0.0969	0.9438	24048.9067	234153.9000	248106
194	0.0972	0.9433	24016.5520	233166.4895	247176
195	0.0920	0.9322	26592.5996	269396.5068	288998
196	0.0974	0.9434	24004.0772	232459.1076	246404
197	0.0963	0.9432	23779.4470	232797.0772	246818
198	0.0928	0.9324	26745.1028	268703.8327	288182
199	0.0979	0.9444	24164.0730	233073.8445	246794
200	0.0962	0.9433	23617.5211	231679.0184	245600
201	0.0922	0.9330	26476.7007	267811.5507	287037
202	0.0970	0.9438	23896.0020	232558.2017	246396
203	0.0970	0.9429	23899.6394	232344.2820	246422
204	0.0918	0.9321	26236.9593	266315.6927	285721
205	0.0957	0.9432	23562.2910	232289.1699	246274
206	0.0965	0.9430	23711.5711	231584.0752	245594
207	0.0922	0.9328	26306.4111	266043.6637	285212
208	0.0963	0.9432	23672.6565	231868.4700	245819
209	0.0962	0.9429	23676.6987	232062.8182	246123
210	0.0920	0.9323	26150.8981	264937.7983	284171
211	0.0948	0.9432	23256.5883	231287.4567	245204
212	0.0955	0.9437	23451.0062	231651.2096	245464
213	0.0918	0.9319	25954.7644	263460.1186	282722
214	0.0962	0.9432	23595.1000	231318.5553	245251
215	0.0956	0.9430	23409.8853	230985.2197	244940
216	0.0915	0.9332	25877.9782	263904.0527	282791
217	0.0952	0.9431	23225.5188	230103.0615	243989
218	0.0961	0.9429	23500.8963	230532.8030	244501
219	0.0915	0.9324	25837.5261	263395.6650	282499
220	0.0961	0.9428	23570.7222	231247.6319	245282
221	0.0958	0.9430	23361.8468	229992.1712	243906
222	0.0912	0.9325	25711.2109	262927.8966	281962
223	0.0953	0.9434	23305.4042	230679.7087	244521
224	0.0941	0.9435	23027.1544	230771.7169	244594
225	0.0913	0.9329	25685.6343	262456.7737	281329
226	0.0950	0.9423	23133.3820	229464.5205	243525
227	0.0953	0.9433	23242.9122	230140.4965	243984
228	0.0906	0.9327	25476.2848	262153.1300	281065
229	0.0939	0.9432	22874.7757	229885.8245	243730
230	0.0951	0.9431	23183.9030	229910.2576	243782
231	0.0906	0.9329	25433.0084	261839.4240	280658
232	0.0940	0.9436	22971.5311	230533.2424	244316
233	0.0956	0.9433	23300.4317	230007.3979	243830
234	0.0907	0.9328	25398.7841	261166.8112	279972
235	0.0950	0.9427	23076.6359	228934.3154	242858
236	0.0934	0.9435	22735.9856	229664.8215	243425
237	0.0902	0.9330	25167.6327	260303.8485	278992
238	0.0942	0.9432	22980.0208	230008.2097	243869
239	0.0945	0.9425	22946.8950	228910.8118	242876
240	0.0905	0.9332	25236.4900	260148.7442	278778
241	0.0937	0.9427	22741.7529	228753.5774	242663
242	0.0947	0.9427	23038.6927	229435.5746	243386
243	0.0905	0.9325	25231.4367	259850.2183	278672
244	0.0936	0.9430	22740.8415	229014.6367	242862
245	0.0937	0.9429	22746.5259	228874.6351	242743
246	0.0907	0.9332	25159.4387	258766.6671	277280
247	0.0936	0.9431	22680.2915	228418.2601	242211
248	0.0939	0.9425	22747.1510	228292.8946	242229
249	0.0891	0.9327	24741.8877	258893.7631	277582
250	0.0936	0.9437	22651.7241	228336.4356	241965
251	0.0930	0.9433	22548.0125	228743.3168	242505
252	0.0900	0.9329	24895.9542	258005.3417	276557
253	0.0938	0.9426	22713.5590	228220.6969	242125
254	0.0938	0.9431	22713.8120	228459.1836	242243
255	0.0903	0.9325	24953.1435	257549.2520	276187
256	0.0927	0.9429	22478.5969	228667.6758	242528
257	0.0939	0.9427	22727.2618	228224.8564	242089
258	0.0901	0.9331	24909.1417	257952.3656	276441
259	0.0933	0.9429	22617.7863	228678.7089	242535
260	0.0933	0.9432	22616.6852	228562.5964	242337
261	0.0893	0.9328	24657.1184	257562.1885	276105
262	0.0938	0.9429	22799.0945	229154.9272	243020
263	0.0938	0.9427	22779.0210	229050.4109	242971
264	0.0904	0.9330	24903.1633	256973.4704	275420
265	0.0929	0.9425	22463.2537	227791.8616	241678
266	0.0930	0.9428	22485.4277	227919.8327	241740
267	0.0890	0.9329	24553.7655	257245.8416	275743
268	0.0927	0.9428	22361.1038	227438.7369	241240
269	0.0935	0.9428	22628.3978	228185.7672	242042
270	0.0898	0.9336	24664.8663	256500.6714	274755
271	0.0933	0.9437	22457.9092	227236.9174	240802
272	0.0931	0.9421	22488.5559	227548.3658	241532
273	0.0893	0.9334	24464.5423	255706.5497	273965
274	0.0928	0.9428	22438.2474	227860.7662	241673
275	0.0926	0.9428	22333.4350	227329.5233	241114
276	0.0891	0.9333	24402.8685	255500.9537	273758
277	0.0932	0.9420	22492.8288	227374.2359	241384
278	0.0923	0.9428	22266.2454	227521.2950	241329
279	0.0887	0.9328	24274.2211	255292.8690	273690
280	0.0927	0.9427	22284.2675	226592.5866	240356
281	0.0928	0.9430	22413.3367	227838.5533	241616
282	0.0881	0.9329	24146.9035	255571.0456	273966
283	0.0921	0.9426	22211.8694	227257.6260	241108
284	0.0928	0.9426	22451.5782	227923.5271	241813
285	0.0896	0.9328	24530.9028	255481.4355	273881
286	0.0926	0.9424	22305.2274	226972.4118	240838
287	0.0922	0.9427	22270.3141	227681.9134	241525
288	0.0889	0.9335	24255.5959	254630.0082	272756
289	0.0925	0.9432	22378.5211	228236.7934	241975
290	0.0924	0.9422	22330.4432	227776.5077	241738
291	0.0892	0.9329	24331.0460	254378.7040	272668
292	0.0935	0.9422	22503.4910	226774.4177	240694
293	0.0917	0.9424	22132.8496	227419.4783	241317
294	0.0885	0.9330	24142.3650	254506.2116	272783
295	0.0914	0.9422	22062.7252	227464.4144	241422
296	0.0918	0.9421	22101.8156	226827.0977	240760
297	0.0881	0.9330	24026.2865	254447.3962	272707
298	0.0918	0.9422	22136.7728	227105.6143	241027
299	0.0921	0.9425	22304.7335	228184.6293	242095
300	0.0890	0.9336	24334.9514	255171.1508	273306
301	0.0920	0.9428	22145.2179	227039.9754	240809
302	0.0914	0.9424	22067.7223	227440.9862	241333
303	0.0885	0.9328	24152.3504	254506.8507	272838
304	0.0922	0.9422	22170.4694	226641.4827	240548
305	0.0926	0.9421	22332.1042	227210.7311	241186
306	0.0881	0.9328	24037.6525	254532.4863	272856
307	0.0921	0.9416	22165.3796	226600.7937	240666
308	0.0922	0.9419	22248.2514	227349.2855	241367
309	0.0890	0.9334	24153.6164	253358.0094	271439
310	0.0923	0.9414	22215.3721	226668.2513	240770
311	0.0919	0.9420	22138.1602	226795.7804	240770
312	0.0883	0.9333	24081.5122	254607.8588	272792
313	0.0920	0.9417	22156.7586	226843.7052	240875
314	0.0919	0.9424	22130.5678	227038.3736	240922
315	0.0881	0.9329	23866.7240	252859.2309	271043
316	0.0919	0.9415	22135.6706	226733.9227	240817
317	0.0917	0.9424	22122.2088	227364.6673	241255
318	0.0889	0.9331	24152.8928	253472.8257	271656
319	0.0919	0.9419	22182.8972	227461.7078	241504
320	0.0926	0.9420	22360.8716	227424.8845	241426
321	0.0879	0.9332	23843.4057	253267.9699	271385
322	0.0911	0.9422	22000.5717	227606.8310	241581
323	0.0918	0.9418	22167.7670	227441.5254	241484
324	0.0889	0.9330	24136.1380	253395.8156	271585
325	0.0914	0.9415	22105.6873	227580.0769	241732
326	0.0922	0.9422	22191.2057	226813.6527	240732
327	0.0886	0.9330	24106.4561	253871.6775	272113
328	0.0928	0.9423	22461.3841	228185.2925	242157
329	0.0914	0.9416	22104.3388	227743.1081	241880
330	0.0881	0.9338	23923.3402	253654.4783	271626
331	0.0927	0.9418	22386.3388	227341.8922	241379
332	0.0922	0.9419	22303.4734	227881.0924	241936
333	0.0881	0.9334	23985.5120	253985.4422	272116
334	0.0917	0.9422	22110.1489	227249.5407	241203
335	0.0912	0.9420	21977.1906	227081.8451	241068
336	0.0879	0.9334	23873.2070	253618.5059	271701
337	0.0914	0.9421	22106.8030	227823.2750	241830
338	0.0914	0.9420	22102.7499	227669.9695	241699
339	0.0880	0.9334	23878.2114	253300.2488	271369
340	0.0917	0.9417	22176.2219	227817.0065	241919
341	0.0916	0.9420	22201.2691	228260.9973	242319
342	0.0888	0.9338	24130.5522	253710.5932	271708
343	0.0917	0.9410	22240.1247	228186.7608	242487
344	0.0915	0.9420	22197.0209	228474.7266	242540
345	0.0889	0.9338	24190.9537	254041.9079	272063
346	0.0923	0.9420	22359.6852	228112.9265	242165
347	0.0915	0.9418	22101.1163	227425.0691	241478
348	0.0882	0.9335	23924.3350	253184.5310	271219
349	0.0918	0.9415	22163.3028	227366.8108	241499
350	0.0919	0.9415	22343.6834	228790.5858	243018
351	0.0886	0.9337	24096.2365	254045.5534	272085
352	0.0915	0.9414	22168.3177	228174.8246	242382
353	0.0926	0.9415	22451.1435	228347.8655	242529
354	0.0885	0.9334	24015.0055	253234.0849	271307
355	0.0909	0.9418	22080.8055	228690.8729	242836
356	0.0912	0.9416	22146.5952	228536.1640	242707
357	0.0882	0.9336	23972.7940	253675.1711	271725
358	0.0904	0.9418	21949.1415	228563.8016	242694
359	0.0918	0.9412	22289.2558	228540.0122	242806
360	0.0883	0.9333	23959.9023	253145.9399	271239
361	0.0911	0.9413	22141.9609	228838.2633	243105
362	0.0920	0.9417	22369.6678	229068.3776	243251
363	0.0882	0.9334	23863.5144	252482.3775	270512
364	0.0911	0.9416	22112.0529	228437.4399	242603
365	0.0907	0.9420	22041.6234	228965.7481	243068
366	0.0876	0.9333	23640.8400	251997.5407	270003
367	0.0907	0.9415	22047.2041	228864.9331	243090
368	0.0908	0.9414	22028.1932	228328.9764	242541
369	0.0882	0.9332	23827.3307	252228.2717	270297
370	0.0911	0.9416	22147.0622	228795.9048	242996
371	0.0910	0.9417	22084.4416	228502.2097	242649
372	0.0883	0.9333	23846.7559	252099.6858	270125
373	0.0904	0.9419	21923.8136	228487.6382	242581
374	0.0909	0.9415	22105.8639	228943.7426	243166
375	0.0881	0.9336	23835.5762	252546.2410	270494
376	0.0912	0.9411	22016.2149	227218.8451	241444
377	0.0913	0.9415	22132.8553	228220.1088	242399
378	0.0880	0.9335	23790.7027	252416.7725	270403
379	0.0907	0.9420	21956.6673	228112.7704	242153
380	0.0907	0.9413	21958.3710	227865.2629	242086
381	0.0879	0.9333	23734.8402	251982.0077	269992
382	0.0906	0.9419	21895.5004	227580.0864	241627
383	0.0911	0.9413	22069.4639	227988.5643	242207
384	0.0877	0.9333	23583.9767	251082.4636	269026
385	0.0910	0.9416	21985.2251	227417.3033	241519
386	0.0907	0.9409	21914.3109	227337.9641	241612
387	0.0879	0.9345	23690.4026	251906.9990	269555
388	0.0910	0.9409	21991.9000	227437.6690	241712
389	0.0906	0.9418	21860.7460	227350.4122	241411
390	0.0887	0.9334	23862.9518	251231.8177	269152
391	0.0907	0.9411	21914.0010	227376.7083	241603
392	0.0909	0.9403	21932.4411	226770.9903	241158
393	0.0876	0.9338	23514.8353	250786.3883	268567
394	0.0899	0.9406	21689.2547	226866.4021	241206
395	0.0903	0.9414	21807.2036	227239.3954	241395
396	0.0884	0.9338	23691.0972	250270.7379	268008
397	0.0910	0.9415	22036.5284	227990.4896	242156
398	0.0903	0.9406	21814.7599	227184.9133	241538
399	0.0876	0.9334	23400.9462	249340.1662	267125
400	0.0911	0.9408	21938.4640	226663.8657	240916
401	0.0905	0.9410	21840.3283	226988.0366	241214
402	0.0873	0.9341	23328.9274	249696.6583	267321
403	0.0904	0.9404	21722.6402	226031.0680	240348
404	0.0905	0.9399	21883.1731	227153.4108	241678
405	0.0879	0.9333	23453.5029	249061.3981	266853
406	0.0909	0.9410	21777.0675	225542.8999	239690
407	0.0898	0.9410	21651.5585	226831.7871	241058
408	0.0871	0.9335	23232.3422	249100.4105	266834
409	0.0905	0.9409	21795.9565	226593.2859	240816
410	0.0896	0.9416	21509.3495	226055.4314	240087
411	0.0881	0.9327	23428.8625	248029.4973	265929
412	0.0905	0.9408	21690.0110	225511.0047	239690
413	0.0904	0.9402	21673.7872	225414.5943	239747
414	0.0871	0.9332	23081.9425	247404.5049	265119
415	0.0907	0.9412	21713.0727	225219.4903	239300
416	0.0898	0.9405	21539.0273	225685.7551	239960
417	0.0874	0.9335	23149.7267	247377.0802	265005
418	0.0900	0.9406	21566.6185	225281.0459	239518
419	0.0888	0.9403	21184.2321	224212.3511	238460
420	0.0876	0.9326	23206.1679	247018.0695	264883
421	0.0894	0.9404	21296.1742	224098.2297	238309
422	0.0899	0.9405	21493.4308	224749.0020	238979
423	0.0864	0.9332	22847.5578	246900.5345	264581
424	0.0900	0.9407	21520.2018	224932.7536	239122
425	0.0901	0.9399	21545.1859	224773.4442	239140
426	0.0871	0.9326	22989.2784	246118.4033	263902
427	0.0896	0.9403	21295.8013	223613.7032	237801
428	0.0907	0.9402	21584.5217	223809.5537	238051
429	0.0873	0.9329	22915.4934	244992.4181	262604
430	0.0888	0.9401	21131.4697	223622.0789	237880
431	0.0887	0.9403	21079.4493	223386.5794	237560
432	0.0869	0.9330	22782.8209	244632.6316	262200
433	0.0897	0.9399	21306.8702	223211.7028	237494
434	0.0890	0.9405	21153.5069	223458.6989	237596
435	0.0869	0.9322	22787.3361	244389.2152	262154
436	0.0896	0.9402	21262.0674	223108.9273	237300
437	0.0900	0.9404	21379.9922	223433.3874	237595
438	0.0853	0.9327	22357.0791	244374.1487	262013
439	0.0894	0.9406	21169.0416	222638.8091	236699
440	0.0893	0.9399	21160.0803	222724.0446	236976
441	0.0867	0.9330	22667.7863	243816.5314	261326
442	0.0899	0.9399	21298.1362	222584.4000	236813
443	0.0894	0.9399	21262.5785	223643.2615	237948
444	0.0866	0.9327	22629.4510	243836.2816	261427
445	0.0885	0.9403	20998.4360	223169.5484	237341
446	0.0894	0.9398	21171.1349	222452.2229	236690
447	0.0869	0.9329	22664.8280	243426.7268	260927
448	0.0898	0.9400	21287.5564	222864.9637	237078
449	0.0887	0.9405	21041.3409	223219.8680	237330
450	0.0869	0.9326	22645.4352	243011.3877	260572
451	0.0892	0.9399	21032.8363	221729.9351	235902
452	0.0884	0.9402	20816.9367	221319.2576	235392
453	0.0864	0.9325	22459.8002	242511.5967	260066
454	0.0902	0.9398	21267.8755	221670.1697	235880
455	0.0897	0.9401	21102.9891	221281.0246	235389
456	0.0866	0.9327	22518.9056	242420.1901	259915
457	0.0885	0.9395	20853.6870	221411.4422	235658
458	0.0888	0.9393	20948.4072	221541.6570	235849
459	0.0869	0.9326	22567.0757	242269.5030	259788
460	0.0893	0.9400	21005.9388	221059.9452	235181
461	0.0891	0.9397	21017.8396	221665.7170	235889
462	0.0866	0.9329	22420.5144	241605.4283	258995
463	0.0893	0.9395	20910.4916	220102.2827	234279
464	0.0885	0.9392	20839.3072	221247.6822	235574
465	0.0866	0.9323	22396.9406	240996.7655	258484
466	0.0889	0.9401	20862.4503	220623.3981	234688
467	0.0889	0.9395	20832.7604	220067.2169	234239
468	0.0859	0.9318	22159.8786	240430.7254	258024
469	0.0881	0.9391	20689.0078	220475.2026	234772
470	0.0892	0.9399	20895.6961	220290.6040	234365
471	0.0865	0.9326	22254.6633	239843.7596	257167
472	0.0880	0.9389	20653.4310	220307.6234	234651
473	0.0886	0.9399	20720.3088	219846.2422	233913
474	0.0864	0.9322	22158.9795	239182.7159	256571
475	0.0890	0.9391	20839.8281	219843.0227	234109
476	0.0889	0.9394	20766.3565	219446.4975	233601
477	0.0867	0.9322	22321.9657	239925.5584	257382
478	0.0883	0.9396	20749.9774	220823.8712	235018
479	0.0884	0.9392	20616.6638	219103.3248	233276
480	0.0861	0.9318	22099.4024	239208.0808	256722
481	0.0884	0.9396	20557.1057	218550.5573	232600
482	0.0886	0.9393	20706.7303	219585.6306	233782
483	0.0863	0.9326	22107.0868	238923.4909	256178
484	0.0884	0.9390	20619.5549	219055.4152	233290
485	0.0881	0.9390	20468.8946	218075.4180	232242
486	0.0856	0.9321	21890.2921	238433.1357	255789
487	0.0888	0.9397	20699.6060	219116.8567	233185
488	0.0891	0.9397	20707.3406	218272.4731	232284
489	0.0856	0.9329	21899.3814	238703.3245	255877
490	0.0880	0.9392	20478.1820	218528.8300	232684
491	0.0882	0.9392	20511.0253	218525.0086	232669
492	0.0862	0.9329	22053.2384	238777.8210	255950
493	0.0888	0.9396	20704.8662	218987.3382	233059
494	0.0882	0.9391	20500.9221	218178.4342	232335
495	0.0861	0.9328	21905.0157	237316.3189	254422
496	0.0886	0.9391	20610.4694	218437.6314	232606
497	0.0885	0.9396	20589.4078	218627.0947	232674
498	0.0860	0.9324	21791.8903	236293.7221	253420
499	0.0878	0.9393	20398.4237	218308.9686	232414
500	0.0880	0.9390	20410.3583	217719.6050	231856
501	0.0870	0.9321	22091.7454	236773.6433	254011
502	0.0883	0.9395	20464.5552	217808.7996	231823
503	0.0881	0.9392	20483.4135	218361.3979	232494
504	0.0861	0.9327	21901.7018	237280.0146	254397
505	0.0883	0.9393	20412.5920	217026.2282	231052
506	0.0886	0.9392	20528.5876	217627.9517	231714
507	0.0859	0.9335	21773.1975	236551.5448	253392
508	0.0881	0.9390	20423.3836	217588.1200	231728
509	0.0879	0.9394	20346.7735	217425.5827	231453
510	0.0861	0.9327	21805.6194	236240.0097	253279
511	0.0877	0.9384	20263.9573	216862.9192	231098
512	0.0879	0.9389	20455.0985	218395.8375	232602
513	0.0860	0.9330	21792.6263	236522.6558	253497
514	0.0882	0.9389	20426.8590	217471.8643	231621
515	0.0881	0.9390	20341.7087	216749.2332	230832
516	0.0859	0.9328	21678.4883	235473.9539	252436
517	0.0881	0.9393	20368.8494	217282.4339	231313
518	0.0881	0.9388	20445.3474	217763.1926	231953
519	0.0849	0.9326	21450.9589	235517.2474	252525
520	0.0880	0.9384	20322.4194	216600.1188	230827
521	0.0882	0.9394	20370.6856	216962.6002	230956
522	0.0854	0.9332	21487.8952	234735.2595	251544
523	0.0881	0.9392	20290.6560	216223.9666	230229
524	0.0882	0.9388	20352.5245	216720.1325	230838
525	0.0858	0.9330	21629.4136	235303.2491	252192
526	0.0877	0.9392	20207.5073	216400.5174	230411
527	0.0878	0.9387	20158.5451	215464.8312	229545
528	0.0856	0.9332	21525.7427	234752.6798	251561
529	0.0879	0.9389	20220.7589	215979.5594	230024
530	0.0876	0.9395	20212.4405	216656.3464	230618
531	0.0848	0.9336	21324.0566	234697.0447	251401
532	0.0876	0.9394	20212.8666	216683.7276	230671
533	0.0879	0.9383	20197.8521	215613.5897	229788
534	0.0857	0.9328	21513.9260	234096.5701	250958
535	0.0880	0.9393	20208.2969	215656.8482	229594
536	0.0874	0.9394	20152.2401	216535.8147	230493
537	0.0857	0.9329	21483.0800	233759.6731	250563
538	0.0873	0.9391	20088.0432	216208.0779	230231
539	0.0880	0.9393	20211.3213	215810.6078	229765
540	0.0848	0.9325	21207.2561	233248.7233	250140
541	0.0888	0.9396	20393.8956	215721.7467	229601
542	0.0876	0.9396	20036.8158	214894.3505	228699
543	0.0852	0.9325	21293.5136	233054.5371	249926
544	0.0874	0.9387	20010.3851	214981.4425	229019
545	0.0869	0.9386	19919.3310	215079.1629	229143
546	0.0856	0.9330	21362.0325	232792.5203	249510
547	0.0876	0.9390	20064.2881	214993.8646	228972
548	0.0881	0.9392	20124.2959	214424.3948	228298
549	0.0857	0.9322	21373.1482	232396.7276	249288
550	0.0879	0.9386	20082.8210	214406.3383	228430
551	0.0875	0.9384	19985.0097	214381.3631	228452
552	0.0855	0.9328	21277.3879	232023.4886	248726
553	0.0876	0.9387	20063.0363	214929.8696	228957
554	0.0876	0.9391	20036.3459	214811.4819	228739
555	0.0846	0.9325	21098.0652	232584.3522	249427
556	0.0872	0.9385	19853.9118	213708.0312	227702
557	0.0876	0.9399	19975.3033	214323.6976	228030
558	0.0855	0.9329	21257.8259	231915.6025	248606
559	0.0879	0.9392	20068.9892	214484.7473	228365
560	0.0871	0.9395	19838.2708	213946.2458	227725
561	0.0844	0.9327	20946.5802	231477.0580	248173
562	0.0877	0.9392	19950.1390	213677.9642	227519
563	0.0882	0.9394	20048.8280	213482.0115	227245
564	0.0850	0.9329	21020.5381	230604.2342	247199
565	0.0870	0.9393	19802.6634	213802.7679	227629
566	0.0868	0.9383	19694.1357	212941.9501	226943
567	0.0850	0.9332	21058.6221	231171.3694	247716
568	0.0877	0.9392	19865.8734	212805.4311	226573
569	0.0872	0.9387	19784.2281	212943.5383	226852
570	0.0852	0.9329	21012.9820	230125.4635	246668
571	0.0869	0.9393	19743.8980	213490.7956	227286
572	0.0869	0.9388	19765.1152	213439.8403	227350
573	0.0850	0.9334	20929.5000	229855.2208	246264
574	0.0879	0.9392	19929.7309	213018.6555	226816
575	0.0877	0.9386	20014.3968	214085.2030	228099
576	0.0853	0.9328	21026.0097	229859.6635	246429
577	0.0868	0.9391	19734.1041	213419.1754	227265
578	0.0872	0.9388	19803.2845	213121.6894	227012
579	0.0849	0.9327	20963.4209	230179.8224	246790
580	0.0872	0.9392	19708.2243	212348.7280	226101
581	0.0870	0.9385	19728.0027	212937.7019	226889
582	0.0852	0.9340	20955.3380	229754.2326	245997
583	0.0879	0.9392	19900.3770	212638.1849	226397
584	0.0865	0.9394	19578.8691	212537.7998	226256
585	0.0848	0.9325	20786.9008	228551.0165	245088
586	0.0866	0.9389	19564.1788	212158.9120	225974
587	0.0870	0.9389	19702.5568	212658.8856	226509
588	0.0845	0.9330	20724.5306	228750.6237	245189
589	0.0881	0.9395	19902.0550	212158.5270	225814
590	0.0872	0.9386	19735.9609	212438.7492	226343
591	0.0843	0.9327	20699.8499	229061.7601	245603
592	0.0865	0.9386	19513.5881	211615.6359	225462
593	0.0870	0.9382	19606.6902	211393.7313	225318
594	0.0842	0.9329	20588.2052	228097.3091	244503
595	0.0870	0.9394	19570.3822	211353.4485	224979
596	0.0868	0.9387	19614.2032	212245.0015	226099
597	0.0850	0.9330	20754.7155	227705.7964	244055
598	0.0869	0.9391	19607.9763	211828.3836	225576
599	0.0870	0.9386	19610.9320	211636.4988	225477
600	0.0850	0.9343	20737.9411	228063.4645	244111
601	0.0870	0.9387	19530.3329	210650.2250	224404
602	0.0868	0.9385	19537.1779	211267.7432	225123
603	0.0852	0.9325	20725.6788	226888.5402	243310
604	0.0874	0.9391	19644.4331	211097.1471	224788
605	0.0873	0.9387	19615.9269	210849.3944	224617
606	0.0855	0.9339	20830.7770	227504.4714	243614
607	0.0874	0.9389	19619.5780	210750.3614	224471
608	0.0877	0.9390	19810.6819	212094.3618	225865
609	0.0845	0.9334	20617.0055	227664.4504	243909
610	0.0873	0.9385	19640.2044	211184.1658	225014
611	0.0865	0.9393	19501.0662	211677.7808	225349
612	0.0847	0.9336	20589.9853	227025.3074	243159
613	0.0877	0.9386	19642.7901	210231.8177	223982
614	0.0863	0.9390	19378.9853	210953.8971	224657
615	0.0851	0.9329	20598.0392	225741.7090	241978
616	0.0879	0.9391	19783.0252	211430.8787	225135
617	0.0866	0.9388	19528.2445	211606.5213	225410
618	0.0844	0.9332	20465.0465	226322.3333	242521
619	0.0868	0.9384	19417.8571	209908.2394	223684
620	0.0877	0.9389	19573.3501	209515.5878	223146
621	0.0846	0.9339	20458.3260	225743.7152	241732
622	0.0868	0.9389	19440.0920	210196.7255	223875
623	0.0869	0.9390	19430.1837	210059.8740	223707
624	0.0852	0.9328	20626.0317	225726.5351	241981
625	0.0874	0.9393	19507.6854	209592.0496	223133
626	0.0866	0.9385	19318.6387	209390.8906	223106
627	0.0848	0.9338	20452.1398	225258.2697	241225
628	0.0864	0.9394	19296.6647	209911.5230	223444
629	0.0870	0.9388	19480.9935	210272.3876	223975
630	0.0845	0.9337	20464.4020	226025.9471	242074
631	0.0868	0.9394	19321.0413	208994.8879	222468
632	0.0860	0.9389	19132.1280	208958.1104	222545
633	0.0848	0.9342	20362.5661	224247.5000	240054
634	0.0878	0.9387	19549.7399	209121.2060	222772
635	0.0863	0.9392	19255.2813	209674.0471	223239
636	0.0846	0.9338	20375.4965	224808.1408	240746
637	0.0867	0.9390	19262.8228	208628.4492	222173
638	0.0873	0.9389	19415.3635	208684.8044	222274
639	0.0849	0.9331	20346.0122	223700.3996	239744
640	0.0873	0.9389	19334.2208	207916.9129	221441
641	0.0872	0.9388	19378.6608	208605.3284	222200
642	0.0843	0.9329	20227.8699	223938.4247	240057
643	0.0876	0.9389	19425.6991	208289.2386	221841
644	0.0852	0.9381	19003.0734	209158.4561	222959
645	0.0853	0.9324	20458.9173	223534.1683	239736
646	0.0869	0.9392	19259.5499	208199.8188	221677
647	0.0860	0.9389	19079.2998	208257.0639	221818
648	0.0855	0.9332	20464.0395	223412.5543	239414
649	0.0860	0.9390	19015.4881	207741.3121	221229
650	0.0853	0.9388	18879.2867	207734.6833	221287
651	0.0846	0.9329	20204.7354	222714.5217	238736
652	0.0864	0.9392	19143.5261	208013.7094	221486
653	0.0876	0.9382	19378.7482	207648.9172	221329
654	0.0847	0.9332	20227.1700	222853.0468	238800
655	0.0867	0.9389	19210.2350	208030.8177	221574
656	0.0859	0.9394	18998.3931	207705.9162	221097
657	0.0848	0.9330	20179.2709	222111.6703	238056
658	0.0857	0.9397	18868.3803	206793.9806	220062
659	0.0869	0.9389	19189.8477	207353.9891	220858
660	0.0850	0.9337	20246.0452	222440.3884	238234
661	0.0864	0.9390	19038.8579	207020.3009	220468
662	0.0865	0.9392	19075.9221	207166.7627	220577
663	0.0847	0.9336	20241.8199	223180.2957	239065
664	0.0859	0.9398	18973.4028	207594.9240	220889
665	0.0869	0.9391	19222.8894	207636.6759	221097
666	0.0850	0.9335	20218.5211	222076.4958	237907
667	0.0860	0.9397	18921.3680	206837.2697	220112
668	0.0858	0.9388	18915.5906	206847.6789	220337
669	0.0845	0.9343	20060.7994	221743.0028	237330
670	0.0868	0.9391	19073.6544	206398.8756	219787
671	0.0867	0.9396	19163.5367	207667.2580	221017
672	0.0848	0.9334	20108.8805	221448.4054	237255
673	0.0862	0.9393	19030.1646	207458.1567	220869
674	0.0869	0.9383	19110.2600	206374.4827	219941
675	0.0854	0.9336	20174.5206	220636.3385	236339
676	0.0859	0.9386	18912.5991	206564.1007	220081
677	0.0860	0.9393	18879.4002	206170.4057	219500
678	0.0852	0.9338	20189.6257	221184.2534	236859
679	0.0866	0.9386	18954.4481	205359.1823	218797
680	0.0867	0.9397	19086.8509	206900.5749	220168
681	0.0838	0.9336	19789.9993	220615.6608	236298
682	0.0868	0.9393	19000.0500	205604.1227	218892
683	0.0866	0.9390	19021.7477	206198.2306	219586
684	0.0841	0.9337	19849.1597	220459.0574	236123
685	0.0870	0.9391	19035.3339	205409.6465	218741
686	0.0865	0.9388	18923.9861	205469.1470	218873
687	0.0844	0.9345	19899.3419	220244.8911	235688
688	0.0863	0.9393	18917.8550	205905.0985	219208
689	0.0870	0.9390	19043.7106	205483.0278	218843
690	0.0841	0.9335	19851.1493	220388.7986	236091
691	0.0867	0.9391	18970.1081	205482.2568	218798
692	0.0867	0.9391	18934.6862	205164.9671	218466
693	0.0844	0.9337	19932.3857	220428.1211	236068
694	0.0862	0.9388	18895.8830	205824.2015	219233
695	0.0864	0.9385	18933.9100	205678.6288	219151
696	0.0845	0.9339	19894.5229	219752.4479	235308
697	0.0861	0.9388	18833.3245	205307.0553	218701
698	0.0863	0.9387	18855.2946	205128.9379	218536
699	0.0850	0.9339	19960.4471	219342.4724	234868
700	0.0861	0.9387	18831.6862	205267.0298	218663
701	0.0869	0.9391	18965.3003	205067.1188	218366
702	0.0841	0.9342	19740.5741	219326.0417	234784
703	0.0865	0.9396	18874.7181	205004.4632	218181
704	0.0863	0.9392	18826.9030	204959.9359	218232
705	0.0844	0.9342	19720.3836	218401.3454	233784
706	0.0864	0.9395	18825.9982	204603.2880	217771
707	0.0868	0.9391	18998.7657	205454.7198	218781
708	0.0839	0.9342	19649.9706	218912.8811	234344
709	0.0867	0.9391	18930.0985	204952.7487	218245
710	0.0851	0.9389	18571.8120	204903.0517	218245
711	0.0847	0.9344	19808.4908	218600.5552	233952
712	0.0859	0.9403	18682.6493	204588.1641	217572
713	0.0858	0.9388	18650.0405	204159.4383	217463
714	0.0844	0.9336	19727.3314	218095.6524	233618
715	0.0859	0.9386	18716.0025	204556.8311	217938
716	0.0854	0.9388	18523.7974	203577.5945	216842
717	0.0841	0.9342	19580.1063	217488.7986	232813
718	0.0869	0.9397	18869.9270	204064.8256	217149
719	0.0869	0.9391	18995.5784	205378.3831	218688
720	0.0838	0.9337	19519.8830	217555.0635	233003
721	0.0867	0.9394	18875.6714	204425.5770	217602
722	0.0857	0.9385	18727.9638	204990.0920	218429
723	0.0841	0.9343	19605.7000	217884.9742	233211
724	0.0856	0.9385	18615.0790	204188.3782	217576
725	0.0868	0.9387	18880.4163	204209.7744	217552
726	0.0839	0.9344	19483.0751	216849.2845	232083
727	0.0857	0.9387	18558.1591	203357.6092	216629
728	0.0861	0.9389	18694.6007	203913.0683	217175
729	0.0843	0.9347	19655.4209	217877.2948	233111
730	0.0868	0.9393	18899.4359	204488.7525	217705
731	0.0863	0.9395	18771.5163	204382.6874	217547
732	0.0842	0.9350	19557.2004	217269.2169	232363
733	0.0860	0.9387	18592.1697	202964.0548	216224
734	0.0861	0.9386	18700.1961	203913.1849	217244
735	0.0845	0.9338	19707.8903	217676.1172	233120
736	0.0861	0.9387	18711.8127	203994.5739	217326
737	0.0855	0.9390	18519.6965	203288.5990	216490
738	0.0846	0.9343	19634.0266	216934.7913	232192
739	0.0862	0.9390	18633.7023	202916.0546	216106
740	0.0867	0.9396	18790.1510	203727.6310	216818
741	0.0843	0.9339	19586.9726	216980.9921	232330
742	0.0868	0.9389	18747.6909	202865.0499	216068
743	0.0872	0.9391	18833.8794	202896.2034	216058
744	0.0845	0.9345	19546.0585	216116.9382	231267
745	0.0852	0.9390	18402.4055	202857.5966	216031
746	0.0864	0.9392	18725.9368	203439.7280	216618
747	0.0836	0.9348	19353.1394	216350.5165	231441
748	0.0866	0.9389	18772.0076	203500.3197	216738
749	0.0856	0.9382	18565.4356	203429.6327	216840
750	0.0843	0.9347	19535.4757	216516.9784	231632
751	0.0858	0.9396	18509.9307	202788.2188	215820
752	0.0853	0.9392	18442.4752	203030.8382	216179
753	0.0834	0.9348	19265.8395	215971.6636	231025
754	0.0857	0.9390	18513.4851	202807.8180	215994
755	0.0861	0.9387	18610.5412	202831.3158	216070
756	0.0840	0.9342	19406.1247	215696.6362	230892
757	0.0863	0.9384	18573.7245	201875.6919	215134
758	0.0855	0.9393	18426.1571	202477.2568	215554
759	0.0837	0.9342	19321.3544	215645.6357	230827
760	0.0863	0.9395	18561.2906	202059.5024	215074
761	0.0865	0.9387	18709.3583	202978.8077	216233
762	0.0837	0.9345	19302.7463	215477.4492	230575
763	0.0859	0.9390	18498.8565	202328.6944	215464
764	0.0852	0.9381	18337.0255	201888.2433	215206
765	0.0838	0.9338	19293.4689	214982.5342	230226
766	0.0856	0.9398	18384.8719	201756.6309	214680
767	0.0858	0.9392	18423.0283	201740.6447	214798
768	0.0847	0.9351	19495.0719	215306.5198	230259
769	0.0858	0.9388	18448.1611	201782.7468	214939
770	0.0859	0.9383	18477.3019	201752.7669	215025
771	0.0843	0.9347	19357.0251	214653.3992	229657
772	0.0859	0.9392	18512.1840	202485.5490	215591
773	0.0851	0.9388	18314.1559	202038.4294	215206
774	0.0842	0.9346	19356.0333	214928.6970	229958
775	0.0859	0.9389	18518.0868	202393.1182	215566
776	0.0859	0.9391	18454.4193	201765.9212	214846
777	0.0837	0.9340	19260.8886	214831.6979	230023
778	0.0857	0.9394	18430.5965	202015.1720	215043
779	0.0860	0.9383	18441.4132	201226.9127	214467
780	0.0851	0.9346	19502.3706	214283.2412	229283
781	0.0851	0.9394	18235.1732	201232.2478	214204
782	0.0860	0.9382	18417.0211	200872.0062	214099
783	0.0843	0.9346	19300.4014	214065.6469	229056
784	0.0859	0.9389	18446.7320	201517.8805	214628
785	0.0856	0.9388	18335.3363	201009.5278	214102
786	0.0840	0.9349	19182.9084	213503.6867	228377
787	0.0859	0.9392	18405.7999	201135.8513	214149
788	0.0851	0.9396	18239.5348	201401.1270	214352
789	0.0841	0.9346	19190.9743	213276.8294	228202
790	0.0856	0.9395	18326.4383	201082.2616	214027
791	0.0859	0.9386	18432.4417	201392.9149	214574
792	0.0842	0.9346	19338.8102	214649.0916	229658
793	0.0854	0.9393	18307.4590	201315.7566	214315
794	0.0859	0.9392	18398.7034	201222.9307	214260
795	0.0833	0.9342	19093.5423	214021.3737	229087
796	0.0859	0.9393	18414.7792	201476.3767	214499
797	0.0858	0.9394	18432.3117	201823.5769	214849
798	0.0840	0.9341	19233.3232	213810.7648	228883
799	0.0859	0.9390	18343.7181	200415.3333	213446
800	0.0859	0.9393	18388.4023	200961.1476	213948
801	0.0836	0.9342	19066.3973	213012.4413	228018
802	0.0864	0.9387	18456.8103	200576.7518	213670
803	0.0859	0.9393	18343.8942	200503.7639	213456
804	0.0841	0.9342	19190.2868	213253.4075	228286
805	0.0849	0.9400	18171.2691	201221.4426	214074
806	0.0855	0.9391	18289.7999	200921.5057	213954
807	0.0842	0.9349	19130.6278	212489.0733	227295
808	0.0859	0.9387	18344.3709	200536.4631	213636
809	0.0854	0.9386	18270.9100	200776.3719	213907
810	0.0835	0.9341	18967.8702	212284.9243	227252
811	0.0852	0.9391	18210.8109	200606.5019	213624
812	0.0858	0.9391	18356.7413	200938.6827	213969
813	0.0848	0.9350	19283.3345	212697.4820	227485
814	0.0857	0.9389	18267.7397	200041.8116	213054
815	0.0860	0.9393	18333.6414	200275.5265	213214
816	0.0836	0.9349	18931.9269	211691.6537	226430
817	0.0857	0.9395	18306.7877	200722.0514	213641
818	0.0860	0.9394	18302.9413	200029.7215	212925
819	0.0841	0.9351	19096.4592	212220.3991	226957
820	0.0854	0.9400	18192.1088	200307.7714	213092
821	0.0845	0.9393	18017.4569	200362.9008	213312
822	0.0844	0.9343	19117.8453	211521.2861	226385
823	0.0860	0.9392	18327.3242	200170.3696	213124
824	0.0862	0.9394	18424.2933	200728.8459	213680
825	0.0839	0.9343	19025.4236	211947.6019	226850
826	0.0845	0.9390	18022.1475	200182.6363	213189
827	0.0852	0.9392	18143.0034	199945.5546	212888
828	0.0836	0.9348	18959.7382	211923.5260	226711
829	0.0855	0.9394	18225.3857	200189.7717	213109
830	0.0854	0.9393	18154.9300	199785.4355	212704
831	0.0837	0.9351	18923.2982	211336.5914	226002
832	0.0854	0.9393	18146.2851	199508.6519	212404
833	0.0849	0.9394	18073.2044	199946.3227	212840
834	0.0842	0.9351	19035.4940	211505.4422	226184
835	0.0849	0.9395	18062.2450	199964.3755	212834
836	0.0856	0.9388	18243.1266	200124.7589	213160
837	0.0835	0.9344	18886.2941	211428.3745	226260
838	0.0862	0.9399	18313.0287	199707.3068	212471
839	0.0858	0.9395	18228.4496	199664.7469	212516
840	0.0838	0.9351	18911.2721	210951.6027	225589
841	0.0862	0.9390	18317.6587	199485.9361	212448
842	0.0854	0.9389	18163.7851	199705.0509	212693
843	0.0835	0.9350	18832.7458	210904.6590	225574
844	0.0860	0.9392	18314.1835	199958.8675	212893
845	0.0849	0.9386	18065.8497	199671.9560	212728
846	0.0843	0.9349	19041.9597	211062.0461	225763
847	0.0856	0.9389	18179.3045	199435.5054	212405
848	0.0859	0.9392	18255.1376	199651.0176	212568
849	0.0835	0.9353	18863.4304	211287.2861	225895
850	0.0850	0.9402	18001.2052	199164.7304	211840
851	0.0854	0.9383	18107.8015	198844.7365	211920
852	0.0840	0.9350	18872.3757	210169.7080	224791
853	0.0847	0.9392	17953.5049	199016.2207	211893
854	0.0851	0.9393	17958.2343	198320.5911	211133
855	0.0843	0.9350	18985.6494	210610.3245	225245
856	0.0850	0.9392	17998.9759	199002.0765	211874
857	0.0857	0.9387	18161.6780	198954.4832	211950
858	0.0839	0.9345	18770.5813	209113.7369	223776
859	0.0858	0.9391	18156.9895	198741.2043	211636
860	0.0856	0.9386	18204.1405	199546.3257	212600
861	0.0840	0.9341	18866.1315	209888.9939	224699
862	0.0854	0.9391	18054.8492	198550.1898	211432
863	0.0856	0.9385	18193.5390	199505.6947	212571
864	0.0842	0.9349	18938.7617	210186.2243	224814
865	0.0854	0.9390	18072.4765	198636.7065	211536
866	0.0851	0.9391	18089.3331	199719.0103	212662
867	0.0841	0.9356	18843.6811	209665.7468	224096
868	0.0853	0.9393	18057.0956	198816.5605	211666
869	0.0846	0.9388	18015.0087	199988.5434	213024
870	0.0840	0.9345	18830.3223	209589.9279	224284
871	0.0861	0.9389	18292.1430	199365.3659	212348
872	0.0849	0.9396	17907.7154	198212.7549	210951
873	0.0841	0.9346	18861.6858	209631.4420	224292
874	0.0856	0.9392	18086.9905	198447.4018	211297
875	0.0854	0.9385	18036.5444	198173.3169	211150
876	0.0847	0.9346	18937.9458	208896.9398	223520
877	0.0854	0.9388	18014.9902	198108.3806	211025
878	0.0852	0.9394	18023.3986	198754.5656	211571
879	0.0841	0.9352	18782.2461	208956.4957	223426
880	0.0851	0.9391	17960.8507	198218.9255	211081
881	0.0858	0.9392	18105.8128	198216.8097	211055
882	0.0843	0.9351	18832.5243	209003.8962	223503
883	0.0848	0.9395	17952.6150	198781.3226	211581
884	0.0859	0.9386	18233.5649	199225.2559	212263
885	0.0838	0.9349	18690.1682	208556.8479	223077
886	0.0855	0.9391	17967.0865	197338.5690	210141
887	0.0852	0.9400	18040.0577	198922.7140	211629
888	0.0837	0.9347	18703.0998	208887.5055	223483
889	0.0845	0.9385	17928.1445	199081.4286	212118
890	0.0860	0.9392	18174.7171	198385.4734	211232
891	0.0844	0.9343	18789.4859	207991.5833	222611
892	0.0848	0.9387	17901.0978	198152.5295	211087
893	0.0857	0.9384	18070.0968	197846.1059	210841
894	0.0839	0.9346	18653.8025	207825.6859	222358
895	0.0856	0.9389	18010.3811	197659.5424	210522
896	0.0848	0.9391	17857.5341	197725.8334	210546
897	0.0839	0.9353	18689.8542	208477.8919	222889
898	0.0856	0.9395	17980.8923	197384.9258	210099
899	0.0859	0.9384	18089.5651	197559.9604	210529
900	0.0838	0.9342	18671.0109	208174.0613	222840
901	0.0863	0.9387	18196.8339	197810.2510	210735
902	0.0863	0.9391	18113.3648	197110.7850	209900
903	0.0849	0.9350	18817.9756	207363.4713	221776
904	0.0842	0.9394	17634.1964	196667.7124	209344
905	0.0861	0.9389	18151.6389	197838.8637	210712
906	0.0842	0.9354	18741.8096	208168.0513	222536
907	0.0850	0.9392	17845.9705	197299.7839	210073
908	0.0850	0.9391	17900.7079	197692.8324	210503
909	0.0839	0.9354	18660.2624	207965.1247	222324
910	0.0850	0.9389	17919.8712	197893.5085	210772
911	0.0856	0.9389	18009.9944	197625.3518	210478
912	0.0838	0.9345	18654.8853	208139.9837	222723
913	0.0849	0.9384	17822.1693	196964.5309	209898
914	0.0860	0.9389	18079.6596	197440.6739	210296
915	0.0839	0.9348	18663.4437	208024.7618	222542
916	0.0856	0.9387	17959.9789	196932.6540	209790
917	0.0847	0.9387	17761.7585	196929.0934	209788
918	0.0842	0.9354	18668.7977	207397.8524	221715
919	0.0852	0.9394	17955.5165	197917.0761	210680
920	0.0847	0.9396	17822.3802	197672.9765	210386
921	0.0835	0.9353	18561.5133	207876.2180	222266
922	0.0856	0.9391	17911.6365	196447.2991	209189
923	0.0850	0.9390	17846.5928	197106.5381	209918
924	0.0843	0.9345	18622.5744	206533.6012	221005
925	0.0857	0.9391	17995.7019	197138.8981	209932
926	0.0845	0.9386	17725.8935	196872.8414	209746
927	0.0836	0.9359	18492.0554	206918.2333	221101
928	0.0855	0.9398	17941.8355	197218.4916	209860
929	0.0851	0.9390	17817.5116	196700.9322	209472
930	0.0851	0.9349	18808.9104	206628.6266	221022
931	0.0855	0.9385	17903.8713	196629.2459	209508
932	0.0846	0.9391	17741.5460	196961.0038	209726
933	0.0834	0.9356	18424.1861	206740.1179	220978
934	0.0840	0.9391	17556.3960	196344.5725	209074
935	0.0853	0.9392	17911.4943	197297.4230	210068
936	0.0831	0.9344	18386.1978	206707.1288	221214
937	0.0861	0.9397	17990.8187	196381.1395	208976
938	0.0853	0.9392	17845.9846	196564.5927	209300
939	0.0833	0.9356	18357.9594	206258.1323	220465
940	0.0855	0.9381	17883.0324	196266.5276	209214
941	0.0851	0.9389	17793.8927	196386.3108	209167
942	0.0836	0.9348	18482.4172	206681.7386	221107
943	0.0842	0.9388	17667.3939	196978.9269	209830
944	0.0850	0.9391	17786.8696	196603.3808	209361
945	0.0836	0.9350	18439.9105	206203.8436	220544
946	0.0852	0.9395	17887.7609	197294.6871	209989
947	0.0855	0.9391	17914.0231	196698.1421	209462
948	0.0841	0.9353	18559.5951	206495.2946	220778
949	0.0851	0.9400	17781.2844	196329.4585	208866
950	0.0850	0.9394	17813.4052	196907.9417	209621
951	0.0844	0.9356	18621.4036	206339.7565	220549
952	0.0859	0.9387	17945.1190	196136.1921	208954
953	0.0842	0.9388	17606.5651	196334.1390	209127
954	0.0837	0.9352	18417.8002	205905.8019	220175
955	0.0846	0.9390	17685.7122	196411.4036	209173
956	0.0847	0.9383	17702.0954	196081.1276	208970
957	0.0833	0.9355	18357.4949	206042.4740	220254
958	0.0853	0.9390	17842.8607	196349.5911	209103
959	0.0851	0.9388	17784.3817	196117.1872	208891
960	0.0844	0.9356	18584.5691	205955.6522	220140
961	0.0850	0.9394	17729.9000	195872.0432	208501
962	0.0848	0.9383	17747.3676	196435.8609	209345
963	0.0841	0.9352	18570.0723	206396.4395	220704
964	0.0850	0.9389	17704.5099	195571.7193	208309
965	0.0854	0.9382	17818.0276	195831.6300	208733
966	0.0830	0.9356	18247.5083	205673.3087	219833
967	0.0850	0.9393	17718.7302	195873.9765	208538
968	0.0850	0.9378	17794.4062	196265.5347	209292
969	0.0835	0.9353	18364.8894	205762.5983	220008
970	0.0856	0.9385	17817.1097	195416.7597	208227
971	0.0851	0.9388	17765.5839	196046.4436	208822
972	0.0838	0.9349	18398.2072	205258.3929	219553
973	0.0853	0.9391	17771.8722	195564.0380	208242
974	0.0853	0.9392	17826.0885	196382.5600	209085
975	0.0836	0.9350	18386.9642	205770.8668	220066
976	0.0848	0.9385	17691.4920	195696.8506	208518
977	0.0853	0.9381	17827.1450	196015.2764	208953
978	0.0836	0.9349	18362.9763	205314.0327	219616
979	0.0854	0.9380	17748.9031	194838.2110	207726
980	0.0851	0.9385	17689.1694	195058.6197	207833
981	0.0840	0.9352	18400.1114	204755.3274	218947
982	0.0848	0.9386	17684.6655	195730.9701	208535
983	0.0854	0.9388	17732.9984	194878.3122	207592
984	0.0840	0.9352	18460.4133	205427.3877	219670
985	0.0856	0.9385	17841.1384	195550.2670	208356
986	0.0854	0.9390	17815.3362	195782.7881	208493
987	0.0839	0.9361	18396.1626	205250.9523	219268
988	0.0848	0.9384	17721.9071	196139.4176	209007
989	0.0854	0.9384	17795.0452	195493.0018	208319
990	0.0832	0.9346	18288.4766	205330.9655	219698
991	0.0852	0.9386	17785.5597	195831.5140	208639
992	0.0851	0.9387	17678.6336	195084.3845	207833
993	0.0825	0.9353	17999.5622	204011.2258	218127
994	0.0844	0.9384	17530.8019	194973.1560	207769
995	0.0846	0.9390	17577.7667	195084.9233	207763
996	0.0846	0.9350	18580.3844	205253.5528	219529
997	0.0854	0.9388	17773.2272	195485.9972	208222
998	0.0850	0.9383	17633.4923	194765.1380	207573
999	0.0838	0.9350	18234.6463	203521.7830	217663
1000	0.0847	0.9391	17612.6310	195375.1813	208035
1001	0.0850	0.9382	17717.0658	195479.4027	208356
1002	0.0832	0.9351	18150.9098	204072.5840	218232
1003	0.0848	0.9395	17677.8050	195878.7190	208497
1004	0.0848	0.9391	17639.7150	195260.1254	207928
1005	0.0834	0.9351	18224.5882	204374.6572	218564
1006	0.0846	0.9391	17648.8754	195869.8621	208574
1007	0.0852	0.9384	17678.5682	194677.9700	207450
1008	0.0834	0.9349	18188.1188	203797.9249	217984
1009	0.0849	0.9390	17604.2970	194747.0610	207407
1010	0.0859	0.9388	17831.1196	194925.3473	207632
1011	0.0841	0.9362	18297.9508	203723.3417	217607
1012	0.0852	0.9393	17732.9843	195451.9313	208078
1013	0.0849	0.9380	17650.2349	195074.2455	207977
1014	0.0834	0.9349	18219.0964	204305.1504	218542
1015	0.0847	0.9380	17559.7420	194569.1765	207424
1016	0.0852	0.9384	17736.0946	195325.3653	208144
1017	0.0837	0.9347	18195.7537	203103.8073	217298
1018	0.0849	0.9388	17689.4413	195620.8038	208381
1019	0.0843	0.9387	17448.6190	194349.1607	207050
1020	0.0838	0.9356	18215.8184	203374.1312	217362
1021	0.0849	0.9395	17549.3272	194315.7479	206821
1022	0.0848	0.9388	17574.2806	194523.4475	207211
1023	0.0837	0.9349	18210.1025	203523.6434	217684
1024	0.0860	0.9388	17887.7973	195264.2469	207987
1025	0.0850	0.9389	17591.5218	194300.2032	206943
1026	0.0844	0.9352	18387.3372	203733.1802	217860
1027	0.0850	0.9391	17498.1032	193425.2677	205967
1028	0.0848	0.9394	17544.7221	194346.7800	206893
1029	0.0832	0.9348	18014.5258	202457.2587	216573
1030	0.0852	0.9391	17625.7752	194177.9536	206760
1031	0.0853	0.9380	17675.2718	194410.8021	207263
1032	0.0837	0.9357	18206.7725	203485.7342	217467
1033	0.0847	0.9381	17545.0207	194275.4793	207088
1034	0.0848	0.9384	17575.7481	194478.2650	207238
1035	0.0835	0.9355	18135.6441	203243.1246	217266
1036	0.0842	0.9382	17440.2151	194364.3873	207171
1037	0.0852	0.9394	17656.9204	194720.4134	207288
1038	0.0838	0.9350	18107.0841	202102.3981	216153
1039	0.0846	0.9382	17454.6301	193669.0028	206427
1040	0.0847	0.9382	17532.8756	194144.2087	206943
1041	0.0841	0.9346	18238.1835	202748.1783	216947
1042	0.0850	0.9386	17553.1908	193946.3854	206625
1043	0.0847	0.9382	17492.7249	193707.5415	206477
1044	0.0835	0.9354	18055.1293	202366.4595	216334
1045	0.0843	0.9378	17478.7882	194336.7620	207225
1046	0.0844	0.9382	17410.3089	193433.9518	206183
1047	0.0831	0.9351	18018.7624	202664.2274	216733
1048	0.0847	0.9380	17519.0311	193905.0600	206719
1049	0.0851	0.9389	17571.4437	193828.5386	206445
1050	0.0840	0.9351	18237.8403	203140.1173	217238
1051	0.0851	0.9383	17592.5021	194005.1132	206760
1052	0.0849	0.9387	17504.0812	193570.0853	206212
1053	0.0837	0.9352	18096.8332	202212.9254	216215
1054	0.0845	0.9384	17487.3457	194219.9869	206959
1055	0.0843	0.9383	17426.3511	193997.1472	206761
1056	0.0838	0.9357	18112.8740	202252.9662	216159
1057	0.0853	0.9386	17625.1265	193960.8536	206656
1058	0.0846	0.9377	17513.4660	194185.7016	207078
1059	0.0841	0.9358	18248.9208	202966.0071	216889
1060	0.0848	0.9392	17532.5712	194182.7309	206763
1061	0.0845	0.9387	17470.9001	194074.7106	206738
1062	0.0837	0.9359	18063.3734	201883.2256	215702
1063	0.0844	0.9386	17400.3451	193526.2376	206195
1064	0.0838	0.9386	17286.8548	193547.4115	206206
1065	0.0839	0.9352	18084.9638	201526.5746	215485
1066	0.0856	0.9393	17706.4555	194200.0709	206751
1067	0.0839	0.9382	17233.5390	192827.3103	205528
1068	0.0832	0.9353	17959.5431	201960.3972	215937
1069	0.0851	0.9387	17542.4582	193422.9692	206052
1070	0.0845	0.9387	17429.3912	193655.1289	206300
1071	0.0839	0.9359	18099.4368	201772.9609	215599
1072	0.0846	0.9391	17470.7606	193852.6539	206414
1073	0.0848	0.9388	17463.1248	193398.0929	206012
1074	0.0833	0.9357	17975.2501	201928.8268	215795
1075	0.0845	0.9383	17450.8564	193674.8100	206415
1076	0.0842	0.9382	17282.7946	192499.2072	205179
1077	0.0842	0.9354	18125.4221	201415.7282	215333
1078	0.0849	0.9383	17487.1900	193248.8324	205955
1079	0.0853	0.9383	17559.3272	193127.5134	205822
1080	0.0838	0.9351	18083.0793	201740.7206	215747
1081	0.0847	0.9383	17411.9282	192831.4055	205515
1082	0.0850	0.9383	17472.0017	192893.1612	205588
1083	0.0835	0.9356	18009.1335	201885.7372	215783
1084	0.0858	0.9385	17671.0743	193382.0734	206054
1085	0.0837	0.9382	17257.6431	193374.0489	206103
1086	0.0836	0.9360	18058.3024	202093.4110	215916
1087	0.0843	0.9385	17369.5170	193388.4540	206064
1088	0.0859	0.9392	17673.1320	193180.0265	205683
1089	0.0838	0.9347	18027.1581	201080.1930	215128
1090	0.0848	0.9389	17418.0151	192858.2763	205418
1091	0.0854	0.9396	17596.9992	193666.5519	206118
1092	0.0836	0.9346	17998.8019	201328.0220	215421
1093	0.0837	0.9384	17205.5776	192872.7134	205530
1094	0.0842	0.9391	17320.9623	193106.9960	205632
1095	0.0839	0.9363	18028.2295	201288.3189	214989
1096	0.0841	0.9381	17335.2362	193328.5807	206093
1097	0.0852	0.9382	17489.1026	192514.8371	205204
1098	0.0828	0.9351	17755.5849	200524.5099	214442
1099	0.0859	0.9388	17660.2740	192922.2997	205497
1100	0.0849	0.9387	17459.4793	193152.4448	205768
1101	0.0834	0.9352	17876.8552	200542.1751	214435
1102	0.0851	0.9386	17511.1062	193128.3276	205765
1103	0.0842	0.9387	17321.5206	193125.4031	205735
1104	0.0839	0.9350	17953.3617	200154.8551	214074
1105	0.0852	0.9382	17510.0310	192853.9098	205559
1106	0.0850	0.9380	17383.0929	191781.1425	204467
1107	0.0837	0.9357	18003.5687	201245.6091	215065
1108	0.0858	0.9395	17619.2289	192904.1794	205332
1109	0.0849	0.9396	17357.0371	192018.5976	204372
1110	0.0842	0.9352	18058.4417	200646.2982	214543
1111	0.0849	0.9381	17366.0504	191940.0599	204605
1112	0.0850	0.9391	17433.0249	192627.3504	205111
1113	0.0836	0.9363	17885.1790	200254.0278	213872
1114	0.0838	0.9385	17171.0511	192242.0605	204850
1115	0.0844	0.9386	17352.5308	192999.6480	205615
1116	0.0839	0.9357	17986.7704	200609.3078	214395
1117	0.0840	0.9388	17238.7063	192641.7888	205208
1118	0.0837	0.9384	17155.2572	192386.3446	205022
1119	0.0833	0.9362	17870.4899	200836.0907	214513
1120	0.0850	0.9392	17402.1925	192345.0396	204796
1121	0.0844	0.9381	17260.4654	191910.2528	204584
1122	0.0825	0.9355	17644.7526	199961.6689	213751
1123	0.0845	0.9387	17335.5173	192554.8602	205124
1124	0.0846	0.9376	17341.5886	192296.8566	205089
1125	0.0840	0.9342	17947.9444	199647.8365	213707
1126	0.0848	0.9391	17324.1947	191752.9168	204182
1127	0.0848	0.9388	17369.2395	192361.0952	204904
1128	0.0832	0.9352	17756.4334	199528.1092	213352
1129	0.0849	0.9385	17423.6194	192547.8381	205155
1130	0.0846	0.9391	17245.9386	191350.6929	203764
1131	0.0839	0.9355	17878.5710	199392.3288	213148
1132	0.0843	0.9379	17245.2156	191836.3156	204542
1133	0.0848	0.9385	17393.2816	192448.4968	205053
1134	0.0836	0.9357	17775.4575	198851.2883	212522
1135	0.0843	0.9394	17317.0982	192871.0074	205314
1136	0.0837	0.9383	17075.3288	191486.2158	204082
1137	0.0830	0.9351	17689.0294	199392.3488	213227
1138	0.0846	0.9382	17274.0698	191512.1519	204118
1139	0.0837	0.9383	17141.3132	192141.7378	204783
1140	0.0833	0.9359	17784.2468	199819.3375	213501
1141	0.0836	0.9389	17156.1625	192623.6132	205151
1142	0.0848	0.9386	17341.5578	192042.0226	204603
1143	0.0839	0.9353	17865.1992	199088.8211	212861
1144	0.0839	0.9386	17125.2008	191615.4184	204160
1145	0.0845	0.9386	17188.2000	191028.0148	203531
1146	0.0834	0.9353	17717.9445	198686.5246	212425
1147	0.0843	0.9382	17318.8070	192668.8408	205367
1148	0.0849	0.9385	17285.8532	191059.1785	203573
1149	0.0829	0.9356	17610.3696	198751.0467	212422
1150	0.0840	0.9385	17101.6511	191111.0582	203638
1151	0.0846	0.9384	17241.5220	191135.0454	203683
1152	0.0834	0.9352	17663.8698	198154.9061	211878
1153	0.0852	0.9387	17375.9921	191432.6773	203924
1154	0.0843	0.9378	17155.5948	190893.4901	203550
1155	0.0834	0.9363	17654.8707	198165.7382	211646
1156	0.0854	0.9382	17385.3280	191057.0507	203646
1157	0.0847	0.9383	17318.1557	191775.8462	204385
1158	0.0837	0.9363	17785.7739	198974.7556	212523
1159	0.0841	0.9387	17099.5214	190894.2277	203368
1160	0.0851	0.9388	17305.7120	190943.2346	203394
1161	0.0832	0.9363	17639.8475	198479.0261	211985
1162	0.0846	0.9391	17276.6782	191719.3850	204157
1163	0.0849	0.9392	17274.8328	191193.9222	203573
1164	0.0838	0.9360	17731.0717	198149.4584	211705
1165	0.0851	0.9392	17323.9141	191295.8498	203686
1166	0.0844	0.9389	17124.2240	190412.0688	202801
1167	0.0835	0.9361	17711.8821	198543.4790	212101
1168	0.0839	0.9389	17069.2209	191125.3144	203563
1169	0.0837	0.9386	17072.2338	191348.0546	203870
1170	0.0832	0.9360	17567.0818	197695.7704	211207
1171	0.0848	0.9391	17329.6075	191849.7968	204297
1172	0.0843	0.9383	17155.0346	190971.8609	203531
1173	0.0829	0.9355	17556.2323	198050.4393	211700
1174	0.0851	0.9390	17292.0149	190773.2399	203163
1175	0.0845	0.9390	17156.1964	190713.8455	203112
1176	0.0830	0.9359	17580.8317	198309.6683	211883
1177	0.0843	0.9389	17126.2898	190687.6350	203102
1178	0.0844	0.9390	17117.4676	190543.9301	202931
1179	0.0839	0.9359	17749.0438	198024.6585	211590
1180	0.0843	0.9389	17125.2602	190699.2674	203118
1181	0.0840	0.9390	17025.6087	190422.2139	202795
1182	0.0834	0.9357	17641.0343	198012.7790	211625
1183	0.0840	0.9383	16995.6866	189854.0491	202340
1184	0.0847	0.9385	17214.5350	190746.7635	203244
1185	0.0835	0.9355	17587.7999	197093.6918	210674
1186	0.0842	0.9381	17075.4886	190351.4563	202914
1187	0.0840	0.9387	17014.5942	190105.2547	202515
1188	0.0836	0.9361	17599.9658	197178.6896	210637
1189	0.0850	0.9390	17265.0231	190655.0902	203033
1190	0.0841	0.9388	17093.6189	190722.0792	203152
1191	0.0825	0.9350	17472.0783	198000.5236	211764
1192	0.0839	0.9395	17004.1166	190523.1982	202784
1193	0.0839	0.9388	16976.2593	190051.3687	202435
1194	0.0832	0.9358	17560.8091	197611.8148	211161
1195	0.0842	0.9380	17104.7866	190530.0814	203113
1196	0.0849	0.9389	17202.3144	190244.1409	202625
1197	0.0837	0.9354	17598.8388	196687.7191	210267
1198	0.0846	0.9381	17134.2447	189971.6338	202508
1199	0.0843	0.9387	17063.3653	189932.4651	202329
1200	0.0834	0.9358	17548.8727	196981.3693	210502
1201	0.0841	0.9382	17062.9296	190305.7614	202845
1202	0.0853	0.9387	17287.4899	190224.8764	202646
1203	0.0828	0.9353	17483.8021	197429.6568	211096
1204	0.0840	0.9386	17024.2597	190245.6828	202684
1205	0.0848	0.9383	17209.4654	190401.6580	202928
1206	0.0833	0.9359	17563.2662	197367.9580	210890
1207	0.0840	0.9391	17012.4759	190111.5723	202437
1208	0.0843	0.9383	17058.8464	189927.9729	202416
1209	0.0833	0.9356	17512.4675	196659.9007	210186
1210	0.0850	0.9389	17227.2792	190254.3946	202638
1211	0.0844	0.9391	17009.0302	189144.4720	201419
1212	0.0842	0.9356	17713.0411	196880.8741	210434
1213	0.0849	0.9382	17151.3722	189472.8366	201944
1214	0.0850	0.9388	17213.2944	190185.1711	202575
1215	0.0836	0.9361	17636.3813	197568.8769	211046
1216	0.0838	0.9387	16919.4689	189527.4158	201903
1217	0.0843	0.9394	16954.3205	188993.9891	201194
1218	0.0829	0.9354	17423.9001	196655.0789	210226
1219	0.0844	0.9384	17044.2238	189618.5417	202063
1220	0.0838	0.9386	16932.3680	189565.4762	201962
1221	0.0829	0.9361	17391.8571	196491.3596	209902
1222	0.0843	0.9386	16995.0618	189233.5118	201613
1223	0.0847	0.9381	17058.7062	189026.7465	201490
1224	0.0830	0.9363	17438.9427	196816.3292	210204
1225	0.0842	0.9385	16981.1399	189197.6574	201605
1226	0.0834	0.9378	16841.9776	189361.9923	201912
1227	0.0835	0.9354	17513.5269	196105.1863	209647
1228	0.0844	0.9389	17052.9297	189693.8130	202048
1229	0.0849	0.9378	17123.4392	189162.6222	201712
1230	0.0839	0.9360	17579.4278	196140.1901	209562
1231	0.0836	0.9387	16822.8479	188861.8191	201188
1232	0.0851	0.9389	17210.6356	189968.8915	202335
1233	0.0832	0.9361	17381.8618	195584.1391	208924
1234	0.0839	0.9391	16879.1085	188843.5440	201093
1235	0.0847	0.9392	17073.2337	189349.2079	201603
1236	0.0839	0.9354	17543.3777	195704.5744	209215
1237	0.0848	0.9383	17098.4258	189155.9415	201595
1238	0.0840	0.9383	16924.3339	189006.3775	201435
1239	0.0830	0.9361	17382.2813	195962.8887	209348
1240	0.0843	0.9385	16994.9437	189153.2775	201545
1241	0.0838	0.9382	16859.2059	188710.0953	201138
1242	0.0833	0.9354	17432.5940	195836.2029	209350
1243	0.0841	0.9385	16886.9681	188550.3295	200898
1244	0.0841	0.9384	16879.2754	188281.7271	200643
1245	0.0833	0.9353	17387.9059	195123.4695	208617
1246	0.0840	0.9390	16909.2963	189089.7028	201376
1247	0.0841	0.9383	16869.2303	188276.2892	200655
1248	0.0835	0.9359	17400.4018	195117.9949	208483
1249	0.0848	0.9389	17061.4336	188888.2922	201177
1250	0.0839	0.9382	16867.7088	188571.0921	200989
1251	0.0829	0.9357	17300.3179	195345.3522	208774
1252	0.0839	0.9378	16873.6663	188583.5892	201089
1253	0.0837	0.9392	16788.2788	188399.6463	200606
1254	0.0832	0.9363	17430.1159	196092.6476	209440
1255	0.0841	0.9382	16931.7604	188857.9078	201292
1256	0.0846	0.9388	17085.0922	189625.9558	201981
1257	0.0832	0.9359	17424.7464	195907.0715	209319
1258	0.0850	0.9396	17080.4446	188890.4720	201031
1259	0.0848	0.9386	17008.2464	188208.5627	200513
1260	0.0831	0.9362	17312.2929	195037.0358	208328
1261	0.0840	0.9388	16902.0208	188822.0545	201140
1262	0.0851	0.9391	17125.9758	188892.9211	201137
1263	0.0825	0.9359	17223.8270	195354.4570	208743
1264	0.0841	0.9389	16904.3723	188702.7359	200983
1265	0.0841	0.9391	16926.4868	188932.9826	201193
1266	0.0825	0.9360	17251.3434	195700.1877	209072
1267	0.0843	0.9383	16868.6808	187818.8957	200176
1268	0.0847	0.9384	17085.8551	189334.7855	201770
1269	0.0832	0.9358	17350.1517	195101.9787	208488
1270	0.0846	0.9385	16955.6301	188074.1051	200390
1271	0.0840	0.9385	16883.5627	188629.7915	200994
1272	0.0836	0.9360	17439.2683	195342.9522	208692
1273	0.0841	0.9392	16914.9159	188996.6256	201222
1274	0.0836	0.9392	16787.1024	188540.2198	200748
1275	0.0834	0.9365	17334.9391	194642.8636	207845
1276	0.0843	0.9388	16948.7842	188773.7048	201080
1277	0.0842	0.9382	16878.1096	187981.5747	200356
1278	0.0834	0.9361	17370.2680	194917.9940	208223
1279	0.0847	0.9391	16971.8968	188135.4931	200333
1280	0.0845	0.9380	16915.0611	187713.5369	200118
1281	0.0828	0.9361	17239.9114	194998.5660	208312
1282	0.0842	0.9386	16875.5854	188107.2865	200418
1283	0.0839	0.9389	16808.1467	188122.5348	200356
1284	0.0835	0.9361	17387.7467	194917.9385	208223
1285	0.0844	0.9391	16923.0965	188272.1174	200482
1286	0.0836	0.9387	16744.5656	188019.3310	200291
1287	0.0837	0.9362	17346.1055	194099.4392	207321
1288	0.0847	0.9381	17016.9973	188519.4736	200960
1289	0.0833	0.9391	16708.5917	188399.7376	200612
1290	0.0826	0.9367	17145.8678	194354.5008	207492
1291	0.0851	0.9391	17028.7988	188010.0669	200210
1292	0.0844	0.9386	16951.6861	188620.9618	200957
1293	0.0832	0.9360	17287.8913	194523.4583	207823
1294	0.0840	0.9384	16802.6699	187770.1916	200097
1295	0.0833	0.9380	16695.0263	188037.0996	200474
1296	0.0838	0.9364	17384.3964	194250.4758	207446
1297	0.0849	0.9385	16994.7015	187855.1372	200165
1298	0.0845	0.9394	16934.9598	188261.5880	200410
1299	0.0836	0.9359	17381.1586	194624.0845	207953
1300	0.0845	0.9394	16885.3989	187818.9585	199945
1301	0.0837	0.9387	16716.8316	187502.9497	199739
1302	0.0833	0.9361	17302.5147	194403.3979	207683
1303	0.0847	0.9386	16948.8896	187835.6126	200133
1304	0.0838	0.9386	16778.0996	187999.1872	200291
1305	0.0832	0.9366	17279.4895	194501.6243	207662
1306	0.0846	0.9383	16919.1849	187601.8636	199930
1307	0.0836	0.9382	16754.1067	187929.3391	200310
1308	0.0832	0.9360	17252.7507	194089.9499	207354
1309	0.0842	0.9389	16886.3760	188273.0217	200535
1310	0.0847	0.9385	16911.5110	187500.5674	199781
1311	0.0833	0.9365	17218.0089	193677.4130	206801
1312	0.0850	0.9377	17041.0084	187923.1812	200418
1313	0.0842	0.9385	16801.5486	187269.2852	199549
1314	0.0833	0.9354	17248.0583	193650.4576	207022
1315	0.0842	0.9383	16793.7361	187222.6370	199528
1316	0.0848	0.9386	16906.9027	187194.4411	199435
1317	0.0842	0.9356	17402.0293	193436.7534	206741
1318	0.0834	0.9393	16680.7018	187837.2736	199985
1319	0.0849	0.9381	17008.9918	187888.2726	200292
1320	0.0832	0.9365	17209.3592	193800.9775	206932
1321	0.0843	0.9387	16884.3931	188036.7599	200321
1322	0.0838	0.9386	16659.1281	186597.9752	198813
1323	0.0838	0.9367	17363.9222	194028.0107	207139
1324	0.0846	0.9402	16921.7958	188071.3365	200034
1325	0.0840	0.9389	16728.1547	187018.4626	199190
1326	0.0836	0.9358	17271.1809	193439.2103	206714
1327	0.0838	0.9388	16762.0163	187670.3962	199914
1328	0.0842	0.9391	16815.4344	187604.8346	199776
1329	0.0831	0.9358	17193.6051	193732.4770	207020
1330	0.0843	0.9386	16821.3517	187319.5778	199572
1331	0.0849	0.9386	16931.4354	187085.9230	199326
1332	0.0836	0.9358	17207.2995	192528.5044	205727
1333	0.0839	0.9381	16692.2643	186617.3574	198922
1334	0.0849	0.9392	16913.1229	187064.7518	199166
1335	0.0830	0.9362	17143.8211	193481.4284	206661
1336	0.0840	0.9382	16805.0289	187656.4213	200014
1337	0.0837	0.9394	16760.2252	188125.1431	200271
1338	0.0826	0.9372	17082.7860	193729.5272	206720
1339	0.0840	0.9384	16745.9792	187006.0496	199280
1340	0.0850	0.9388	16985.7539	187534.2400	199769
1341	0.0829	0.9374	17125.1997	193673.1807	206608
1342	0.0840	0.9383	16794.6440	187578.3345	199917
1343	0.0840	0.9399	16752.1469	187401.0822	199378
1344	0.0844	0.9362	17464.9415	193800.8520	207013
1345	0.0843	0.9389	16883.2352	188148.6723	200390
1346	0.0837	0.9382	16691.6967	187016.2979	199340
1347	0.0830	0.9360	17128.2570	193142.6599	206344
1348	0.0838	0.9382	16683.7415	186690.1068	198990
1349	0.0843	0.9389	16737.7721	186349.0863	198472
1350	0.0836	0.9372	17207.9447	192930.3680	205869
1351	0.0844	0.9383	16831.7912	187012.6463	199311
1352	0.0841	0.9380	16709.1993	186420.6760	198734
1353	0.0838	0.9365	17333.2978	193595.2684	206724
1354	0.0837	0.9385	16689.7688	187053.6328	199320
1355	0.0843	0.9390	16734.7387	186446.5624	198560
1356	0.0830	0.9365	17034.2646	192100.7860	205131
1357	0.0846	0.9383	16849.7566	186803.7644	199080
1358	0.0839	0.9382	16643.8890	186048.7881	198310
1359	0.0831	0.9359	17045.1715	192015.4937	205176
1360	0.0844	0.9387	16753.1849	186404.6395	198572
1361	0.0837	0.9383	16637.2625	186494.4517	198755
1362	0.0840	0.9361	17270.5256	192394.3294	205534
1363	0.0844	0.9391	16767.2622	186556.6890	198657
1364	0.0845	0.9386	16800.9427	186668.5806	198876
1365	0.0832	0.9368	17137.1417	192851.1831	205863
1366	0.0845	0.9390	16784.3330	186550.7981	198665
1367	0.0841	0.9390	16745.4507	187023.5942	199175
1368	0.0826	0.9360	16985.6708	192469.5405	205632
1369	0.0841	0.9392	16779.8192	187286.7909	199418
1370	0.0856	0.9387	16987.1824	186352.3607	198515
1371	0.0832	0.9359	17104.0495	192292.6007	205472
1372	0.0844	0.9393	16778.4847	186766.4246	198833
1373	0.0839	0.9385	16660.6458	186451.4684	198661
1374	0.0835	0.9368	17172.4432	192625.4719	205625
1375	0.0846	0.9390	16878.2510	187386.9400	199565
1376	0.0851	0.9382	16900.6083	186268.7989	198531
1377	0.0829	0.9368	17015.6951	192181.8298	205153
1378	0.0845	0.9395	16787.3514	186677.8989	198703
1379	0.0848	0.9389	16819.1288	186193.4644	198302
1380	0.0830	0.9367	17051.7086	192504.4765	205515
1381	0.0844	0.9388	16740.6447	186297.0993	198452
1382	0.0844	0.9387	16719.7732	185958.1232	198098
1383	0.0829	0.9364	17001.7054	191931.7205	204965
1384	0.0836	0.9379	16640.3407	186706.5354	199064
1385	0.0848	0.9383	16780.5838	185721.6772	197931
1386	0.0833	0.9366	17126.9602	192487.8900	205511
1387	0.0839	0.9395	16611.2437	186052.4148	198042
1388	0.0847	0.9388	16770.7640	185918.4213	198031
1389	0.0831	0.9366	17031.3379	192010.7716	205006
1390	0.0856	0.9385	16982.3456	186233.8934	198439
1391	0.0849	0.9390	16822.1066	186092.1697	198186
1392	0.0838	0.9368	17171.8214	191874.3959	204811
1393	0.0835	0.9387	16564.5647	186224.2195	198387
1394	0.0847	0.9390	16763.6846	185798.5625	197868
1395	0.0838	0.9364	17153.7006	191761.0518	204792
1396	0.0845	0.9385	16797.0575	186560.6210	198780
1397	0.0842	0.9389	16674.8628	185874.7285	197961
1398	0.0829	0.9364	16986.5674	191893.5272	204924
1399	0.0851	0.9388	16887.6299	186294.0101	198438
1400	0.0834	0.9387	16541.8209	186213.6875	198364
1401	0.0832	0.9364	16994.5229	191224.1354	204221
1402	0.0837	0.9383	16512.1589	185086.4928	197249
1403	0.0841	0.9387	16572.6754	185042.6068	197131
1404	0.0833	0.9364	17074.7118	191934.1606	204972
1405	0.0837	0.9386	16584.4276	186045.6800	198207
1406	0.0835	0.9389	16512.1191	185727.5983	197818
1407	0.0825	0.9356	16867.9450	191304.9113	204479
1408	0.0848	0.9386	16803.2771	186059.3017	198230
1409	0.0847	0.9388	16774.0236	185981.5310	198104
1410	0.0830	0.9363	16944.7036	191057.3988	204066
1411	0.0841	0.9383	16643.6046	185615.9515	197829
1412	0.0840	0.9393	16583.3777	185538.3189	197529
1413	0.0835	0.9361	17024.2166	190768.1433	203783
1414	0.0844	0.9391	16697.2508	185814.3340	197865
1415	0.0836	0.9386	16475.7982	184911.5957	197011
1416	0.0825	0.9366	16883.9459	191741.1609	204710
1417	0.0845	0.9394	16742.0772	186179.4336	198180
1418	0.0847	0.9385	16702.9089	184996.0395	197118
1419	0.0835	0.9358	16947.1495	189832.4271	202850
1420	0.0843	0.9380	16695.3021	185671.2975	197946
1421	0.0837	0.9386	16539.5750	185474.1849	197611
1422	0.0831	0.9363	16919.6442	190610.7087	203571
1423	0.0836	0.9392	16465.3676	185011.3809	196985
1424	0.0837	0.9388	16583.6023	185917.6365	198029
1425	0.0836	0.9365	17058.4421	191082.6377	204048
1426	0.0847	0.9388	16672.9520	184915.5812	196960
1427	0.0834	0.9379	16478.7868	185423.7871	197694
1428	0.0836	0.9362	17068.6071	191242.1338	204271
1429	0.0844	0.9389	16665.5935	185459.3850	197535
1430	0.0835	0.9388	16534.4640	185849.9014	197972
1431	0.0825	0.9361	16805.8388	190794.6027	203823
1432	0.0844	0.9384	16675.1020	185483.2746	197661
1433	0.0842	0.9390	16623.3317	185433.0593	197478
1434	0.0829	0.9365	16833.9406	190086.4641	202968
1435	0.0846	0.9385	16733.6619	185688.5958	197859
1436	0.0838	0.9392	16585.0490	185942.0633	197979
1437	0.0828	0.9365	16915.1825	191221.4565	204177
1438	0.0847	0.9386	16677.3834	184904.6854	197009
1439	0.0838	0.9389	16516.9204	184988.4744	197021
1440	0.0825	0.9368	16775.8358	190578.0067	203442
1441	0.0844	0.9392	16689.2267	185683.8609	197703
1442	0.0846	0.9385	16658.8630	184703.0893	196808
1443	0.0832	0.9365	16903.3850	190219.8395	203128
1444	0.0845	0.9386	16660.8181	185015.4493	197128
1445	0.0837	0.9383	16520.8927	185123.7305	197298
1446	0.0830	0.9357	16867.0517	190172.7145	203237
1447	0.0845	0.9385	16656.1697	185034.6166	197155
1448	0.0840	0.9391	16532.0204	184861.8779	196845
1449	0.0841	0.9358	17146.7715	190740.3356	203825
1450	0.0838	0.9385	16544.2676	185354.1042	197510
1451	0.0852	0.9386	16876.3353	185944.6231	198100
1452	0.0840	0.9367	17054.2321	190291.7438	203145
1453	0.0836	0.9383	16500.4393	185169.0915	197345
1454	0.0844	0.9389	16626.8922	184871.4196	196893
1455	0.0844	0.9362	17196.6839	190800.6524	203807
1456	0.0840	0.9381	16519.9220	184594.3010	196769
1457	0.0845	0.9388	16686.8858	185424.3897	197509
1458	0.0838	0.9366	16982.2295	189877.9058	202737
1459	0.0839	0.9383	16529.3878	184771.7386	196929
1460	0.0853	0.9384	16756.9290	184433.6261	196531
1461	0.0834	0.9368	16929.2712	190237.3680	203079
1462	0.0840	0.9383	16503.1317	184304.3960	196418
1463	0.0846	0.9379	16705.7600	185301.6829	197571
1464	0.0835	0.9360	16882.8291	189193.7236	202129
1465	0.0838	0.9393	16494.1865	184826.4093	196777
1466	0.0844	0.9384	16595.1591	184596.1529	196718
1467	0.0832	0.9364	16891.1477	190128.2289	203034
1468	0.0845	0.9387	16619.3318	184708.4959	196779
1469	0.0844	0.9393	16520.1196	183889.5128	195769
1470	0.0839	0.9365	16932.5966	188939.8145	201750
1471	0.0843	0.9390	16563.4327	184560.6512	196550
1472	0.0841	0.9387	16558.9697	184849.6449	196919
1473	0.0832	0.9362	16860.0007	189778.8205	202703
1474	0.0847	0.9385	16649.8856	184569.0190	196671
1475	0.0847	0.9392	16609.3237	184076.7421	195998
1476	0.0838	0.9362	16962.1020	189573.3103	202498
1477	0.0843	0.9384	16578.4608	184575.6434	196697
1478	0.0839	0.9389	16494.3853	184570.7984	196576
1479	0.0836	0.9366	16887.3794	189156.6867	201962
1480	0.0844	0.9391	16619.6372	185005.8902	197004
1481	0.0839	0.9390	16540.8269	185027.1894	197038
1482	0.0836	0.9365	17011.2174	190484.7707	203393
1483	0.0846	0.9388	16636.2237	184557.2065	196586
1484	0.0843	0.9383	16610.6200	184931.3310	197088
1485	0.0837	0.9372	16954.7861	189882.1915	202606
1486	0.0848	0.9395	16617.2141	184162.2676	196031
1487	0.0844	0.9385	16596.2271	184648.5798	196747
1488	0.0837	0.9364	16934.9618	189350.9552	202219
1489	0.0853	0.9392	16734.4118	184210.3911	196134
1490	0.0832	0.9380	16262.8596	183347.3113	195460
1491	0.0826	0.9361	16744.1604	189682.9812	202636
1492	0.0840	0.9383	16428.2271	183563.1008	195625
1493	0.0849	0.9387	16641.2932	184089.0549	196117
1494	0.0839	0.9368	17000.1058	189908.0761	202712
1495	0.0840	0.9381	16511.4975	184331.8786	196490
1496	0.0839	0.9380	16496.5440	184413.5895	196595
1497	0.0825	0.9358	16703.7443	189407.1396	202391
1498	0.0838	0.9383	16436.1179	183977.3833	196065
1499	0.0842	0.9389	16530.1696	184412.5415	196405
1500	0.0834	0.9363	16878.5598	189502.3834	202402
1501	0.0845	0.9384	16585.6198	184239.1033	196342
1502	0.0844	0.9384	16565.9595	184216.7063	196314
1503	0.0831	0.9367	16854.8352	189983.6855	202833
1504	0.0840	0.9390	16461.5529	183941.6473	195895
1505	0.0840	0.9389	16478.8101	184227.1974	196216
1506	0.0837	0.9364	16936.0749	189363.9139	202235
1507	0.0848	0.9390	16654.0641	184402.2705	196380
1508	0.0835	0.9379	16350.9138	183546.6640	195705
1509	0.0831	0.9367	16741.7876	188706.2337	201452
1510	0.0842	0.9385	16490.7456	183786.7754	195829
1511	0.0847	0.9380	16584.0834	183729.0939	195863
1512	0.0839	0.9362	16878.9586	188372.9035	201205
1513	0.0840	0.9384	16479.7365	184111.1476	196190
1514	0.0842	0.9392	16542.2304	184483.2026	196435
1515	0.0833	0.9361	16788.7417	188783.2184	201664
1516	0.0845	0.9384	16524.8715	183437.2883	195486
1517	0.0843	0.9384	16487.8033	183488.6438	195528
1518	0.0838	0.9364	16972.3369	189591.0970	202477
1519	0.0840	0.9384	16461.8054	183867.7144	195929
1520	0.0834	0.9385	16350.2406	183899.4000	195960
1521	0.0836	0.9370	16871.1343	189018.5261	201728
1522	0.0839	0.9383	16406.6623	183513.6571	195581
1523	0.0840	0.9385	16483.3198	184151.6905	196217
1524	0.0831	0.9368	16738.6219	188610.6213	201340
1525	0.0834	0.9380	16343.4754	183802.9408	195955
1526	0.0845	0.9385	16510.8421	183366.6141	195374
1527	0.0837	0.9361	16883.4882	188777.2625	201673
1528	0.0841	0.9378	16431.7280	183328.6629	195489
1529	0.0842	0.9392	16510.6792	184216.5199	196144
1530	0.0835	0.9355	16809.5235	188327.1191	201301
1531	0.0841	0.9390	16436.3058	183601.0629	195534
1532	0.0839	0.9385	16329.1321	182744.0955	194715
1533	0.0837	0.9358	16841.9198	188252.0819	201165
1534	0.0841	0.9387	16438.2289	183545.3334	195530
1535	0.0842	0.9390	16488.8117	183907.5289	195850
1536	0.0828	0.9360	16660.9034	188244.9852	201116
1537	0.0845	0.9383	16533.5096	183524.5150	195595
1538	0.0838	0.9391	16427.6255	183995.6402	195930
1539	0.0841	0.9368	16925.8817	188584.0620	201304
1540	0.0845	0.9383	16524.3828	183533.1153	195604
1541	0.0835	0.9381	16332.4642	183540.9585	195660
1542	0.0835	0.9370	16803.4741	188640.6710	201315
1543	0.0843	0.9389	16470.7983	183517.3753	195455
1544	0.0842	0.9388	16447.8024	183396.3187	195344
1545	0.0824	0.9365	16600.4680	188677.2127	201473
1546	0.0847	0.9384	16574.8274	183598.8065	195657
1547	0.0846	0.9386	16507.8302	183081.4718	195053
1548	0.0828	0.9360	16734.6366	189110.9927	202032
1549	0.0844	0.9387	16439.0512	182822.0112	194770
1550	0.0835	0.9390	16346.8523	183825.7856	195772
1551	0.0838	0.9365	16880.1543	188647.1120	201433
1552	0.0848	0.9393	16560.8856	183324.8091	195181
1553	0.0845	0.9387	16542.7917	183778.9427	195770
1554	0.0830	0.9369	16700.4802	188606.0807	201317
1555	0.0838	0.9382	16295.2675	182329.0878	194342
1556	0.0841	0.9389	16425.5197	183328.5861	195267
1557	0.0828	0.9367	16643.8198	188214.3595	200943
1558	0.0847	0.9386	16491.2276	182834.3733	194799
1559	0.0837	0.9384	16296.9765	182680.9527	194672
1560	0.0835	0.9366	16826.7206	188721.6214	201501
1561	0.0835	0.9387	16259.5225	182721.8843	194650
1562	0.0837	0.9388	16370.4297	183537.7102	195507
1563	0.0836	0.9366	16801.6172	188279.2185	201018
1564	0.0837	0.9391	16333.5876	183321.9866	195202
1565	0.0838	0.9385	16361.1201	183169.7142	195176
1566	0.0829	0.9376	16645.4230	188341.9862	200871
1567	0.0842	0.9398	16409.5476	183243.0816	194984
1568	0.0847	0.9394	16526.2902	183296.5508	195124
1569	0.0832	0.9367	16679.3389	187831.3816	200529
1570	0.0840	0.9385	16410.5643	183391.8301	195400
1571	0.0846	0.9386	16557.8297	183652.5875	195659
1572	0.0839	0.9369	16866.5305	188270.0707	200947
1573	0.0840	0.9384	16358.5351	182842.9804	194837
1574	0.0828	0.9388	16160.3026	183186.5812	195121
1575	0.0828	0.9370	16634.2310	188192.9003	200852
1576	0.0848	0.9383	16531.0930	183003.1287	195033
1577	0.0841	0.9388	16403.6272	183135.9050	195075
1578	0.0832	0.9363	16700.1082	187863.0074	200650
1579	0.0843	0.9390	16381.6851	182538.1552	194398
1580	0.0842	0.9384	16413.7892	183012.1255	195016
1581	0.0832	0.9363	16693.8594	187836.7502	200619
1582	0.0842	0.9382	16341.0057	182120.3354	194123
1583	0.0836	0.9384	16341.4518	183423.3104	195463
1584	0.0830	0.9353	16658.2416	187718.3107	200701
1585	0.0844	0.9388	16473.7964	183293.2899	195238
1586	0.0849	0.9386	16612.4311	183642.3207	195654
1587	0.0833	0.9368	16773.3076	188646.9647	201377
1588	0.0839	0.9387	16328.9815	182779.1373	194712
1589	0.0831	0.9388	16191.9305	182854.7523	194777
1590	0.0828	0.9356	16600.5694	187491.9666	200400
1591	0.0835	0.9389	16254.3312	182752.0563	194650
1592	0.0838	0.9390	16365.4682	183476.3385	195403
1593	0.0834	0.9366	16709.6003	187701.9632	200412
1594	0.0838	0.9386	16291.3701	182552.8818	194485
1595	0.0843	0.9383	16475.9620	183346.0128	195399
1596	0.0839	0.9360	16763.5483	187031.5556	199827
1597	0.0848	0.9382	16486.4294	182498.0706	194514
1598	0.0847	0.9388	16483.2440	182691.5041	194611
1599	0.0834	0.9361	16717.3610	187667.6807	200485
1600	0.0846	0.9387	16453.8935	182623.6471	194546
1601	0.0834	0.9383	16323.4145	183647.7430	195724
1602	0.0827	0.9363	16621.9728	188095.1369	200895
1603	0.0838	0.9389	16322.4459	182882.2263	194781
1604	0.0838	0.9382	16346.5223	183001.9117	195063
1605	0.0831	0.9368	16610.7159	187231.7947	199868
1606	0.0847	0.9386	16480.4000	182726.4747	194673
1607	0.0837	0.9382	16288.3031	182537.0126	194551
1608	0.0825	0.9366	16489.9573	187177.0871	199840
1609	0.0848	0.9387	16508.8750	182671.8815	194597
1610	0.0837	0.9386	16250.1664	182284.9518	194209
1611	0.0827	0.9371	16539.9668	187379.3443	199967
1612	0.0836	0.9388	16192.8127	181829.4750	193681
1613	0.0835	0.9387	16295.9669	183117.9608	195067
1614	0.0828	0.9363	16524.9563	186862.6846	199567
1615	0.0838	0.9395	16291.4493	182594.4702	194356
1616	0.0830	0.9388	16114.2540	182355.4308	194249
1617	0.0827	0.9367	16485.7136	186801.1551	199431
1618	0.0834	0.9394	16221.3519	182815.7472	194617
1619	0.0837	0.9388	16279.0521	182492.2911	194384
1620	0.0832	0.9370	16629.4914	187280.3487	199862
1621	0.0831	0.9382	16127.6007	182154.6526	194152
1622	0.0839	0.9390	16338.9030	182774.3389	194648
1623	0.0824	0.9356	16432.9108	186679.2437	199535
1624	0.0847	0.9393	16435.1389	182282.7657	194061
1625	0.0831	0.9390	16146.3876	182381.4421	194237
1626	0.0827	0.9366	16543.3075	187312.9124	200000
1627	0.0836	0.9390	16208.4566	182029.9760	193853
1628	0.0834	0.9380	16194.4718	182049.6514	194077
1629	0.0833	0.9368	16633.1550	187104.0235	199734
1630	0.0838	0.9389	16239.9094	181893.1679	193729
1631	0.0835	0.9384	16251.4822	182600.6301	194590
1632	0.0835	0.9368	16662.7563	186966.2111	199575
1633	0.0830	0.9378	16099.1980	181968.9010	194041
1634	0.0837	0.9384	16251.4138	182127.6424	194078
1635	0.0831	0.9363	16590.0577	186948.6660	199668
1636	0.0846	0.9387	16346.6006	181402.0779	193239
1637	0.0838	0.9386	16307.5140	182621.5433	194570
1638	0.0832	0.9364	16565.6016	186452.4697	199108
1639	0.0839	0.9391	16286.3642	182223.0630	194048
1640	0.0845	0.9381	16412.3793	182227.3252	194253
1641	0.0831	0.9374	16538.1274	186481.1428	198942
1642	0.0838	0.9390	16240.4697	181930.9956	193746
1643	0.0836	0.9382	16270.4764	182561.1945	194587
1644	0.0836	0.9370	16633.1934	186524.6867	199066
1645	0.0841	0.9392	16286.8362	181922.1450	193692
1646	0.0841	0.9392	16305.2842	182089.7460	193886
1647	0.0831	0.9369	16544.5279	186591.8955	199161
1648	0.0839	0.9393	16252.5483	181892.9307	193644
1649	0.0836	0.9381	16233.1769	182048.7236	194071
1650	0.0830	0.9369	16550.4636	186894.1997	199483
1651	0.0843	0.9388	16286.4653	181341.3505	193166
1652	0.0844	0.9382	16334.8303	181525.8128	193491
1653	0.0840	0.9369	16711.6345	186352.7707	198902
1654	0.0835	0.9391	16150.1101	181736.0964	193522
1655	0.0848	0.9387	16409.3819	181744.0554	193605
1656	0.0835	0.9371	16622.0407	186571.2874	199104
1657	0.0837	0.9388	16153.4074	181087.8092	192895
1658	0.0835	0.9385	16179.0274	181747.0473	193659
1659	0.0836	0.9365	16616.6903	186107.6184	198722
1660	0.0842	0.9389	16254.9454	181164.8687	192958
1661	0.0836	0.9385	16120.7883	181041.1558	192911
1662	0.0829	0.9366	16471.4471	186032.8418	198624
1663	0.0841	0.9386	16211.9922	181045.4029	192880
1664	0.0832	0.9383	16128.1640	181793.5336	193749
1665	0.0836	0.9365	16585.6248	185854.5841	198461
1666	0.0844	0.9384	16314.7162	181408.3975	193318
1667	0.0832	0.9394	16121.7783	181941.4952	193687
1668	0.0838	0.9365	16608.2218	185525.5169	198098
1669	0.0837	0.9389	16207.9470	181760.7495	193584
1670	0.0842	0.9383	16275.1855	181314.5822	193240
1671	0.0834	0.9365	16599.1675	186285.1267	198923
1672	0.0823	0.9388	15938.4796	181836.4704	193684
1673	0.0832	0.9377	16151.3131	182059.2705	194147
1674	0.0827	0.9360	16352.5837	185019.4636	197673
1675	0.0841	0.9391	16273.1475	181683.3597	193471
1676	0.0841	0.9386	16307.2141	182074.5402	193982
1677	0.0829	0.9361	16409.6615	185343.7521	197997
1678	0.0828	0.9391	16041.0447	182022.8058	193827
1679	0.0843	0.9380	16335.4517	181827.7622	193837
1680	0.0831	0.9363	16479.0092	185657.5387	198297
1681	0.0833	0.9388	16087.6908	181269.7349	193084
1682	0.0844	0.9380	16317.0237	181297.1632	193289
1683	0.0828	0.9371	16412.8209	185779.3470	198251
1684	0.0850	0.9388	16421.4369	181375.5894	193192
1685	0.0828	0.9386	15968.3728	181042.7736	192887
1686	0.0828	0.9366	16407.6014	185535.3032	198097
1687	0.0842	0.9387	16280.2277	181572.5547	193429
1688	0.0835	0.9385	16166.4404	181681.4797	193580
1689	0.0827	0.9374	16375.4156	185665.4281	198055
1690	0.0834	0.9384	16045.6759	180508.6043	192367
1691	0.0836	0.9385	16136.5646	181135.9214	193003
1692	0.0824	0.9369	16305.4713	185396.7835	197880
1693	0.0839	0.9388	16166.0635	180900.8499	192687
1694	0.0831	0.9384	16034.1435	181001.6490	192877
1695	0.0832	0.9370	16464.4096	185423.0039	197881
1696	0.0832	0.9380	16077.3767	181204.9183	193185
1697	0.0837	0.9383	16189.3356	181458.0271	193382
1698	0.0826	0.9372	16348.6900	185568.5929	198002
1699	0.0835	0.9383	16111.7252	181020.0654	192914
1700	0.0834	0.9371	16050.0554	180312.9663	192424
1701	0.0831	0.9374	16427.8922	185383.2291	197770
1702	0.0842	0.9388	16254.1363	181225.5711	193048
1703	0.0842	0.9381	16275.6724	181424.6686	193389
1704	0.0822	0.9374	16264.1092	185549.7473	197941
1705	0.0829	0.9383	15949.6238	180528.3259	192408
1706	0.0829	0.9380	16041.5116	181431.4375	193421
1707	0.0828	0.9365	16346.6987	184827.4075	197362
1708	0.0835	0.9381	16024.9813	180108.5568	191999
1709	0.0841	0.9384	16234.5551	181172.1020	193062
1710	0.0829	0.9366	16384.0271	185123.5311	197663
1711	0.0835	0.9384	16068.9528	180674.6682	192531
1712	0.0832	0.9390	16083.4498	181547.9476	193351
1713	0.0832	0.9374	16439.3574	185237.1832	197616
1714	0.0839	0.9381	16170.5595	180773.1776	192696
1715	0.0829	0.9385	16024.5468	181387.2895	193270
1716	0.0829	0.9373	16373.0569	185063.0620	197439
1717	0.0846	0.9385	16359.8644	181419.2177	193317
1718	0.0841	0.9378	16295.9912	181662.5581	193706
1719	0.0830	0.9368	16365.0396	184659.9659	197111
1720	0.0837	0.9381	16137.6584	180785.5966	192713
1721	0.0836	0.9386	16039.8804	180173.4840	191968
1722	0.0831	0.9371	16442.2556	185455.0987	197901
1723	0.0844	0.9384	16279.6843	181107.3438	192995
1724	0.0831	0.9380	15941.7315	180037.4925	191944
1725	0.0830	0.9369	16359.3776	184665.9221	197095
1726	0.0838	0.9383	16154.2456	180981.6619	192877
1727	0.0841	0.9387	16259.0172	181395.2372	193234
1728	0.0835	0.9371	16455.5428	184587.0455	196980
1729	0.0837	0.9385	16060.0078	180145.5186	191948
1730	0.0834	0.9384	16053.7282	180711.3889	192571
1731	0.0828	0.9369	16328.5352	184855.8952	197311
1732	0.0837	0.9391	16079.0128	180363.8710	192051
1733	0.0835	0.9381	16114.2893	181010.7170	192953
1734	0.0826	0.9369	16274.3553	184478.1106	196912
1735	0.0828	0.9382	15934.4120	180514.5120	192396
1736	0.0834	0.9374	16072.2563	180561.9704	192610
1737	0.0828	0.9363	16308.9383	184442.6149	196993
1738	0.0836	0.9385	16087.1637	180625.4432	192460
1739	0.0833	0.9380	16082.7123	181073.6103	193032
1740	0.0827	0.9374	16252.7835	184263.9103	196564
1741	0.0836	0.9390	16073.5479	180528.6853	192249
1742	0.0830	0.9377	16000.7632	180750.4648	192754
1743	0.0823	0.9371	16162.7618	183971.3425	196320
1744	0.0837	0.9396	16099.8213	180663.0648	192283
1745	0.0830	0.9387	16015.9842	181058.0367	192886
1746	0.0826	0.9366	16242.6669	184201.1205	196673
1747	0.0834	0.9388	16053.1761	180691.6646	192469
1748	0.0842	0.9388	16185.2724	180366.4527	192119
1749	0.0829	0.9370	16318.9206	184364.4355	196751
1750	0.0841	0.9374	16139.6848	179931.3965	191956
1751	0.0835	0.9389	16088.2268	180860.8738	192621
1752	0.0836	0.9362	16430.6025	184013.0688	196545
1753	0.0837	0.9389	16109.5387	180798.4680	192561
1754	0.0835	0.9383	16077.7733	180764.9382	192645
1755	0.0826	0.9361	16250.9816	184216.1187	196789
1756	0.0834	0.9389	16076.7401	180899.1099	192666
1757	0.0837	0.9388	16120.9858	180827.0030	192618
1758	0.0832	0.9363	16335.6261	183827.7721	196343
1759	0.0837	0.9386	16070.9654	180314.7717	192112
1760	0.0836	0.9384	16034.6656	180035.8616	191856
1761	0.0837	0.9359	16405.2380	183341.3931	195904
1762	0.0841	0.9382	16172.3317	180473.2056	192363
1763	0.0838	0.9383	16075.8470	179989.8820	191835
1764	0.0842	0.9369	16529.0632	183994.7253	196393
1765	0.0838	0.9384	16157.6936	180946.8284	192823
1766	0.0844	0.9391	16247.1622	180746.3116	192468
1767	0.0829	0.9373	16241.1706	183697.4896	195996
1768	0.0835	0.9387	16029.4176	180193.7938	191969
1769	0.0840	0.9384	16173.3916	180745.9573	192615
1770	0.0830	0.9366	16285.2430	183686.6008	196115
1771	0.0845	0.9388	16225.2205	180251.9141	192012
1772	0.0841	0.9386	16166.8331	180450.2979	192262
1773	0.0834	0.9370	16365.1618	183876.0841	196239
1774	0.0837	0.9381	16049.9807	179845.9172	191721
1775	0.0845	0.9393	16232.4503	180405.7940	192061
1776	0.0828	0.9365	16137.4448	182541.5017	194919
1777	0.0842	0.9381	16199.7140	180391.0265	192293
1778	0.0833	0.9385	16001.5006	180259.0525	192067
1779	0.0831	0.9370	16336.8977	184121.0982	196511
1780	0.0845	0.9375	16209.1590	179773.1976	191766
1781	0.0838	0.9384	16093.4044	180186.3302	192012
1782	0.0828	0.9380	16247.8178	184140.0817	196312
1783	0.0837	0.9391	15998.6458	179594.6906	191247
1784	0.0844	0.9384	16194.4718	180086.7705	191902
1785	0.0830	0.9371	16276.7506	183779.7145	196118
1786	0.0837	0.9387	16050.9780	180091.6396	191853
1787	0.0839	0.9379	16133.7572	180392.9877	192336
1788	0.0824	0.9363	16191.8189	183991.1612	196508
1789	0.0840	0.9386	16130.5568	180268.2903	192066
1790	0.0840	0.9382	16108.9118	179998.1394	191849
1791	0.0840	0.9373	16474.0103	183798.1144	196103
1792	0.0851	0.9387	16247.7156	179168.3838	190869
1793	0.0830	0.9389	15900.8176	179892.0736	191603
1794	0.0829	0.9370	16238.2169	183622.0015	195978
1795	0.0838	0.9379	16044.4880	179561.5931	191442
1796	0.0845	0.9383	16149.5042	179317.0690	191104
1797	0.0836	0.9362	16342.6826	182990.9320	195471
1798	0.0839	0.9386	16050.0268	179665.5459	191409
1799	0.0836	0.9383	16131.2265	180988.8530	192899
1800	0.0840	0.9371	16416.8850	183238.0636	195537
1801	0.0836	0.9385	15986.2402	179523.0998	191281
1802	0.0828	0.9391	15927.4768	180554.1649	192256
1803	0.0829	0.9371	16238.2101	183561.3759	195886
1804	0.0849	0.9388	16209.2968	179322.0973	191009
1805	0.0848	0.9391	16243.1197	179782.4453	191439
1806	0.0826	0.9364	16132.9462	182985.4095	195420
1807	0.0838	0.9392	15977.0890	179149.6423	190750
1808	0.0836	0.9377	16051.2274	180098.5483	192057
1809	0.0838	0.9364	16473.0150	183980.5668	196481
1810	0.0838	0.9390	15978.3474	179085.8495	190711
1811	0.0830	0.9383	15874.6872	179440.5962	191239
1812	0.0825	0.9365	16123.5423	183121.2134	195536
1813	0.0836	0.9379	15952.5325	178966.8853	190811
1814	0.0842	0.9388	16082.0041	179253.2339	190934
1815	0.0839	0.9368	16421.4150	183391.2217	195763
1816	0.0831	0.9392	15887.4867	179561.0395	191191
1817	0.0838	0.9387	16042.4544	179792.0286	191530
1818	0.0830	0.9364	16218.6747	183071.9972	195514
1819	0.0842	0.9385	16136.6724	179905.6382	191688
1820	0.0845	0.9388	16149.0882	179371.8237	191061
1821	0.0823	0.9374	16072.7170	183021.1220	195252
1822	0.0836	0.9385	15939.7367	178976.0166	190701
1823	0.0842	0.9375	16135.0147	179651.7525	191627
1824	0.0831	0.9382	16201.2080	182942.7118	194992
1825	0.0838	0.9386	16040.6818	179621.2155	191381
1826	0.0830	0.9382	15873.7885	179398.4186	191213
1827	0.0832	0.9366	16262.7802	182958.4477	195353
1828	0.0843	0.9393	16133.9537	179841.1366	191462
1829	0.0837	0.9378	16019.4128	179495.7203	191397
1830	0.0837	0.9367	16343.8149	182921.3973	195275
1831	0.0840	0.9385	16057.3808	179473.1768	191232
1832	0.0833	0.9396	15969.5566	180116.9621	191704
1833	0.0830	0.9375	16234.8876	183426.1371	195664
1834	0.0831	0.9388	15850.8732	178996.1949	190671
1835	0.0825	0.9380	15746.8239	179113.2205	190957
1836	0.0833	0.9369	16232.1029	182537.1204	194825
1837	0.0836	0.9374	15946.9939	178845.1867	190798
1838	0.0837	0.9388	16041.1466	180020.1164	191749
1839	0.0836	0.9374	16318.3995	183073.5712	195297
1840	0.0842	0.9384	16074.1188	179189.8161	190954
1841	0.0847	0.9383	16204.2081	179605.2695	191409
1842	0.0832	0.9367	16202.8341	182456.3832	194780
1843	0.0839	0.9383	16076.5486	179757.8415	191572
1844	0.0847	0.9390	16207.8800	179710.3631	191392
1845	0.0823	0.9371	16011.5953	182344.5117	194594
1846	0.0828	0.9393	15815.7329	179330.2625	190912
1847	0.0847	0.9390	16088.4888	178431.8665	190033
1848	0.0830	0.9365	16199.1984	182684.8437	195075
1849	0.0837	0.9384	15953.6958	178781.8320	190512
1850	0.0840	0.9384	16028.4022	179116.5539	190870
1851	0.0840	0.9370	16406.1281	183100.8856	195410
1852	0.0843	0.9391	16125.4846	179648.5117	191297
1853	0.0837	0.9386	15981.1519	179140.8113	190859
1854	0.0844	0.9371	16450.3341	182565.0407	194829
1855	0.0836	0.9385	15902.9058	178567.4390	190279
1856	0.0833	0.9382	15900.8237	179015.2257	190804
1857	0.0830	0.9375	16199.9149	182906.5932	195106
1858	0.0840	0.9385	16013.6726	178965.7499	190702
1859	0.0837	0.9398	15951.2561	179059.2064	190530
1860	0.0826	0.9374	16111.5131	182788.8667	195000
1861	0.0841	0.9381	16008.6512	178665.2435	190450
1862	0.0837	0.9388	16033.6898	179764.6174	191491
1863	0.0830	0.9368	16134.0095	182148.7209	194440
1864	0.0842	0.9383	16024.1239	178493.5787	190237
1865	0.0838	0.9382	15990.1575	178961.3460	190743
1866	0.0836	0.9371	16223.5411	181953.9281	194169
1867	0.0834	0.9389	15885.4264	178880.0626	190531
1868	0.0836	0.9386	15923.8634	178777.0538	190470
1869	0.0830	0.9367	16165.9970	182456.4371	194789
1870	0.0834	0.9390	15846.2705	178327.5315	189918
1871	0.0849	0.9385	16219.0143	179352.4176	191106
1872	0.0834	0.9371	16175.3073	181811.1484	194016
1873	0.0845	0.9384	16081.4183	178625.4086	190341
1874	0.0834	0.9389	15847.1692	178401.8727	190020
1875	0.0834	0.9369	16189.7320	181853.1196	194105
1876	0.0840	0.9382	16049.5886	179290.6161	191102
1877	0.0836	0.9383	15984.0698	179304.8182	191091
1878	0.0831	0.9370	16126.0060	181936.9465	194170
1879	0.0827	0.9389	15696.8670	178116.8000	189716
1880	0.0836	0.9388	15924.2666	178735.8548	190379
1881	0.0833	0.9366	16143.6797	181546.8940	193840
1882	0.0842	0.9388	16054.9634	178965.0856	190641
1883	0.0829	0.9384	15784.6430	178579.6470	190294
1884	0.0824	0.9373	16043.7400	182459.3223	194659
1885	0.0835	0.9393	15958.8907	179430.5521	191016
1886	0.0842	0.9386	16066.2125	179179.5007	190897
1887	0.0831	0.9368	16196.0499	182513.3302	194823
1888	0.0829	0.9380	15730.6150	178008.3815	189773
1889	0.0834	0.9386	15902.2845	179020.2040	190726
1890	0.0827	0.9370	16034.0363	181600.5158	193810
1891	0.0837	0.9394	15903.0419	178416.0715	189934
1892	0.0842	0.9393	16064.6341	179230.9744	190813
1893	0.0823	0.9375	16006.3575	182328.2588	194493
1894	0.0840	0.9388	15992.6870	178689.9313	190343
1895	0.0832	0.9382	15826.0791	178441.5725	190200
1896	0.0834	0.9372	16258.9143	182688.6537	194928
1897	0.0832	0.9385	15808.3401	178226.5590	189899
1898	0.0838	0.9390	15971.4143	178962.9351	190597
1899	0.0827	0.9367	16040.2316	181774.1869	194056
1900	0.0835	0.9393	15883.2069	178624.5656	190167
1901	0.0839	0.9389	16006.7188	179117.6422	190781
1902	0.0830	0.9378	16099.9120	181812.7936	193878
1903	0.0831	0.9383	15822.9868	178757.7934	190507
1904	0.0836	0.9386	15848.7317	177987.5037	189638
1905	0.0833	0.9368	16129.7148	181297.3449	193531
1906	0.0834	0.9386	15811.1628	177861.6401	189499
1907	0.0826	0.9387	15639.9948	177692.2491	189304
1908	0.0830	0.9370	16084.5160	181548.2602	193765
1909	0.0835	0.9385	15801.8114	177607.3495	189248
1910	0.0831	0.9387	15805.5132	178480.6737	190144
1911	0.0834	0.9370	16095.4711	180896.7016	193052
1912	0.0830	0.9397	15748.9623	178249.4965	189686
1913	0.0831	0.9384	15781.1812	178103.2496	189800
1914	0.0828	0.9366	16001.1292	181025.2531	193281
1915	0.0838	0.9387	15917.5407	178328.1836	189970
1916	0.0838	0.9386	15907.2932	178157.5755	189803
1917	0.0829	0.9371	16043.2229	181438.4529	193621
1918	0.0837	0.9387	15803.5460	177219.4430	188791
1919	0.0845	0.9384	16010.6788	177823.8326	189505
1920	0.0833	0.9380	16043.5964	180701.5084	192642
1921	0.0839	0.9382	15858.5241	177413.9910	189108
1922	0.0833	0.9377	15804.5265	177867.1885	189675
1923	0.0836	0.9376	16170.5981	181391.2285	193454
1924	0.0831	0.9388	15775.4826	178149.4715	189760
1925	0.0829	0.9380	15707.4497	177786.1625	189532
1926	0.0826	0.9374	15942.3145	180817.8779	192891
1927	0.0840	0.9389	15937.0260	178141.1636	189740
1928	0.0838	0.9390	15864.7993	177690.7882	189238
1929	0.0833	0.9379	16045.5294	180690.1746	192646
1930	0.0834	0.9388	15848.0052	178460.2862	190088
1931	0.0834	0.9388	15817.2307	178007.3313	189604
1932	0.0833	0.9373	16150.2252	181668.7887	193818
1933	0.0833	0.9387	15799.9514	178062.6816	189690
1934	0.0834	0.9386	15807.4399	177870.2705	189515
1935	0.0833	0.9378	16059.8153	180786.5196	192776
1936	0.0835	0.9383	15846.7230	178173.7829	189881
1937	0.0844	0.9383	16064.6760	178658.7819	190403
1938	0.0824	0.9376	15908.2102	180944.3485	192996
1939	0.0834	0.9390	15767.5330	177450.1551	188981
1940	0.0833	0.9382	15753.0255	177411.2105	189092
1941	0.0841	0.9370	16220.6186	180743.8692	192901
1942	0.0837	0.9383	15890.3504	178096.7303	189798
1943	0.0834	0.9387	15809.1820	177973.7591	189604
1944	0.0822	0.9376	15855.0622	180839.3808	192883
1945	0.0832	0.9395	15677.2659	177109.9293	188521
1946	0.0838	0.9385	15816.9769	177094.2313	188696
1947	0.0835	0.9369	16077.5863	180344.6026	192491
1948	0.0843	0.9389	15986.4755	178117.8044	189716
1949	0.0847	0.9387	16015.6805	177457.7016	189037
1950	0.0828	0.9380	15970.4079	181008.2712	192975
1951	0.0835	0.9392	15727.0436	176996.1862	188456
1952	0.0831	0.9391	15721.6710	177612.5684	189140
1953	0.0827	0.9367	15931.0475	180508.6089	192713
1954	0.0833	0.9388	15688.1537	176884.5928	188415
1955	0.0849	0.9380	16026.9406	177084.6319	188787
1956	0.0834	0.9375	16055.4617	180426.5090	192446
1957	0.0835	0.9392	15808.7115	177766.8038	189276
1958	0.0841	0.9391	15869.7850	177136.5892	188631
1959	0.0834	0.9372	16065.7215	180600.7561	192711
1960	0.0836	0.9380	15757.7922	176712.7087	188396
1961	0.0840	0.9387	15835.2590	176894.0816	188447
1962	0.0829	0.9372	15987.2037	180691.4510	192801
1963	0.0842	0.9396	15941.6471	177886.2702	189316
1964	0.0835	0.9386	15806.0603	177562.2902	189183
1965	0.0834	0.9365	16073.5244	180466.3321	192695
1966	0.0835	0.9387	15697.2079	176471.4889	187987
1967	0.0834	0.9384	15808.1265	177775.0734	189452
1968	0.0827	0.9376	15946.3557	180724.7038	192756
1969	0.0826	0.9382	15611.2340	177350.4151	189029
1970	0.0835	0.9384	15790.5292	177510.7960	189166
1971	0.0835	0.9377	16054.0191	180353.2620	192341
1972	0.0836	0.9387	15742.8513	176803.0665	188354
1973	0.0842	0.9385	15895.2661	177230.4931	188846
1974	0.0832	0.9373	16078.7671	181045.5461	193162
1975	0.0837	0.9384	15814.3096	177260.6157	188900
1976	0.0836	0.9380	15890.5983	178356.9480	190137
1977	0.0831	0.9377	16012.3833	180709.1031	192715
1978	0.0835	0.9389	15789.5557	177580.5844	189134
1979	0.0837	0.9385	15832.8548	177443.4701	189068
1980	0.0827	0.9368	15932.7920	180392.6264	192569
1981	0.0830	0.9388	15755.1815	178191.0167	189801
1982	0.0834	0.9387	15816.8016	178116.6444	189745
1983	0.0827	0.9378	15940.1554	180703.6317	192695
1984	0.0839	0.9393	15840.1611	177430.0061	188897
1985	0.0839	0.9382	15841.9110	177239.1217	188909
1986	0.0826	0.9371	15886.4249	180211.6583	192302
1987	0.0836	0.9390	15810.2289	177572.1114	189106
1988	0.0836	0.9391	15792.1034	177289.0170	188790
1989	0.0830	0.9374	15954.2765	180279.7924	192318
1990	0.0831	0.9377	15730.7319	177418.8390	189215
1991	0.0833	0.9384	15756.9716	177434.8892	189091
1992	0.0837	0.9374	16033.8954	179657.2726	191652
1993	0.0828	0.9387	15668.5272	177675.3588	189272
1994	0.0832	0.9387	15691.3774	177098.9577	188671
1995	0.0829	0.9379	15943.6669	180392.4146	192335
1996	0.0828	0.9387	15659.9939	177504.4194	189087
1997	0.0824	0.9385	15636.9095	177991.5411	189658
1998	0.0825	0.9373	15808.2828	179623.4152	191641
1999	0.0843	0.9379	15879.2318	176741.2692	188437
[truncated: 1 more rows]
