# Supplementary material for: Variation among 532 genomes unveils the origin and evolutionary history of a global insect herbivore
Source: Nat Commun. 2020 May 8;11:2321. doi: 10.1038/s41467-020-16178-9 (PMC7211002; doi:10.1038/s41467-020-16178-9)
Supplement: Supplementary file 4 — Source Data [file 41467_2020_16178_MOESM4_ESM.zip › Source_data/Source_data/SourceDataSupplementary/Supplementary Figure 8. LD_data/OC.stat]

#Dist	Mean_r^2	Mean_D'	Sum_r^2	Sum_D'	NumberPairs
1	0.4242	0.8994	225914.7114	479029.6195	532586
2	0.3611	0.8888	170386.1736	419393.3093	471863
3	0.3565	0.8847	213755.3980	530441.2431	599590
4	0.3394	0.8856	153419.3149	400340.2674	452031
5	0.3302	0.8843	147484.0899	395010.7341	446714
6	0.3129	0.8747	174838.3660	488697.1431	558694
7	0.3126	0.8797	133647.8011	376154.1897	427589
8	0.3061	0.8783	129088.4423	370388.8200	421706
9	0.2910	0.8677	155598.2981	463912.6865	534664
10	0.2963	0.8746	122773.9291	362435.9631	414392
11	0.2834	0.8708	114569.1160	351962.8083	404196
12	0.2683	0.8596	137430.6303	440268.7828	512203
13	0.2743	0.8676	108780.3277	344047.3639	396569
14	0.2691	0.8645	105654.9970	339481.6062	392685
15	0.2531	0.8535	125185.8315	422179.0088	494653
16	0.2603	0.8611	100662.6886	332959.8590	386668
17	0.2566	0.8609	97991.7463	328719.0545	381831
18	0.2405	0.8488	115779.4759	408573.8435	481378
19	0.2483	0.8569	93196.6117	321582.0890	375285
20	0.2458	0.8565	91731.0250	319700.6464	373262
21	0.2314	0.8449	108834.9020	397451.8333	470397
22	0.2382	0.8533	87819.1384	314637.5123	368718
23	0.2366	0.8528	86283.5504	310977.1646	364673
24	0.2240	0.8421	103422.0840	388720.2644	461615
25	0.2306	0.8499	83693.8729	308493.7720	362958
26	0.2259	0.8465	80957.5742	303338.1357	358343
27	0.2132	0.8354	96030.4967	376333.5918	450459
28	0.2203	0.8445	78158.5418	299612.4801	354789
29	0.2179	0.8431	76818.4590	297288.7875	352605
30	0.2062	0.8318	91598.6675	369551.6288	444297
31	0.2133	0.8411	74831.0899	295072.7026	350799
32	0.2111	0.8407	73445.9776	292531.8653	347969
33	0.1996	0.8283	87174.1389	361741.7354	436717
34	0.2071	0.8376	71700.8081	290043.1156	346262
35	0.2030	0.8371	69850.8517	288069.5119	344127
36	0.1936	0.8262	83297.8566	355416.7729	430168
37	0.2000	0.8349	68243.9172	284937.8932	341273
38	0.1973	0.8334	66959.6496	282859.8034	339423
39	0.1884	0.8226	79749.1015	348282.8508	423392
40	0.1936	0.8317	65393.7742	280925.9453	337784
41	0.1920	0.8307	64545.6477	279250.7001	336161
42	0.1836	0.8208	76744.8391	343166.3901	418103
43	0.1892	0.8302	63283.9487	277675.8116	334485
44	0.1881	0.8295	62658.5946	276340.5466	333139
45	0.1790	0.8181	73821.9212	337404.9587	412419
46	0.1857	0.8271	61461.0350	273769.0772	331000
47	0.1834	0.8260	60341.5419	271730.3533	328956
48	0.1749	0.8160	71153.4413	331902.8156	406748
49	0.1798	0.8251	58879.6870	270144.8774	327416
50	0.1795	0.8239	58564.4061	268841.9037	326291
51	0.1710	0.8132	68619.5774	326362.8999	401308
52	0.1762	0.8241	56961.8401	266350.6328	323220
53	0.1759	0.8216	56873.1933	265686.0019	323378
54	0.1677	0.8122	66705.9609	323068.2164	397758
55	0.1724	0.8205	55444.1729	263886.6099	321598
56	0.1720	0.8204	54988.5514	262333.1164	319757
57	0.1647	0.8096	64624.7460	317681.6973	392408
58	0.1698	0.8184	54056.5123	260472.8428	318284
59	0.1675	0.8182	53005.7770	258956.6516	316493
60	0.1609	0.8074	62519.5967	313644.9696	388444
61	0.1653	0.8170	52138.4588	257714.6872	315444
62	0.1651	0.8166	51892.5165	256644.5899	314293
63	0.1581	0.8056	60682.1739	309251.5950	383888
64	0.1623	0.8151	50770.5756	255006.2977	312855
65	0.1613	0.8144	50139.2509	253080.1376	310771
66	0.1559	0.8042	59089.0619	304763.4755	378980
67	0.1595	0.8133	49540.0508	252660.4513	310672
68	0.1596	0.8126	49243.2434	250733.4231	308570
69	0.1533	0.8025	57533.7997	301162.7893	375293
70	0.1570	0.8113	48370.2775	249951.3198	308094
71	0.1562	0.8104	47949.4460	248747.9772	306926
72	0.1507	0.8005	56135.1277	298140.9791	372453
73	0.1540	0.8098	46966.3322	247022.7909	305058
74	0.1528	0.8089	46464.9202	246051.3637	304189
75	0.1485	0.8001	54627.7315	294407.3191	367941
76	0.1509	0.8082	45698.8517	244767.2836	302840
77	0.1507	0.8076	45280.2816	242678.3069	300498
78	0.1468	0.7984	53465.6940	290869.9997	364317
79	0.1485	0.8066	44721.7709	242949.6088	301187
80	0.1482	0.8068	44295.4226	241177.0258	298938
81	0.1440	0.7971	51945.2375	287579.9813	360790
82	0.1479	0.8066	44083.4261	240398.5626	298051
83	0.1461	0.8062	43573.6416	240432.7778	298234
84	0.1427	0.7960	51074.0927	284937.3192	357977
85	0.1456	0.8047	43109.9557	238310.1485	296144
86	0.1442	0.8043	42587.4927	237502.6284	295302
87	0.1404	0.7948	49646.1761	280962.7972	353486
88	0.1438	0.8037	42383.5240	236831.5104	294669
89	0.1427	0.8026	41873.6655	235562.8430	293508
90	0.1393	0.7936	48899.5988	278584.8374	351052
91	0.1421	0.8024	41709.1248	235557.6539	293568
92	0.1413	0.8023	41165.0331	233751.9130	291343
93	0.1373	0.7921	47783.0984	275599.3692	347949
94	0.1404	0.8005	40816.6909	232784.8791	290812
95	0.1400	0.8014	40636.1205	232613.1259	290265
96	0.1371	0.7925	47425.5854	274075.2376	345824
97	0.1393	0.8006	40258.2674	231397.7142	289040
98	0.1394	0.8006	40231.6922	231041.3698	288600
99	0.1357	0.7915	46577.2830	271624.5459	343182
100	0.1377	0.8001	39600.5602	230066.7064	287559
101	0.1382	0.7998	39588.6590	229113.1103	286448
102	0.1343	0.7915	45623.7389	268791.1948	339613
103	0.1369	0.7992	39147.5561	228451.6898	285855
104	0.1361	0.7995	38812.8096	228056.1429	285237
105	0.1339	0.7907	45184.3464	266867.1999	337508
106	0.1355	0.7996	38573.1400	227677.2351	284730
107	0.1353	0.7981	38379.8336	226468.4483	283757
108	0.1334	0.7908	44651.0370	264757.1500	334789
109	0.1348	0.7992	38193.8944	226377.5955	283242
110	0.1337	0.7979	37760.0937	225268.7407	282338
111	0.1320	0.7903	43780.7930	262149.3428	331702
112	0.1335	0.7974	37639.6348	224773.6437	281872
113	0.1336	0.7970	37376.6727	223051.3586	279849
114	0.1312	0.7892	43286.5761	260351.1987	329878
115	0.1332	0.7972	37441.2502	224149.9216	281183
116	0.1324	0.7963	37081.6294	223059.4524	280105
117	0.1307	0.7893	42693.9893	257808.7129	326648
118	0.1321	0.7967	36939.0778	222785.1887	279630
119	0.1317	0.7963	36660.4270	221731.4673	278467
120	0.1304	0.7883	42394.6125	256281.8445	325117
121	0.1313	0.7962	36470.3767	221187.3644	277805
122	0.1306	0.7953	36202.6528	220473.5444	277208
123	0.1297	0.7884	41908.4090	254729.6234	323092
124	0.1295	0.7948	35956.9672	220714.6723	277699
125	0.1299	0.7954	35977.0509	220308.9902	276976
126	0.1283	0.7880	41276.1372	253446.9333	321631
127	0.1304	0.7956	35833.3549	218637.4109	274817
128	0.1295	0.7949	35581.4347	218350.5005	274696
129	0.1278	0.7880	40792.3293	251557.6034	319227
130	0.1289	0.7953	35502.2131	218986.5881	275364
131	0.1286	0.7946	35183.8603	217419.7302	273616
132	0.1270	0.7874	40321.8470	250045.6273	317574
133	0.1279	0.7949	34878.5474	216797.3320	272746
134	0.1276	0.7945	34790.3500	216617.8265	272649
135	0.1266	0.7867	39969.2826	248477.1254	315829
136	0.1276	0.7937	34841.9646	216671.7476	272975
137	0.1271	0.7938	34555.2428	215884.7858	271962
138	0.1255	0.7866	39429.4971	247101.9041	314120
139	0.1272	0.7949	34547.0739	215921.1895	271630
140	0.1263	0.7930	34263.9101	215219.9238	271391
141	0.1249	0.7875	38872.7646	245136.6307	311272
142	0.1260	0.7948	34114.5156	215179.1331	270728
143	0.1253	0.7935	33816.3274	214186.9573	269910
144	0.1248	0.7874	38759.9064	244575.0508	310597
145	0.1257	0.7943	33799.4824	213596.0727	268914
146	0.1252	0.7935	33618.9792	213098.7537	268572
147	0.1249	0.7865	38560.1280	242913.9452	308842
148	0.1243	0.7934	33442.8040	213463.3779	269052
149	0.1252	0.7927	33667.9294	213123.6690	268843
150	0.1237	0.7862	38170.4664	242573.6718	308548
151	0.1241	0.7929	33362.4591	213090.7092	268763
152	0.1244	0.7928	33280.3265	212039.7023	267472
153	0.1236	0.7850	37700.3160	239520.7957	305116
154	0.1247	0.7927	33359.6779	212144.2541	267625
155	0.1238	0.7930	33098.7817	211961.1153	267300
156	0.1233	0.7862	37588.4107	239645.4163	304804
157	0.1244	0.7925	33255.7945	211863.0933	267328
158	0.1232	0.7924	32798.3213	210924.2129	266169
159	0.1227	0.7861	37216.3252	238358.9814	303213
160	0.1230	0.7922	32639.3562	210149.0380	265278
161	0.1236	0.7922	32829.7418	210413.6481	265592
162	0.1223	0.7858	36931.8423	237209.3716	301888
163	0.1225	0.7906	32432.9640	209298.6701	264743
164	0.1222	0.7922	32363.2090	209832.7497	264871
165	0.1220	0.7858	36606.0796	235756.4301	300018
166	0.1213	0.7916	32207.8247	210247.1648	265594
167	0.1223	0.7907	32355.2951	209267.6610	264659
168	0.1218	0.7855	36357.8852	234472.0225	298502
169	0.1222	0.7915	32272.7170	208990.5589	264037
170	0.1211	0.7911	31859.2597	208086.0330	263031
171	0.1213	0.7857	36124.7584	233909.1742	297694
172	0.1213	0.7918	31841.0420	207810.6975	262444
173	0.1215	0.7916	31919.0898	207986.6921	262751
174	0.1206	0.7855	35775.2228	233037.5457	296687
175	0.1211	0.7913	31789.1287	207763.2941	262546
176	0.1203	0.7908	31497.3139	207012.9428	261767
177	0.1207	0.7844	35630.2882	231562.0330	295218
178	0.1204	0.7907	31450.8303	206606.4956	261310
179	0.1195	0.7906	31287.6753	206991.4597	261823
180	0.1201	0.7856	35367.8938	231392.2495	294546
181	0.1197	0.7907	31276.0646	206635.3408	261320
182	0.1194	0.7913	31216.3071	206807.0342	261335
183	0.1204	0.7843	35230.0517	229507.3338	292621
184	0.1194	0.7900	31108.7421	205905.9702	260631
185	0.1196	0.7910	31116.5134	205827.6002	260210
186	0.1194	0.7843	34857.1291	229040.8235	292024
187	0.1194	0.7912	31025.7947	205595.0231	259856
188	0.1190	0.7901	30938.6053	205446.7665	260024
189	0.1195	0.7836	34775.5141	227975.0988	290951
190	0.1189	0.7896	30856.9408	204982.4219	259613
191	0.1176	0.7892	30489.5835	204614.2293	259270
192	0.1188	0.7850	34502.5881	227924.9057	290360
193	0.1180	0.7902	30514.0316	204393.3645	258660
194	0.1185	0.7897	30695.7340	204563.4057	259045
195	0.1179	0.7833	34055.3350	226346.7897	288949
196	0.1174	0.7897	30380.2771	204304.4214	258719
197	0.1183	0.7905	30569.4389	204280.7494	258431
198	0.1186	0.7844	34235.6300	226386.2783	288614
199	0.1182	0.7900	30428.1623	203342.2450	257397
200	0.1177	0.7893	30285.2731	203027.1157	257237
201	0.1177	0.7836	33796.7252	225100.3543	287256
202	0.1177	0.7897	30176.2560	202535.7199	256477
203	0.1179	0.7892	30344.9446	203101.4382	257349
204	0.1174	0.7839	33723.4785	225161.9332	287218
205	0.1172	0.7890	30102.6312	202592.0976	256764
206	0.1181	0.7901	30385.5721	203267.6122	257254
207	0.1172	0.7837	33631.1329	224837.8121	286876
208	0.1173	0.7887	30129.0709	202558.7913	256827
209	0.1172	0.7895	30093.2489	202715.3756	256778
210	0.1166	0.7836	33264.1695	223483.8033	285195
211	0.1172	0.7899	30094.4227	202883.9988	256835
212	0.1160	0.7889	29633.2404	201507.1335	255444
213	0.1170	0.7839	33281.8676	222956.0765	284409
214	0.1163	0.7879	29742.5303	201497.4325	255734
215	0.1160	0.7889	29586.2371	201225.3916	255066
216	0.1165	0.7829	33145.2863	222754.5149	284543
217	0.1172	0.7890	29901.0936	201368.1976	255225
218	0.1163	0.7885	29737.2015	201645.9492	255729
219	0.1160	0.7827	32802.4060	221286.5503	282739
220	0.1166	0.7884	29774.4296	201320.7585	255343
221	0.1162	0.7896	29654.9852	201587.7526	255304
222	0.1161	0.7843	32866.6922	221986.1600	283044
223	0.1156	0.7892	29405.4370	200708.3366	254313
224	0.1159	0.7889	29472.3189	200553.4443	254232
225	0.1165	0.7836	32835.1219	220946.2425	281948
226	0.1158	0.7877	29491.9469	200690.1582	254773
227	0.1153	0.7886	29180.1078	199644.6993	253165
228	0.1153	0.7831	32345.2788	219733.2032	280595
229	0.1154	0.7888	29347.9423	200612.0403	254327
230	0.1150	0.7883	29198.9723	200151.8736	253893
231	0.1155	0.7826	32439.4078	219882.3009	280977
232	0.1154	0.7890	29271.6053	200185.4301	253708
233	0.1157	0.7877	29343.9934	199693.2535	253525
234	0.1148	0.7831	32210.4729	219781.5277	280672
235	0.1146	0.7866	28979.7063	198912.9029	252872
236	0.1157	0.7879	29246.5560	199165.0063	252775
237	0.1158	0.7832	32363.0594	218988.3172	279594
238	0.1145	0.7886	28988.8720	199583.3165	253096
239	0.1147	0.7884	29020.2337	199509.8545	253059
240	0.1149	0.7831	32087.6099	218599.0897	279156
241	0.1152	0.7886	29137.4719	199451.9143	252926
242	0.1150	0.7872	29121.1589	199294.8953	253181
243	0.1157	0.7822	32220.3161	217853.2339	278509
244	0.1150	0.7882	29041.4930	198990.1184	252448
245	0.1142	0.7869	28854.4493	198773.7714	252588
246	0.1150	0.7824	31962.1956	217463.0249	277939
247	0.1145	0.7874	28960.4170	199129.8964	252911
248	0.1140	0.7880	28847.4465	199414.0108	253051
249	0.1153	0.7834	32123.0191	218174.2138	278488
250	0.1140	0.7878	28791.7850	198911.9596	252499
251	0.1139	0.7878	28553.2797	197512.3367	250704
252	0.1147	0.7828	31827.2135	217166.3064	277415
253	0.1137	0.7868	28599.7732	197878.8763	251495
254	0.1132	0.7868	28423.7487	197549.1527	251077
255	0.1139	0.7827	31580.3781	217037.8971	277309
256	0.1136	0.7872	28564.7062	197939.6405	251454
257	0.1135	0.7866	28546.9427	197917.4152	251606
258	0.1137	0.7824	31454.3986	216487.7958	276708
259	0.1132	0.7869	28417.4384	197568.6955	251061
260	0.1141	0.7880	28644.6679	197765.9725	250975
261	0.1137	0.7823	31333.8540	215512.5135	275471
262	0.1131	0.7877	28313.0991	197123.3149	250257
263	0.1133	0.7871	28513.4250	198070.1123	251644
264	0.1132	0.7824	31191.0993	215575.2210	275540
265	0.1134	0.7872	28368.8669	196880.3800	250098
266	0.1132	0.7881	28368.1582	197432.7872	250519
267	0.1131	0.7828	31170.3731	215797.0340	275677
268	0.1131	0.7869	28304.8025	196941.5065	250275
269	0.1125	0.7869	28150.9583	196955.0448	250306
270	0.1137	0.7828	31182.8398	214751.6731	274336
271	0.1130	0.7872	28289.2754	197085.1515	250358
272	0.1138	0.7886	28492.4740	197448.1367	250369
273	0.1134	0.7824	31182.8599	215249.7974	275102
274	0.1126	0.7875	28261.3141	197668.8826	251014
275	0.1128	0.7867	28276.1275	197173.2335	250634
276	0.1134	0.7826	31072.1705	214497.3507	274073
277	0.1127	0.7866	28294.6273	197480.5939	251041
278	0.1129	0.7877	28262.9679	197185.0614	250320
279	0.1131	0.7826	31013.0352	214507.1561	274111
280	0.1133	0.7869	28294.2804	196579.3397	249811
281	0.1131	0.7880	28230.9173	196712.6683	249641
282	0.1133	0.7826	31176.6209	215327.8037	275153
283	0.1129	0.7878	28358.4261	197847.9792	251138
284	0.1131	0.7881	28330.6290	197461.2538	250546
285	0.1130	0.7820	30954.2465	214259.6182	273984
286	0.1120	0.7865	28034.1543	196826.9175	250253
287	0.1113	0.7878	27856.0486	197088.5660	250187
288	0.1128	0.7830	30748.0615	213481.5238	272657
289	0.1126	0.7865	28142.7494	196625.9667	250014
290	0.1126	0.7874	28137.4192	196689.2691	249810
291	0.1119	0.7824	30597.7661	214017.7582	273543
292	0.1121	0.7876	27920.3770	196229.6864	249157
293	0.1121	0.7873	27960.2198	196368.4908	249414
294	0.1132	0.7830	30959.3448	214217.0987	273575
295	0.1121	0.7859	27969.6899	196012.0788	249396
296	0.1121	0.7870	28047.6142	196930.4764	250235
297	0.1124	0.7817	30667.0751	213211.1376	272765
298	0.1130	0.7877	28245.5734	196928.2604	250017
299	0.1119	0.7875	28054.3606	197497.2087	250779
300	0.1122	0.7830	30689.8771	214110.6832	273455
301	0.1121	0.7873	28031.4500	196911.7870	250118
302	0.1121	0.7877	28032.5090	197036.6277	250150
303	0.1129	0.7826	30772.5619	213328.3134	272579
304	0.1122	0.7867	27989.7696	196307.6050	249521
305	0.1116	0.7865	27854.2416	196216.8577	249484
306	0.1127	0.7830	30775.6692	213879.2763	273147
307	0.1126	0.7878	28054.7113	196357.3248	249237
308	0.1124	0.7874	28070.4963	196652.7524	249740
309	0.1130	0.7837	30844.6344	213820.9736	272850
310	0.1118	0.7878	27901.0008	196675.6610	249659
311	0.1128	0.7884	28180.5988	196999.9260	249871
312	0.1129	0.7828	30760.3331	213324.3674	272515
313	0.1121	0.7868	27987.7134	196411.6675	249627
314	0.1124	0.7896	28006.8193	196701.3200	249105
315	0.1125	0.7846	30706.3610	214088.4127	272858
316	0.1125	0.7864	28090.2076	196395.7353	249749
317	0.1126	0.7873	28076.5285	196319.1205	249344
318	0.1121	0.7842	30439.2283	212946.8771	271552
319	0.1129	0.7883	28178.4753	196755.0757	249595
320	0.1119	0.7878	27963.4545	196945.4702	249990
321	0.1124	0.7848	30520.9959	213055.2908	271494
322	0.1118	0.7885	27884.6148	196715.0156	249467
323	0.1131	0.7885	28329.0546	197509.0720	250488
324	0.1121	0.7836	30598.2289	213891.0578	272974
325	0.1122	0.7891	28118.3380	197705.9262	250541
326	0.1134	0.7899	28251.7965	196858.6629	249208
327	0.1131	0.7847	30798.4704	213656.1042	272264
328	0.1120	0.7883	28013.2859	197108.5747	250033
329	0.1123	0.7877	28108.6371	197082.2296	250202
330	0.1130	0.7835	30802.1454	213488.2284	272487
331	0.1128	0.7879	28235.4699	197268.3683	250363
332	0.1121	0.7875	28109.3471	197384.0778	250646
333	0.1125	0.7833	30700.2732	213848.5777	272996
334	0.1122	0.7886	28186.2355	198094.0117	251190
335	0.1121	0.7888	27978.4321	196839.1019	249549
336	0.1123	0.7846	30619.8538	214000.5804	272750
337	0.1130	0.7883	28283.9212	197385.1521	250396
338	0.1124	0.7887	28083.8952	197069.8394	249852
339	0.1134	0.7846	30733.7455	212661.2623	271059
340	0.1128	0.7873	28211.6868	196881.6403	250064
341	0.1123	0.7892	28085.4973	197381.3438	250109
342	0.1129	0.7843	30669.1585	213140.6968	271767
343	0.1126	0.7877	28209.4843	197317.6012	250495
344	0.1127	0.7893	28255.1767	197886.9073	250714
345	0.1129	0.7851	30687.1884	213342.5185	271741
346	0.1128	0.7886	28280.0390	197693.6014	250683
347	0.1128	0.7895	28319.2054	198221.4310	251072
348	0.1127	0.7838	30626.5252	213034.1434	271808
349	0.1123	0.7881	28146.2399	197607.6752	250735
350	0.1126	0.7897	28135.8960	197386.3539	249945
351	0.1133	0.7856	30704.4460	212926.1670	271047
352	0.1125	0.7881	28151.4151	197192.0547	250226
353	0.1121	0.7895	28063.2653	197708.7563	250411
354	0.1133	0.7852	30741.3524	213063.3577	271355
355	0.1125	0.7892	28266.3895	198374.4595	251359
356	0.1137	0.7898	28403.0751	197286.3779	249799
357	0.1133	0.7834	30708.3435	212431.3308	271151
358	0.1123	0.7892	28176.6441	197943.5931	250814
359	0.1124	0.7875	28072.2593	196689.2500	249756
360	0.1127	0.7850	30557.5709	212753.6348	271035
361	0.1120	0.7890	28037.4653	197603.7496	250434
362	0.1124	0.7875	28132.7332	197184.6864	250393
363	0.1131	0.7843	30671.1254	212616.7897	271100
364	0.1130	0.7890	28313.8153	197629.0841	250495
365	0.1128	0.7877	28233.2801	197191.3092	250324
366	0.1129	0.7853	30443.2907	211787.4396	269687
367	0.1126	0.7893	28215.8882	197771.5910	250559
368	0.1123	0.7883	27998.2917	196514.4479	249275
369	0.1131	0.7856	30570.6112	212362.8202	270336
370	0.1128	0.7889	28227.4941	197354.6428	250169
371	0.1125	0.7892	28212.6774	197878.0481	250743
372	0.1131	0.7851	30608.6786	212570.4036	270747
373	0.1127	0.7893	28098.4027	196833.9659	249383
374	0.1130	0.7898	28184.0818	196973.0337	249410
375	0.1126	0.7850	30441.0026	212256.0719	270381
376	0.1123	0.7890	28019.3740	196788.4601	249414
377	0.1127	0.7890	28111.4239	196895.7250	249538
378	0.1135	0.7853	30696.2601	212419.7751	270506
379	0.1116	0.7891	27828.1223	196826.9909	249421
380	0.1123	0.7887	27976.4824	196507.6927	249153
381	0.1127	0.7854	30322.4530	211230.6682	268937
382	0.1119	0.7884	27872.8688	196433.0369	249153
383	0.1120	0.7885	27912.6134	196486.8736	249180
384	0.1129	0.7853	30427.2438	211690.1309	269577
385	0.1122	0.7893	28028.0964	197190.4383	249824
386	0.1125	0.7887	28106.1386	196977.4551	249746
387	0.1127	0.7838	30340.4265	211008.8410	269219
388	0.1112	0.7886	27703.3320	196438.8728	249098
389	0.1116	0.7885	27846.3660	196754.7642	249522
390	0.1121	0.7839	30138.3598	210797.0646	268919
391	0.1115	0.7882	27718.2642	195936.1646	248601
392	0.1113	0.7872	27751.6458	196291.1181	249348
393	0.1118	0.7840	30128.8017	211263.8211	269468
394	0.1111	0.7877	27719.0210	196559.0114	249528
395	0.1112	0.7880	27760.9070	196701.9933	249622
396	0.1119	0.7846	29967.0972	210043.6663	267697
397	0.1105	0.7879	27492.7930	196019.5759	248779
398	0.1113	0.7879	27690.8767	196107.6634	248890
399	0.1112	0.7843	29772.5278	210030.1697	267799
400	0.1103	0.7879	27414.7984	195907.1925	248657
401	0.1103	0.7874	27445.5798	195917.5479	248816
402	0.1111	0.7830	29708.4782	209381.9115	267426
403	0.1105	0.7884	27434.9896	195712.6865	248255
404	0.1100	0.7880	27441.8628	196512.3535	249371
405	0.1105	0.7828	29638.8788	209972.4569	268249
406	0.1109	0.7878	27550.8781	195769.4821	248486
407	0.1106	0.7865	27408.6925	194916.7009	247826
408	0.1105	0.7831	29451.4053	208780.9724	266608
409	0.1101	0.7867	27314.2386	195105.9832	248000
410	0.1098	0.7870	27240.4567	195209.2162	248051
411	0.1105	0.7827	29479.6777	208814.3512	266802
412	0.1102	0.7868	27246.6223	194458.9546	247137
413	0.1102	0.7866	27180.8268	194089.6565	246755
414	0.1104	0.7832	29352.0813	208224.8602	265881
415	0.1091	0.7871	26992.6337	194699.0376	247354
416	0.1097	0.7864	27035.2861	193884.3690	246556
417	0.1102	0.7830	29324.9894	208298.7080	266018
418	0.1090	0.7850	26909.2969	193787.4518	246859
419	0.1093	0.7851	26955.4810	193572.4239	246544
420	0.1098	0.7826	29169.6257	207884.7327	265628
421	0.1089	0.7852	26850.3897	193688.4303	246672
422	0.1093	0.7860	26980.4814	193960.5102	246783
423	0.1094	0.7833	28961.5460	207433.6541	264830
424	0.1080	0.7859	26666.4858	193970.9656	246821
425	0.1090	0.7863	26915.1399	194084.6871	246824
426	0.1094	0.7816	28923.2125	206629.3447	264379
427	0.1088	0.7863	26778.0680	193585.8608	246204
428	0.1080	0.7849	26508.7436	192731.2721	245542
429	0.1094	0.7821	28821.7592	206102.0801	263510
430	0.1087	0.7847	26700.2996	192798.4555	245708
431	0.1091	0.7851	26768.1380	192716.6899	245457
432	0.1093	0.7812	28771.6368	205600.5479	263175
433	0.1087	0.7843	26696.5698	192683.1199	245670
434	0.1080	0.7841	26504.8186	192367.0235	245346
435	0.1088	0.7805	28624.1251	205290.0314	263020
436	0.1080	0.7842	26420.1747	191818.6604	244615
437	0.1078	0.7849	26420.2753	192356.8093	245062
438	0.1079	0.7805	28392.7465	205434.0949	263214
439	0.1076	0.7841	26288.2891	191549.9368	244281
440	0.1073	0.7841	26199.2365	191525.9750	244267
441	0.1078	0.7804	28292.2750	204841.1222	262490
442	0.1076	0.7844	26223.4971	191245.3365	243818
443	0.1071	0.7845	26194.3238	191831.1643	244536
444	0.1078	0.7818	28274.1224	205084.3913	262332
445	0.1064	0.7835	25896.9030	190648.2615	243317
446	0.1074	0.7838	26252.6295	191577.3497	244431
447	0.1077	0.7811	28177.1075	204405.9548	261695
448	0.1066	0.7827	25963.6777	190651.6196	243571
449	0.1059	0.7827	25736.9553	190134.3758	242936
450	0.1070	0.7805	28031.0987	204555.8830	262081
451	0.1062	0.7838	25866.4582	190811.0340	243459
452	0.1060	0.7824	25804.7469	190414.3459	243370
453	0.1069	0.7804	27904.7546	203627.7401	260918
454	0.1064	0.7841	25866.7240	190643.8214	243145
455	0.1064	0.7839	25918.8788	190949.3188	243593
456	0.1072	0.7805	27841.3068	202708.6245	259718
457	0.1064	0.7841	25867.4004	190593.7246	243088
458	0.1059	0.7825	25636.7278	189444.9526	242103
459	0.1068	0.7799	27760.6442	202763.2723	259996
460	0.1058	0.7828	25659.8832	189790.5788	242466
461	0.1053	0.7826	25548.1188	189925.5189	242699
462	0.1066	0.7792	27596.8118	201823.8469	259001
463	0.1053	0.7828	25407.3250	188874.0234	241275
464	0.1055	0.7832	25568.9096	189759.0392	242297
465	0.1058	0.7800	27363.8039	201830.5040	258758
466	0.1057	0.7833	25599.6390	189698.8399	242164
467	0.1049	0.7815	25372.4064	188992.6681	241830
468	0.1053	0.7788	27278.2771	201713.9729	258999
469	0.1045	0.7809	25260.8761	188700.7580	241633
470	0.1046	0.7818	25259.4013	188872.3492	241597
471	0.1058	0.7796	27409.8856	201928.3266	259028
472	0.1047	0.7818	25279.7198	188792.4143	241476
473	0.1055	0.7823	25352.9630	187964.6139	240280
474	0.1061	0.7796	27388.1466	201217.1451	258111
475	0.1047	0.7814	25259.4262	188588.4304	241344
476	0.1054	0.7837	25444.0323	189162.3053	241356
477	0.1055	0.7791	27155.4927	200514.5674	257369
478	0.1050	0.7810	25277.8642	187990.0617	240708
479	0.1044	0.7817	25075.2954	187761.2167	240198
480	0.1057	0.7789	27242.9796	200681.5504	257636
481	0.1049	0.7827	25280.4237	188687.6645	241073
482	0.1045	0.7818	25084.0756	187602.2848	239968
483	0.1055	0.7774	27136.3484	199989.1676	257238
484	0.1041	0.7815	25099.8369	188499.8094	241193
485	0.1042	0.7812	25012.3924	187498.9508	240022
486	0.1048	0.7787	26867.1554	199701.9458	256459
487	0.1045	0.7817	25089.1826	187618.8164	240018
488	0.1041	0.7814	25027.5585	187878.9024	240449
489	0.1046	0.7779	26774.0563	199039.9333	255854
490	0.1037	0.7807	24898.3401	187383.6869	240008
491	0.1043	0.7811	24991.1957	187109.8953	239534
492	0.1049	0.7786	26845.6030	199218.0989	255881
493	0.1043	0.7808	24995.3028	187188.2816	239734
494	0.1035	0.7807	24796.2983	186991.0634	239519
495	0.1042	0.7774	26644.6428	198746.5292	255648
496	0.1050	0.7818	25111.2183	186930.8100	239118
497	0.1044	0.7810	24957.5622	186730.0849	239082
498	0.1043	0.7774	26593.8750	198275.7248	255061
499	0.1042	0.7799	24883.0464	186187.1241	238731
500	0.1040	0.7813	24849.5714	186671.2227	238917
501	0.1044	0.7779	26623.6169	198458.7684	255121
502	0.1043	0.7811	24935.2175	186654.0687	238977
503	0.1036	0.7822	24777.5121	186989.6656	239054
504	0.1044	0.7782	26603.6157	198350.9037	254868
505	0.1037	0.7814	24806.0845	186947.5466	239248
506	0.1037	0.7805	24820.7932	186725.5989	239253
507	0.1042	0.7783	26422.4478	197304.5827	253491
508	0.1041	0.7814	24842.5457	186546.5849	238741
509	0.1038	0.7817	24724.9394	186128.0117	238099
510	0.1038	0.7779	26368.0970	197674.2997	254111
511	0.1028	0.7807	24477.1894	185832.8431	238030
512	0.1033	0.7801	24561.6524	185480.3395	237753
513	0.1032	0.7776	26138.3686	197023.2363	253360
514	0.1034	0.7802	24628.4337	185815.3176	238164
515	0.1037	0.7811	24712.1286	186098.2200	238264
516	0.1032	0.7774	26111.4540	196627.7392	252923
517	0.1037	0.7799	24686.8238	185653.4401	238059
518	0.1036	0.7805	24670.1769	185806.7263	238064
519	0.1038	0.7774	26323.8125	197172.7045	253641
520	0.1025	0.7801	24331.1950	185106.3945	237289
521	0.1034	0.7798	24586.2488	185499.6421	237883
522	0.1034	0.7764	26121.1326	196050.2427	252512
523	0.1024	0.7805	24337.1872	185421.3345	237568
524	0.1028	0.7801	24378.0113	184921.0649	237035
525	0.1036	0.7779	26225.8355	196929.2261	253148
526	0.1030	0.7800	24449.9498	185123.4326	237342
527	0.1031	0.7801	24466.6599	185169.8385	237353
528	0.1038	0.7770	26193.1965	196035.6000	252311
529	0.1031	0.7798	24468.6037	185020.1252	237252
530	0.1034	0.7809	24567.8073	185494.3619	237547
531	0.1036	0.7784	26039.7303	195719.6507	251426
532	0.1028	0.7807	24372.3049	185134.5188	237137
533	0.1029	0.7798	24339.8332	184381.0274	236448
534	0.1029	0.7771	25958.4579	196045.5505	252263
535	0.1025	0.7796	24187.9332	183994.3173	235998
536	0.1021	0.7804	24085.5630	184091.7988	235881
537	0.1035	0.7767	26106.8345	195996.4236	252354
538	0.1026	0.7803	24254.2864	184428.3975	236365
539	0.1024	0.7797	24253.2459	184705.8833	236902
540	0.1034	0.7774	25941.2831	195092.3801	250969
541	0.1026	0.7802	24297.6447	184748.1265	236793
542	0.1029	0.7813	24304.3279	184587.5036	236256
543	0.1030	0.7763	25843.8687	194718.6897	250820
544	0.1029	0.7800	24296.0629	184226.8961	236195
545	0.1022	0.7795	24073.4869	183675.8383	235632
546	0.1031	0.7759	25765.0996	193877.0477	249868
547	0.1019	0.7795	24049.6266	183951.6207	235997
548	0.1021	0.7802	23995.1052	183408.4968	235068
549	0.1029	0.7772	25736.6035	194397.5042	250128
550	0.1022	0.7803	24051.2659	183689.1107	235413
551	0.1019	0.7795	23966.1437	183338.0960	235201
552	0.1021	0.7770	25508.0386	194131.6765	249859
553	0.1019	0.7794	24005.4907	183653.2923	235634
554	0.1016	0.7810	23928.2747	183900.0545	235467
555	0.1025	0.7780	25635.0928	194610.3428	250142
556	0.1017	0.7788	23957.2314	183425.4368	235520
557	0.1017	0.7795	23880.0559	183114.6074	234907
558	0.1022	0.7774	25480.1211	193777.7525	249259
559	0.1018	0.7791	23860.0754	182674.3407	234477
560	0.1018	0.7784	23923.3851	182896.6098	234951
561	0.1023	0.7767	25419.4248	193088.4979	248597
562	0.1022	0.7805	24013.6528	183409.8282	234986
563	0.1022	0.7784	23968.2150	182578.4412	234548
564	0.1028	0.7765	25602.3786	193308.2283	248951
565	0.1018	0.7810	23870.9859	183162.9244	234510
566	0.1020	0.7791	23895.5358	182467.1820	234190
567	0.1031	0.7773	25643.8644	193376.4066	248790
568	0.1019	0.7792	23915.3794	182856.8145	234682
569	0.1018	0.7799	23825.0837	182531.1028	234037
570	0.1016	0.7759	25291.2417	193068.2120	248831
571	0.1018	0.7791	23831.3846	182311.9195	234008
572	0.1016	0.7792	23755.6220	182237.2670	233871
573	0.1019	0.7767	25196.0415	192028.0241	247229
574	0.1016	0.7802	23807.7023	182736.8488	234227
575	0.1011	0.7784	23588.8352	181671.9276	233390
576	0.1016	0.7764	25179.3986	192372.1743	247774
577	0.1009	0.7787	23566.5146	181813.7115	233484
578	0.1009	0.7783	23474.0530	181109.9660	232688
579	0.1019	0.7764	25142.8879	191469.3471	246627
580	0.1012	0.7787	23587.1873	181562.5029	233155
581	0.1016	0.7791	23685.1801	181588.0927	233061
582	0.1015	0.7766	25023.5000	191425.7229	246487
583	0.1014	0.7793	23687.1250	182011.6822	233563
584	0.1010	0.7787	23481.3910	181111.4224	232584
585	0.1023	0.7762	25228.3959	191331.0334	246509
586	0.1011	0.7796	23543.2112	181616.8124	232965
587	0.1011	0.7796	23518.2422	181296.9712	232554
588	0.1013	0.7759	24990.0389	191365.3450	246621
589	0.1012	0.7801	23544.0692	181424.5998	232558
590	0.1014	0.7789	23578.7879	181031.6477	232421
591	0.1011	0.7769	24872.3676	191204.8695	246112
592	0.1007	0.7798	23374.2836	181077.7563	232213
593	0.1015	0.7791	23525.9757	180545.8572	231740
594	0.1018	0.7774	25020.8194	191139.0841	245859
595	0.1007	0.7790	23489.6294	181630.8248	233161
596	0.1012	0.7794	23491.5267	181010.8162	232231
597	0.1016	0.7763	24924.7741	190345.2169	245203
598	0.1007	0.7799	23311.5203	180591.5494	231543
599	0.1011	0.7778	23496.3518	180707.9599	232320
600	0.1016	0.7764	24914.0547	190461.4102	245325
601	0.1010	0.7780	23380.8193	180090.0289	231487
602	0.1002	0.7787	23325.4627	181237.0932	232747
603	0.1015	0.7757	24911.1514	190342.8519	245369
604	0.1008	0.7786	23400.5182	180732.2805	232112
605	0.1010	0.7788	23410.8656	180462.2090	231729
606	0.1016	0.7759	24815.6157	189567.1991	244315
607	0.1013	0.7791	23411.3915	180137.3185	231203
608	0.1006	0.7789	23385.5627	180981.8035	232348
609	0.1016	0.7759	24876.7922	189925.3204	244782
610	0.1011	0.7790	23396.7544	180197.4842	231327
611	0.1008	0.7785	23311.0521	180014.3601	231247
612	0.1017	0.7767	24815.6962	189550.3358	244039
613	0.1006	0.7797	23227.7045	180018.7796	230884
614	0.1015	0.7785	23477.0278	180154.0742	231398
615	0.1010	0.7767	24714.9092	189978.3932	244610
616	0.1004	0.7787	23302.9374	180734.2163	232112
617	0.1006	0.7783	23203.9123	179563.9010	230703
618	0.1011	0.7762	24614.0409	189029.9071	243527
619	0.1004	0.7781	23216.0911	179939.2861	231266
620	0.1007	0.7772	23286.4345	179795.1023	231329
621	0.1004	0.7751	24456.3713	188776.1120	243558
622	0.1012	0.7786	23296.3266	179251.0359	230226
623	0.1012	0.7787	23236.7799	178774.5096	229590
624	0.1011	0.7755	24613.1404	188795.4116	243440
625	0.1004	0.7783	23150.2127	179450.3033	230568
626	0.1010	0.7799	23283.2325	179726.1165	230458
627	0.1005	0.7759	24332.4537	187938.0378	242207
628	0.1004	0.7783	23115.5815	179256.6787	230304
629	0.1001	0.7797	23004.6046	179111.8286	229711
630	0.1011	0.7754	24535.5633	188210.8071	242742
631	0.1000	0.7764	23026.5906	178717.3138	230198
632	0.1002	0.7784	23024.7390	178818.1579	229718
633	0.1004	0.7750	24350.7314	188017.1319	242601
634	0.1006	0.7785	23089.6054	178661.7709	229497
635	0.1004	0.7782	23013.3076	178298.3422	229113
636	0.1005	0.7758	24355.8812	188038.8670	242387
637	0.1002	0.7793	22901.7124	178113.8417	228560
638	0.1008	0.7795	23180.5329	179224.6374	229909
639	0.1005	0.7758	24314.3612	187668.9848	241910
640	0.1000	0.7773	22854.9303	177616.8711	228506
641	0.1005	0.7786	22960.4718	177938.9308	228542
642	0.1005	0.7745	24316.7797	187473.7099	242064
643	0.1000	0.7783	22851.0314	177931.8195	228602
644	0.0999	0.7787	22768.6257	177533.7652	227995
645	0.1006	0.7760	24219.7841	186762.8404	240684
646	0.1000	0.7775	22810.3634	177321.5300	228077
647	0.0998	0.7766	22853.6674	177838.3764	229008
648	0.1006	0.7746	24269.5617	186886.4487	241266
649	0.1002	0.7782	22842.2154	177485.7906	228070
650	0.0996	0.7784	22699.2795	177459.1824	227977
651	0.1002	0.7752	24124.6696	186597.5022	240714
652	0.0999	0.7776	22852.8124	177800.9645	228644
653	0.1002	0.7783	22839.4921	177448.1838	227989
654	0.1008	0.7754	24168.9847	185986.2787	239852
655	0.1002	0.7783	22911.5217	177892.9521	228555
656	0.1001	0.7781	22815.9623	177361.2698	227928
657	0.1007	0.7755	24218.6729	186566.9776	240583
658	0.0999	0.7783	22723.0268	177082.1212	227520
659	0.0996	0.7785	22683.5266	177323.4802	227778
660	0.0998	0.7753	23900.5441	185683.0745	239484
661	0.0998	0.7790	22717.3613	177333.7460	227657
662	0.0999	0.7782	22777.4393	177372.1524	227935
663	0.1011	0.7746	24231.5697	185664.8294	239693
664	0.0998	0.7775	22690.4409	176718.5642	227288
665	0.0999	0.7772	22717.1715	176790.9927	227469
666	0.1004	0.7749	24084.7792	185970.8563	240000
667	0.0997	0.7783	22633.9379	176753.5427	227089
668	0.0996	0.7783	22657.7466	177133.2947	227576
669	0.1003	0.7751	24016.3949	185565.1632	239411
670	0.0994	0.7775	22599.2131	176776.6016	227360
671	0.0992	0.7774	22545.0086	176617.8483	227192
672	0.0996	0.7746	23851.3530	185563.4647	239569
673	0.0992	0.7782	22520.0712	176589.7972	226931
674	0.0997	0.7770	22649.1439	176567.0085	227247
675	0.1005	0.7763	24036.4574	185667.1390	239159
676	0.0999	0.7778	22701.6114	176744.2194	227228
677	0.0993	0.7793	22527.9666	176872.7411	226952
678	0.1006	0.7755	24085.2957	185650.1189	239395
679	0.0993	0.7782	22501.6315	176255.7070	226501
680	0.0998	0.7774	22651.2663	176453.3508	226973
681	0.1000	0.7763	23858.6233	185251.3994	238638
682	0.0997	0.7782	22629.6684	176648.9201	227004
683	0.0994	0.7779	22508.1503	176061.3974	226331
684	0.0996	0.7743	23779.1820	184940.3885	238852
685	0.0989	0.7778	22413.6822	176307.7369	226666
686	0.0998	0.7781	22591.4534	176195.3328	226432
687	0.0998	0.7746	23747.4889	184284.1881	237905
688	0.0994	0.7776	22514.7089	176078.4121	226449
689	0.0990	0.7782	22368.8452	175845.5734	225967
690	0.1000	0.7748	23811.7637	184498.9474	238137
691	0.0992	0.7773	22480.3558	176182.7846	226654
692	0.0993	0.7766	22437.3227	175523.8979	226026
693	0.1003	0.7767	23784.4896	184206.0752	237166
694	0.0990	0.7777	22377.5997	175838.0055	226110
695	0.0983	0.7786	22146.5811	175427.8878	225315
696	0.0995	0.7758	23577.8340	183895.2996	237041
697	0.0989	0.7761	22289.0517	174819.5908	225259
698	0.0991	0.7775	22309.6662	175014.2702	225088
699	0.0999	0.7739	23699.1745	183591.9202	237216
700	0.0990	0.7764	22355.9267	175381.9042	225881
701	0.0998	0.7779	22473.1334	175228.3442	225264
702	0.0990	0.7748	23442.8699	183376.9334	236683
703	0.0986	0.7771	22192.3573	174917.1532	225099
704	0.0989	0.7770	22275.0723	175033.0805	225265
705	0.0991	0.7755	23502.5772	184007.2296	237266
706	0.0985	0.7788	22243.3537	175837.8660	225783
707	0.0993	0.7785	22319.7432	175026.6498	224824
708	0.0993	0.7758	23459.9444	183248.9289	236215
709	0.0990	0.7775	22237.8756	174727.6023	224736
710	0.0990	0.7779	22234.9293	174672.2629	224535
711	0.0995	0.7749	23516.2080	183096.4313	236291
712	0.0987	0.7788	22204.0584	175207.6777	224978
713	0.0994	0.7772	22400.2200	175185.8012	225412
714	0.1001	0.7743	23622.5098	182811.1151	236086
715	0.0990	0.7782	22256.4385	175031.3965	224922
716	0.0990	0.7773	22262.9394	174750.8500	224808
717	0.0997	0.7747	23572.5671	183078.4618	236337
718	0.0992	0.7768	22246.1712	174252.0451	224307
719	0.0987	0.7778	22191.6741	174873.1955	224843
720	0.0999	0.7742	23601.5956	182855.5526	236175
721	0.0991	0.7779	22262.7624	174704.1423	224574
722	0.0988	0.7772	22194.5246	174621.6613	224690
723	0.0994	0.7747	23420.8383	182584.1191	235687
724	0.0977	0.7761	21911.3789	174014.1698	224205
725	0.0987	0.7775	22155.2905	174507.9857	224438
726	0.0993	0.7756	23390.2734	182721.9743	235584
727	0.0991	0.7778	22147.9412	173859.0339	223521
728	0.0984	0.7773	22044.6704	174077.2750	223962
729	0.0990	0.7745	23339.0052	182521.4693	235664
730	0.0990	0.7768	22231.8253	174390.7303	224503
731	0.0987	0.7772	22157.6236	174544.2160	224576
732	0.0989	0.7744	23205.6380	181625.9045	234550
733	0.0995	0.7776	22282.1057	174146.6411	223940
734	0.0989	0.7770	22205.1303	174395.7715	224441
735	0.0998	0.7757	23580.6570	183232.3921	236206
736	0.0986	0.7771	22154.8369	174594.5044	224666
737	0.0985	0.7776	22115.9637	174646.8553	224606
738	0.0988	0.7762	23181.2164	182097.7018	234599
739	0.0986	0.7787	22069.4297	174328.7059	223861
740	0.0982	0.7770	21984.6673	173987.5313	223925
741	0.0985	0.7742	23076.3974	181416.0046	234316
742	0.0984	0.7766	21920.7310	173051.8172	222824
743	0.0988	0.7775	22108.8796	174012.6977	223814
744	0.0988	0.7747	23159.0572	181651.9024	234469
745	0.0987	0.7775	22070.7489	173774.4901	223516
746	0.0988	0.7782	22066.4169	173737.3802	223247
747	0.0993	0.7745	23144.2297	180583.1520	233157
748	0.0982	0.7766	21935.8440	173484.7998	223376
749	0.0985	0.7768	22009.6732	173532.0382	223387
750	0.0988	0.7746	23029.7638	180471.1187	232986
751	0.0986	0.7767	21939.7008	172855.8316	222548
752	0.0984	0.7769	21937.1614	173259.5598	223021
753	0.0992	0.7762	23119.8406	180961.5728	233141
754	0.0980	0.7768	21869.8294	173353.7363	223178
755	0.0987	0.7764	22013.5363	173208.5149	223096
756	0.0990	0.7743	23053.0768	180220.8493	232760
757	0.0987	0.7768	22013.0588	173278.8435	223073
758	0.0983	0.7768	21952.2587	173446.3165	223285
759	0.0997	0.7753	23283.9950	181006.4414	233460
760	0.0984	0.7767	21867.2433	172603.6059	222236
761	0.0973	0.7752	21673.1045	172682.5809	222769
762	0.0985	0.7745	22952.3349	180439.9366	232974
763	0.0977	0.7759	21736.1650	172683.5730	222547
764	0.0983	0.7772	21836.5695	172610.1059	222080
765	0.0982	0.7756	22948.4638	181185.1773	233611
766	0.0974	0.7765	21641.8286	172511.2471	222174
767	0.0977	0.7768	21664.4017	172305.1549	221821
768	0.0984	0.7755	22935.6685	180670.0141	232984
769	0.0978	0.7767	21705.3186	172374.4674	221923
770	0.0983	0.7763	21800.3158	172150.4583	221744
771	0.0982	0.7744	22831.0745	179998.3570	232430
772	0.0984	0.7780	21850.2601	172846.4508	222157
773	0.0976	0.7763	21687.5869	172571.7179	222296
774	0.0984	0.7746	22784.4105	179368.3522	231554
775	0.0979	0.7765	21706.5268	172087.1110	221617
776	0.0986	0.7769	21817.4027	171875.6047	221230
777	0.0984	0.7741	22852.5145	179786.6795	232255
778	0.0982	0.7763	21744.4831	171808.2670	221331
779	0.0975	0.7763	21634.5525	172267.5078	221912
780	0.0989	0.7744	22872.4848	179118.3050	231286
781	0.0981	0.7761	21789.9501	172382.7701	222106
782	0.0971	0.7758	21576.9639	172368.0783	222173
783	0.0985	0.7747	22818.0310	179550.2908	231769
784	0.0980	0.7763	21687.5354	171878.9714	221396
785	0.0972	0.7762	21584.1028	172286.5400	221956
786	0.0979	0.7749	22625.2261	179161.5833	231204
787	0.0980	0.7753	21699.7524	171744.3758	221523
788	0.0976	0.7760	21589.4768	171670.9859	221220
789	0.0976	0.7747	22546.4335	178925.0737	230967
790	0.0978	0.7775	21624.3278	171939.5155	221142
791	0.0985	0.7758	21846.6317	172133.0635	221887
792	0.0986	0.7752	22692.0328	178338.7613	230051
793	0.0978	0.7759	21629.4656	171601.8452	221153
794	0.0977	0.7764	21572.9359	171379.5948	220734
795	0.0981	0.7747	22559.1727	178184.7792	230011
796	0.0971	0.7760	21460.6244	171453.7219	220939
797	0.0981	0.7776	21616.2300	171318.7445	220329
798	0.0982	0.7747	22705.9519	179165.8099	231259
799	0.0972	0.7755	21413.4548	170873.1943	220350
800	0.0969	0.7765	21457.5801	172018.5122	221530
801	0.0978	0.7747	22572.9771	178829.1749	230839
802	0.0972	0.7757	21385.5204	170651.0830	220006
803	0.0978	0.7754	21595.1069	171232.5664	220843
804	0.0975	0.7740	22480.4087	178371.2658	230463
805	0.0980	0.7761	21520.6594	170502.0057	219704
806	0.0975	0.7761	21503.7565	171114.5813	220487
807	0.0973	0.7731	22472.8120	178560.6567	230954
808	0.0973	0.7771	21424.1203	171115.3906	220193
809	0.0972	0.7769	21454.5598	171536.9725	220792
810	0.0979	0.7754	22535.1457	178468.4864	230177
811	0.0979	0.7765	21611.3245	171395.8623	220735
812	0.0973	0.7762	21417.2160	170887.3951	220161
813	0.0979	0.7738	22507.1524	177880.2892	229876
814	0.0976	0.7772	21535.9303	171527.4524	220692
815	0.0969	0.7758	21325.7661	170657.8571	219970
816	0.0984	0.7739	22554.8391	177343.3378	229163
817	0.0976	0.7751	21435.4850	170213.7333	219597
818	0.0970	0.7762	21391.7483	171137.6341	220495
819	0.0976	0.7738	22368.2663	177414.9145	229277
820	0.0973	0.7759	21376.7437	170425.2250	219635
821	0.0972	0.7763	21341.6807	170484.2180	219604
822	0.0976	0.7744	22293.3480	176860.1299	228387
823	0.0972	0.7761	21351.3457	170466.3108	219651
824	0.0967	0.7756	21241.7682	170343.5642	219626
825	0.0974	0.7731	22398.9794	177830.1762	230022
826	0.0972	0.7754	21341.6535	170296.2781	219617
827	0.0970	0.7742	21358.1486	170387.2902	220091
828	0.0978	0.7733	22403.1604	177219.7497	229175
829	0.0971	0.7745	21305.8872	169884.8014	219338
830	0.0966	0.7760	21212.3765	170440.8411	219638
831	0.0978	0.7739	22373.8190	177006.8771	228722
832	0.0969	0.7765	21365.6537	171209.6779	220501
833	0.0972	0.7755	21385.7696	170596.5761	219977
834	0.0976	0.7740	22309.3098	176970.6655	228658
835	0.0974	0.7756	21398.0810	170406.1671	219701
836	0.0970	0.7752	21293.0486	170080.9318	219410
837	0.0976	0.7736	22328.7925	177029.0247	228835
838	0.0962	0.7750	21027.9546	169475.3026	218680
839	0.0969	0.7766	21277.8850	170467.7593	219517
840	0.0973	0.7733	22256.7530	176855.9476	228696
841	0.0966	0.7755	21179.0800	170107.2636	219351
842	0.0969	0.7769	21248.0586	170384.6357	219311
843	0.0979	0.7731	22336.3977	176308.9483	228068
844	0.0969	0.7755	21202.9526	169616.4149	218716
845	0.0969	0.7755	21242.5536	170037.8854	219275
846	0.0974	0.7742	22245.1272	176806.7339	228370
847	0.0974	0.7752	21268.9638	169366.1966	218471
848	0.0974	0.7741	21213.2629	168642.1948	217858
849	0.0972	0.7735	22225.2004	176779.2044	228547
850	0.0962	0.7749	21020.4021	169349.2034	218555
851	0.0972	0.7750	21303.1186	169783.1170	219063
852	0.0971	0.7730	22054.5360	175646.2707	227238
853	0.0972	0.7757	21236.7659	169460.0821	218462
854	0.0964	0.7747	21103.0260	169509.1839	218820
855	0.0972	0.7730	22137.1505	176094.2984	227819
856	0.0969	0.7754	21172.3905	169373.8675	218434
857	0.0964	0.7755	21075.2682	169603.1997	218691
858	0.0977	0.7732	22153.7712	175418.6474	226865
859	0.0967	0.7756	21091.1735	169136.3928	218084
860	0.0972	0.7744	21218.0105	169116.1828	218381
861	0.0975	0.7740	22143.9738	175767.1889	227090
862	0.0966	0.7760	21156.1476	169920.1677	218978
863	0.0959	0.7749	21026.3782	169831.9910	219180
864	0.0967	0.7727	21995.5313	175711.1484	227390
865	0.0966	0.7751	21091.6567	169293.5042	218420
866	0.0965	0.7756	21063.0451	169225.1496	218186
867	0.0968	0.7737	21992.1159	175706.3074	227094
868	0.0965	0.7753	21011.7165	168792.8309	217718
869	0.0965	0.7748	21122.5708	169567.1870	218849
870	0.0966	0.7739	21995.5067	176169.3088	227652
871	0.0969	0.7748	21164.4384	169227.1977	218416
872	0.0960	0.7753	20965.1832	169248.7650	218310
873	0.0975	0.7739	22150.6309	175843.6704	227213
874	0.0964	0.7740	21019.0118	168784.7833	218071
875	0.0962	0.7739	20963.2942	168682.1393	217976
876	0.0970	0.7727	22002.9220	175274.1645	226841
877	0.0964	0.7741	20986.7095	168602.7119	217809
878	0.0966	0.7737	21062.6939	168720.0450	218076
879	0.0971	0.7733	22059.9430	175642.8832	227134
880	0.0963	0.7729	20853.2982	167428.0273	216617
881	0.0964	0.7758	21014.2332	169063.5271	217910
882	0.0975	0.7735	21996.4305	174547.3921	225654
883	0.0970	0.7753	21074.3601	168533.3665	217366
884	0.0966	0.7759	21089.8308	169394.9824	218313
885	0.0972	0.7730	22006.5168	175008.0187	226398
886	0.0966	0.7740	20981.8292	168138.4789	217223
887	0.0957	0.7751	20904.4017	169237.1897	218332
888	0.0967	0.7731	21886.0137	175024.8151	226395
889	0.0963	0.7749	20971.8270	168762.4659	217776
890	0.0969	0.7735	21014.3407	167786.9358	216918
891	0.0974	0.7730	21989.8288	174596.6759	225868
892	0.0967	0.7751	20977.1573	168163.8094	216969
893	0.0963	0.7758	20920.9803	168563.1257	217276
894	0.0974	0.7734	22093.6415	175401.3451	226800
895	0.0963	0.7743	20937.5381	168315.0250	217384
896	0.0964	0.7751	20948.3698	168487.8635	217383
897	0.0969	0.7739	21882.3704	174862.1466	225937
898	0.0966	0.7772	20908.2565	168242.2647	216462
899	0.0961	0.7748	20886.5233	168427.2297	217379
900	0.0970	0.7721	21941.0785	174570.7160	226093
901	0.0966	0.7744	21001.3501	168358.7375	217416
902	0.0961	0.7750	20854.1705	168100.0240	216912
903	0.0970	0.7739	21795.2905	173946.7781	224781
904	0.0965	0.7749	20873.6020	167666.2066	216367
905	0.0960	0.7747	20830.1494	168051.7750	216924
906	0.0965	0.7736	21724.3491	174236.9172	225227
907	0.0960	0.7754	20845.4612	168399.1238	217168
908	0.0967	0.7752	21025.4085	168522.8929	217384
909	0.0971	0.7731	21815.3523	173741.8047	224739
910	0.0958	0.7747	20708.3806	167520.2199	216236
911	0.0965	0.7743	20934.2483	167976.0632	216940
912	0.0967	0.7730	21817.7808	174457.0489	225685
913	0.0962	0.7745	20867.2658	168052.6084	216973
914	0.0955	0.7734	20760.0417	168063.4251	217299
915	0.0964	0.7735	21723.8950	174275.0345	225317
916	0.0960	0.7736	20733.8126	167071.7183	215963
917	0.0966	0.7754	20932.4172	168084.1850	216764
918	0.0969	0.7732	21860.4993	174362.8335	225513
919	0.0961	0.7737	20825.1032	167652.2510	216682
920	0.0961	0.7749	20777.9361	167536.4712	216209
921	0.0969	0.7736	21736.5448	173514.8751	224298
922	0.0958	0.7725	20753.9661	167311.3967	216590
923	0.0964	0.7742	20892.3516	167763.4816	216696
924	0.0967	0.7730	21723.3606	173589.1916	224572
925	0.0964	0.7751	20825.5307	167430.3623	216025
926	0.0960	0.7743	20782.6797	167579.3507	216431
927	0.0966	0.7734	21686.4519	173639.2632	224518
928	0.0962	0.7737	20804.1720	167380.1617	216348
929	0.0961	0.7738	20840.9467	167780.0116	216837
930	0.0964	0.7735	21713.8842	174193.7137	225189
931	0.0950	0.7741	20496.2376	167072.2351	215833
932	0.0955	0.7752	20702.6164	168117.4095	216859
933	0.0959	0.7723	21486.9816	173096.4992	224120
934	0.0962	0.7732	20827.1045	167333.7354	216427
935	0.0954	0.7755	20689.8392	168119.5380	216801
936	0.0967	0.7724	21702.2017	173362.1926	224442
937	0.0951	0.7750	20559.6240	167481.1312	216098
938	0.0956	0.7741	20741.1496	167940.6628	216957
939	0.0956	0.7720	21386.8667	172711.2359	223727
940	0.0955	0.7745	20697.5559	167862.3048	216750
941	0.0967	0.7751	20855.1386	167078.2230	215567
942	0.0967	0.7724	21661.2353	173062.4835	224066
943	0.0946	0.7737	20437.4752	167117.7016	216011
944	0.0961	0.7738	20725.1450	166939.1512	215750
945	0.0964	0.7721	21586.0627	172844.1875	223874
946	0.0953	0.7741	20544.0879	166902.4822	215612
947	0.0958	0.7749	20632.7909	166844.3669	215313
948	0.0959	0.7720	21504.5396	173076.6526	224199
949	0.0958	0.7747	20660.7129	167117.2858	215721
950	0.0959	0.7744	20711.3621	167312.7011	216066
951	0.0965	0.7725	21636.2155	173130.6521	224116
952	0.0960	0.7743	20761.6498	167455.9254	216265
953	0.0951	0.7742	20496.2043	166806.1234	215456
954	0.0966	0.7730	21651.3282	173349.2403	224244
955	0.0955	0.7740	20599.4011	166865.4800	215601
956	0.0955	0.7735	20604.6717	166951.0326	215844
957	0.0963	0.7718	21519.6402	172532.8446	223548
958	0.0956	0.7737	20691.5463	167404.5016	216381
959	0.0953	0.7731	20511.3315	166369.2734	215186
960	0.0961	0.7730	21468.4562	172679.7464	223380
961	0.0960	0.7749	20739.2808	167345.9207	215961
962	0.0956	0.7734	20586.8651	166561.2406	215351
963	0.0965	0.7726	21607.2365	172978.8014	223899
964	0.0961	0.7740	20804.0855	167598.8114	216532
965	0.0960	0.7745	20687.4047	166815.7260	215383
966	0.0958	0.7729	21380.3694	172558.6509	223257
967	0.0954	0.7730	20600.4968	166973.0037	216013
968	0.0962	0.7740	20780.4280	167245.2706	216084
969	0.0964	0.7732	21531.0253	172768.8867	223457
970	0.0958	0.7737	20611.8719	166540.3623	215264
971	0.0960	0.7740	20670.4231	166656.7995	215316
972	0.0961	0.7732	21372.6124	171916.3885	222336
973	0.0955	0.7745	20513.8375	166444.5931	214902
974	0.0958	0.7740	20667.5794	167069.4849	215840
975	0.0958	0.7730	21295.1183	171887.6324	222364
976	0.0952	0.7743	20378.5786	165710.0613	214006
977	0.0954	0.7745	20574.1282	167014.0569	215645
978	0.0959	0.7711	21310.4224	171318.8105	222164
979	0.0960	0.7737	20685.0107	166758.6254	215526
980	0.0957	0.7743	20539.1424	166114.1863	214533
981	0.0962	0.7730	21398.4496	171916.2235	222412
982	0.0953	0.7737	20497.0725	166387.0835	215045
983	0.0953	0.7736	20475.8735	166132.1513	214760
984	0.0963	0.7732	21387.1761	171750.8205	222139
985	0.0946	0.7742	20354.2127	166628.3476	215230
986	0.0951	0.7731	20418.0833	166056.8684	214792
987	0.0958	0.7731	21371.3614	172466.9251	223081
988	0.0951	0.7751	20368.9998	166088.6864	214277
989	0.0951	0.7740	20512.8957	166905.8823	215638
990	0.0954	0.7734	21239.7568	172173.2779	222629
991	0.0960	0.7741	20574.1358	165871.5543	214284
992	0.0956	0.7747	20508.6460	166237.7708	214589
993	0.0956	0.7717	21192.6427	171046.6630	221636
994	0.0960	0.7739	20532.8739	165502.7531	213850
995	0.0953	0.7748	20393.1161	165754.3289	213945
996	0.0956	0.7728	21245.8719	171652.8473	222125
997	0.0954	0.7740	20495.5108	166218.4303	214758
998	0.0954	0.7735	20446.5390	165841.3587	214395
999	0.0959	0.7715	21293.6876	171342.4158	222078
1000	0.0953	0.7736	20491.2499	166352.5236	215031
1001	0.0950	0.7748	20475.7402	166991.1439	215541
1002	0.0960	0.7721	21258.5509	170937.7167	221389
1003	0.0955	0.7743	20501.5891	166186.5441	214626
1004	0.0957	0.7746	20540.3964	166202.6656	214578
1005	0.0955	0.7726	21214.7163	171585.9333	222100
1006	0.0948	0.7737	20324.9788	165895.4208	214430
1007	0.0951	0.7728	20355.8098	165469.3728	214111
1008	0.0950	0.7718	21067.9705	171218.5326	221832
1009	0.0957	0.7738	20473.7454	165539.1452	213919
1010	0.0954	0.7737	20481.8553	166126.8747	214728
1011	0.0960	0.7728	21217.5548	170851.8367	221075
1012	0.0956	0.7744	20458.7693	165807.5228	214106
1013	0.0947	0.7737	20223.5054	165158.2348	213461
1014	0.0955	0.7726	21069.4189	170516.7687	220718
1015	0.0952	0.7723	20421.1499	165642.2371	214492
1016	0.0952	0.7742	20441.7870	166187.5614	214649
1017	0.0958	0.7733	21173.2901	170897.1749	221002
1018	0.0950	0.7744	20447.1660	166594.8639	215128
1019	0.0949	0.7718	20220.9471	164416.2460	213041
1020	0.0960	0.7730	21227.1161	170848.7585	221031
1021	0.0952	0.7728	20357.2207	165258.8288	213856
1022	0.0950	0.7749	20315.8216	165733.2594	213882
1023	0.0950	0.7721	20964.2470	170357.9598	220632
1024	0.0954	0.7730	20450.3611	165697.6707	214355
1025	0.0951	0.7731	20324.3298	165220.2610	213702
1026	0.0953	0.7732	21097.0817	171141.7343	221333
1027	0.0941	0.7741	20123.1123	165557.0884	213871
1028	0.0954	0.7752	20466.3190	166219.3904	214426
1029	0.0957	0.7722	21152.5444	170742.3791	221120
1030	0.0952	0.7734	20367.4236	165453.4516	213939
1031	0.0954	0.7736	20291.3651	164600.7734	212774
1032	0.0952	0.7722	21064.0295	170859.5883	221271
1033	0.0949	0.7740	20319.3597	165754.2657	214161
1034	0.0953	0.7733	20348.8411	165054.7826	213449
1035	0.0959	0.7724	21177.1474	170531.4554	220790
1036	0.0948	0.7746	20253.1920	165444.0330	213574
1037	0.0945	0.7736	20123.8241	164823.0230	213059
1038	0.0951	0.7723	20966.4146	170337.9931	220548
1039	0.0945	0.7737	20103.3718	164634.6844	212800
1040	0.0953	0.7733	20293.9338	164690.2363	212975
1041	0.0954	0.7724	20999.9426	169994.5904	220089
1042	0.0943	0.7734	20119.0479	164995.0420	213341
1043	0.0949	0.7732	20266.2760	165115.9202	213535
1044	0.0950	0.7714	20908.9924	169858.9514	220207
1045	0.0952	0.7731	20304.4478	164822.3812	213196
1046	0.0955	0.7731	20359.5982	164780.4948	213156
1047	0.0955	0.7718	20992.7760	169674.2575	219847
1048	0.0949	0.7739	20209.2426	164813.6586	212978
1049	0.0954	0.7737	20290.7138	164546.8378	212669
1050	0.0953	0.7716	21005.8708	170091.9638	220430
1051	0.0951	0.7733	20331.8191	165248.0159	213704
1052	0.0947	0.7735	20135.6098	164453.9346	212597
1053	0.0954	0.7715	20934.9214	169231.2640	219347
1054	0.0947	0.7728	20140.6743	164311.5368	212628
1055	0.0943	0.7728	20085.8018	164544.9665	212911
1056	0.0954	0.7725	20978.6430	169894.7183	219940
1057	0.0950	0.7733	20206.3001	164546.9480	212776
1058	0.0952	0.7738	20283.8187	164806.4970	212981
1059	0.0951	0.7710	20859.7472	169123.6750	219368
1060	0.0950	0.7718	20239.1679	164449.7497	213080
1061	0.0949	0.7729	20209.8003	164616.2359	212981
1062	0.0948	0.7721	20873.5496	169967.6773	220134
1063	0.0952	0.7739	20326.0154	165185.3890	213439
1064	0.0945	0.7731	19958.8589	163275.4498	211186
1065	0.0952	0.7723	20873.1850	169395.9897	219342
1066	0.0944	0.7739	20069.9519	164508.8204	212577
1067	0.0947	0.7734	20174.3352	164711.7105	212963
1068	0.0951	0.7730	20877.3351	169693.6465	219530
1069	0.0946	0.7729	20132.4235	164530.6754	212877
1070	0.0944	0.7742	20147.7514	165233.1590	213431
1071	0.0951	0.7711	20860.6851	169065.2578	219252
1072	0.0954	0.7737	20312.9291	164775.7033	212978
1073	0.0955	0.7743	20360.8852	165066.8797	213191
1074	0.0948	0.7735	20768.4379	169397.3238	219009
1075	0.0945	0.7732	20078.6770	164245.7155	212414
1076	0.0954	0.7730	20379.1740	165112.9579	213596
1077	0.0944	0.7718	20682.1380	169153.3108	219163
1078	0.0945	0.7734	20109.8420	164600.3312	212826
1079	0.0944	0.7725	20083.3359	164313.4904	212711
1080	0.0948	0.7727	20785.6153	169426.0515	219277
1081	0.0951	0.7740	20243.2802	164787.2879	212894
1082	0.0941	0.7729	20006.8760	164257.7390	212531
1083	0.0947	0.7716	20737.4470	168960.3419	218977
1084	0.0942	0.7732	19973.4605	163980.2190	212080
1085	0.0946	0.7748	20070.7076	164393.3293	212167
1086	0.0952	0.7719	20791.8162	168612.4937	218432
1087	0.0946	0.7732	20109.8575	164324.7284	212517
1088	0.0945	0.7726	20022.0964	163744.1105	211935
1089	0.0949	0.7709	20728.5193	168374.1164	218425
1090	0.0946	0.7736	19981.0065	163446.9918	211292
1091	0.0943	0.7732	20043.1284	164275.1315	212462
1092	0.0950	0.7718	20710.9117	168212.1155	217940
1093	0.0943	0.7747	20020.3208	164491.2697	212323
1094	0.0944	0.7735	19968.4688	163686.7715	211616
1095	0.0948	0.7722	20749.4140	169015.4313	218864
1096	0.0941	0.7735	19944.3477	163991.8752	212018
1097	0.0940	0.7724	19847.9201	163065.0622	211110
1098	0.0948	0.7720	20611.5271	167835.7690	217392
1099	0.0942	0.7733	20043.2795	164536.1808	212779
1100	0.0946	0.7738	20037.3551	163873.2883	211781
1101	0.0952	0.7724	20749.3915	168352.8961	217963
1102	0.0942	0.7730	19884.5487	163195.8440	211119
1103	0.0943	0.7732	20049.6283	164441.5963	212677
1104	0.0944	0.7723	20574.0016	168277.3790	217900
1105	0.0946	0.7725	20021.2779	163519.0694	211664
1106	0.0942	0.7729	19944.4425	163599.4731	211674
1107	0.0951	0.7714	20768.5097	168463.2757	218391
1108	0.0941	0.7729	19948.2392	163886.3639	212049
1109	0.0941	0.7730	19871.3540	163313.8164	211279
1110	0.0947	0.7701	20594.8104	167544.3005	217575
1111	0.0948	0.7717	20076.5628	163482.3760	211839
1112	0.0947	0.7737	20052.5085	163831.2140	211763
1113	0.0948	0.7710	20664.7326	168003.6734	217912
1114	0.0940	0.7730	19863.3831	163330.4599	211296
1115	0.0935	0.7742	19808.9863	164061.5611	211916
1116	0.0939	0.7714	20429.2641	167791.4326	217513
1117	0.0938	0.7726	19881.8054	163739.8691	211940
1118	0.0944	0.7738	19875.7354	162930.1939	210556
1119	0.0952	0.7727	20602.2425	167227.3470	216433
1120	0.0939	0.7722	19928.3000	163810.4162	212126
1121	0.0938	0.7720	19734.5562	162445.8935	210410
1122	0.0948	0.7729	20608.0282	167964.3289	217308
1123	0.0942	0.7726	19941.2565	163571.5844	211709
1124	0.0943	0.7726	19920.9708	163293.2473	211350
1125	0.0943	0.7714	20537.0858	168014.0005	217790
1126	0.0940	0.7732	19807.7294	162869.1894	210642
1127	0.0946	0.7742	19935.8165	163135.3087	210703
1128	0.0945	0.7715	20503.7210	167358.5377	216916
1129	0.0943	0.7734	19947.4044	163506.1106	211421
1130	0.0941	0.7735	19786.7798	162690.2857	210334
1131	0.0945	0.7707	20504.8043	167195.9511	216938
1132	0.0939	0.7728	19791.8165	162928.5842	210818
1133	0.0940	0.7731	19870.9439	163389.3016	211351
1134	0.0945	0.7722	20459.2406	167245.9666	216580
1135	0.0940	0.7733	19834.7340	163184.8736	211037
1136	0.0940	0.7737	19756.4975	162666.5029	210258
1137	0.0949	0.7717	20569.2680	167254.4301	216734
1138	0.0937	0.7730	19764.1671	163052.3449	210945
1139	0.0946	0.7727	20009.9560	163505.1477	211591
1140	0.0942	0.7728	20433.0173	167691.0526	216989
1141	0.0943	0.7730	19961.9228	163621.3553	211672
1142	0.0947	0.7714	19946.6732	162566.9376	210732
1143	0.0943	0.7714	20468.4826	167492.8617	217137
1144	0.0940	0.7725	19831.1136	162981.9249	210975
1145	0.0945	0.7732	19860.6663	162522.9819	210199
1146	0.0943	0.7719	20437.7591	167373.8394	216840
1147	0.0940	0.7730	19850.7366	163198.3292	211122
1148	0.0941	0.7720	19834.8751	162662.2512	210694
1149	0.0944	0.7715	20383.3203	166600.9721	215947
1150	0.0943	0.7737	19903.5169	163273.8763	211043
1151	0.0946	0.7736	19924.0929	162929.2854	210612
1152	0.0948	0.7716	20508.0502	166841.5600	216220
1153	0.0941	0.7734	19879.7978	163339.1247	211203
1154	0.0940	0.7726	19771.1797	162456.7817	210260
1155	0.0949	0.7719	20508.7831	166838.1770	216151
1156	0.0938	0.7721	19767.6631	162666.8275	210669
1157	0.0943	0.7725	19799.1324	162174.5705	209935
1158	0.0944	0.7713	20374.1231	166467.3972	215818
1159	0.0939	0.7733	19833.5213	163400.5077	211292
1160	0.0933	0.7725	19724.1491	163301.0436	211400
1161	0.0942	0.7718	20384.6553	166926.0672	216283
1162	0.0934	0.7727	19639.8554	162492.0546	210300
1163	0.0942	0.7734	19733.0574	162063.8673	209548
1164	0.0948	0.7710	20439.7927	166246.7845	215613
1165	0.0946	0.7732	19910.5194	162813.9382	210579
1166	0.0943	0.7726	19801.5860	162197.4787	209944
1167	0.0945	0.7723	20391.7888	166585.9401	215693
1168	0.0938	0.7732	19710.3467	162390.7828	210030
1169	0.0938	0.7721	19743.6433	162428.7738	210383
1170	0.0940	0.7716	20302.8025	166573.8182	215889
1171	0.0938	0.7730	19668.4495	162127.4491	209740
1172	0.0937	0.7720	19574.2343	161266.0783	208889
1173	0.0946	0.7717	20360.3147	166090.7259	215234
1174	0.0931	0.7732	19596.2626	162718.3852	210445
1175	0.0939	0.7731	19712.6481	162256.7233	209883
1176	0.0941	0.7725	20289.9486	166573.9132	215630
1177	0.0942	0.7731	19762.7450	162163.8059	209767
1178	0.0939	0.7729	19699.4303	162084.9556	209711
1179	0.0943	0.7710	20252.0431	165656.6769	214865
1180	0.0936	0.7729	19578.9952	161732.1057	209253
1181	0.0935	0.7726	19569.5547	161698.6251	209284
1182	0.0945	0.7707	20388.3829	166257.7086	215736
1183	0.0939	0.7727	19612.4798	161456.1453	208948
1184	0.0930	0.7721	19434.9215	161274.6900	208877
1185	0.0939	0.7714	20169.9886	165604.0068	214689
1186	0.0933	0.7724	19584.0467	162123.5942	209894
1187	0.0934	0.7727	19518.2208	161511.6280	209017
1188	0.0945	0.7712	20319.8764	165878.4454	215090
1189	0.0938	0.7723	19636.9753	161738.5780	209412
1190	0.0935	0.7713	19642.9104	162001.0486	210043
1191	0.0935	0.7711	20125.4111	165911.3426	215166
1192	0.0938	0.7728	19593.2701	161445.6318	208922
1193	0.0937	0.7722	19628.1323	161694.5640	209394
1194	0.0942	0.7708	20184.8285	165167.6955	214272
1195	0.0940	0.7729	19666.2224	161674.9049	209170
1196	0.0938	0.7718	19652.6407	161669.2372	209470
1197	0.0938	0.7713	20141.0680	165549.4090	214650
1198	0.0932	0.7727	19550.5031	162047.3838	209718
1199	0.0933	0.7715	19470.5162	161040.6551	208748
1200	0.0940	0.7720	20106.4935	165120.2143	213898
1201	0.0934	0.7737	19519.2730	161654.6450	208928
1202	0.0938	0.7716	19521.2378	160663.3713	208224
1203	0.0946	0.7709	20294.6386	165440.5346	214616
1204	0.0932	0.7725	19474.4412	161395.9504	208918
1205	0.0937	0.7724	19641.9485	161948.6530	209657
1206	0.0937	0.7717	20083.4958	165463.7900	214416
1207	0.0936	0.7728	19520.5517	161239.8540	208655
1208	0.0933	0.7723	19522.3271	161616.1370	209257
1209	0.0934	0.7713	20010.1116	165254.8484	214250
1210	0.0931	0.7726	19438.8132	161293.7703	208776
1211	0.0933	0.7723	19445.2023	160878.2217	208315
1212	0.0929	0.7704	19965.3275	165499.9014	214830
1213	0.0933	0.7719	19444.3987	160847.1639	208376
1214	0.0932	0.7712	19487.5635	161271.6604	209121
1215	0.0948	0.7718	20304.9347	165291.2565	214171
1216	0.0932	0.7720	19364.8620	160345.0111	207699
1217	0.0933	0.7724	19464.5375	161118.7925	208599
1218	0.0934	0.7700	20037.9081	165152.1626	214483
1219	0.0935	0.7713	19500.8945	160849.8035	208553
1220	0.0933	0.7726	19456.9247	161131.9567	208552
1221	0.0939	0.7707	20041.6661	164467.0901	213395
1222	0.0934	0.7719	19462.8803	160779.4806	208283
1223	0.0930	0.7710	19434.1538	161047.3250	208871
1224	0.0940	0.7696	20103.2670	164613.1740	213882
1225	0.0937	0.7726	19545.2387	161187.0425	208629
1226	0.0930	0.7726	19381.2451	161033.0027	208443
1227	0.0937	0.7713	20078.5383	165315.6255	214324
1228	0.0939	0.7723	19509.9589	160543.0510	207884
1229	0.0936	0.7730	19425.9038	160407.5353	207512
1230	0.0943	0.7718	20159.5676	165007.4580	213803
1231	0.0934	0.7722	19408.6205	160463.1202	207809
1232	0.0934	0.7736	19325.4226	160028.1416	206865
1233	0.0933	0.7713	19943.5496	164887.7689	213768
1234	0.0936	0.7735	19437.4996	160669.5784	207719
1235	0.0936	0.7723	19438.5159	160395.3154	207689
1236	0.0931	0.7713	19878.5950	164734.2581	213581
1237	0.0933	0.7726	19447.1471	161119.0431	208539
1238	0.0925	0.7722	19216.4203	160342.6482	207644
1239	0.0937	0.7711	20020.1504	164699.4540	213598
1240	0.0925	0.7716	19183.9169	159977.1180	207325
1241	0.0930	0.7707	19288.5467	159777.0805	207325
1242	0.0931	0.7713	19910.2834	164979.5366	213908
1243	0.0938	0.7725	19514.1577	160724.4622	208062
1244	0.0929	0.7723	19269.0901	160268.1152	207520
1245	0.0934	0.7702	19923.8678	164260.7389	213283
1246	0.0934	0.7721	19353.7530	160051.7190	207283
1247	0.0922	0.7714	19159.0147	160310.7445	207821
1248	0.0936	0.7704	19936.8151	164029.8805	212916
1249	0.0930	0.7733	19382.6270	161215.1445	208478
1250	0.0931	0.7715	19388.3756	160622.8590	208198
1251	0.0930	0.7708	19757.2382	163713.1943	212386
1252	0.0930	0.7713	19249.2249	159645.2031	206982
1253	0.0926	0.7718	19231.4104	160294.0707	207686
1254	0.0932	0.7703	19876.9273	164231.1438	213201
1255	0.0925	0.7724	19197.8365	160220.3599	207440
1256	0.0930	0.7713	19310.5328	160244.4551	207750
1257	0.0931	0.7699	19804.0358	163785.0027	212742
1258	0.0935	0.7722	19413.2606	160403.7403	207722
1259	0.0929	0.7717	19270.7983	160051.2863	207403
1260	0.0934	0.7697	19890.3157	163826.7719	212850
1261	0.0934	0.7726	19369.2015	160274.8929	207436
1262	0.0926	0.7721	19216.1921	160186.6877	207467
1263	0.0933	0.7710	19825.0769	163917.4658	212598
1264	0.0926	0.7716	19180.5959	159804.8644	207118
1265	0.0929	0.7717	19301.6044	160253.1639	207660
1266	0.0937	0.7716	19924.9367	163994.3110	212537
1267	0.0926	0.7722	19184.7184	159896.1324	207070
1268	0.0934	0.7732	19327.5520	160057.9153	207017
1269	0.0933	0.7713	19826.3485	163837.5302	212406
1270	0.0928	0.7720	19225.7044	159925.2313	207165
1271	0.0934	0.7702	19388.8364	159906.7897	207607
1272	0.0928	0.7707	19741.7436	163904.6017	212679
1273	0.0931	0.7710	19268.0646	159493.7561	206875
1274	0.0928	0.7714	19228.4285	159859.3561	207226
1275	0.0932	0.7704	19816.6636	163833.8686	212668
1276	0.0927	0.7713	19216.8137	159879.6296	207285
1277	0.0934	0.7712	19396.9382	160099.8386	207590
1278	0.0930	0.7702	19674.7978	162925.7068	211546
1279	0.0936	0.7707	19344.8905	159253.2593	206623
1280	0.0929	0.7712	19198.6647	159442.9998	206740
1281	0.0931	0.7698	19760.0756	163370.7849	212213
1282	0.0934	0.7726	19339.2785	159959.0566	207035
1283	0.0927	0.7720	19141.5197	159417.6183	206504
1284	0.0930	0.7707	19702.5877	163346.4953	211948
1285	0.0930	0.7715	19204.6849	159229.0197	206395
1286	0.0930	0.7713	19152.6579	158780.2052	205872
1287	0.0932	0.7700	19755.3611	163166.4309	211897
1288	0.0926	0.7714	19132.6747	159435.8048	206694
1289	0.0935	0.7725	19323.3475	159623.6894	206628
1290	0.0935	0.7704	19826.4700	163440.8591	212158
1291	0.0931	0.7711	19260.7529	159615.3163	206992
1292	0.0930	0.7717	19173.9298	159183.6401	206271
1293	0.0931	0.7701	19732.4673	163146.8868	211858
1294	0.0923	0.7721	19089.6919	159695.1249	206844
1295	0.0930	0.7709	19230.4629	159465.2251	206869
1296	0.0933	0.7693	19762.0422	163021.1931	211915
1297	0.0930	0.7711	19245.8458	159540.5680	206890
1298	0.0926	0.7720	19143.8091	159611.0810	206759
1299	0.0927	0.7698	19612.0169	162837.6872	211539
1300	0.0930	0.7705	19268.7831	159634.1054	207177
1301	0.0926	0.7722	19182.7447	159956.1846	207156
1302	0.0935	0.7702	19745.0589	162645.0383	211161
1303	0.0925	0.7710	19113.3080	159243.6480	206545
1304	0.0928	0.7725	19140.5465	159323.6500	206251
1305	0.0929	0.7714	19628.1675	162950.3225	211228
1306	0.0929	0.7728	19201.7334	159778.0251	206750
1307	0.0926	0.7721	19150.9026	159662.1451	206802
1308	0.0925	0.7706	19528.3666	162688.2797	211106
1309	0.0927	0.7710	19099.3994	158804.1910	205979
1310	0.0935	0.7723	19302.1552	159397.8089	206389
1311	0.0929	0.7704	19724.0149	163558.5157	212306
1312	0.0925	0.7717	19111.5298	159425.7739	206601
1313	0.0926	0.7700	19099.3933	158781.5043	206217
1314	0.0928	0.7703	19631.9479	162966.0236	211551
1315	0.0928	0.7715	19152.3974	159245.4832	206409
1316	0.0929	0.7715	19185.8752	159254.3998	206422
1317	0.0933	0.7705	19630.8828	162171.9247	210475
1318	0.0924	0.7708	19062.0027	158986.7735	206258
1319	0.0924	0.7717	19021.4954	158834.8190	205813
1320	0.0928	0.7695	19593.5656	162451.0178	211101
1321	0.0926	0.7719	19060.9545	158876.1693	205826
1322	0.0922	0.7728	18970.1158	159016.1671	205777
1323	0.0938	0.7696	19791.8255	162368.2100	210985
1324	0.0926	0.7716	19080.1028	158963.7951	206009
1325	0.0925	0.7709	19026.4249	158642.8106	205796
1326	0.0937	0.7704	19800.8748	162857.0536	211398
1327	0.0930	0.7716	19113.9483	158506.3864	205435
1328	0.0922	0.7716	19060.1725	159493.6874	206694
1329	0.0930	0.7701	19600.7298	162224.8310	210650
1330	0.0928	0.7707	19129.9392	158897.3021	206180
1331	0.0922	0.7715	18967.9156	158683.5825	205675
1332	0.0927	0.7693	19529.1768	161991.8582	210577
1333	0.0922	0.7712	18980.5607	158829.2671	205941
1334	0.0924	0.7729	19037.0225	159185.1290	205952
1335	0.0923	0.7706	19464.9307	162452.3358	210800
1336	0.0926	0.7714	18990.2828	158277.4757	205173
1337	0.0922	0.7712	18969.4085	158630.8879	205706
1338	0.0929	0.7700	19622.7989	162613.2826	211181
1339	0.0925	0.7728	19075.7479	159298.0578	206125
1340	0.0925	0.7714	19012.9518	158511.1162	205487
1341	0.0926	0.7697	19517.9287	162249.6711	210801
1342	0.0925	0.7711	19051.7578	158751.6515	205877
1343	0.0924	0.7724	18966.0914	158573.4635	205306
1344	0.0932	0.7702	19619.1931	162111.6717	210479
1345	0.0932	0.7726	19175.9228	158939.8875	205719
1346	0.0928	0.7712	19124.8823	158978.1912	206155
1347	0.0927	0.7691	19513.0752	161956.0189	210567
1348	0.0923	0.7716	19075.4942	159413.4191	206590
1349	0.0924	0.7714	18991.1674	158582.0955	205581
1350	0.0929	0.7700	19524.2807	161764.5881	210095
1351	0.0923	0.7711	18990.8219	158643.8210	205730
1352	0.0921	0.7704	18829.8375	157536.2858	204475
1353	0.0922	0.7690	19384.0533	161655.6332	210223
1354	0.0922	0.7708	18963.7221	158561.0484	205710
1355	0.0929	0.7719	19017.8553	158035.6404	204740
1356	0.0926	0.7718	19439.7384	161937.8827	209831
1357	0.0922	0.7717	18895.0178	158149.8245	204937
1358	0.0919	0.7709	18924.2709	158737.1379	205910
1359	0.0928	0.7689	19521.1764	161717.1450	210329
1360	0.0921	0.7716	18921.0385	158580.8691	205526
1361	0.0923	0.7718	18901.1700	158010.1625	204730
1362	0.0927	0.7709	19526.9954	162422.8779	210679
1363	0.0924	0.7708	18978.5462	158322.1033	205392
1364	0.0921	0.7704	18874.9901	157817.1842	204858
1365	0.0924	0.7713	19388.2504	161881.9859	209882
1366	0.0918	0.7709	18872.4042	158463.3535	205565
1367	0.0917	0.7708	18872.0431	158614.2876	205785
1368	0.0926	0.7700	19501.3072	162139.7070	210563
1369	0.0914	0.7715	18695.9948	157874.9200	204635
1370	0.0935	0.7715	19200.3924	158466.0253	205399
1371	0.0923	0.7709	19322.3651	161404.8395	209376
1372	0.0926	0.7704	18954.8000	157690.9895	204683
1373	0.0925	0.7712	18906.1640	157549.1549	204302
1374	0.0927	0.7710	19445.3818	161647.0280	209658
1375	0.0924	0.7704	18937.9671	157845.1864	204884
1376	0.0922	0.7707	18903.0177	158045.2007	205055
1377	0.0925	0.7700	19315.2155	160877.1011	208922
1378	0.0926	0.7703	18990.7455	158013.4049	205142
1379	0.0927	0.7716	18949.5768	157731.2291	204424
1380	0.0922	0.7705	19263.6164	161060.9725	209037
1381	0.0921	0.7713	18750.6701	157040.3906	203604
1382	0.0915	0.7715	18715.7869	157770.2842	204511
1383	0.0921	0.7701	19291.9240	161338.9019	209502
1384	0.0919	0.7708	18795.6583	157633.4818	204502
1385	0.0918	0.7716	18712.0407	157239.6772	203775
1386	0.0924	0.7703	19269.3415	160619.5181	208513
1387	0.0915	0.7706	18714.3852	157532.7970	204426
1388	0.0921	0.7715	18896.1813	158344.0650	205230
1389	0.0925	0.7711	19311.4408	161008.9331	208817
1390	0.0921	0.7710	18872.9937	158013.4042	204951
1391	0.0917	0.7714	18733.5253	157579.1652	204268
1392	0.0926	0.7699	19373.5495	161010.3150	209133
1393	0.0928	0.7704	18951.9122	157401.8119	204325
1394	0.0924	0.7697	18878.6669	157233.8832	204273
1395	0.0923	0.7700	19323.6186	161284.7732	209451
1396	0.0924	0.7702	18857.9492	157268.3810	204187
1397	0.0920	0.7701	18873.5207	157995.5164	205170
1398	0.0930	0.7715	19417.7250	161170.3923	208902
1399	0.0914	0.7706	18675.1007	157434.1105	204311
1400	0.0921	0.7713	18814.7303	157627.1976	204375
1401	0.0925	0.7704	19362.6050	161285.6079	209350
1402	0.0915	0.7718	18664.4274	157499.9912	204064
1403	0.0925	0.7715	18835.8453	157162.8324	203707
1404	0.0917	0.7706	19147.4786	160927.9423	208842
1405	0.0914	0.7705	18689.2100	157629.4633	204589
1406	0.0918	0.7716	18717.2169	157351.5019	203941
1407	0.0920	0.7712	19184.5105	160740.3647	208421
1408	0.0915	0.7717	18707.1870	157795.5982	204465
1409	0.0919	0.7700	18692.4427	156592.8095	203360
1410	0.0912	0.7709	19035.6259	160887.2608	208689
1411	0.0915	0.7712	18649.3172	157101.8474	203718
1412	0.0910	0.7699	18623.3916	157494.1927	204574
1413	0.0920	0.7703	19144.5168	160216.5774	207982
1414	0.0917	0.7712	18688.5856	157156.5926	203793
1415	0.0920	0.7710	18670.2709	156395.7465	202850
1416	0.0924	0.7712	19285.8331	160903.6678	208650
1417	0.0911	0.7701	18541.7434	156661.9416	203425
1418	0.0919	0.7713	18727.6365	157223.2506	203834
1419	0.0915	0.7688	19033.4940	159835.6622	207913
1420	0.0918	0.7706	18680.3500	156890.3753	203584
1421	0.0909	0.7708	18512.0323	157054.6239	203748
1422	0.0914	0.7688	18943.2948	159313.1039	207234
1423	0.0915	0.7714	18655.7476	157221.0658	203807
1424	0.0923	0.7703	18782.6184	156774.8552	203516
1425	0.0919	0.7699	19061.8854	159770.7797	207511
1426	0.0918	0.7712	18685.7166	156943.9272	203506
1427	0.0913	0.7700	18624.6703	157056.9349	203980
1428	0.0921	0.7698	19076.5782	159390.9448	207047
1429	0.0915	0.7695	18659.1554	156918.1067	203922
1430	0.0915	0.7706	18577.7271	156518.3104	203102
1431	0.0916	0.7684	19026.1872	159633.0259	207746
1432	0.0920	0.7716	18670.7118	156665.6502	203031
1433	0.0913	0.7705	18587.5132	156885.6727	203606
1434	0.0920	0.7700	19163.1468	160366.6757	208260
1435	0.0917	0.7710	18729.1260	157501.3015	204283
1436	0.0913	0.7702	18598.3352	156977.5857	203815
1437	0.0919	0.7700	19100.2543	160093.0508	207905
1438	0.0920	0.7709	18722.9263	156932.0704	203561
1439	0.0916	0.7707	18681.3835	157120.9712	203864
1440	0.0924	0.7698	19188.8715	159932.6095	207772
1441	0.0926	0.7706	18868.2135	157072.4003	203841
1442	0.0916	0.7700	18621.6721	156497.2725	203240
1443	0.0921	0.7693	19110.2211	159566.8576	207422
1444	0.0919	0.7699	18652.8208	156236.6036	202918
1445	0.0917	0.7701	18713.8437	157083.2043	203968
1446	0.0920	0.7703	19089.7481	159836.1457	207500
1447	0.0913	0.7696	18608.4689	156806.9192	203758
1448	0.0916	0.7697	18662.0625	156893.3321	203843
1449	0.0913	0.7684	18938.2694	159369.3821	207402
1450	0.0923	0.7714	18760.1224	156866.9671	203342
1451	0.0916	0.7696	18645.8384	156637.0581	203535
1452	0.0913	0.7681	18910.6024	159028.5031	207028
1453	0.0912	0.7694	18550.3467	156457.2120	203350
1454	0.0920	0.7709	18695.5695	156606.5084	203157
1455	0.0924	0.7698	19098.7986	159139.4716	206736
1456	0.0915	0.7709	18542.3684	156147.1442	202558
1457	0.0917	0.7722	18632.0596	156841.1773	203120
1458	0.0914	0.7700	18936.4249	159482.2884	207128
1459	0.0918	0.7710	18624.5132	156504.8428	202987
1460	0.0912	0.7699	18495.7290	156211.9246	202905
1461	0.0919	0.7700	18995.3925	159213.6894	206779
1462	0.0914	0.7699	18592.5650	156528.4668	203322
1463	0.0914	0.7699	18512.7948	156004.3341	202620
1464	0.0919	0.7694	19042.0260	159512.3024	207307
1465	0.0919	0.7710	18700.3982	156886.1521	203478
1466	0.0920	0.7705	18690.8753	156457.1309	203059
1467	0.0917	0.7684	19010.9105	159265.6398	207272
1468	0.0913	0.7704	18537.5970	156366.4117	202974
1469	0.0917	0.7718	18582.1963	156395.3030	202649
1470	0.0923	0.7711	19073.9700	159264.6247	206550
1471	0.0919	0.7705	18547.3619	155410.5605	201713
1472	0.0916	0.7717	18653.2592	157090.3470	203560
1473	0.0918	0.7692	18927.2548	158573.5399	206156
1474	0.0919	0.7719	18605.8141	156357.1288	202560
1475	0.0915	0.7705	18542.9522	156068.5296	202548
1476	0.0916	0.7696	18893.2277	158705.7379	206219
1477	0.0910	0.7695	18441.2124	155970.9062	202680
1478	0.0918	0.7720	18611.4109	156559.9097	202802
1479	0.0919	0.7683	19042.2452	159260.0138	207289
1480	0.0917	0.7700	18585.8048	156156.9476	202789
1481	0.0914	0.7705	18500.5121	155917.6655	202372
1482	0.0920	0.7706	19058.9704	159690.9104	207216
1483	0.0922	0.7705	18662.3542	155967.3425	202417
1484	0.0916	0.7718	18590.7390	156618.3517	202939
1485	0.0921	0.7687	19050.0098	158955.1896	206777
1486	0.0921	0.7698	18648.9449	155899.8591	202533
1487	0.0912	0.7711	18500.1069	156402.4338	202820
1488	0.0915	0.7694	18890.4885	158789.9678	206384
1489	0.0918	0.7690	18551.3503	155362.7265	202045
1490	0.0909	0.7703	18444.3246	156222.8665	202816
1491	0.0918	0.7700	18893.1361	158516.6465	205853
1492	0.0913	0.7697	18466.4531	155713.4220	202291
1493	0.0919	0.7694	18604.1584	155696.5942	202355
1494	0.0912	0.7707	18895.1206	159635.4200	207140
1495	0.0906	0.7701	18333.6901	155852.0969	202370
1496	0.0918	0.7699	18623.3308	156223.8583	202914
1497	0.0917	0.7709	18984.9608	159509.8302	206923
1498	0.0916	0.7705	18562.4969	156097.2019	202599
1499	0.0911	0.7713	18418.1078	155891.7188	202123
1500	0.0916	0.7697	18974.2114	159507.9691	207221
1501	0.0920	0.7708	18610.3598	155943.9186	202312
1502	0.0918	0.7705	18606.2356	156159.8455	202674
1503	0.0914	0.7684	18877.7662	158751.0618	206606
1504	0.0915	0.7711	18554.2446	156339.1249	202736
1505	0.0916	0.7721	18521.7205	156147.7221	202248
1506	0.0908	0.7705	18739.4147	159059.4665	206430
1507	0.0906	0.7705	18289.5635	155627.2144	201970
1508	0.0912	0.7704	18370.4060	155253.3957	201523
1509	0.0916	0.7706	18896.8879	159003.1963	206333
1510	0.0912	0.7711	18388.1968	155452.9617	201595
1511	0.0909	0.7702	18391.2612	155858.7165	202359
1512	0.0914	0.7700	18808.1645	158533.1145	205881
1513	0.0916	0.7693	18468.8518	155143.9124	201674
1514	0.0907	0.7692	18263.8954	154983.0929	201476
1515	0.0918	0.7693	18934.9740	158634.3801	206212
1516	0.0911	0.7703	18470.6471	156270.5902	202857
1517	0.0915	0.7705	18515.5111	155954.1231	202418
1518	0.0918	0.7700	18940.6082	158821.0231	206262
1519	0.0914	0.7697	18442.3533	155278.8820	201730
1520	0.0907	0.7701	18328.8469	155635.2080	202093
1521	0.0915	0.7682	18804.8138	157805.2083	205417
1522	0.0911	0.7707	18381.7731	155454.7653	201698
1523	0.0906	0.7707	18277.6870	155429.7419	201683
1524	0.0916	0.7684	18831.3868	158044.0462	205686
1525	0.0912	0.7706	18412.8972	155656.2877	202003
1526	0.0916	0.7711	18486.3632	155630.3173	201834
1527	0.0915	0.7698	18813.2998	158313.6059	205666
1528	0.0907	0.7693	18317.5084	155339.9954	201917
1529	0.0909	0.7701	18406.0609	155873.3008	202409
1530	0.0910	0.7687	18706.8613	158007.2355	205540
1531	0.0904	0.7697	18211.3415	155070.6866	201463
1532	0.0908	0.7698	18323.9380	155352.2681	201804
1533	0.0912	0.7691	18771.6672	158392.9225	205933
1534	0.0908	0.7708	18295.0069	155294.7772	201470
1535	0.0910	0.7708	18322.4910	155242.6524	201415
1536	0.0917	0.7694	18800.9670	157827.6680	205119
1537	0.0915	0.7703	18415.6994	155066.9421	201299
1538	0.0903	0.7691	18175.5531	154794.4109	201263
1539	0.0912	0.7680	18684.0768	157416.9665	204972
1540	0.0909	0.7699	18280.6184	154798.6101	201065
1541	0.0913	0.7709	18314.0971	154687.8106	200663
1542	0.0910	0.7707	18656.0838	158073.1964	205114
1543	0.0909	0.7672	18304.3575	154514.3003	201413
1544	0.0913	0.7695	18379.9266	154990.4995	201414
1545	0.0909	0.7690	18673.4435	157997.4828	205464
1546	0.0911	0.7695	18352.3065	155054.3666	201510
1547	0.0904	0.7697	18195.0862	154909.4722	201265
1548	0.0912	0.7696	18727.5571	158055.4813	205373
1549	0.0903	0.7718	18146.5337	155128.2569	201002
1550	0.0913	0.7707	18347.0744	154815.2086	200878
1551	0.0914	0.7686	18790.6580	157920.9989	205476
1552	0.0907	0.7700	18232.1027	154765.4461	200990
1553	0.0911	0.7704	18320.4866	154857.2122	201013
1554	0.0909	0.7693	18690.3594	158160.8431	205602
1555	0.0909	0.7698	18299.6485	154970.3086	201302
1556	0.0905	0.7700	18195.0822	154775.0639	201000
1557	0.0913	0.7683	18786.9435	158111.1611	205804
1558	0.0907	0.7697	18266.2636	155013.9527	201406
1559	0.0907	0.7703	18211.4728	154611.4037	200714
1560	0.0900	0.7688	18448.5576	157667.8011	205082
1561	0.0908	0.7703	18282.4891	155027.8393	201254
1562	0.0906	0.7702	18180.6397	154588.1222	200721
1563	0.0907	0.7690	18549.4200	157281.9619	204538
1564	0.0913	0.7700	18365.8254	154914.5226	201175
1565	0.0904	0.7707	18184.6748	155053.0133	201182
1566	0.0916	0.7686	18715.7401	157060.7573	204337
1567	0.0905	0.7693	18162.9658	154372.1349	200666
1568	0.0910	0.7706	18309.5047	154985.7376	201117
1569	0.0909	0.7706	18694.2977	158486.1026	205658
1570	0.0910	0.7706	18327.9566	155199.2495	201410
1571	0.0911	0.7712	18276.4613	154690.8793	200589
1572	0.0908	0.7700	18623.1288	157909.6822	205074
1573	0.0912	0.7701	18307.1514	154602.0220	200762
1574	0.0903	0.7700	18110.3670	154424.4186	200557
1575	0.0903	0.7671	18429.6745	156602.7482	204154
1576	0.0901	0.7704	18158.6603	155213.2103	201458
1577	0.0913	0.7713	18329.7757	154792.0237	200692
1578	0.0910	0.7688	18617.8593	157311.8862	204627
1579	0.0915	0.7700	18359.5992	154492.9434	200642
1580	0.0909	0.7695	18191.9864	154023.3786	200163
1581	0.0918	0.7681	18794.7142	157199.6879	204655
1582	0.0911	0.7700	18267.1768	154482.7218	200618
1583	0.0912	0.7701	18241.0841	154107.5992	200102
1584	0.0909	0.7673	18586.4307	156910.5257	204498
1585	0.0906	0.7704	18208.5555	154884.1782	201038
1586	0.0907	0.7694	18229.8165	154673.9631	201021
1587	0.0910	0.7681	18631.0465	157316.8537	204822
1588	0.0903	0.7698	18087.5257	154191.9993	200313
1589	0.0907	0.7703	18201.6144	154620.5487	200724
1590	0.0903	0.7693	18438.3656	157031.6501	204131
1591	0.0910	0.7703	18198.9653	154033.5876	199970
1592	0.0907	0.7705	18215.4175	154672.5413	200750
1593	0.0904	0.7696	18499.2049	157540.3203	204697
1594	0.0907	0.7690	18183.4983	154245.4598	200586
1595	0.0914	0.7691	18330.6161	154322.8196	200645
1596	0.0906	0.7687	18530.4716	157226.5822	204523
1597	0.0909	0.7703	18188.6778	154210.2794	200202
1598	0.0909	0.7711	18233.4646	154655.1574	200561
1599	0.0906	0.7684	18525.1212	157176.2286	204542
1600	0.0913	0.7708	18332.1172	154804.1486	200833
1601	0.0902	0.7702	18048.3988	154124.4546	200110
1602	0.0909	0.7686	18549.8039	156828.1674	204049
1603	0.0906	0.7699	18152.6107	154218.1759	200321
1604	0.0909	0.7710	18240.6829	154732.8523	200700
1605	0.0909	0.7696	18537.4964	156993.2418	204000
1606	0.0913	0.7705	18296.9664	154473.5288	200487
1607	0.0904	0.7696	18027.5408	153429.5966	199359
1608	0.0908	0.7691	18507.6120	156801.5195	203886
1609	0.0900	0.7690	18035.2446	154132.1032	200440
1610	0.0906	0.7685	18126.6484	153841.5198	200181
1611	0.0910	0.7688	18581.8292	156979.7249	204190
1612	0.0903	0.7696	18035.9715	153702.0528	199727
1613	0.0902	0.7698	18047.7562	154027.0509	200081
1614	0.0907	0.7689	18516.0911	156918.1586	204079
1615	0.0900	0.7705	18020.8962	154284.1211	200250
1616	0.0905	0.7694	18118.4507	154053.5578	200228
1617	0.0900	0.7687	18325.8628	156507.8970	203592
1618	0.0906	0.7691	18136.7820	153917.9407	200125
1619	0.0907	0.7694	18164.5406	154149.8987	200352
1620	0.0901	0.7679	18341.4501	156254.0353	203489
1621	0.0899	0.7685	18001.4352	153860.9764	200216
1622	0.0910	0.7693	18229.2664	154167.7660	200389
1623	0.0912	0.7696	18540.5273	156477.2866	203331
1624	0.0899	0.7689	17980.0182	153699.2701	199896
1625	0.0898	0.7694	18002.5606	154190.9546	200403
1626	0.0904	0.7692	18375.8069	156434.9331	203365
1627	0.0911	0.7701	18192.0841	153797.5941	199724
1628	0.0911	0.7698	18234.5907	154037.2796	200091
1629	0.0910	0.7681	18475.9188	156030.1044	203134
1630	0.0907	0.7684	18100.5422	153321.2964	199522
1631	0.0911	0.7704	18264.6856	154523.9881	200576
1632	0.0907	0.7681	18519.9140	156762.8616	204090
1633	0.0911	0.7707	18154.6904	153569.6872	199272
1634	0.0905	0.7691	18065.9978	153533.5078	199634
1635	0.0908	0.7680	18430.0463	155873.8659	202960
1636	0.0912	0.7685	18265.0279	153890.5391	200244
1637	0.0905	0.7695	18114.3301	153964.7426	200097
1638	0.0907	0.7688	18504.9639	156907.9366	204105
1639	0.0907	0.7700	18192.3923	154418.4494	200537
1640	0.0908	0.7693	18023.6113	152742.7668	198552
1641	0.0904	0.7679	18354.2911	155940.2859	203067
1642	0.0901	0.7691	18040.4812	153977.5810	200192
1643	0.0908	0.7704	18125.7115	153797.3320	199632
1644	0.0908	0.7693	18434.9712	156214.5676	203073
1645	0.0900	0.7711	17933.3348	153723.6183	199367
1646	0.0908	0.7691	18105.0108	153424.9631	199498
1647	0.0909	0.7688	18497.3550	156434.5759	203477
1648	0.0903	0.7709	17950.9686	153272.1122	198821
1649	0.0897	0.7683	17927.8697	153501.3946	199804
1650	0.0908	0.7683	18359.1850	155392.7526	202245
1651	0.0904	0.7691	17978.5242	152968.6512	198895
1652	0.0904	0.7692	17983.6367	153027.3297	198933
1653	0.0900	0.7691	18278.5377	156224.7127	203123
1654	0.0897	0.7690	17819.4281	152779.9786	198669
1655	0.0910	0.7698	18067.8833	152770.9937	198463
1656	0.0904	0.7682	18291.5821	155415.6400	202315
1657	0.0907	0.7691	18017.6694	152739.2651	198592
1658	0.0903	0.7705	17966.3948	153374.2406	199064
1659	0.0904	0.7700	18364.9156	156427.0205	203148
1660	0.0908	0.7694	18061.2586	153114.5946	198999
1661	0.0903	0.7698	17978.5898	153240.4655	199064
1662	0.0905	0.7678	18331.9245	155463.7101	202490
1663	0.0894	0.7698	17850.1769	153631.1590	199585
1664	0.0909	0.7703	18099.9397	153365.6365	199103
1665	0.0908	0.7681	18365.5556	155346.4955	202254
1666	0.0905	0.7668	17987.6637	152414.7182	198768
1667	0.0909	0.7695	18072.9445	153016.7836	198859
1668	0.0908	0.7682	18347.7562	155222.2097	202060
1669	0.0899	0.7686	17891.7540	153022.6660	199095
1670	0.0898	0.7700	17863.9415	153164.6329	198908
1671	0.0904	0.7684	18312.5999	155654.8924	202573
1672	0.0899	0.7695	17887.3095	153175.1323	199053
1673	0.0902	0.7693	17943.1658	152960.0820	198818
1674	0.0901	0.7687	18279.9440	155968.3530	202910
1675	0.0906	0.7681	18056.5591	153039.1913	199248
1676	0.0899	0.7676	17921.7090	153046.7627	199374
1677	0.0902	0.7671	18293.5719	155512.9696	202725
1678	0.0902	0.7683	17947.5688	152876.4107	198968
1679	0.0901	0.7695	17895.8991	152772.1537	198525
1680	0.0905	0.7691	18320.9856	155778.2686	202545
1681	0.0900	0.7689	17835.4920	152440.5411	198270
1682	0.0901	0.7687	17946.5970	153081.2081	199147
1683	0.0913	0.7671	18461.6234	155075.3334	202145
1684	0.0903	0.7702	17946.7583	153166.7659	198856
1685	0.0904	0.7694	17974.1782	153050.1443	198925
1686	0.0905	0.7681	18301.0002	155370.6837	202291
1687	0.0906	0.7688	17965.6038	152500.2867	198373
1688	0.0895	0.7682	17837.6544	153127.7491	199341
1689	0.0911	0.7688	18454.4853	155709.3047	202529
1690	0.0901	0.7686	17952.7160	153132.4655	199231
1691	0.0900	0.7694	17856.4182	152601.0972	198337
1692	0.0903	0.7677	18269.1592	155314.8416	202323
1693	0.0896	0.7684	17753.2890	152212.5125	198099
1694	0.0897	0.7684	17812.7028	152610.5878	198619
1695	0.0907	0.7668	18340.1732	155030.0864	202173
1696	0.0903	0.7692	17937.2290	152829.2586	198680
1697	0.0899	0.7680	17918.8567	152995.7802	199213
1698	0.0911	0.7688	18384.1822	155120.7943	201783
1699	0.0901	0.7697	17850.7191	152476.7913	198110
1700	0.0903	0.7681	17904.8846	152267.0972	198238
1701	0.0909	0.7687	18315.1691	154822.2714	201421
1702	0.0900	0.7683	17827.7741	152226.1637	198125
1703	0.0902	0.7690	17962.4261	153110.1391	199097
1704	0.0906	0.7685	18306.7972	155280.1758	202062
1705	0.0903	0.7687	17916.0186	152441.0724	198298
1706	0.0900	0.7692	17856.2928	152573.1862	198363
1707	0.0900	0.7677	18261.7503	155752.5164	202895
1708	0.0902	0.7679	17833.6542	151870.1480	197772
1709	0.0904	0.7698	17947.3802	152848.8001	198559
1710	0.0905	0.7671	18187.2489	154228.5065	201047
1711	0.0899	0.7693	17852.1278	152817.4610	198644
1712	0.0898	0.7684	17845.3514	152749.0611	198787
1713	0.0905	0.7682	18211.7220	154656.2361	201327
1714	0.0895	0.7686	17770.6005	152656.8832	198615
1715	0.0903	0.7687	17921.7268	152602.9358	198533
1716	0.0905	0.7687	18262.6949	155116.6402	201779
1717	0.0902	0.7695	17805.2851	151901.7038	197412
1718	0.0900	0.7688	17872.0578	152668.4583	198571
1719	0.0905	0.7682	18296.1339	155234.8822	202074
1720	0.0900	0.7699	17820.5147	152391.8269	197944
1721	0.0899	0.7694	17852.3258	152739.2768	198527
1722	0.0897	0.7682	18003.1346	154246.5574	200799
1723	0.0894	0.7684	17686.2465	152040.7302	197863
1724	0.0896	0.7682	17754.9779	152208.6383	198143
1725	0.0903	0.7675	18161.5709	154308.1296	201043
1726	0.0904	0.7688	17912.6691	152408.7036	198248
1727	0.0901	0.7681	17888.1243	152442.1118	198458
1728	0.0900	0.7694	18108.3220	154836.7371	201252
1729	0.0900	0.7697	17810.9913	152245.2956	197797
1730	0.0900	0.7692	17919.1421	153068.9290	199000
1731	0.0901	0.7682	18085.2426	154266.7717	200812
1732	0.0899	0.7691	17763.0692	152017.8670	197661
1733	0.0906	0.7680	17989.5691	152441.1655	198498
1734	0.0900	0.7680	18150.8372	154809.9599	201568
1735	0.0897	0.7696	17686.4373	151740.8544	197177
1736	0.0894	0.7688	17748.6763	152556.0135	198422
1737	0.0901	0.7683	18108.6697	154431.6990	201016
1738	0.0895	0.7684	17725.6411	152150.6709	198022
1739	0.0899	0.7681	17842.1823	152422.5057	198450
1740	0.0903	0.7706	18141.2293	154774.6702	200857
1741	0.0897	0.7683	17754.7058	152140.0563	198021
1742	0.0898	0.7679	17827.6989	152390.0630	198440
1743	0.0903	0.7688	18102.6634	154199.8162	200576
1744	0.0896	0.7683	17670.1150	151561.9540	197276
1745	0.0895	0.7678	17667.7598	151510.9017	197321
1746	0.0900	0.7682	18025.8622	153938.3280	200393
1747	0.0899	0.7673	17802.8270	152014.8117	198112
1748	0.0897	0.7686	17741.1023	151928.1960	197678
1749	0.0901	0.7680	18141.8568	154698.2430	201423
1750	0.0901	0.7688	17867.8215	152508.8696	198363
1751	0.0895	0.7687	17781.2639	152694.0388	198633
1752	0.0906	0.7682	18188.1482	154151.3308	200669
1753	0.0895	0.7695	17685.9479	152037.5615	197569
1754	0.0898	0.7672	17759.4646	151771.8048	197821
1755	0.0903	0.7663	18134.0079	153923.5193	200854
1756	0.0901	0.7685	17861.3903	152416.4920	198320
1757	0.0899	0.7684	17764.2193	151891.3036	197661
1758	0.0893	0.7680	17960.1257	154393.9873	201025
1759	0.0901	0.7694	17797.0212	151897.4225	197436
1760	0.0901	0.7694	17884.5726	152670.4078	198432
1761	0.0903	0.7671	18195.7203	154663.6845	201613
1762	0.0904	0.7683	17850.7187	151703.6546	197448
1763	0.0900	0.7689	17802.0489	152096.4507	197805
1764	0.0901	0.7672	18064.2469	153837.0455	200526
1765	0.0904	0.7689	17801.1515	151471.7138	197001
1766	0.0905	0.7682	17925.6975	152107.7928	197994
1767	0.0905	0.7672	18052.9125	152974.8731	199381
1768	0.0901	0.7686	17807.0281	151918.7876	197645
1769	0.0896	0.7683	17675.1855	151634.9561	197373
1770	0.0907	0.7673	18166.0740	153688.3918	200288
1771	0.0908	0.7684	17898.1793	151518.3557	197177
1772	0.0896	0.7681	17755.4882	152198.5136	198159
1773	0.0899	0.7669	18084.6146	154343.3368	201247
1774	0.0896	0.7682	17775.0774	152334.5081	198306
1775	0.0899	0.7681	17783.9710	152000.3859	197885
1776	0.0898	0.7680	18038.2108	154195.7666	200780
1777	0.0896	0.7686	17669.8962	151512.0763	197129
1778	0.0899	0.7671	17733.1311	151281.4814	197205
1779	0.0893	0.7689	17903.6362	154188.6955	200520
1780	0.0890	0.7668	17558.1152	151262.1743	197269
1781	0.0898	0.7682	17763.9584	151944.5363	197787
1782	0.0903	0.7682	18069.4985	153791.3977	200203
1783	0.0900	0.7696	17746.5402	151784.9093	197222
1784	0.0901	0.7672	17790.8438	151503.8682	197474
1785	0.0904	0.7695	18147.7520	154547.2370	200852
1786	0.0897	0.7691	17669.8209	151429.6249	196897
1787	0.0897	0.7686	17754.5033	152056.2889	197836
1788	0.0899	0.7685	18046.5216	154211.5077	200666
1789	0.0898	0.7683	17690.1740	151331.4137	196958
1790	0.0895	0.7686	17687.2684	151925.5206	197673
1791	0.0902	0.7670	18054.5888	153616.6950	200270
1792	0.0892	0.7680	17614.0970	151699.7105	197524
1793	0.0895	0.7686	17694.2236	151879.8673	197617
1794	0.0902	0.7673	18098.7413	153997.6245	200697
1795	0.0892	0.7673	17560.6691	151013.3548	196802
1796	0.0907	0.7678	17886.9888	151387.0615	197177
1797	0.0902	0.7662	18040.4525	153287.7406	200060
1798	0.0899	0.7690	17683.8355	151330.1723	196795
1799	0.0891	0.7671	17601.1418	151527.4017	197539
1800	0.0898	0.7674	17946.6030	153458.1031	199960
1801	0.0897	0.7694	17676.3130	151611.4306	197039
1802	0.0897	0.7674	17710.1925	151594.8268	197538
1803	0.0899	0.7672	17967.0724	153293.8840	199819
1804	0.0897	0.7671	17671.9480	151149.6621	197045
1805	0.0902	0.7684	17797.8820	151659.1946	197371
1806	0.0893	0.7684	17895.7401	153909.8963	200304
1807	0.0894	0.7672	17625.1507	151233.1747	197132
1808	0.0889	0.7680	17538.3244	151504.4231	197259
1809	0.0899	0.7680	18045.8269	154083.0804	200631
1810	0.0897	0.7693	17658.9387	151503.1247	196943
1811	0.0899	0.7683	17766.9781	151801.4522	197593
1812	0.0900	0.7689	18008.1030	153907.6735	200163
1813	0.0892	0.7688	17537.7694	151085.4067	196522
1814	0.0896	0.7689	17689.9320	151814.1161	197444
1815	0.0892	0.7677	17862.8567	153792.3669	200318
1816	0.0895	0.7677	17602.7643	150982.7007	196668
1817	0.0897	0.7683	17670.7571	151400.5346	197053
1818	0.0900	0.7687	18028.0300	153929.1523	200245
1819	0.0892	0.7689	17635.2996	151960.5137	197644
1820	0.0893	0.7701	17585.8019	151576.9309	196830
1821	0.0890	0.7675	17791.3876	153400.8481	199872
1822	0.0891	0.7662	17527.8145	150733.6332	196733
1823	0.0889	0.7669	17510.0100	151033.1362	196931
1824	0.0895	0.7680	17838.0049	153026.3257	199245
1825	0.0892	0.7692	17551.6969	151341.9034	196765
1826	0.0889	0.7695	17452.5339	151049.6681	196284
1827	0.0897	0.7670	17916.7691	153149.0340	199673
1828	0.0886	0.7666	17387.4551	150439.5713	196233
1829	0.0894	0.7667	17549.4867	150494.0813	196298
1830	0.0897	0.7668	17969.6996	153543.3575	200232
1831	0.0893	0.7677	17547.2848	150831.1296	196482
1832	0.0890	0.7683	17485.5327	150972.2995	196506
1833	0.0896	0.7674	17871.6240	153139.1426	199562
1834	0.0892	0.7685	17564.1340	151243.4189	196800
1835	0.0892	0.7680	17545.4147	150996.4164	196604
1836	0.0898	0.7663	17946.1119	153232.9967	199954
1837	0.0894	0.7680	17545.9666	150812.2511	196361
1838	0.0900	0.7684	17714.5865	151184.5712	196762
1839	0.0891	0.7674	17802.8627	153386.3318	199869
1840	0.0895	0.7694	17576.0907	151095.4745	196390
1841	0.0897	0.7686	17672.1689	151403.1822	196983
1842	0.0885	0.7672	17653.6247	153030.7704	199476
1843	0.0891	0.7677	17505.0951	150853.9023	196509
1844	0.0901	0.7678	17744.7112	151234.8124	196969
1845	0.0897	0.7678	17856.2480	152834.4608	199056
1846	0.0891	0.7680	17497.4319	150761.1198	196302
1847	0.0888	0.7672	17451.9383	150772.2979	196522
1848	0.0901	0.7671	17960.6243	152999.0190	199439
1849	0.0890	0.7663	17459.6372	150285.6746	196111
1850	0.0891	0.7681	17519.9180	151039.5354	196629
1851	0.0890	0.7666	17692.5389	152310.0529	198685
1852	0.0896	0.7685	17626.3610	151186.4499	196728
1853	0.0891	0.7677	17487.3494	150672.6152	196255
1854	0.0895	0.7678	17810.3188	152833.6796	199053
1855	0.0884	0.7679	17360.6171	150788.1273	196376
1856	0.0892	0.7676	17526.6339	150807.4622	196474
1857	0.0899	0.7677	17893.7784	152806.3498	199038
1858	0.0893	0.7680	17534.7538	150827.0485	196396
1859	0.0892	0.7678	17571.6865	151180.7195	196912
1860	0.0894	0.7672	17785.7181	152592.8265	198890
1861	0.0897	0.7673	17593.8775	150444.9874	196075
1862	0.0885	0.7660	17367.1479	150404.4974	196349
1863	0.0889	0.7668	17732.6315	152927.4344	199447
1864	0.0888	0.7675	17449.6247	150844.1693	196529
1865	0.0893	0.7674	17549.9482	150833.4101	196546
1866	0.0894	0.7677	17783.1719	152768.7685	198993
1867	0.0893	0.7665	17559.0648	150770.2997	196692
1868	0.0885	0.7679	17374.7892	150696.4832	196245
1869	0.0888	0.7656	17639.0834	152126.6239	198692
1870	0.0884	0.7666	17355.6835	150563.0183	196398
1871	0.0886	0.7668	17376.9592	150453.6670	196204
1872	0.0894	0.7661	17769.4359	152280.6148	198771
1873	0.0891	0.7666	17458.6847	150177.6597	195892
1874	0.0891	0.7681	17493.2914	150808.2095	196335
1875	0.0897	0.7676	17841.6424	152719.2146	198950
1876	0.0887	0.7682	17392.3570	150605.9579	196040
1877	0.0888	0.7672	17444.4543	150664.1971	196372
1878	0.0892	0.7677	17729.2316	152619.6851	198802
1879	0.0889	0.7667	17398.8117	150027.0883	195674
1880	0.0883	0.7663	17385.6998	150824.5791	196814
1881	0.0897	0.7676	17840.9304	152648.3497	198877
1882	0.0895	0.7681	17573.8718	150866.5144	196411
1883	0.0886	0.7677	17422.4552	150903.6103	196564
1884	0.0902	0.7670	17960.0373	152803.2613	199209
1885	0.0889	0.7680	17491.9843	151066.3282	196704
1886	0.0892	0.7685	17534.2132	151049.9705	196553
1887	0.0895	0.7676	17793.7083	152609.5128	198820
1888	0.0889	0.7684	17391.3617	150397.1647	195719
1889	0.0886	0.7680	17341.4486	150302.2549	195698
1890	0.0895	0.7682	17812.0382	152911.5762	199053
1891	0.0888	0.7681	17339.3438	149972.7405	195255
1892	0.0888	0.7681	17449.2401	150967.6707	196558
1893	0.0891	0.7686	17719.6355	152841.9944	198857
1894	0.0886	0.7674	17373.1076	150479.8523	196078
1895	0.0892	0.7685	17483.1755	150608.7147	195966
1896	0.0884	0.7653	17492.1933	151511.5922	197964
1897	0.0888	0.7659	17420.5846	150179.3782	196090
1898	0.0887	0.7677	17374.9100	150429.2777	195936
1899	0.0896	0.7676	17822.8084	152609.4388	198823
1900	0.0889	0.7681	17467.8305	150995.6984	196585
1901	0.0892	0.7686	17408.5719	150030.0586	195199
1902	0.0893	0.7678	17712.8998	152260.7141	198305
1903	0.0883	0.7670	17293.1705	150259.0589	195893
1904	0.0886	0.7679	17343.1337	150341.5835	195795
1905	0.0895	0.7680	17740.0930	152308.3612	198311
1906	0.0889	0.7657	17365.5847	149499.5464	195234
1907	0.0882	0.7670	17244.0970	149957.3645	195524
1908	0.0891	0.7663	17653.6813	151844.3587	198148
1909	0.0885	0.7671	17300.2639	149993.8400	195525
1910	0.0887	0.7676	17401.2885	150571.9833	196161
1911	0.0886	0.7673	17477.7515	151345.8612	197256
1912	0.0887	0.7679	17307.4804	149779.5969	195040
1913	0.0891	0.7677	17464.7525	150514.8942	196054
1914	0.0894	0.7675	17736.3187	152201.3457	198302
1915	0.0883	0.7681	17300.3793	150497.5023	195934
1916	0.0893	0.7675	17541.0313	150697.5547	196354
1917	0.0887	0.7670	17567.5668	151837.9934	197973
1918	0.0884	0.7678	17267.8894	149987.7240	195338
1919	0.0888	0.7668	17372.5622	150040.6721	195662
1920	0.0894	0.7679	17678.2060	151771.5010	197636
1921	0.0887	0.7666	17314.3984	149664.4896	195234
1922	0.0892	0.7675	17432.9660	149982.6678	195417
1923	0.0885	0.7669	17516.7864	151736.3288	197865
1924	0.0880	0.7677	17163.3583	149701.1399	194998
1925	0.0886	0.7674	17315.0585	149994.7064	195471
1926	0.0883	0.7662	17392.2111	150996.0709	197062
1927	0.0892	0.7678	17402.6241	149803.0134	195111
1928	0.0882	0.7677	17271.7933	150311.9925	195795
1929	0.0892	0.7661	17606.2717	151251.3735	197424
1930	0.0890	0.7687	17360.9676	149957.0390	195074
1931	0.0892	0.7682	17372.9484	149631.0259	194783
1932	0.0892	0.7669	17618.2512	151565.4935	197624
1933	0.0891	0.7682	17377.6419	149893.8018	195114
1934	0.0887	0.7681	17299.2260	149821.9523	195051
1935	0.0890	0.7663	17602.1542	151598.5993	197823
1936	0.0894	0.7675	17441.3581	149794.0507	195168
1937	0.0893	0.7679	17451.4463	150149.7146	195533
1938	0.0886	0.7676	17528.5232	151877.9268	197853
1939	0.0886	0.7666	17318.0402	149892.5196	195523
1940	0.0890	0.7673	17321.0432	149244.2570	194514
1941	0.0888	0.7675	17656.3083	152573.3492	198795
1942	0.0890	0.7679	17360.5862	149817.8835	195101
1943	0.0889	0.7684	17347.4528	150014.5048	195226
1944	0.0888	0.7666	17567.8732	151580.3453	197731
1945	0.0887	0.7664	17351.9044	149972.2717	195683
1946	0.0894	0.7680	17414.3216	149642.0930	194837
1947	0.0890	0.7673	17586.0479	151690.4817	197705
1948	0.0880	0.7663	17135.4266	149287.9851	194807
1949	0.0882	0.7672	17204.9024	149600.0977	194983
1950	0.0896	0.7681	17736.1347	152069.0479	197990
1951	0.0883	0.7681	17218.1542	149834.8570	195069
1952	0.0889	0.7664	17333.7279	149500.8982	195061
1953	0.0892	0.7676	17620.2561	151636.2322	197551
1954	0.0889	0.7669	17368.5243	149848.5563	195403
1955	0.0885	0.7687	17351.8268	150650.2373	195987
1956	0.0893	0.7665	17664.1740	151594.5614	197775
1957	0.0888	0.7676	17320.9633	149698.2087	195022
1958	0.0884	0.7677	17242.9544	149698.9711	195008
1959	0.0897	0.7678	17700.2610	151582.1936	197414
1960	0.0890	0.7698	17330.0072	149922.9861	194767
1961	0.0891	0.7673	17343.9834	149395.0980	194705
1962	0.0894	0.7671	17678.0084	151635.5812	197682
1963	0.0882	0.7675	17150.5347	149259.5804	194480
1964	0.0885	0.7688	17253.8166	149867.0306	194938
1965	0.0884	0.7656	17459.3346	151129.8798	197401
1966	0.0885	0.7677	17202.0896	149254.0009	194407
1967	0.0886	0.7678	17300.5670	149987.4156	195343
1968	0.0895	0.7675	17598.8151	150981.9156	196721
1969	0.0893	0.7668	17372.9196	149130.4581	194475
1970	0.0886	0.7674	17207.9375	149082.6664	194274
1971	0.0895	0.7663	17640.9043	151036.0942	197110
1972	0.0890	0.7679	17308.6459	149355.4824	194491
1973	0.0886	0.7670	17305.2791	149731.3779	195212
1974	0.0888	0.7672	17521.4542	151338.6578	197258
1975	0.0884	0.7680	17182.7794	149329.1106	194451
1976	0.0880	0.7671	17140.2409	149394.5668	194758
1977	0.0891	0.7673	17606.4327	151672.4146	197674
1978	0.0882	0.7671	17173.5513	149332.9297	194660
1979	0.0885	0.7689	17223.7270	149604.4942	194577
1980	0.0886	0.7654	17439.6468	150588.8161	196733
1981	0.0883	0.7673	17153.4285	148993.3740	194177
1982	0.0888	0.7674	17323.5661	149650.1211	195006
1983	0.0883	0.7660	17445.0185	151390.0257	197637
1984	0.0876	0.7670	17060.8769	149372.3528	194745
1985	0.0887	0.7673	17264.3947	149300.9643	194578
1986	0.0887	0.7668	17451.5866	150844.5570	196724
1987	0.0885	0.7677	17276.5259	149793.7325	195118
1988	0.0884	0.7685	17292.7696	150307.8531	195598
1989	0.0887	0.7675	17415.7005	150668.4880	196310
1990	0.0885	0.7666	17306.9295	149923.7614	195560
1991	0.0881	0.7681	17165.3930	149716.8531	194921
1992	0.0886	0.7666	17466.5534	151190.0838	197213
1993	0.0880	0.7668	17156.7498	149484.5754	194957
1994	0.0883	0.7662	17174.4235	148977.0354	194433
1995	0.0890	0.7675	17513.2982	151033.6030	196791
1996	0.0884	0.7678	17175.5829	149210.9055	194328
1997	0.0885	0.7663	17227.6885	149122.3510	194605
1998	0.0884	0.7655	17445.8946	151148.6899	197439
1999	0.0887	0.7668	17265.1307	149240.7071	194624
[truncated: 1 more rows]
