# Supplementary material for: Variation among 532 genomes unveils the origin and evolutionary history of a global insect herbivore
Source: Nat Commun. 2020 May 8;11:2321. doi: 10.1038/s41467-020-16178-9 (PMC7211002; doi:10.1038/s41467-020-16178-9)
Supplement: Supplementary file 4 — Source Data [file 41467_2020_16178_MOESM4_ESM.zip › Source_data/Source_data/SourceDataSupplementary/Supplementary Figure 8. LD_data/SA.stat]

#Dist	Mean_r^2	Mean_D'	Sum_r^2	Sum_D'	NumberPairs
1	0.4936	0.9823	98952.5014	196918.7862	200460
2	0.4278	0.9787	72547.2574	165987.5844	169599
3	0.3809	0.9621	102128.1832	257989.5235	268142
4	0.4012	0.9757	62236.6196	151350.3406	155117
5	0.3887	0.9744	58816.5221	147445.4838	151317
6	0.3254	0.9528	78336.5902	229363.3596	240721
7	0.3704	0.9721	52763.0818	138488.1546	142467
8	0.3632	0.9707	51254.6772	137000.4431	141133
9	0.2990	0.9480	68267.9928	216416.0199	228284
10	0.3531	0.9686	49228.0451	135059.4882	139431
11	0.3368	0.9670	45192.6227	129731.5602	134165
12	0.2762	0.9414	60002.7054	204504.0850	217233
13	0.3278	0.9640	42665.9728	125486.5090	130175
14	0.3200	0.9638	40971.3942	123383.7471	128016
15	0.2586	0.9385	53770.8816	195167.1862	207961
16	0.3114	0.9625	39107.9606	120874.0867	125586
17	0.3053	0.9615	37570.3795	118309.9649	123044
18	0.2451	0.9368	49318.4659	188528.7109	201258
19	0.2970	0.9603	35834.9509	115879.9283	120675
20	0.2921	0.9595	34807.9785	114346.8931	119179
21	0.2353	0.9351	45728.8830	181748.0737	194363
22	0.2880	0.9585	33705.2550	112190.9301	117043
23	0.2834	0.9590	32915.3823	111393.2784	116156
24	0.2280	0.9333	42874.3108	175503.8416	188055
25	0.2791	0.9577	31860.1368	109306.9205	114133
26	0.2734	0.9569	30609.8278	107153.8740	111977
27	0.2160	0.9319	39427.1362	170084.5312	182510
28	0.2674	0.9557	29532.5566	105553.5144	110451
29	0.2662	0.9556	29071.2028	104352.7537	109198
30	0.2110	0.9306	37529.5534	165556.0583	177898
31	0.2606	0.9544	28054.0199	102756.8974	107666
32	0.2572	0.9544	27419.9785	101741.8662	106608
33	0.2005	0.9291	34584.5191	160237.9872	172471
34	0.2508	0.9539	26395.6693	100382.2071	105230
35	0.2456	0.9524	25479.7374	98822.1017	103761
36	0.1948	0.9292	32534.6174	155184.7230	167014
37	0.2439	0.9537	25056.9236	97990.4200	102746
38	0.2415	0.9534	24544.2659	96913.4503	101647
39	0.1896	0.9295	30807.1561	150996.2137	162454
40	0.2389	0.9530	23986.9856	95676.8026	100400
41	0.2379	0.9534	23602.3376	94579.7924	99203
42	0.1866	0.9283	29663.9196	147603.8924	158998
43	0.2351	0.9521	23172.2147	93831.4119	98552
44	0.2313	0.9528	22614.4570	93162.6850	97775
45	0.1832	0.9290	28576.6382	144947.8255	156019
46	0.2300	0.9519	22279.7035	92199.6620	96860
47	0.2299	0.9515	21973.5198	90935.7243	95574
48	0.1797	0.9284	27616.7150	142657.0602	153663
49	0.2271	0.9513	21793.1880	91276.9951	95945
50	0.2263	0.9521	21437.4021	90206.5142	94741
51	0.1780	0.9268	26820.4471	139617.0166	150638
52	0.2239	0.9497	21106.0329	89503.3890	94247
53	0.2251	0.9498	21215.4309	89508.7012	94235
54	0.1777	0.9261	26432.8405	137714.1621	148708
55	0.2217	0.9500	20841.3983	89321.5512	94019
56	0.2188	0.9496	20252.8677	87907.5497	92578
57	0.1739	0.9257	25563.2927	136096.4229	147014
58	0.2180	0.9481	20178.1322	87754.2474	92555
59	0.2182	0.9497	19982.1464	86975.8186	91586
60	0.1745	0.9257	25113.9788	133246.6692	143935
61	0.2176	0.9489	19940.0016	86936.5561	91622
62	0.2151	0.9482	19582.5686	86318.1319	91033
63	0.1727	0.9248	24452.4874	130979.4763	141626
64	0.2132	0.9477	19337.3512	85940.7022	90686
65	0.2149	0.9486	19246.5711	84954.1561	89561
66	0.1717	0.9243	23987.5292	129148.2568	139720
67	0.2121	0.9468	19005.9517	84838.3006	89602
68	0.2115	0.9483	18797.2231	84273.9579	88869
69	0.1710	0.9252	23632.8145	127853.5539	138196
70	0.2134	0.9466	18868.4107	83689.0877	88409
71	0.2099	0.9473	18399.6128	83031.7967	87651
72	0.1678	0.9233	22800.3588	125432.7003	135859
73	0.2089	0.9476	18282.7329	82946.9620	87537
74	0.2080	0.9474	18229.2921	83048.5819	87655
75	0.1683	0.9250	22615.5529	124272.7889	134355
76	0.2056	0.9467	17916.8821	82484.0713	87127
77	0.2073	0.9487	17884.1853	81849.8220	86277
78	0.1676	0.9240	22242.8308	122599.3466	132679
79	0.2042	0.9462	17704.4455	82034.4082	86695
80	0.2031	0.9471	17312.2174	80716.5099	85227
81	0.1653	0.9241	21654.3328	121039.6636	130979
82	0.2031	0.9463	17319.4563	80691.1591	85274
83	0.2008	0.9465	16948.1967	79897.1355	84410
84	0.1646	0.9237	21252.3191	119243.4792	129087
85	0.2018	0.9464	17029.8029	79877.8144	84403
86	0.2022	0.9459	17018.2053	79629.8311	84186
87	0.1634	0.9229	20808.6069	117522.9611	127335
88	0.1988	0.9457	16692.1425	79427.4750	83984
89	0.2006	0.9460	16834.2201	79377.2234	83904
90	0.1632	0.9235	20489.2794	115933.7687	125539
91	0.1977	0.9453	16620.8497	79459.8225	84056
92	0.1977	0.9461	16400.3148	78474.1791	82945
93	0.1616	0.9241	20110.6030	115010.2143	124458
94	0.1943	0.9449	16179.7306	78674.6548	83259
95	0.1975	0.9454	16370.4665	78360.2626	82882
96	0.1624	0.9236	20033.4004	113914.4396	123342
97	0.1956	0.9457	16109.1492	77898.0224	82367
98	0.1947	0.9449	15950.9713	77392.2731	81905
99	0.1610	0.9243	19729.7381	113268.6844	122543
100	0.1933	0.9455	15865.6173	77585.9490	82060
101	0.1949	0.9458	15921.9171	77272.3570	81702
102	0.1626	0.9243	19627.8189	111613.9746	120749
103	0.1944	0.9461	15815.9263	76965.5976	81352
104	0.1925	0.9467	15587.6244	76655.9838	80976
105	0.1605	0.9241	19190.4238	110470.6812	119541
106	0.1907	0.9454	15454.4249	76609.0799	81033
107	0.1914	0.9456	15353.2253	75847.7221	80213
108	0.1602	0.9236	18926.0508	109097.5210	118123
109	0.1906	0.9442	15356.7108	76080.8890	80575
110	0.1910	0.9447	15188.7635	75105.3489	79502
111	0.1602	0.9244	18764.5736	108275.3206	117126
112	0.1907	0.9444	15254.6971	75553.0231	80000
113	0.1925	0.9448	15300.0830	75106.0407	79495
114	0.1591	0.9241	18466.4693	107285.3840	116093
115	0.1906	0.9453	15211.5912	75428.9182	79791
116	0.1903	0.9452	15119.1056	75087.6524	79441
117	0.1586	0.9246	18137.9357	105774.4079	114397
118	0.1908	0.9444	15232.8163	75402.4272	79844
119	0.1890	0.9452	14864.5564	74353.3425	78665
120	0.1586	0.9246	18170.8310	105932.8656	114577
121	0.1889	0.9453	14993.3071	75027.2624	79365
122	0.1893	0.9456	14919.3529	74514.8196	78800
123	0.1592	0.9254	17920.3466	104153.3844	112555
124	0.1859	0.9465	14612.2917	74401.2501	78609
125	0.1869	0.9449	14703.5257	74322.7248	78656
126	0.1586	0.9252	17718.0053	103368.1455	111728
127	0.1862	0.9446	14640.7575	74276.8067	78637
128	0.1886	0.9450	14780.0589	74054.1597	78364
129	0.1588	0.9267	17633.3867	102877.3553	111013
130	0.1860	0.9447	14600.4591	74147.2554	78486
131	0.1859	0.9445	14547.2773	73896.7721	78237
132	0.1579	0.9258	17318.3239	101533.5326	109667
133	0.1855	0.9448	14385.0606	73266.5642	77547
134	0.1850	0.9456	14341.0548	73282.4426	77500
135	0.1607	0.9270	17598.1120	101540.3332	109531
136	0.1824	0.9439	14171.2434	73347.8438	77710
137	0.1856	0.9450	14284.7497	72722.2610	76954
138	0.1567	0.9267	16914.4302	99996.5309	107909
139	0.1843	0.9452	14281.9757	73250.1646	77499
140	0.1825	0.9452	14143.6103	73247.1451	77490
141	0.1552	0.9261	16707.9662	99696.8982	107658
142	0.1825	0.9440	14075.4314	72817.5042	77139
143	0.1826	0.9460	13987.5075	72476.0471	76614
144	0.1561	0.9262	16659.3387	98830.9370	106711
145	0.1828	0.9454	14062.4372	72733.2685	76936
146	0.1826	0.9442	14027.2341	72525.5816	76808
147	0.1568	0.9274	16532.8464	97812.6936	105465
148	0.1802	0.9468	13768.9631	72355.8719	76423
149	0.1801	0.9442	13703.4710	71844.2273	76093
150	0.1559	0.9272	16390.3726	97498.6785	105159
151	0.1810	0.9436	13837.0149	72128.9790	76441
152	0.1803	0.9460	13639.1349	71544.6783	75627
153	0.1562	0.9265	16350.8635	97001.4319	104701
154	0.1799	0.9448	13719.6194	72063.9019	76278
155	0.1819	0.9437	13779.9559	71501.0170	75766
156	0.1539	0.9262	15951.8747	95967.8729	103620
157	0.1813	0.9445	13747.1871	71617.8432	75827
158	0.1794	0.9456	13571.5192	71522.6231	75641
159	0.1567	0.9268	16176.0451	95656.2519	103211
160	0.1801	0.9454	13599.6296	71403.1459	75527
161	0.1806	0.9437	13640.5514	71265.3544	75520
162	0.1543	0.9281	15781.2551	94897.6607	102253
163	0.1788	0.9452	13538.3790	71586.1672	75736
164	0.1796	0.9456	13530.8968	71255.6467	75352
165	0.1536	0.9283	15670.2161	94717.4089	102029
166	0.1779	0.9449	13428.3945	71305.3900	75466
167	0.1801	0.9452	13440.3841	70553.3221	74642
168	0.1542	0.9280	15649.4783	94188.7389	101500
169	0.1782	0.9446	13401.6782	71057.4138	75224
170	0.1785	0.9444	13416.6060	70980.0177	75162
171	0.1557	0.9281	15656.8769	93342.2398	100573
172	0.1774	0.9445	13338.9438	71007.1062	75179
173	0.1772	0.9451	13227.2155	70532.0335	74631
174	0.1526	0.9283	15263.0865	92843.6168	100016
175	0.1787	0.9450	13307.3050	70355.0254	74447
176	0.1761	0.9448	13088.6734	70224.0998	74326
177	0.1541	0.9290	15402.7443	92856.5292	99953
178	0.1755	0.9438	13086.4214	70378.9981	74567
179	0.1770	0.9447	13282.0289	70899.9985	75048
180	0.1543	0.9279	15387.2961	92517.8254	99711
181	0.1751	0.9454	13003.5328	70225.1800	74284
182	0.1763	0.9444	13083.5935	70106.3328	74233
183	0.1531	0.9281	15171.1585	91955.7437	99076
184	0.1746	0.9455	13044.2814	70650.9437	74720
185	0.1768	0.9449	13214.4985	70609.4578	74724
186	0.1530	0.9289	15051.1980	91370.0580	98362
187	0.1767	0.9449	13184.6689	70496.0468	74610
188	0.1749	0.9450	12962.9910	70044.8747	74119
189	0.1547	0.9280	15175.3704	91029.4966	98088
190	0.1735	0.9443	12932.2368	70386.5968	74538
191	0.1749	0.9452	12995.5432	70226.7183	74301
192	0.1542	0.9285	14967.7818	90148.0626	97090
193	0.1744	0.9451	12911.8895	69967.8673	74032
194	0.1736	0.9455	12856.3968	70013.2091	74046
195	0.1544	0.9289	14916.2733	89747.2634	96618
196	0.1742	0.9443	12882.1049	69838.9038	73961
197	0.1744	0.9447	12865.0246	69681.1375	73761
198	0.1519	0.9296	14700.5795	89975.9923	96791
199	0.1741	0.9440	12872.4387	69811.8038	73953
200	0.1735	0.9447	12754.4974	69432.2382	73497
201	0.1526	0.9282	14733.5651	89604.2383	96534
202	0.1721	0.9451	12698.2164	69732.6094	73786
203	0.1716	0.9458	12582.3917	69345.1962	73319
204	0.1521	0.9299	14672.0942	89678.3309	96442
205	0.1750	0.9445	12866.0199	69446.9630	73527
206	0.1734	0.9454	12665.1022	69040.3345	73025
207	0.1526	0.9295	14674.2248	89351.1373	96132
208	0.1744	0.9458	12808.6403	69444.7600	73427
209	0.1726	0.9452	12644.1021	69238.9234	73253
210	0.1532	0.9295	14643.4189	88829.5202	95564
211	0.1719	0.9445	12574.9272	69107.1063	73171
212	0.1717	0.9456	12626.2129	69524.0493	73520
213	0.1517	0.9308	14481.3135	88863.6461	95468
214	0.1725	0.9451	12686.6856	69523.1513	73561
215	0.1712	0.9447	12512.3744	69039.6452	73084
216	0.1512	0.9299	14372.1570	88397.0850	95059
217	0.1704	0.9444	12517.9487	69393.5867	73480
218	0.1713	0.9446	12576.5963	69346.7185	73411
219	0.1518	0.9288	14332.0014	87684.2627	94407
220	0.1713	0.9433	12600.5434	69406.4359	73576
221	0.1724	0.9448	12550.6003	68774.7314	72791
222	0.1491	0.9293	14081.0137	87772.5713	94454
223	0.1726	0.9444	12577.7334	68806.8415	72858
224	0.1720	0.9461	12560.0204	69089.8583	73028
225	0.1521	0.9294	14375.2929	87841.8410	94512
226	0.1691	0.9447	12314.7504	68798.5158	72824
227	0.1685	0.9453	12276.0238	68877.9437	72866
228	0.1500	0.9293	14041.7656	86988.2284	93611
229	0.1695	0.9442	12318.8574	68608.2271	72665
230	0.1687	0.9447	12342.8538	69109.4788	73158
231	0.1520	0.9299	14230.9015	87078.6258	93645
232	0.1704	0.9445	12377.4238	68616.7624	72648
233	0.1696	0.9444	12422.1239	69184.1164	73261
234	0.1511	0.9290	14217.5005	87413.1510	94091
235	0.1674	0.9441	12158.3054	68566.7060	72630
236	0.1684	0.9446	12230.3169	68612.6028	72636
237	0.1512	0.9295	14191.8227	87270.3544	93889
238	0.1690	0.9445	12299.0819	68733.6800	72771
239	0.1682	0.9441	12256.2279	68773.0316	72848
240	0.1483	0.9310	13805.1055	86657.3809	93076
241	0.1684	0.9446	12247.4785	68712.1337	72743
242	0.1687	0.9450	12298.0248	68892.9047	72903
243	0.1499	0.9300	13974.6609	86708.3541	93239
244	0.1675	0.9452	12266.1551	69195.7863	73211
245	0.1687	0.9451	12312.4382	68977.1865	72983
246	0.1502	0.9287	13904.0806	85978.2209	92577
247	0.1666	0.9438	12073.0401	68376.1152	72446
248	0.1671	0.9436	12193.6982	68858.6897	72973
249	0.1491	0.9290	13823.0888	86101.6287	92681
250	0.1677	0.9441	12120.5553	68229.6463	72271
251	0.1667	0.9450	12045.4680	68265.9708	72241
252	0.1490	0.9293	13785.9428	85965.6800	92504
253	0.1656	0.9441	12064.7497	68787.6151	72863
254	0.1675	0.9448	12155.8235	68556.7418	72562
255	0.1507	0.9294	13897.4125	85717.7546	92228
256	0.1681	0.9442	12224.1342	68665.4158	72726
257	0.1649	0.9442	11934.5302	68336.9664	72375
258	0.1487	0.9292	13763.6899	86019.8994	92571
259	0.1674	0.9440	12127.7418	68374.7109	72430
260	0.1677	0.9440	12067.0860	67946.6473	71974
261	0.1481	0.9298	13613.3466	85461.7772	91912
262	0.1660	0.9433	12043.6113	68441.8672	72559
263	0.1648	0.9452	11982.5992	68725.9451	72711
264	0.1483	0.9293	13659.0965	85595.9068	92109
265	0.1660	0.9447	11974.9518	68159.8157	72146
266	0.1664	0.9434	11986.4626	67948.5339	72028
267	0.1490	0.9312	13648.6049	85279.0436	91584
268	0.1648	0.9427	11853.3806	67819.5253	71938
269	0.1658	0.9445	11959.2592	68126.9783	72129
270	0.1489	0.9308	13667.6466	85430.0430	91786
271	0.1657	0.9430	12022.6740	68437.9507	72574
272	0.1652	0.9451	11949.9263	68378.5240	72348
273	0.1486	0.9301	13616.6039	85233.7401	91640
274	0.1657	0.9443	12100.1840	68969.0168	73035
275	0.1668	0.9457	12095.3004	68577.6093	72516
276	0.1494	0.9313	13666.2975	85195.7062	91479
277	0.1634	0.9433	11943.2837	68946.1431	73091
278	0.1633	0.9435	11842.7965	68428.1427	72527
279	0.1471	0.9301	13431.9928	84954.3817	91342
280	0.1643	0.9430	11900.7763	68320.2569	72449
281	0.1656	0.9436	11970.6995	68226.5271	72303
282	0.1501	0.9287	13723.2457	84908.4768	91428
283	0.1626	0.9443	11827.4839	68682.0922	72737
284	0.1631	0.9442	11776.7460	68181.0939	72210
285	0.1475	0.9302	13423.4192	84637.4342	90989
286	0.1629	0.9436	11830.2706	68530.6361	72626
287	0.1662	0.9446	12083.8597	68685.9754	72712
288	0.1495	0.9307	13569.2053	84473.9214	90765
289	0.1642	0.9439	11912.1641	68476.7739	72546
290	0.1653	0.9438	11978.0012	68390.7280	72466
291	0.1486	0.9310	13499.7983	84578.1275	90845
292	0.1642	0.9441	11981.5096	68878.2160	72954
293	0.1644	0.9444	11896.8573	68330.8848	72354
294	0.1485	0.9302	13541.4217	84812.7862	91177
295	0.1656	0.9436	11972.3327	68224.5108	72303
296	0.1644	0.9423	11923.7843	68332.5907	72516
297	0.1477	0.9296	13390.7281	84254.8076	90633
298	0.1659	0.9433	12006.7633	68278.6838	72382
299	0.1647	0.9442	11902.9200	68254.5448	72290
300	0.1483	0.9296	13505.2504	84648.3700	91058
301	0.1628	0.9435	11813.4005	68464.6280	72562
302	0.1650	0.9428	12024.0078	68703.5809	72868
303	0.1474	0.9289	13433.2717	84647.9349	91131
304	0.1642	0.9441	11907.0417	68467.8396	72525
305	0.1616	0.9420	11810.8589	68845.4880	73081
306	0.1479	0.9300	13495.6407	84858.9378	91243
307	0.1632	0.9436	11840.1611	68469.9564	72563
308	0.1630	0.9428	11898.1048	68809.7367	72982
309	0.1465	0.9298	13277.2868	84246.3487	90608
310	0.1609	0.9428	11710.1293	68611.4931	72771
311	0.1615	0.9424	11674.7438	68115.6407	72279
312	0.1479	0.9291	13399.0957	84172.1559	90595
313	0.1614	0.9413	11716.7219	68341.3381	72601
314	0.1644	0.9433	11979.2312	68729.6891	72861
315	0.1453	0.9290	13201.6686	84398.2061	90850
316	0.1652	0.9426	12038.7467	68707.2253	72894
317	0.1627	0.9421	11813.9182	68408.4863	72612
318	0.1469	0.9294	13269.1232	83962.0426	90341
319	0.1625	0.9426	11789.7060	68394.8305	72559
320	0.1616	0.9419	11827.5570	68942.3695	73196
321	0.1465	0.9297	13237.3444	84017.3278	90368
322	0.1621	0.9414	11835.2869	68740.7262	73019
323	0.1639	0.9430	12034.4298	69239.4727	73424
324	0.1479	0.9299	13396.6790	84220.3038	90571
325	0.1637	0.9435	12008.3032	69218.5247	73366
326	0.1625	0.9428	11808.9831	68529.6437	72684
327	0.1479	0.9302	13414.3351	84371.2276	90701
328	0.1646	0.9426	12120.4842	69424.1071	73651
329	0.1626	0.9437	11907.2604	69112.4531	73234
330	0.1491	0.9299	13529.8625	84387.0941	90746
331	0.1617	0.9424	11810.0064	68846.3954	73052
332	0.1628	0.9428	11902.9422	68933.6576	73119
333	0.1482	0.9291	13448.4737	84315.8654	90748
334	0.1619	0.9435	11778.2772	68641.4649	72755
335	0.1640	0.9416	12025.1274	69052.4849	73338
336	0.1487	0.9299	13491.7379	84351.8886	90714
337	0.1616	0.9437	11881.3379	69383.5897	73526
338	0.1639	0.9424	12096.2015	69543.4469	73793
339	0.1495	0.9309	13496.3072	84025.1879	90259
340	0.1615	0.9422	11843.0084	69109.4766	73349
341	0.1632	0.9426	11981.4508	69193.0199	73403
342	0.1476	0.9295	13248.8831	83412.4061	89738
343	0.1629	0.9424	11917.4774	68940.7337	73157
344	0.1640	0.9418	12078.3843	69352.3856	73636
345	0.1487	0.9297	13468.5953	84237.6186	90604
346	0.1619	0.9428	11924.3638	69451.2412	73668
347	0.1610	0.9428	11833.1257	69295.4341	73496
348	0.1474	0.9299	13265.7823	83697.0521	90010
349	0.1639	0.9412	12010.2881	68961.1250	73271
350	0.1611	0.9428	11890.5535	69588.4729	73807
351	0.1476	0.9307	13252.3030	83584.9267	89810
352	0.1622	0.9412	11826.0225	68639.5245	72927
353	0.1643	0.9425	12104.8319	69449.9620	73685
354	0.1484	0.9316	13340.9407	83770.0286	89919
355	0.1631	0.9421	12047.0344	69586.3548	73863
356	0.1628	0.9431	11977.2030	69382.7733	73572
357	0.1476	0.9311	13258.1809	83633.3191	89820
358	0.1623	0.9415	11991.0780	69572.4609	73892
359	0.1613	0.9408	11901.8495	69439.5194	73806
360	0.1480	0.9292	13338.7305	83761.6525	90140
361	0.1627	0.9432	11983.3265	69466.0128	73647
362	0.1630	0.9430	12031.8777	69615.8067	73827
363	0.1493	0.9307	13409.3679	83609.6865	89831
364	0.1615	0.9423	11926.6424	69611.1325	73870
365	0.1635	0.9427	12056.5081	69510.6805	73733
366	0.1472	0.9311	13243.2954	83744.0560	89940
367	0.1610	0.9423	11901.8305	69659.1074	73922
368	0.1637	0.9432	12021.2028	69270.4315	73445
369	0.1476	0.9290	13266.8550	83522.1568	89901
370	0.1606	0.9423	11816.2476	69323.5390	73568
371	0.1633	0.9423	12072.9100	69645.6996	73910
372	0.1491	0.9295	13375.9114	83404.1150	89727
373	0.1615	0.9424	11966.1233	69831.1719	74098
374	0.1617	0.9419	11894.0871	69274.8847	73546
375	0.1490	0.9312	13405.7370	83800.7277	89993
376	0.1615	0.9414	11905.7896	69416.9610	73739
377	0.1617	0.9409	11912.5040	69297.4759	73650
378	0.1489	0.9297	13439.5121	83926.6536	90271
379	0.1629	0.9411	12092.9769	69857.6121	74230
380	0.1601	0.9431	11858.4186	69845.7587	74062
381	0.1475	0.9312	13150.5762	83012.0322	89149
382	0.1617	0.9405	11968.5958	69625.5452	74031
383	0.1632	0.9420	12040.6159	69501.9446	73780
384	0.1471	0.9304	13176.2612	83339.8296	89577
385	0.1623	0.9414	12034.8874	69821.2617	74167
386	0.1622	0.9409	11982.0877	69499.4156	73867
387	0.1493	0.9302	13332.4583	83095.4263	89329
388	0.1617	0.9419	11926.0025	69488.7554	73772
389	0.1629	0.9432	12019.5062	69594.3689	73785
390	0.1458	0.9298	13012.3305	83010.6924	89276
391	0.1615	0.9417	11931.4370	69555.6623	73858
392	0.1604	0.9427	11831.1616	69516.2494	73743
393	0.1473	0.9307	13285.8611	83931.4733	90178
394	0.1623	0.9404	11951.8370	69230.9121	73619
395	0.1610	0.9422	11889.1142	69589.5587	73860
396	0.1476	0.9303	13135.0805	82809.1629	89012
397	0.1591	0.9416	11680.8424	69110.3308	73400
398	0.1604	0.9410	11866.9457	69623.6711	73989
399	0.1475	0.9298	13043.5550	82236.8885	88448
400	0.1592	0.9409	11797.6497	69707.7722	74084
401	0.1602	0.9418	11875.7742	69832.9387	74147
402	0.1472	0.9309	13073.7088	82692.6738	88829
403	0.1630	0.9408	12006.8465	69297.3755	73658
404	0.1616	0.9407	11924.8357	69394.4836	73770
405	0.1472	0.9305	13010.3977	82251.2722	88393
406	0.1604	0.9415	11858.2914	69592.2891	73917
407	0.1596	0.9403	11707.7454	68962.8650	73338
408	0.1477	0.9295	13037.6299	82057.3923	88279
409	0.1600	0.9402	11731.3741	68939.8115	73325
410	0.1594	0.9411	11679.6180	68958.5718	73275
411	0.1465	0.9291	12967.7964	82220.9947	88499
412	0.1600	0.9413	11698.2272	68835.5841	73131
413	0.1586	0.9416	11617.2589	68949.8209	73230
414	0.1459	0.9303	12909.8288	82309.3072	88477
415	0.1575	0.9412	11590.6184	69264.8925	73589
416	0.1591	0.9408	11741.4940	69445.2067	73813
417	0.1482	0.9294	13081.4744	82032.3914	88260
418	0.1603	0.9403	11745.5389	68888.5218	73265
419	0.1601	0.9406	11803.9760	69351.6621	73734
420	0.1484	0.9294	13165.8110	82460.6235	88720
421	0.1600	0.9408	11751.3533	69087.7294	73435
422	0.1592	0.9407	11672.6936	68969.1255	73315
423	0.1469	0.9306	12945.4837	81992.0165	88106
424	0.1592	0.9411	11613.2607	68647.6881	72944
425	0.1601	0.9407	11769.5829	69161.1188	73523
426	0.1451	0.9303	12732.8686	81617.4765	87734
427	0.1603	0.9407	11708.0321	68697.6937	73025
428	0.1582	0.9411	11575.9151	68883.8911	73193
429	0.1472	0.9300	12958.6881	81852.8607	88013
430	0.1591	0.9407	11656.8492	68926.4870	73269
431	0.1594	0.9401	11689.6338	68959.8367	73351
432	0.1452	0.9303	12838.1195	82251.1125	88412
433	0.1584	0.9383	11583.8770	68631.1751	73143
434	0.1583	0.9408	11521.0462	68485.3147	72792
435	0.1460	0.9297	12786.1855	81394.7416	87554
436	0.1588	0.9391	11603.8145	68644.2580	73093
437	0.1585	0.9392	11532.7092	68332.9272	72753
438	0.1458	0.9295	12774.4635	81449.5569	87625
439	0.1589	0.9401	11615.4806	68727.1945	73109
440	0.1591	0.9392	11680.5215	68969.4216	73435
441	0.1465	0.9300	12788.2815	81206.0929	87314
442	0.1562	0.9395	11393.2773	68507.1045	72917
443	0.1568	0.9387	11480.6919	68733.0529	73223
444	0.1459	0.9284	12720.4752	80944.8548	87192
445	0.1572	0.9388	11484.9914	68598.3267	73067
446	0.1592	0.9395	11695.6824	69027.7363	73471
447	0.1452	0.9297	12641.0659	80921.4166	87044
448	0.1569	0.9399	11412.6960	68367.9290	72737
449	0.1569	0.9396	11520.6179	68971.0149	73408
450	0.1447	0.9295	12514.9474	80367.2806	86463
451	0.1571	0.9400	11444.5508	68494.2010	72870
452	0.1585	0.9405	11562.9792	68614.6574	72953
453	0.1464	0.9302	12650.2441	80363.9227	86391
454	0.1578	0.9398	11449.6246	68195.1679	72561
455	0.1579	0.9396	11431.6206	68028.4166	72399
456	0.1456	0.9301	12544.7330	80114.8454	86133
457	0.1577	0.9394	11550.8095	68813.3167	73251
458	0.1557	0.9387	11325.3176	68263.8209	72723
459	0.1457	0.9285	12582.2928	80163.7891	86335
460	0.1561	0.9394	11341.9148	68274.1965	72679
461	0.1566	0.9391	11362.3523	68142.5448	72563
462	0.1465	0.9299	12661.7322	80369.2537	86426
463	0.1565	0.9398	11431.6750	68632.4643	73032
464	0.1555	0.9387	11304.4019	68229.2674	72683
465	0.1449	0.9308	12411.9524	79754.6821	85681
466	0.1561	0.9395	11289.1258	67953.0582	72328
467	0.1570	0.9391	11403.2863	68222.8956	72644
468	0.1444	0.9293	12459.4757	80166.3780	86269
469	0.1561	0.9393	11396.1676	68571.0542	73006
470	0.1557	0.9396	11243.1057	67857.7168	72217
471	0.1426	0.9297	12238.8025	79785.0356	85815
472	0.1565	0.9397	11359.3515	68192.1479	72567
473	0.1554	0.9384	11234.2556	67834.5020	72285
474	0.1443	0.9294	12330.0557	79435.3267	85465
475	0.1558	0.9386	11257.4741	67805.3706	72240
476	0.1555	0.9378	11265.9276	67934.5851	72438
477	0.1445	0.9303	12396.9366	79795.5359	85778
478	0.1570	0.9401	11378.8726	68143.1263	72488
479	0.1564	0.9394	11269.8442	67689.9838	72058
480	0.1438	0.9304	12238.9625	79210.1269	85135
481	0.1561	0.9384	11325.1543	68063.2753	72531
482	0.1562	0.9406	11238.5905	67672.1547	71944
483	0.1446	0.9306	12301.4061	79154.5122	85053
484	0.1551	0.9392	11168.1874	67646.0980	72025
485	0.1562	0.9395	11284.9597	67874.7854	72246
486	0.1430	0.9296	12234.2865	79516.9510	85536
487	0.1555	0.9395	11218.6426	67768.4626	72129
488	0.1546	0.9397	11159.3893	67812.3848	72164
489	0.1441	0.9294	12302.0264	79367.7235	85401
490	0.1550	0.9390	11177.0598	67717.4660	72116
491	0.1548	0.9395	11198.8433	67957.1439	72333
492	0.1447	0.9288	12290.4635	78896.7936	84949
493	0.1535	0.9386	11114.7348	67965.7047	72411
494	0.1544	0.9386	11091.4657	67410.8967	71821
495	0.1440	0.9294	12177.9992	78611.7961	84587
496	0.1563	0.9384	11243.6251	67515.8558	71948
497	0.1565	0.9384	11229.0505	67321.2075	71741
498	0.1438	0.9296	12192.2672	78819.2204	84785
499	0.1540	0.9381	11078.7394	67506.4203	71957
500	0.1552	0.9390	11186.4774	67691.9069	72091
501	0.1447	0.9293	12234.6531	78572.8820	84555
502	0.1543	0.9388	11044.3332	67194.4636	71578
503	0.1539	0.9384	10947.9881	66742.1366	71120
504	0.1430	0.9290	12064.6149	78354.3142	84345
505	0.1551	0.9395	11150.8800	67566.9710	71915
506	0.1555	0.9388	11169.8983	67446.9277	71845
507	0.1428	0.9302	12015.0330	78260.9342	84132
508	0.1544	0.9392	11059.6743	67266.6188	71622
509	0.1538	0.9397	11036.5308	67431.6317	71761
510	0.1450	0.9299	12185.0226	78162.1915	84058
511	0.1559	0.9395	11189.7445	67454.8787	71798
512	0.1533	0.9385	11057.7702	67700.9510	72137
513	0.1424	0.9307	11925.5993	77957.6361	83765
514	0.1556	0.9392	11130.7971	67204.6508	71553
515	0.1562	0.9391	11169.3687	67157.1313	71516
516	0.1421	0.9285	11970.4268	78203.7073	84223
517	0.1570	0.9392	11220.3333	67113.9086	71462
518	0.1545	0.9391	11032.8346	67050.5168	71397
519	0.1430	0.9302	11995.0391	78011.1718	83868
520	0.1545	0.9393	11050.9035	67167.6543	71511
521	0.1554	0.9385	11131.8755	67231.3846	71640
522	0.1428	0.9298	11926.3565	77669.4860	83537
523	0.1543	0.9389	11057.7047	67306.5902	71686
524	0.1535	0.9379	10958.4812	66935.0125	71369
525	0.1440	0.9291	12066.1940	77845.6887	83782
526	0.1538	0.9384	10958.4979	66864.3451	71256
527	0.1544	0.9393	11033.1945	67110.8446	71451
528	0.1439	0.9288	12077.7543	77949.2971	83926
529	0.1528	0.9381	10842.2610	66568.3223	70959
530	0.1535	0.9389	10903.0317	66700.7574	71045
531	0.1435	0.9299	12003.1599	77767.3021	83627
532	0.1535	0.9386	10942.7203	66914.9222	71295
533	0.1539	0.9373	10966.9915	66775.5193	71239
534	0.1442	0.9284	12041.1995	77548.9288	83526
535	0.1539	0.9390	10931.4691	66709.3907	71045
536	0.1545	0.9387	11026.0494	66976.7345	71351
537	0.1446	0.9292	12027.5798	77274.1550	83163
538	0.1535	0.9393	10892.2344	66669.9729	70975
539	0.1541	0.9386	10976.4829	66846.1736	71218
540	0.1441	0.9303	11992.5055	77413.2392	83215
541	0.1545	0.9402	10998.2553	66930.9235	71191
542	0.1548	0.9379	11059.7183	67005.5703	71439
543	0.1433	0.9294	11911.1396	77246.4369	83110
544	0.1550	0.9384	11070.4624	67012.3527	71413
545	0.1548	0.9382	10997.9935	66642.2088	71035
546	0.1428	0.9300	11865.6639	77269.4978	83088
547	0.1532	0.9379	10870.9634	66547.5990	70952
548	0.1549	0.9397	11032.4815	66906.2466	71202
549	0.1427	0.9304	11826.4724	77087.5824	82852
550	0.1557	0.9375	11003.4436	66247.7394	70661
551	0.1547	0.9384	10903.9175	66158.8211	70499
552	0.1443	0.9303	11929.6976	76920.8239	82686
553	0.1536	0.9382	10938.6457	66800.1439	71197
554	0.1540	0.9398	10830.6714	66112.2393	70347
555	0.1429	0.9290	11789.5817	76665.6947	82524
556	0.1532	0.9382	10819.1112	66235.0755	70598
557	0.1539	0.9394	10891.0265	66466.9661	70755
558	0.1452	0.9300	11911.8811	76315.6595	82056
559	0.1550	0.9397	11002.4688	66714.9773	70997
560	0.1549	0.9387	10968.7262	66469.3008	70810
561	0.1440	0.9308	11834.9242	76526.6858	82212
562	0.1533	0.9390	10842.6424	66433.0388	70749
563	0.1536	0.9391	10882.4758	66553.8173	70871
564	0.1423	0.9296	11722.2615	76588.1617	82392
565	0.1555	0.9393	10975.0947	66312.7885	70598
566	0.1519	0.9391	10775.2388	66633.8694	70956
567	0.1442	0.9327	11858.1889	76682.6673	82213
568	0.1524	0.9382	10812.1197	66541.3037	70926
569	0.1544	0.9375	10919.6969	66304.3081	70728
570	0.1435	0.9306	11745.6929	76200.5250	81880
571	0.1537	0.9381	10816.9634	66014.7800	70371
572	0.1528	0.9371	10718.5198	65724.6790	70138
573	0.1443	0.9301	11798.4681	76062.1581	81780
574	0.1535	0.9387	10792.1581	65991.7118	70298
575	0.1535	0.9391	10770.7355	65886.0849	70159
576	0.1449	0.9299	11766.2247	75494.7349	81190
577	0.1535	0.9385	10797.1509	66005.1266	70333
578	0.1535	0.9375	10771.7495	65784.6841	70170
579	0.1449	0.9300	11807.0781	75770.7104	81478
580	0.1537	0.9386	10749.3354	65646.8229	69942
581	0.1535	0.9394	10756.7050	65838.5634	70086
582	0.1419	0.9311	11551.9219	75783.9747	81395
583	0.1540	0.9388	10802.9657	65874.0955	70170
584	0.1537	0.9387	10835.6907	66186.4681	70511
585	0.1429	0.9301	11596.9946	75507.3510	81183
586	0.1527	0.9387	10686.5901	65701.8039	69989
587	0.1535	0.9391	10808.9907	66105.9357	70395
588	0.1450	0.9309	11658.7500	74834.9649	80387
589	0.1531	0.9394	10674.9022	65486.6353	69708
590	0.1544	0.9392	10769.5222	65491.7766	69729
591	0.1438	0.9318	11639.2785	75405.2203	80926
592	0.1551	0.9388	10798.6359	65374.6767	69635
593	0.1529	0.9388	10740.6108	65936.2824	70232
594	0.1428	0.9301	11554.6538	75241.7653	80897
595	0.1528	0.9387	10666.3621	65543.1572	69823
596	0.1526	0.9375	10707.1157	65778.1552	70166
597	0.1429	0.9302	11567.4904	75277.1362	80922
598	0.1529	0.9385	10641.2881	65307.0784	69584
599	0.1532	0.9387	10660.6290	65318.8062	69587
600	0.1439	0.9302	11615.3603	75062.8633	80693
601	0.1534	0.9380	10703.6412	65448.0084	69771
602	0.1537	0.9383	10734.6650	65527.0732	69836
603	0.1432	0.9305	11502.9216	74736.5541	80320
604	0.1526	0.9383	10613.2519	65243.3896	69533
605	0.1540	0.9395	10751.0428	65591.9567	69813
606	0.1427	0.9322	11448.8840	74780.5051	80218
607	0.1527	0.9383	10560.7742	64909.4060	69176
608	0.1520	0.9384	10627.8913	65612.9206	69919
609	0.1441	0.9307	11563.5176	74693.7984	80252
610	0.1531	0.9387	10619.0302	65111.7801	69366
611	0.1562	0.9383	10850.8737	65194.4169	69483
612	0.1428	0.9302	11366.9516	74063.4698	79624
613	0.1512	0.9390	10438.3078	64837.9025	69052
614	0.1529	0.9393	10580.3879	64973.6611	69176
615	0.1429	0.9294	11321.4337	73651.9489	79244
616	0.1536	0.9393	10574.9592	64685.6753	68865
617	0.1523	0.9395	10549.8126	65060.9808	69254
618	0.1437	0.9310	11544.5258	74781.9132	80325
619	0.1524	0.9393	10595.4090	65315.8939	69539
620	0.1516	0.9391	10456.6582	64771.4157	68971
621	0.1446	0.9311	11508.9553	74096.6576	79579
622	0.1523	0.9393	10537.1486	65002.6412	69204
623	0.1534	0.9397	10599.6129	64938.0912	69102
624	0.1427	0.9307	11327.9183	73862.2744	79359
625	0.1515	0.9390	10461.1271	64852.9836	69064
626	0.1538	0.9386	10568.4244	64513.2859	68735
627	0.1437	0.9304	11419.7728	73937.5286	79465
628	0.1507	0.9380	10395.1754	64678.7468	68957
629	0.1540	0.9406	10614.3715	64823.0294	68919
630	0.1432	0.9303	11385.6836	73995.2671	79535
631	0.1528	0.9390	10548.7772	64845.4451	69055
632	0.1536	0.9385	10597.6306	64741.2398	68986
633	0.1439	0.9312	11415.9437	73896.4631	79352
634	0.1544	0.9376	10659.0406	64729.4786	69036
635	0.1542	0.9389	10641.9462	64801.6427	69020
636	0.1443	0.9310	11403.4581	73587.1439	79038
637	0.1515	0.9392	10398.0814	64450.2938	68625
638	0.1538	0.9392	10588.7680	64646.6938	68833
639	0.1440	0.9310	11382.7987	73588.3713	79046
640	0.1538	0.9394	10542.1023	64374.7648	68531
641	0.1525	0.9403	10530.1783	64947.1549	69071
642	0.1426	0.9309	11239.0459	73348.4949	78796
643	0.1519	0.9394	10425.8043	64480.0898	68640
644	0.1511	0.9389	10342.1521	64278.2524	68461
645	0.1438	0.9305	11284.7119	73018.4784	78470
646	0.1550	0.9388	10631.8301	64381.1763	68576
647	0.1532	0.9393	10500.5152	64363.2140	68522
648	0.1447	0.9298	11383.6914	73156.3142	78677
649	0.1523	0.9386	10427.2008	64265.5760	68473
650	0.1540	0.9395	10424.7307	63601.4441	67698
651	0.1448	0.9312	11379.2628	73157.5386	78564
652	0.1528	0.9399	10432.5160	64161.8723	68264
653	0.1531	0.9393	10408.9523	63863.5353	67994
654	0.1441	0.9315	11231.3162	72615.9250	77954
655	0.1542	0.9397	10602.0265	64602.1160	68746
656	0.1526	0.9384	10341.0030	63572.9612	67746
657	0.1431	0.9302	11170.8805	72629.2998	78076
658	0.1535	0.9397	10351.9198	63395.9989	67461
659	0.1512	0.9387	10321.7936	64060.8003	68246
660	0.1440	0.9322	11289.0147	73097.6021	78416
661	0.1537	0.9396	10479.5827	64075.4809	68195
662	0.1523	0.9398	10407.8851	64240.0495	68358
663	0.1428	0.9314	11163.0592	72812.9376	78178
664	0.1534	0.9400	10412.7100	63797.8788	67872
665	0.1539	0.9403	10406.5284	63590.5452	67627
666	0.1444	0.9317	11246.2456	72574.1028	77893
667	0.1515	0.9388	10340.6378	64089.6212	68266
668	0.1532	0.9394	10415.4842	63854.3926	67975
669	0.1436	0.9314	11153.1484	72358.9539	77691
670	0.1527	0.9403	10318.6600	63518.6837	67553
671	0.1537	0.9385	10483.5012	64027.1349	68220
672	0.1441	0.9308	11171.1781	72149.4139	77517
673	0.1529	0.9381	10379.8450	63691.9710	67896
674	0.1531	0.9399	10414.6228	63926.5625	68015
675	0.1428	0.9328	11078.6862	72381.7948	77597
676	0.1532	0.9400	10361.7301	63581.2873	67637
677	0.1527	0.9412	10306.7713	63547.5007	67517
678	0.1436	0.9311	11114.2674	72066.7235	77399
679	0.1531	0.9378	10323.5460	63253.5222	67452
680	0.1543	0.9396	10507.5373	63991.8949	68109
681	0.1449	0.9315	11199.5600	72008.5990	77306
682	0.1515	0.9392	10249.0021	63539.1776	67655
683	0.1528	0.9396	10374.4997	63779.7444	67879
684	0.1416	0.9314	11013.3517	72461.2171	77795
685	0.1515	0.9392	10278.6383	63738.0302	67866
686	0.1531	0.9391	10391.7450	63749.5496	67886
687	0.1429	0.9317	11011.3386	71783.6650	77045
688	0.1516	0.9391	10280.7889	63682.9179	67813
689	0.1528	0.9382	10355.6725	63600.9158	67789
690	0.1440	0.9314	11081.7009	71683.1488	76962
691	0.1540	0.9403	10382.1680	63388.2080	67414
692	0.1547	0.9399	10475.6480	63643.4253	67710
693	0.1446	0.9316	11172.7229	71970.3062	77255
694	0.1530	0.9382	10318.2054	63281.3490	67453
695	0.1526	0.9388	10295.9264	63343.1779	67476
696	0.1468	0.9319	11281.0043	71613.0424	76847
697	0.1543	0.9385	10366.6769	63073.8326	67205
698	0.1540	0.9395	10434.0681	63667.7175	67767
699	0.1433	0.9325	11052.8091	71905.3687	77110
700	0.1527	0.9386	10247.3419	62985.1682	67105
701	0.1526	0.9380	10257.3684	63041.4276	67207
702	0.1446	0.9318	11040.4217	71159.1637	76365
703	0.1549	0.9387	10433.9590	63210.8591	67341
704	0.1536	0.9393	10418.1993	63693.5304	67807
705	0.1444	0.9315	11077.7032	71481.9422	76741
706	0.1513	0.9387	10147.9376	62953.0644	67065
707	0.1536	0.9387	10265.0486	62740.4984	66841
708	0.1447	0.9320	11081.1543	71358.8963	76569
709	0.1511	0.9386	10143.0320	63016.9453	67141
710	0.1515	0.9388	10191.2058	63139.2877	67258
711	0.1422	0.9306	10780.6040	70558.9093	75817
712	0.1517	0.9382	10142.3614	62718.6333	66850
713	0.1527	0.9392	10240.7328	62996.3030	67077
714	0.1444	0.9320	11046.8581	71298.5023	76497
715	0.1538	0.9386	10305.3714	62896.9663	67011
716	0.1526	0.9382	10132.8703	62311.8353	66414
717	0.1415	0.9313	10742.2376	70696.2406	75913
718	0.1523	0.9393	10123.0036	62436.1326	66470
719	0.1543	0.9391	10377.2422	63152.5670	67247
720	0.1442	0.9317	10931.0690	70640.6156	75821
721	0.1539	0.9397	10294.7628	62852.7244	66888
722	0.1529	0.9387	10236.4651	62837.2689	66944
723	0.1423	0.9316	10793.5079	70662.8127	75853
724	0.1542	0.9386	10301.0027	62717.4169	66818
725	0.1519	0.9395	10157.0735	62836.0847	66879
726	0.1434	0.9337	10930.4703	71180.8897	76234
727	0.1522	0.9400	10170.5670	62797.8742	66807
728	0.1516	0.9402	10112.2940	62695.5154	66685
729	0.1435	0.9323	10846.6566	70470.2673	75585
730	0.1530	0.9396	10199.6839	62646.1441	66670
731	0.1509	0.9386	10080.0323	62689.4900	66788
732	0.1447	0.9321	10940.6547	70480.5651	75618
733	0.1532	0.9400	10178.1166	62451.0307	66434
734	0.1519	0.9388	10143.8698	62689.8409	66774
735	0.1448	0.9331	10912.6762	70301.5398	75341
736	0.1519	0.9394	10125.0775	62639.8495	66678
737	0.1518	0.9384	10144.4936	62719.9645	66836
738	0.1419	0.9312	10699.6918	70200.3554	75386
739	0.1517	0.9399	10068.5524	62378.0608	66369
740	0.1531	0.9381	10193.1508	62452.8339	66574
741	0.1433	0.9326	10905.4048	70991.8930	76126
742	0.1522	0.9397	10147.1588	62635.0074	66655
743	0.1528	0.9392	10196.9081	62678.8990	66736
744	0.1442	0.9317	10796.7373	69743.1593	74856
745	0.1518	0.9386	10089.3849	62371.4187	66449
746	0.1516	0.9402	10060.0062	62397.9906	66365
747	0.1417	0.9317	10649.3019	69999.7475	75134
748	0.1532	0.9397	10151.0456	62250.6616	66243
749	0.1520	0.9392	10073.9450	62247.5032	66276
750	0.1429	0.9327	10676.9568	69680.2486	74711
751	0.1520	0.9392	10052.2286	62120.7610	66143
752	0.1507	0.9395	9984.7733	62268.1930	66277
753	0.1446	0.9321	10851.9646	69971.6820	75067
754	0.1526	0.9393	10153.7050	62490.2129	66531
755	0.1526	0.9386	10151.5351	62454.9489	66539
756	0.1441	0.9313	10804.3170	69823.1498	74974
757	0.1528	0.9400	10116.6216	62238.6351	66208
758	0.1522	0.9393	10104.6230	62350.0148	66376
759	0.1456	0.9306	10930.6871	69864.5273	75077
760	0.1521	0.9389	10095.9341	62326.2594	66383
761	0.1518	0.9378	10050.0110	62086.5851	66201
762	0.1441	0.9329	10804.7284	69963.6116	74995
763	0.1522	0.9396	10010.1943	61810.9027	65783
764	0.1529	0.9400	10132.7393	62277.7696	66252
765	0.1450	0.9324	10836.7685	69669.6222	74723
766	0.1523	0.9387	10076.6359	62099.1461	66156
767	0.1504	0.9377	9999.5037	62355.2657	66499
768	0.1429	0.9317	10656.3236	69456.0905	74551
769	0.1512	0.9393	9954.5074	61829.1465	65828
770	0.1521	0.9392	10041.7695	61996.3951	66011
771	0.1432	0.9321	10688.0768	69595.9066	74662
772	0.1498	0.9400	9851.7220	61811.6580	65760
773	0.1507	0.9388	9975.6895	62130.5748	66183
774	0.1426	0.9331	10673.6806	69825.4877	74831
775	0.1539	0.9402	10191.8792	62256.0004	66217
776	0.1509	0.9397	10015.0919	62347.6093	66351
777	0.1427	0.9334	10716.5694	70082.4381	75081
778	0.1522	0.9390	10089.1957	62263.1935	66306
779	0.1505	0.9399	9984.0741	62349.1724	66335
780	0.1455	0.9324	10805.1532	69242.1211	74259
781	0.1516	0.9405	9977.9899	61916.0285	65836
782	0.1527	0.9401	10079.5014	62066.3367	66022
783	0.1435	0.9319	10696.3778	69455.2033	74530
784	0.1518	0.9398	10005.0199	61931.8148	65899
785	0.1538	0.9394	10117.9411	61790.0300	65778
786	0.1434	0.9323	10646.8303	69216.0252	74245
787	0.1529	0.9396	10062.6838	61848.2426	65827
788	0.1514	0.9397	9956.8986	61800.3757	65769
789	0.1420	0.9317	10554.6967	69254.7063	74333
790	0.1520	0.9388	9999.6827	61768.4804	65795
791	0.1525	0.9395	10054.4368	61938.1513	65926
792	0.1424	0.9308	10553.4845	68972.0993	74102
793	0.1520	0.9398	9982.9868	61717.5256	65673
794	0.1514	0.9395	10005.5687	62072.3498	66071
795	0.1424	0.9329	10548.8913	69107.0669	74079
796	0.1519	0.9385	10006.9740	61831.5362	65884
797	0.1516	0.9404	9958.9409	61779.8205	65694
798	0.1437	0.9334	10575.0399	68711.3608	73612
799	0.1529	0.9400	9989.5928	61432.6830	65352
800	0.1513	0.9380	9951.2079	61713.7937	65793
801	0.1443	0.9328	10717.5863	69261.5189	74250
802	0.1537	0.9392	10063.8629	61510.7167	65494
803	0.1531	0.9396	10056.7066	61726.0355	65695
804	0.1424	0.9322	10496.5437	68706.5267	73701
805	0.1508	0.9390	9879.9247	61523.9118	65524
806	0.1514	0.9400	10004.5831	62123.7779	66088
807	0.1424	0.9334	10509.5444	68901.3315	73819
808	0.1519	0.9395	9871.6146	61064.3441	64996
809	0.1523	0.9396	10018.9575	61811.6208	65784
810	0.1424	0.9321	10501.8344	68738.7761	73750
811	0.1516	0.9400	9947.2548	61675.0783	65609
812	0.1497	0.9388	9789.1045	61407.7230	65412
813	0.1435	0.9324	10590.7267	68824.1301	73816
814	0.1511	0.9382	9855.2257	61209.8269	65243
815	0.1520	0.9395	9980.6162	61687.5246	65663
816	0.1417	0.9310	10370.1964	68140.0172	73189
817	0.1508	0.9379	9885.0740	61493.6833	65566
818	0.1540	0.9388	10130.8310	61763.2619	65791
819	0.1431	0.9330	10476.4661	68310.5914	73214
820	0.1526	0.9388	9948.2309	61214.1868	65202
821	0.1513	0.9384	9880.4620	61282.8840	65306
822	0.1446	0.9317	10551.2854	67975.6761	72962
823	0.1519	0.9400	9988.0058	61796.4969	65743
824	0.1535	0.9386	10078.0599	61635.4703	65668
825	0.1436	0.9322	10541.0961	68439.0128	73413
826	0.1528	0.9381	10022.2063	61549.9145	65609
827	0.1544	0.9402	10144.6255	61786.3843	65719
828	0.1433	0.9327	10535.5896	68577.9845	73530
829	0.1512	0.9397	9890.3567	61480.3188	65428
830	0.1519	0.9396	9952.2477	61565.8322	65526
831	0.1458	0.9333	10720.2331	68615.1759	73517
832	0.1525	0.9395	9992.4132	61552.2570	65517
833	0.1497	0.9389	9849.0864	61756.3775	65778
834	0.1433	0.9321	10493.9574	68242.1716	73213
835	0.1505	0.9389	9814.3692	61227.3165	65210
836	0.1521	0.9403	9951.4515	61525.7518	65430
837	0.1448	0.9323	10609.9279	68299.7446	73256
838	0.1524	0.9397	9945.9357	61342.0145	65279
839	0.1480	0.9392	9705.3547	61587.1690	65576
840	0.1431	0.9321	10442.1726	68031.4273	72989
841	0.1510	0.9396	9887.6827	61515.9739	65469
842	0.1520	0.9403	9869.4187	61060.9438	64940
843	0.1433	0.9326	10452.0609	68036.4422	72953
844	0.1536	0.9380	10078.7601	61544.8866	65611
845	0.1510	0.9393	9884.2405	61484.7079	65457
846	0.1422	0.9324	10402.3862	68229.3020	73175
847	0.1517	0.9393	9889.7321	61234.6819	65191
848	0.1513	0.9400	9828.7088	61066.9604	64967
849	0.1445	0.9327	10609.9911	68476.1533	73416
850	0.1500	0.9396	9731.2874	60941.5030	64858
851	0.1509	0.9380	9888.6349	61486.6308	65552
852	0.1437	0.9331	10424.4279	67674.5254	72528
853	0.1522	0.9387	9939.9639	61322.8259	65325
854	0.1511	0.9385	9852.1306	61181.8649	65191
855	0.1445	0.9327	10542.7400	68030.5202	72936
856	0.1521	0.9388	9873.7132	60924.8577	64897
857	0.1496	0.9382	9798.4682	61465.7867	65515
858	0.1420	0.9329	10383.7249	68205.7383	73114
859	0.1513	0.9392	9823.8170	60985.3897	64931
860	0.1508	0.9400	9873.3114	61545.0007	65476
861	0.1429	0.9329	10385.4616	67784.9903	72660
862	0.1512	0.9397	9845.4236	61194.7004	65119
863	0.1502	0.9389	9860.0111	61643.4355	65658
864	0.1442	0.9330	10468.4577	67751.4285	72615
865	0.1512	0.9393	9820.5272	61001.6169	64942
866	0.1512	0.9399	9823.2388	61068.2029	64975
867	0.1434	0.9316	10417.6935	67668.3805	72638
868	0.1505	0.9380	9814.7722	61179.4249	65223
869	0.1508	0.9393	9861.2057	61436.5249	65407
870	0.1429	0.9326	10307.4195	67291.5210	72153
871	0.1522	0.9397	9849.0019	60821.4758	64721
872	0.1499	0.9399	9725.8388	60985.0443	64886
873	0.1445	0.9324	10476.1585	67584.1370	72484
874	0.1498	0.9391	9768.9186	61248.9416	65224
875	0.1490	0.9387	9706.7709	61165.8066	65157
876	0.1441	0.9326	10441.5425	67586.8119	72470
877	0.1510	0.9392	9825.0209	61109.6267	65066
878	0.1495	0.9399	9782.8183	61523.2668	65454
879	0.1439	0.9331	10390.0158	67355.1171	72184
880	0.1499	0.9383	9754.2357	61049.1750	65065
881	0.1505	0.9397	9765.4278	60964.8103	64878
882	0.1426	0.9328	10294.9619	67356.7271	72213
883	0.1499	0.9381	9641.4178	60345.9302	64330
884	0.1512	0.9383	9781.1069	60680.8718	64673
885	0.1435	0.9327	10392.4781	67533.9099	72404
886	0.1512	0.9391	9778.4158	60755.2469	64693
887	0.1493	0.9392	9690.7720	60953.6695	64900
888	0.1423	0.9312	10246.0323	67071.5286	72028
889	0.1511	0.9382	9770.4374	60668.7152	64664
890	0.1500	0.9384	9768.7069	61100.9162	65115
891	0.1421	0.9328	10209.3472	66995.1157	71825
892	0.1509	0.9380	9808.4435	60984.3070	65017
893	0.1509	0.9378	9863.1472	61313.3020	65379
894	0.1434	0.9324	10394.6526	67612.5031	72512
895	0.1509	0.9384	9751.2829	60624.4842	64605
896	0.1501	0.9383	9713.4225	60699.6875	64694
897	0.1437	0.9318	10331.5380	66972.0829	71873
898	0.1504	0.9389	9720.5103	60672.1177	64621
899	0.1516	0.9386	9886.3613	61197.3976	65204
900	0.1415	0.9316	10212.9218	67239.4982	72175
901	0.1530	0.9397	9883.2916	60680.1034	64577
902	0.1515	0.9393	9796.9617	60738.7171	64663
903	0.1407	0.9330	10138.0293	67246.6430	72077
904	0.1515	0.9390	9733.0873	60317.6759	64235
905	0.1490	0.9381	9622.3510	60591.7860	64587
906	0.1420	0.9328	10180.0198	66891.1926	71711
907	0.1521	0.9393	9833.4593	60716.3658	64638
908	0.1503	0.9381	9829.6942	61356.1384	65407
909	0.1421	0.9332	10183.9228	66897.9200	71684
910	0.1517	0.9392	9815.3553	60776.4377	64711
911	0.1478	0.9388	9557.4921	60701.3158	64655
912	0.1416	0.9332	10194.9168	67195.4638	72002
913	0.1514	0.9406	9775.1346	60722.5644	64554
914	0.1510	0.9389	9819.4371	61044.9994	65017
915	0.1450	0.9330	10356.9046	66660.4525	71444
916	0.1487	0.9391	9597.6835	60602.4789	64535
917	0.1513	0.9389	9844.5207	61082.4731	65059
918	0.1423	0.9320	10200.7339	66828.0610	71705
919	0.1512	0.9394	9765.7817	60664.2717	64580
920	0.1509	0.9397	9779.2278	60882.8173	64788
921	0.1460	0.9328	10464.3494	66851.7653	71671
922	0.1495	0.9383	9693.9805	60839.6582	64841
923	0.1512	0.9409	9738.5682	60594.9671	64400
924	0.1443	0.9315	10408.2168	67178.5877	72121
925	0.1502	0.9389	9725.6956	60781.4967	64735
926	0.1498	0.9384	9702.0840	60757.9112	64747
927	0.1438	0.9327	10286.2051	66699.5794	71509
928	0.1514	0.9384	9784.7878	60650.7416	64631
929	0.1509	0.9398	9728.5886	60575.7566	64457
930	0.1436	0.9334	10254.6367	66676.6780	71434
931	0.1512	0.9388	9749.0363	60514.9369	64461
932	0.1494	0.9398	9681.0105	60887.1803	64790
933	0.1453	0.9344	10378.1578	66738.0508	71421
934	0.1507	0.9379	9754.7420	60711.5301	64730
935	0.1506	0.9399	9704.8272	60566.3174	64440
936	0.1436	0.9321	10187.3605	66129.8993	70947
937	0.1494	0.9385	9545.2115	59945.3904	63875
938	0.1514	0.9391	9814.4529	60867.3917	64817
939	0.1423	0.9330	10149.1153	66554.6767	71335
940	0.1506	0.9396	9717.5154	60633.2672	64533
941	0.1493	0.9377	9712.4263	61004.8136	65059
942	0.1438	0.9337	10244.5102	66515.1758	71240
943	0.1522	0.9392	9829.4563	60658.6080	64587
944	0.1499	0.9388	9677.1689	60614.8352	64563
945	0.1445	0.9318	10239.4869	66016.9353	70849
946	0.1534	0.9383	9876.0524	60395.9807	64366
947	0.1522	0.9378	9815.8649	60501.6837	64514
948	0.1433	0.9333	10167.5554	66210.3422	70942
949	0.1517	0.9392	9727.8902	60238.5175	64139
950	0.1493	0.9391	9606.8658	60412.8178	64330
951	0.1433	0.9329	10151.9042	66092.2589	70843
952	0.1495	0.9391	9621.2969	60442.3034	64364
953	0.1507	0.9396	9690.4269	60432.9677	64317
954	0.1445	0.9335	10286.5030	66472.9423	71209
955	0.1510	0.9391	9669.1927	60129.4916	64031
956	0.1493	0.9385	9648.0957	60644.7693	64620
957	0.1427	0.9332	10167.2947	66503.1468	71267
958	0.1526	0.9390	9861.5221	60677.3335	64621
959	0.1507	0.9386	9719.2157	60534.3845	64492
960	0.1411	0.9337	9994.5409	66122.6155	70821
961	0.1504	0.9390	9673.0048	60389.8673	64313
962	0.1496	0.9394	9606.5078	60332.0771	64222
963	0.1418	0.9340	10015.6012	65956.7121	70617
964	0.1516	0.9384	9702.9897	60065.2387	64005
965	0.1517	0.9387	9767.1363	60424.7155	64372
966	0.1430	0.9332	10080.8524	65775.7670	70483
967	0.1494	0.9376	9614.0533	60343.3618	64362
968	0.1502	0.9392	9675.8776	60505.2901	64420
969	0.1446	0.9327	10280.4698	66321.1960	71103
970	0.1499	0.9385	9667.0592	60538.5486	64507
971	0.1506	0.9402	9689.3135	60479.3628	64329
972	0.1439	0.9334	10216.8177	66270.6405	70996
973	0.1497	0.9386	9612.1965	60256.9037	64197
974	0.1508	0.9383	9695.9501	60337.7899	64305
975	0.1444	0.9323	10179.9199	65721.9232	70498
976	0.1501	0.9396	9651.7430	60434.6120	64318
977	0.1521	0.9399	9805.1323	60575.1563	64449
978	0.1433	0.9341	10155.5806	66192.6977	70866
979	0.1513	0.9393	9770.9538	60639.9452	64559
980	0.1514	0.9396	9782.1690	60723.6543	64627
981	0.1442	0.9332	10180.0192	65861.8926	70574
982	0.1519	0.9389	9831.2683	60760.8107	64712
983	0.1503	0.9392	9703.9417	60630.4418	64557
984	0.1426	0.9337	10027.0580	65648.7588	70310
985	0.1509	0.9389	9652.3713	60052.9035	63963
986	0.1509	0.9384	9728.0033	60500.3638	64471
987	0.1446	0.9330	10203.9814	65826.6955	70553
988	0.1513	0.9397	9662.2491	60010.9559	63864
989	0.1502	0.9400	9640.4637	60343.2632	64192
990	0.1421	0.9339	10041.3256	65974.4478	70641
991	0.1506	0.9388	9616.2901	59963.4658	63873
992	0.1509	0.9392	9742.9259	60641.7841	64568
993	0.1435	0.9334	10074.5126	65531.0752	70208
994	0.1524	0.9393	9793.2597	60340.5343	64242
995	0.1506	0.9382	9689.7041	60378.6455	64359
996	0.1442	0.9325	10170.9759	65752.9683	70514
997	0.1518	0.9398	9764.9057	60443.8609	64319
998	0.1499	0.9386	9609.5763	60173.0039	64106
999	0.1427	0.9332	10097.1341	66038.0798	70768
1000	0.1533	0.9394	9789.0386	59965.2855	63836
1001	0.1489	0.9380	9604.6383	60488.0257	64485
1002	0.1436	0.9335	10079.6528	65526.5600	70191
1003	0.1505	0.9396	9666.9562	60348.4745	64226
1004	0.1497	0.9383	9526.3246	59696.5955	63619
1005	0.1434	0.9324	10155.0315	66028.1796	70817
1006	0.1512	0.9397	9723.5713	60429.2829	64308
1007	0.1514	0.9382	9729.3989	60277.1201	64248
1008	0.1445	0.9326	10188.5524	65772.0773	70529
1009	0.1523	0.9380	9753.6403	60072.7687	64042
1010	0.1491	0.9392	9508.0116	59903.0208	63781
1011	0.1446	0.9326	10114.5223	65251.5044	69968
1012	0.1507	0.9396	9658.8735	60210.9334	64082
1013	0.1506	0.9387	9677.4155	60331.6332	64272
1014	0.1439	0.9314	10181.9193	65902.5603	70758
1015	0.1494	0.9376	9552.7914	59961.6730	63950
1016	0.1490	0.9385	9536.0278	60069.6752	64006
1017	0.1434	0.9329	10142.6424	65995.5192	70743
1018	0.1495	0.9374	9592.8400	60150.2111	64165
1019	0.1493	0.9387	9501.2679	59736.7308	63636
1020	0.1442	0.9339	10132.4432	65622.6429	70267
1021	0.1516	0.9397	9672.7020	59941.6414	63788
1022	0.1520	0.9395	9718.5970	60055.1475	63921
1023	0.1450	0.9328	10144.7050	65246.2503	69947
1024	0.1509	0.9381	9651.1118	60007.5591	63967
1025	0.1507	0.9370	9652.6322	60028.9616	64066
1026	0.1442	0.9334	10073.1916	65221.6058	69872
1027	0.1507	0.9390	9652.1612	60158.6320	64065
1028	0.1493	0.9369	9550.1682	59913.9547	63949
1029	0.1460	0.9322	10212.2154	65222.1264	69967
1030	0.1488	0.9393	9513.1170	60063.2180	63943
1031	0.1499	0.9383	9554.5865	59806.0974	63739
1032	0.1449	0.9332	10094.0682	65010.5708	69662
1033	0.1503	0.9380	9593.2722	59888.3486	63847
1034	0.1495	0.9392	9511.6351	59762.4428	63629
1035	0.1433	0.9348	9993.8668	65183.0280	69728
1036	0.1501	0.9400	9587.3535	60046.9818	63879
1037	0.1530	0.9396	9750.3598	59896.3671	63744
1038	0.1434	0.9333	9984.9989	64985.2885	69632
1039	0.1505	0.9388	9636.2929	60112.4667	64030
1040	0.1497	0.9382	9566.4544	59949.9832	63898
1041	0.1431	0.9322	9930.4915	64706.1523	69409
1042	0.1494	0.9393	9519.6182	59841.6513	63711
1043	0.1488	0.9378	9498.6605	59885.2045	63854
1044	0.1419	0.9340	9855.9652	64876.9284	69460
1045	0.1495	0.9393	9556.3360	60033.3531	63914
1046	0.1496	0.9393	9511.4957	59705.9387	63567
1047	0.1445	0.9330	10010.3169	64621.0295	69258
1048	0.1515	0.9389	9646.7930	59798.7153	63693
1049	0.1510	0.9388	9635.0418	59900.7813	63805
1050	0.1436	0.9337	9972.3949	64855.6818	69458
1051	0.1498	0.9378	9545.7440	59743.5355	63703
1052	0.1509	0.9378	9612.7537	59753.4149	63714
1053	0.1429	0.9322	9893.2198	64556.1563	69250
1054	0.1480	0.9388	9406.5079	59687.9196	63577
1055	0.1494	0.9389	9529.9242	59893.5949	63794
1056	0.1432	0.9328	9896.9782	64479.4581	69128
1057	0.1505	0.9384	9608.6832	59908.8498	63843
1058	0.1484	0.9394	9455.2334	59842.9035	63703
1059	0.1441	0.9338	9985.4347	64699.4720	69288
1060	0.1513	0.9386	9712.4925	60234.6448	64173
1061	0.1494	0.9365	9510.3480	59629.0548	63670
1062	0.1447	0.9341	10027.4551	64714.2076	69277
1063	0.1522	0.9391	9698.5628	59832.8390	63711
1064	0.1513	0.9393	9614.9403	59711.5281	63569
1065	0.1438	0.9338	9985.0056	64842.7649	69440
1066	0.1509	0.9392	9596.3505	59707.5703	63575
1067	0.1509	0.9390	9583.9091	59650.3299	63526
1068	0.1436	0.9343	10004.2700	65083.0277	69662
1069	0.1502	0.9374	9575.6845	59752.6669	63741
1070	0.1488	0.9389	9486.8993	59857.4698	63753
1071	0.1433	0.9341	9913.8030	64637.2797	69199
1072	0.1492	0.9393	9489.5182	59724.2192	63584
1073	0.1498	0.9383	9550.4029	59817.4398	63754
1074	0.1456	0.9330	10120.0158	64871.1204	69526
1075	0.1513	0.9384	9633.6555	59760.4011	63681
1076	0.1518	0.9384	9676.9185	59817.1698	63743
1077	0.1452	0.9341	10019.7395	64472.3679	69023
1078	0.1500	0.9387	9618.8982	60177.0548	64106
1079	0.1509	0.9389	9541.9628	59361.1343	63223
1080	0.1462	0.9341	10067.9859	64331.0534	68867
1081	0.1495	0.9396	9482.2510	59581.4768	63410
1082	0.1483	0.9380	9345.8084	59091.8523	62999
1083	0.1442	0.9331	9959.9262	64430.3393	69051
1084	0.1510	0.9388	9536.4286	59271.7573	63136
1085	0.1512	0.9381	9576.4776	59413.7949	63332
1086	0.1443	0.9348	9956.3195	64511.0503	69011
1087	0.1517	0.9386	9642.7446	59674.8892	63579
1088	0.1497	0.9386	9436.5556	59179.2398	63051
1089	0.1450	0.9336	10042.8124	64663.2690	69261
1090	0.1504	0.9382	9559.8401	59618.9372	63543
1091	0.1488	0.9391	9428.0210	59513.9273	63376
1092	0.1432	0.9341	9845.0458	64210.7786	68741
1093	0.1491	0.9392	9367.9611	59028.2589	62847
1094	0.1504	0.9393	9523.4544	59480.8752	63324
1095	0.1432	0.9346	9854.0449	64304.4225	68801
1096	0.1481	0.9387	9324.7856	59091.6737	62949
1097	0.1496	0.9385	9485.4552	59527.3213	63426
1098	0.1448	0.9341	9963.7004	64256.5935	68789
1099	0.1505	0.9391	9538.7117	59540.1635	63399
1100	0.1502	0.9382	9521.1325	59459.0434	63375
1101	0.1441	0.9353	9890.2915	64193.0813	68631
1102	0.1503	0.9392	9496.4529	59352.5388	63198
1103	0.1505	0.9399	9504.1616	59350.4866	63148
1104	0.1469	0.9327	10056.9210	63842.5004	68450
1105	0.1483	0.9391	9422.5154	59660.5623	63528
1106	0.1513	0.9392	9597.2118	59589.2902	63444
1107	0.1422	0.9330	9747.3920	63936.5521	68531
1108	0.1484	0.9377	9366.6984	59186.5775	63118
1109	0.1495	0.9373	9482.9756	59474.0721	63451
1110	0.1442	0.9327	9815.9471	63485.8591	68067
1111	0.1491	0.9382	9437.0917	59369.8664	63282
1112	0.1500	0.9387	9461.1347	59197.8685	63066
1113	0.1437	0.9337	9799.0426	63687.3624	68208
1114	0.1482	0.9373	9350.2816	59143.1152	63097
1115	0.1483	0.9379	9353.6660	59146.7578	63060
1116	0.1429	0.9350	9782.7197	64012.2881	68461
1117	0.1491	0.9392	9433.3422	59420.2284	63268
1118	0.1480	0.9379	9370.2961	59381.0449	63313
1119	0.1452	0.9339	9962.0592	64066.8825	68605
1120	0.1506	0.9390	9520.4129	59378.8059	63235
1121	0.1501	0.9378	9489.5479	59288.2059	63222
1122	0.1438	0.9334	9838.3051	63879.9584	68436
1123	0.1515	0.9377	9647.9315	59725.9093	63692
1124	0.1530	0.9370	9694.7802	59380.6849	63375
1125	0.1429	0.9340	9805.3160	64085.8613	68615
1126	0.1478	0.9388	9348.4093	59364.0712	63237
1127	0.1502	0.9377	9531.3503	59488.5580	63438
1128	0.1432	0.9339	9735.8487	63475.0982	67965
1129	0.1499	0.9377	9481.4449	59327.1102	63267
1130	0.1502	0.9377	9484.5779	59212.5341	63148
1131	0.1427	0.9331	9816.3801	64204.5288	68811
1132	0.1491	0.9381	9392.3437	59077.0622	62977
1133	0.1505	0.9395	9525.2951	59453.1184	63280
1134	0.1432	0.9340	9739.3134	63528.9713	68021
1135	0.1499	0.9389	9490.8273	59428.9873	63295
1136	0.1496	0.9386	9449.0735	59300.0673	63182
1137	0.1432	0.9340	9767.5164	63715.5106	68220
1138	0.1496	0.9395	9456.3119	59378.1073	63200
1139	0.1470	0.9383	9302.2013	59356.4059	63260
1140	0.1441	0.9335	9798.8238	63464.6717	67989
1141	0.1479	0.9390	9338.3691	59268.7677	63121
1142	0.1482	0.9392	9329.6555	59136.3292	62966
1143	0.1437	0.9342	9799.8589	63733.0170	68219
1144	0.1500	0.9389	9467.1756	59249.1753	63104
1145	0.1503	0.9381	9419.5304	58775.9591	62656
1146	0.1427	0.9335	9716.2903	63575.1222	68101
1147	0.1495	0.9393	9363.1901	58830.7394	62634
1148	0.1480	0.9389	9358.7691	59363.8476	63227
1149	0.1430	0.9317	9691.7752	63163.2048	67792
1150	0.1504	0.9384	9461.8788	59023.9730	62897
1151	0.1488	0.9392	9342.5193	58958.7236	62773
1152	0.1441	0.9349	9813.8729	63656.5937	68086
1153	0.1477	0.9387	9358.9652	59487.6716	63371
1154	0.1499	0.9394	9504.8351	59545.3241	63388
1155	0.1422	0.9350	9678.9950	63651.7071	68079
1156	0.1505	0.9391	9465.3131	59042.0755	62872
1157	0.1499	0.9382	9386.9229	58743.2679	62616
1158	0.1444	0.9341	9826.8184	63576.0537	68058
1159	0.1516	0.9399	9515.5501	58987.8036	62757
1160	0.1489	0.9391	9392.6719	59241.7491	63086
1161	0.1442	0.9335	9762.2323	63214.6067	67715
1162	0.1512	0.9394	9525.2103	59196.1993	63017
1163	0.1504	0.9388	9425.2766	58844.5635	62682
1164	0.1443	0.9335	9813.4296	63480.4028	68006
1165	0.1523	0.9386	9560.0325	58909.2568	62764
1166	0.1507	0.9380	9460.1295	58885.4325	62775
1167	0.1438	0.9359	9705.4827	63160.2591	67488
1168	0.1497	0.9387	9342.1599	58583.5594	62406
1169	0.1499	0.9385	9462.6633	59261.0469	63143
1170	0.1449	0.9355	9807.2895	63314.8476	67683
1171	0.1505	0.9389	9428.0788	58825.0857	62653
1172	0.1504	0.9370	9412.8527	58626.1800	62570
1173	0.1438	0.9337	9708.0770	63014.5852	67489
1174	0.1490	0.9399	9322.6365	58805.7016	62568
1175	0.1483	0.9386	9336.6613	59097.2811	62960
1176	0.1465	0.9347	9874.0917	62996.0181	67397
1177	0.1500	0.9383	9368.9912	58606.7267	62458
1178	0.1505	0.9386	9428.0016	58778.2225	62625
1179	0.1434	0.9344	9724.6793	63382.4581	67834
1180	0.1502	0.9388	9423.3206	58912.4075	62752
1181	0.1493	0.9390	9321.8968	58630.0992	62442
1182	0.1443	0.9331	9763.0415	63147.2106	67678
1183	0.1478	0.9372	9277.5331	58810.9871	62751
1184	0.1499	0.9378	9374.0188	58653.1217	62544
1185	0.1437	0.9339	9721.0557	63194.1443	67668
1186	0.1490	0.9389	9333.1508	58824.5188	62650
1187	0.1488	0.9379	9263.7373	58393.1847	62261
1188	0.1436	0.9331	9690.2360	62967.2521	67480
1189	0.1506	0.9387	9395.0430	58559.4731	62386
1190	0.1486	0.9395	9280.5601	58672.6293	62449
1191	0.1459	0.9341	9830.5927	62943.6915	67383
1192	0.1506	0.9383	9384.3361	58448.8986	62295
1193	0.1492	0.9391	9338.4904	58760.3371	62572
1194	0.1441	0.9341	9727.4355	63036.9803	67483
1195	0.1504	0.9369	9448.1507	58852.7916	62816
1196	0.1489	0.9396	9266.7718	58481.6857	62240
1197	0.1435	0.9352	9693.0762	63172.3171	67550
1198	0.1516	0.9381	9497.1363	58777.4620	62654
1199	0.1487	0.9377	9281.1004	58530.5529	62421
1200	0.1452	0.9345	9770.7738	62891.2838	67299
1201	0.1496	0.9377	9390.8983	58846.9917	62758
1202	0.1490	0.9395	9296.8427	58630.6663	62408
1203	0.1441	0.9336	9648.6641	62529.7557	66975
1204	0.1494	0.9399	9283.3599	58409.8543	62146
1205	0.1496	0.9392	9285.0850	58289.3125	62066
1206	0.1424	0.9352	9571.7490	62850.4415	67208
1207	0.1498	0.9383	9330.1975	58432.2252	62273
1208	0.1490	0.9387	9295.3957	58572.4282	62398
1209	0.1436	0.9345	9620.8423	62600.1619	66991
1210	0.1493	0.9384	9256.3456	58177.2546	61999
1211	0.1496	0.9379	9351.4054	58622.7552	62501
1212	0.1434	0.9344	9566.8509	62349.2168	66723
1213	0.1504	0.9382	9366.4945	58428.7962	62279
1214	0.1504	0.9393	9352.9678	58408.0383	62182
1215	0.1438	0.9336	9678.8763	62825.0986	67294
1216	0.1493	0.9391	9273.7759	58332.6431	62116
1217	0.1486	0.9385	9237.1003	58324.4345	62147
1218	0.1444	0.9345	9663.6437	62530.4828	66912
1219	0.1498	0.9395	9329.3311	58518.3311	62288
1220	0.1496	0.9385	9286.5944	58237.7786	62056
1221	0.1450	0.9348	9754.8248	62884.4438	67273
1222	0.1505	0.9387	9343.7922	58268.9996	62072
1223	0.1492	0.9394	9294.3968	58506.0371	62280
1224	0.1453	0.9337	9692.2105	62283.5080	66709
1225	0.1497	0.9398	9351.0814	58712.3682	62470
1226	0.1488	0.9389	9305.2296	58722.7924	62546
1227	0.1435	0.9341	9653.7892	62861.4614	67297
1228	0.1499	0.9391	9325.3824	58438.5419	62231
1229	0.1480	0.9397	9180.9054	58296.2543	62034
1230	0.1450	0.9343	9699.6641	62519.2731	66917
1231	0.1488	0.9390	9180.4206	57947.0624	61711
1232	0.1504	0.9384	9350.0321	58341.1699	62170
1233	0.1444	0.9353	9690.0647	62764.8582	67110
1234	0.1490	0.9376	9250.7220	58198.9938	62069
1235	0.1493	0.9404	9337.7148	58807.8099	62536
1236	0.1452	0.9341	9735.7186	62634.4116	67053
1237	0.1507	0.9377	9314.2218	57968.9138	61819
1238	0.1496	0.9391	9294.7072	58343.3906	62129
1239	0.1448	0.9344	9616.2298	62054.4211	66408
1240	0.1476	0.9381	9136.4928	58078.2480	61913
1241	0.1482	0.9394	9244.4979	58593.9433	62371
1242	0.1421	0.9343	9513.5627	62527.8566	66927
1243	0.1499	0.9383	9375.1725	58682.8984	62545
1244	0.1479	0.9385	9157.3467	58111.0133	61920
1245	0.1423	0.9349	9465.9074	62195.8078	66524
1246	0.1528	0.9383	9489.3180	58256.0610	62088
1247	0.1492	0.9374	9240.2028	58069.9191	61946
1248	0.1441	0.9341	9578.7143	62115.6426	66495
1249	0.1496	0.9381	9253.5260	58036.1905	61864
1250	0.1467	0.9383	9091.3897	58132.6496	61955
1251	0.1441	0.9346	9570.3089	62050.5791	66393
1252	0.1507	0.9395	9381.1373	58464.3817	62232
1253	0.1495	0.9391	9237.6928	58041.7521	61809
1254	0.1462	0.9341	9756.6146	62354.6683	66754
1255	0.1505	0.9373	9331.0907	58106.5204	61992
1256	0.1503	0.9387	9353.9415	58410.8013	62226
1257	0.1451	0.9345	9709.2263	62516.0306	66901
1258	0.1499	0.9382	9316.4360	58291.9285	62133
1259	0.1503	0.9390	9307.7571	58161.3382	61940
1260	0.1446	0.9335	9600.3134	61976.5451	66390
1261	0.1490	0.9386	9253.1979	58277.3279	62087
1262	0.1489	0.9380	9228.5267	58125.6113	61968
1263	0.1455	0.9357	9634.4464	61947.6064	66203
1264	0.1508	0.9375	9315.1285	57895.0025	61754
1265	0.1504	0.9400	9336.4462	58370.0654	62096
1266	0.1449	0.9344	9622.2419	62050.3448	66407
1267	0.1514	0.9385	9349.6821	57952.8940	61752
1268	0.1500	0.9390	9286.3805	58128.6881	61903
1269	0.1444	0.9332	9583.2058	61908.7668	66343
1270	0.1503	0.9390	9301.2160	58104.4048	61876
1271	0.1493	0.9392	9241.1422	58131.2514	61894
1272	0.1452	0.9349	9675.7662	62319.6391	66656
1273	0.1500	0.9399	9331.8836	58484.9286	62227
1274	0.1489	0.9393	9200.9748	58040.7956	61794
1275	0.1456	0.9346	9637.0442	61864.7763	66195
1276	0.1501	0.9392	9300.5377	58200.2928	61968
1277	0.1481	0.9380	9156.4039	58002.2131	61838
1278	0.1415	0.9353	9410.0113	62207.8934	66510
1279	0.1481	0.9386	9099.5667	57690.3119	61461
1280	0.1508	0.9387	9277.6344	57765.0476	61535
1281	0.1437	0.9348	9512.5683	61861.8038	66175
1282	0.1487	0.9384	9177.6886	57930.3394	61734
1283	0.1493	0.9398	9180.1863	57770.0883	61469
1284	0.1433	0.9354	9416.5597	61455.7517	65703
1285	0.1503	0.9384	9215.9190	57522.0979	61300
1286	0.1488	0.9383	9172.3059	57834.7016	61641
1287	0.1442	0.9360	9554.6399	62026.0455	66265
1288	0.1483	0.9391	9132.5293	57814.7462	61565
1289	0.1478	0.9381	9129.0453	57926.4266	61749
1290	0.1425	0.9339	9465.6253	62043.6081	66433
1291	0.1507	0.9388	9318.9950	58049.7421	61831
1292	0.1500	0.9391	9228.1562	57793.6351	61540
1293	0.1423	0.9342	9462.5454	62129.0233	66507
1294	0.1497	0.9395	9237.0202	57982.6388	61714
1295	0.1487	0.9394	9151.0688	57816.3775	61546
1296	0.1420	0.9353	9375.4989	61772.5227	66047
1297	0.1482	0.9392	9109.7964	57740.5889	61478
1298	0.1487	0.9381	9190.2153	57976.9611	61801
1299	0.1451	0.9347	9632.5064	62058.4493	66393
1300	0.1473	0.9363	9023.5417	57376.8137	61279
1301	0.1463	0.9390	9028.1445	57950.9379	61716
1302	0.1450	0.9339	9536.0791	61404.7928	65749
1303	0.1496	0.9380	9228.0610	57880.1834	61703
1304	0.1491	0.9384	9218.8978	58033.0952	61842
1305	0.1420	0.9336	9377.1885	61647.2463	66029
1306	0.1497	0.9382	9205.2087	57689.0655	61486
1307	0.1493	0.9370	9237.2718	57987.6079	61887
1308	0.1420	0.9343	9381.0953	61745.9567	66087
1309	0.1490	0.9370	9171.7907	57692.3593	61572
1310	0.1489	0.9371	9144.7609	57537.5087	61397
1311	0.1451	0.9346	9528.1208	61362.7983	65654
1312	0.1499	0.9396	9225.4150	57810.3088	61528
1313	0.1482	0.9370	9112.9545	57604.7836	61479
1314	0.1447	0.9338	9585.6996	61844.5195	66227
1315	0.1485	0.9397	9164.3125	57997.9852	61718
1316	0.1491	0.9384	9141.5443	57519.8756	61296
1317	0.1441	0.9353	9479.5676	61546.7840	65805
1318	0.1514	0.9385	9349.6390	57971.3947	61772
1319	0.1488	0.9366	9066.5187	57066.0762	60929
1320	0.1434	0.9362	9488.8892	61969.6382	66193
1321	0.1509	0.9388	9296.0400	57817.2682	61584
1322	0.1491	0.9397	9197.6229	57971.2113	61690
1323	0.1433	0.9346	9400.6376	61327.6687	65616
1324	0.1489	0.9392	9071.0521	57216.0125	60920
1325	0.1481	0.9382	9127.3636	57805.1463	61614
1326	0.1438	0.9349	9472.6331	61590.8819	65881
1327	0.1502	0.9383	9181.9181	57373.3130	61148
1328	0.1481	0.9389	9095.7568	57649.3721	61404
1329	0.1426	0.9357	9351.8569	61358.4175	65578
1330	0.1497	0.9384	9162.7454	57417.2327	61187
1331	0.1487	0.9370	9047.4570	57011.1192	60844
1332	0.1432	0.9349	9366.0258	61166.7690	65428
1333	0.1481	0.9384	9072.3488	57500.6699	61272
1334	0.1473	0.9389	9021.3421	57494.0814	61237
1335	0.1441	0.9358	9421.8405	61189.3165	65390
1336	0.1513	0.9381	9237.1491	57290.8559	61072
1337	0.1504	0.9396	9240.0344	57736.9994	61447
1338	0.1447	0.9347	9501.3321	61389.5978	65676
1339	0.1501	0.9382	9192.3393	57452.3439	61237
1340	0.1492	0.9390	9166.5659	57699.2742	61450
1341	0.1451	0.9361	9506.7535	61336.1226	65524
1342	0.1494	0.9380	9150.7128	57446.5223	61241
1343	0.1482	0.9375	9092.0413	57521.1398	61354
1344	0.1457	0.9354	9570.1881	61449.0427	65691
1345	0.1486	0.9376	9088.6119	57338.0104	61151
1346	0.1493	0.9384	9174.9164	57685.7829	61470
1347	0.1439	0.9357	9448.6342	61428.6054	65652
1348	0.1479	0.9384	9098.5290	57718.0247	61508
1349	0.1491	0.9381	9198.7937	57871.5857	61689
1350	0.1424	0.9356	9312.5127	61184.1962	65396
1351	0.1505	0.9384	9206.9952	57408.4102	61179
1352	0.1471	0.9395	8993.8021	57424.3256	61125
1353	0.1430	0.9341	9352.3777	61078.3046	65384
1354	0.1488	0.9396	9133.3706	57683.7440	61394
1355	0.1481	0.9385	9087.6017	57591.8703	61368
1356	0.1454	0.9353	9558.2527	61481.9257	65735
1357	0.1478	0.9402	9061.4794	57660.5801	61327
1358	0.1484	0.9378	9127.0725	57661.6436	61486
1359	0.1443	0.9346	9438.3153	61131.2240	65410
1360	0.1513	0.9395	9243.6150	57403.9013	61099
1361	0.1487	0.9382	9121.5280	57565.0721	61354
1362	0.1442	0.9331	9448.4868	61148.3441	65533
1363	0.1494	0.9376	9098.4561	57111.0598	60911
1364	0.1473	0.9393	9022.3527	57521.9289	61240
1365	0.1441	0.9352	9374.0453	60852.1000	65068
1366	0.1494	0.9385	9195.8515	57761.7913	61549
1367	0.1494	0.9387	9134.5487	57373.6296	61123
1368	0.1445	0.9334	9459.4658	61097.5702	65454
1369	0.1506	0.9375	9162.8804	57022.9059	60823
1370	0.1478	0.9378	9049.8413	57431.6130	61240
1371	0.1433	0.9350	9318.0315	60812.6366	65039
1372	0.1474	0.9379	9015.9424	57364.2662	61161
1373	0.1477	0.9390	8966.8578	57021.4326	60726
1374	0.1437	0.9355	9417.6284	61320.8502	65550
1375	0.1490	0.9388	9113.6941	57411.1206	61156
1376	0.1502	0.9382	9172.7516	57284.9674	61061
1377	0.1442	0.9361	9340.7069	60641.5392	64784
1378	0.1495	0.9384	9154.0256	57446.9252	61221
1379	0.1487	0.9362	9078.3496	57164.9794	61063
1380	0.1454	0.9346	9437.3714	60639.0396	64884
1381	0.1485	0.9377	9171.3874	57930.0591	61777
1382	0.1480	0.9395	8993.5451	57102.9492	60781
1383	0.1425	0.9334	9258.5466	60664.0701	64992
1384	0.1507	0.9384	9273.2126	57744.3294	61534
1385	0.1482	0.9383	9043.1698	57269.7467	61036
1386	0.1456	0.9349	9480.3883	60877.0998	65117
1387	0.1492	0.9388	9158.1341	57645.0671	61401
1388	0.1469	0.9386	9013.5065	57588.0076	61354
1389	0.1443	0.9339	9354.9050	60562.6021	64846
1390	0.1495	0.9382	9132.3043	57295.0545	61070
1391	0.1493	0.9378	9097.6139	57152.7882	60945
1392	0.1431	0.9334	9276.7132	60512.2769	64828
1393	0.1490	0.9386	9022.7067	56849.1172	60565
1394	0.1495	0.9395	9152.7407	57513.7025	61220
1395	0.1435	0.9324	9340.2798	60691.7149	65095
1396	0.1485	0.9388	9075.0673	57386.9000	61130
1397	0.1505	0.9387	9139.5096	56989.6405	60710
1398	0.1453	0.9343	9428.9574	60625.3837	64886
1399	0.1481	0.9382	9012.4905	57086.3904	60849
1400	0.1487	0.9389	9050.4899	57140.3321	60859
1401	0.1444	0.9365	9307.4981	60351.6760	64447
1402	0.1480	0.9391	8997.3342	57090.1418	60793
1403	0.1483	0.9379	9055.2822	57256.2388	61045
1404	0.1426	0.9338	9211.3132	60307.1519	64581
1405	0.1505	0.9369	9228.5921	57434.9696	61300
1406	0.1481	0.9384	8971.8713	56856.7373	60588
1407	0.1452	0.9351	9436.5883	60771.6419	64990
1408	0.1485	0.9396	9035.6329	57190.6251	60864
1409	0.1494	0.9385	9127.5801	57353.5106	61115
1410	0.1429	0.9346	9214.4957	60250.6468	64470
1411	0.1486	0.9380	9018.1429	56936.6475	60703
1412	0.1488	0.9393	9068.0446	57237.9753	60936
1413	0.1428	0.9335	9237.4674	60400.8885	64703
1414	0.1464	0.9384	8880.0811	56923.9362	60660
1415	0.1491	0.9384	9045.8030	56915.5291	60653
1416	0.1435	0.9341	9287.8553	60464.6219	64727
1417	0.1486	0.9380	9015.9461	56926.2798	60691
1418	0.1478	0.9392	8996.6901	57164.6551	60868
1419	0.1444	0.9357	9345.8203	60551.9736	64710
1420	0.1494	0.9385	9045.7404	56833.2947	60559
1421	0.1486	0.9388	9058.5377	57211.7431	60943
1422	0.1427	0.9350	9243.5660	60573.6035	64782
1423	0.1477	0.9385	9017.8010	57294.4652	61052
1424	0.1501	0.9398	9164.8409	57389.4989	61066
1425	0.1431	0.9351	9259.4759	60489.7109	64685
1426	0.1476	0.9368	9022.0269	57269.7019	61135
1427	0.1482	0.9387	9038.1718	57264.6169	61001
1428	0.1435	0.9356	9276.9512	60490.0641	64655
1429	0.1487	0.9390	9018.9254	56963.3131	60665
1430	0.1484	0.9385	9028.6543	57116.0985	60858
1431	0.1456	0.9346	9413.9655	60429.4837	64661
1432	0.1509	0.9386	9160.9337	56996.7484	60727
1433	0.1480	0.9380	8961.1352	56774.0464	60528
1434	0.1430	0.9343	9150.3429	59794.1024	63997
1435	0.1485	0.9377	9011.2025	56900.3621	60684
1436	0.1492	0.9389	9088.4529	57178.7390	60897
1437	0.1438	0.9357	9262.1602	60256.2620	64399
1438	0.1494	0.9387	9056.6890	56886.0055	60602
1439	0.1480	0.9383	8952.8751	56760.5123	60490
1440	0.1434	0.9346	9295.7808	60604.0965	64846
1441	0.1484	0.9384	9024.7691	57065.8865	60810
1442	0.1493	0.9377	9057.0030	56900.9356	60680
1443	0.1443	0.9343	9303.6864	60234.6680	64471
1444	0.1490	0.9379	9037.2311	56885.6789	60651
1445	0.1498	0.9389	9096.0534	57010.3271	60719
1446	0.1435	0.9343	9215.1560	60013.4120	64234
1447	0.1496	0.9385	9060.6033	56830.3176	60556
1448	0.1489	0.9387	9033.2923	56950.6575	60671
1449	0.1446	0.9347	9298.3766	60111.9374	64309
1450	0.1484	0.9391	9018.3726	57073.9360	60772
1451	0.1495	0.9373	9090.7874	56983.9482	60799
1452	0.1457	0.9344	9372.4067	60117.1412	64335
1453	0.1502	0.9376	9075.6869	56654.2310	60427
1454	0.1492	0.9389	8990.1545	56571.0167	60250
1455	0.1445	0.9343	9273.5179	59944.8044	64163
1456	0.1478	0.9400	8984.4198	57127.1938	60772
1457	0.1474	0.9380	8987.9347	57189.0883	60970
1458	0.1451	0.9353	9330.2866	60130.9675	64291
1459	0.1465	0.9390	8925.1272	57188.1267	60904
1460	0.1483	0.9395	8952.1673	56702.4140	60355
1461	0.1445	0.9335	9285.0473	59998.0675	64273
1462	0.1491	0.9389	9039.5628	56912.7075	60619
1463	0.1488	0.9396	8978.5658	56696.6610	60344
1464	0.1427	0.9362	9127.8526	59886.3639	63969
1465	0.1497	0.9387	9061.7975	56813.5449	60525
1466	0.1495	0.9379	9029.1081	56648.4774	60397
1467	0.1448	0.9349	9273.1858	59881.8830	64054
1468	0.1490	0.9376	8991.7395	56567.6372	60334
1469	0.1491	0.9385	9086.9090	57181.3117	60930
1470	0.1431	0.9351	9144.2236	59734.5182	63882
1471	0.1500	0.9372	9067.1269	56660.7822	60458
1472	0.1482	0.9391	8960.6325	56777.7853	60457
1473	0.1432	0.9361	9127.0309	59653.7435	63727
1474	0.1488	0.9374	9006.6885	56725.9803	60515
1475	0.1500	0.9398	9026.6926	56550.7205	60173
1476	0.1445	0.9345	9295.2042	60099.4779	64311
1477	0.1469	0.9384	8888.1876	56767.9541	60494
1478	0.1491	0.9393	9014.5773	56776.5710	60448
1479	0.1443	0.9356	9243.9036	59919.2264	64047
1480	0.1487	0.9390	8980.3142	56719.0804	60406
1481	0.1498	0.9376	9036.1951	56574.6658	60340
1482	0.1436	0.9356	9223.5110	60103.5872	64242
1483	0.1498	0.9379	9028.6226	56523.5221	60269
1484	0.1480	0.9386	8955.9877	56791.3250	60506
1485	0.1454	0.9369	9350.5511	60263.1659	64325
1486	0.1486	0.9384	8969.9657	56653.4859	60375
1487	0.1502	0.9386	9125.6420	57013.8019	60744
1488	0.1443	0.9339	9225.5940	59716.6943	63942
1489	0.1483	0.9390	8970.2172	56791.4034	60479
1490	0.1486	0.9384	8956.9742	56543.4850	60256
1491	0.1433	0.9349	9139.8904	59630.8789	63784
1492	0.1487	0.9383	8964.5044	56569.3670	60292
1493	0.1502	0.9384	9006.2226	56283.9386	59978
1494	0.1422	0.9342	9066.2239	59576.0179	63773
1495	0.1477	0.9383	8962.3192	56927.2375	60673
1496	0.1486	0.9385	8977.4318	56716.9734	60432
1497	0.1465	0.9357	9390.1778	59966.1860	64084
1498	0.1493	0.9398	8997.9728	56653.1059	60281
1499	0.1484	0.9383	9013.5598	56976.1024	60725
1500	0.1428	0.9356	9166.5141	60057.4484	64189
1501	0.1478	0.9383	9004.9118	57161.8226	60923
1502	0.1485	0.9390	8971.0884	56713.3668	60398
1503	0.1440	0.9345	9172.1798	59505.4677	63675
1504	0.1480	0.9392	8879.2361	56338.0120	59988
1505	0.1499	0.9393	8995.6068	56368.8398	60009
1506	0.1428	0.9338	9142.8619	59766.9270	64004
1507	0.1480	0.9395	8963.3838	56894.8844	60558
1508	0.1479	0.9386	8902.1182	56503.2951	60199
1509	0.1437	0.9360	9151.7838	59615.2011	63689
1510	0.1496	0.9389	8976.7999	56327.6041	59990
1511	0.1485	0.9386	9043.8502	57159.6778	60899
1512	0.1435	0.9356	9142.8331	59601.7304	63705
1513	0.1495	0.9377	8999.5024	56439.0717	60188
1514	0.1468	0.9395	8830.2488	56508.1071	60150
1515	0.1445	0.9353	9254.8206	59885.9595	64029
1516	0.1494	0.9389	8978.1561	56426.8325	60096
1517	0.1466	0.9393	8797.4695	56377.9517	60022
1518	0.1449	0.9366	9197.5156	59451.6498	63479
1519	0.1477	0.9368	8874.0768	56280.4983	60077
1520	0.1476	0.9387	8834.1604	56168.0496	59833
1521	0.1443	0.9346	9159.0958	59328.0680	63478
1522	0.1474	0.9375	8875.8974	56447.8973	60211
1523	0.1479	0.9380	8943.0149	56708.8999	60457
1524	0.1448	0.9352	9199.2846	59402.8073	63521
1525	0.1488	0.9388	8960.6421	56540.8616	60225
1526	0.1483	0.9389	8862.7810	56108.0214	59760
1527	0.1462	0.9341	9295.9542	59392.1737	63583
1528	0.1475	0.9390	8861.3187	56424.5420	60087
1529	0.1485	0.9396	8932.8758	56523.0745	60159
1530	0.1448	0.9356	9214.7847	59535.9154	63636
1531	0.1496	0.9400	8918.3333	56052.3869	59629
1532	0.1504	0.9373	9046.6880	56377.1671	60151
1533	0.1443	0.9366	9207.5362	59748.3187	63794
1534	0.1510	0.9392	9106.9781	56647.2688	60315
1535	0.1484	0.9379	8941.2543	56500.0255	60241
1536	0.1452	0.9366	9192.2949	59295.0230	63311
1537	0.1469	0.9381	8802.1383	56196.9907	59907
1538	0.1472	0.9395	8867.1949	56610.3077	60257
1539	0.1442	0.9353	9134.0625	59232.0370	63332
1540	0.1479	0.9397	8901.0410	56557.9143	60186
1541	0.1488	0.9375	8979.0177	56557.4975	60326
1542	0.1441	0.9350	9158.3499	59421.3843	63553
1543	0.1493	0.9394	8980.1710	56484.3846	60130
1544	0.1484	0.9393	8928.2548	56492.7957	60146
1545	0.1439	0.9354	9145.6572	59459.4012	63565
1546	0.1486	0.9384	8924.8527	56380.8408	60079
1547	0.1489	0.9397	8903.4732	56208.8257	59815
1548	0.1445	0.9346	9148.9327	59179.9871	63323
1549	0.1487	0.9398	8927.2298	56422.8093	60040
1550	0.1477	0.9395	8909.2862	56667.2629	60319
1551	0.1437	0.9346	9084.0303	59071.3525	63204
1552	0.1483	0.9393	8948.4443	56670.9858	60333
1553	0.1480	0.9387	8941.0189	56691.2399	60394
1554	0.1417	0.9356	8989.4897	59358.6904	63444
1555	0.1468	0.9394	8883.4806	56863.2251	60529
1556	0.1480	0.9396	8950.1200	56821.5641	60473
1557	0.1443	0.9364	9148.8382	59371.1606	63405
1558	0.1483	0.9386	8846.8646	55973.6279	59637
1559	0.1470	0.9388	8878.0832	56712.3485	60410
1560	0.1449	0.9351	9238.4686	59621.3634	63757
1561	0.1491	0.9390	8973.9559	56501.2030	60171
1562	0.1499	0.9394	9045.4352	56683.6051	60340
1563	0.1451	0.9354	9218.0601	59424.9908	63532
1564	0.1480	0.9387	8867.2794	56246.0523	59916
1565	0.1492	0.9395	8955.1896	56371.8373	60003
1566	0.1451	0.9351	9198.8632	59267.3267	63382
1567	0.1470	0.9383	8791.7825	56129.6909	59818
1568	0.1456	0.9382	8774.0239	56540.2835	60266
1569	0.1451	0.9348	9220.4012	59401.8886	63545
1570	0.1485	0.9394	8906.0559	56357.1919	59990
1571	0.1470	0.9393	8854.5484	56558.1362	60216
1572	0.1443	0.9345	9121.1472	59068.7778	63212
1573	0.1506	0.9383	8940.9072	55708.8178	59372
1574	0.1479	0.9399	8872.3000	56372.4608	59978
1575	0.1429	0.9357	9034.5152	59164.5336	63233
1576	0.1504	0.9392	8997.5660	56206.7166	59843
1577	0.1474	0.9398	8827.6656	56289.8384	59895
1578	0.1435	0.9363	9068.9633	59191.1296	63215
1579	0.1480	0.9383	8846.2172	56069.0257	59756
1580	0.1480	0.9382	8854.5247	56151.6548	59848
1581	0.1428	0.9354	9030.3502	59148.8283	63237
1582	0.1466	0.9387	8775.9617	56201.4115	59872
1583	0.1479	0.9393	8876.3561	56386.2235	60030
1584	0.1426	0.9351	9022.9703	59154.5114	63259
1585	0.1486	0.9399	8911.3929	56356.5611	59957
1586	0.1503	0.9388	9041.8791	56484.6400	60165
1587	0.1437	0.9346	9081.0511	59061.6157	63192
1588	0.1482	0.9385	8857.0380	56098.4728	59776
1589	0.1473	0.9376	8827.1465	56203.0632	59943
1590	0.1445	0.9348	9108.8517	58941.0135	63050
1591	0.1482	0.9388	8892.7093	56349.1087	60023
1592	0.1493	0.9373	8934.4859	56100.1877	59850
1593	0.1447	0.9356	9168.6137	59265.5121	63346
1594	0.1476	0.9388	8884.0763	56498.0259	60183
1595	0.1499	0.9379	9024.3462	56465.1746	60205
1596	0.1428	0.9353	8999.4025	58959.0026	63039
1597	0.1487	0.9389	8878.6843	56068.7449	59715
1598	0.1465	0.9372	8764.1372	56066.5072	59821
1599	0.1465	0.9350	9255.2425	59049.8560	63158
1600	0.1497	0.9386	8938.0163	56052.3936	59716
1601	0.1469	0.9382	8774.9693	56036.7178	59728
1602	0.1461	0.9347	9222.1454	59012.6461	63138
1603	0.1475	0.9385	8802.2033	55994.4420	59665
1604	0.1490	0.9362	8925.2060	56093.5712	59915
1605	0.1430	0.9340	8960.1297	58522.6434	62659
1606	0.1482	0.9387	8829.1513	55934.8493	59590
1607	0.1495	0.9386	9018.3598	56617.8405	60319
1608	0.1424	0.9355	8937.8103	58724.3974	62770
1609	0.1483	0.9395	8850.3434	56053.0007	59663
1610	0.1472	0.9394	8783.4287	56043.2228	59656
1611	0.1450	0.9358	9120.3142	58848.7776	62885
1612	0.1490	0.9389	8835.3431	55653.9262	59278
1613	0.1480	0.9390	8900.0450	56469.0175	60137
1614	0.1443	0.9357	9100.8281	59012.2751	63066
1615	0.1494	0.9384	8956.5940	56237.5880	59931
1616	0.1511	0.9391	9020.7299	56081.3137	59719
1617	0.1441	0.9343	9113.2147	59087.3496	63243
1618	0.1479	0.9390	8852.9345	56188.8904	59841
1619	0.1494	0.9383	8970.2186	56324.3178	60025
1620	0.1458	0.9364	9178.1814	58931.4005	62937
1621	0.1476	0.9383	8792.5322	55886.2869	59563
1622	0.1472	0.9384	8858.7759	56468.4824	60175
1623	0.1471	0.9358	9209.9966	58582.0647	62603
1624	0.1492	0.9388	8901.7207	56016.7005	59666
1625	0.1485	0.9394	8908.6549	56360.0969	59993
1626	0.1444	0.9351	9072.9266	58760.5037	62839
1627	0.1491	0.9388	8898.6236	56018.9676	59673
1628	0.1469	0.9388	8790.4963	56188.2426	59851
1629	0.1460	0.9365	9197.7629	58987.2842	62988
1630	0.1480	0.9382	8827.7734	55976.5080	59662
1631	0.1467	0.9395	8779.6781	56206.5648	59829
1632	0.1430	0.9357	8964.6712	58658.2674	62691
1633	0.1469	0.9382	8750.4150	55896.8565	59578
1634	0.1496	0.9393	8958.9115	56268.5429	59902
1635	0.1446	0.9354	9066.2613	58646.6052	62694
1636	0.1486	0.9372	8870.1034	55945.7063	59696
1637	0.1480	0.9379	8903.3996	56416.6922	60151
1638	0.1462	0.9351	9235.9119	59072.0748	63172
1639	0.1477	0.9389	8793.1352	55908.8564	59548
1640	0.1487	0.9389	8888.0529	56114.4325	59765
1641	0.1447	0.9346	9087.3192	58688.8332	62799
1642	0.1474	0.9383	8824.7569	56175.2136	59868
1643	0.1469	0.9371	8808.0228	56202.5152	59974
1644	0.1439	0.9351	9046.1844	58785.9478	62867
1645	0.1477	0.9380	8768.1271	55691.4803	59370
1646	0.1487	0.9379	8860.8410	55888.3266	59590
1647	0.1446	0.9339	9111.6030	58861.9534	63029
1648	0.1480	0.9382	8804.4923	55829.3686	59509
1649	0.1474	0.9379	8801.6021	56003.7501	59709
1650	0.1443	0.9360	9065.0254	58796.7468	62819
1651	0.1480	0.9377	8824.3813	55928.3866	59642
1652	0.1479	0.9388	8852.4355	56178.7120	59840
1653	0.1410	0.9347	8851.4537	58676.8000	62779
1654	0.1475	0.9367	8764.4208	55657.0630	59417
1655	0.1491	0.9380	8953.8938	56325.4599	60050
1656	0.1431	0.9354	8992.6885	58781.5060	62838
1657	0.1463	0.9390	8704.6264	55876.9225	59506
1658	0.1480	0.9387	8861.5902	56197.8673	59866
1659	0.1441	0.9365	9027.4702	58662.3543	62639
1660	0.1506	0.9376	8938.7624	55636.3919	59337
1661	0.1473	0.9363	8781.1374	55803.5376	59597
1662	0.1431	0.9363	8956.5037	58608.4043	62593
1663	0.1470	0.9378	8732.8988	55708.4422	59404
1664	0.1473	0.9379	8770.0384	55837.8609	59538
1665	0.1450	0.9355	9051.1973	58401.7321	62431
1666	0.1484	0.9388	8826.4950	55823.8230	59465
1667	0.1465	0.9382	8711.9761	55772.6797	59448
1668	0.1445	0.9358	9044.0211	58591.2904	62609
1669	0.1483	0.9373	8780.1321	55486.4584	59200
1670	0.1484	0.9380	8831.1919	55814.4402	59506
1671	0.1432	0.9358	8840.1793	57774.8033	61740
1672	0.1489	0.9388	8809.0780	55548.6694	59170
1673	0.1486	0.9385	8836.3472	55818.7017	59478
1674	0.1433	0.9353	8930.2617	58265.7546	62297
1675	0.1498	0.9400	8902.3186	55871.5821	59438
1676	0.1467	0.9374	8738.3376	55831.8818	59559
1677	0.1444	0.9358	9019.0861	58446.3561	62453
1678	0.1479	0.9385	8765.1506	55620.2687	59263
1679	0.1499	0.9378	8929.0021	55858.1306	59562
1680	0.1446	0.9346	9083.4808	58718.5441	62829
1681	0.1488	0.9390	8797.2809	55516.3067	59123
1682	0.1493	0.9388	8872.3030	55773.9410	59409
1683	0.1449	0.9358	9027.1078	58313.1657	62313
1684	0.1473	0.9383	8722.3842	55579.8087	59235
1685	0.1473	0.9395	8769.6877	55950.8324	59554
1686	0.1459	0.9358	9073.3233	58199.2476	62191
1687	0.1479	0.9385	8827.5759	56022.3234	59691
1688	0.1464	0.9375	8663.4083	55490.9300	59192
1689	0.1462	0.9370	9081.8718	58222.4898	62135
1690	0.1471	0.9389	8784.6600	56067.7874	59717
1691	0.1473	0.9386	8769.3870	55879.7779	59538
1692	0.1435	0.9366	8960.0389	58462.4014	62421
1693	0.1488	0.9386	8773.2363	55341.6849	58964
1694	0.1492	0.9371	8837.7742	55496.5565	59224
1695	0.1437	0.9355	8991.7735	58551.5096	62591
1696	0.1468	0.9381	8709.8276	55668.4568	59339
1697	0.1469	0.9381	8787.3606	56105.4820	59809
1698	0.1439	0.9356	8974.6777	58347.6397	62362
1699	0.1488	0.9382	8799.5304	55489.8275	59145
1700	0.1494	0.9391	8877.5308	55786.4260	59403
1701	0.1448	0.9362	9051.9131	58536.1973	62527
1702	0.1469	0.9383	8703.4968	55580.1798	59233
1703	0.1472	0.9373	8730.6686	55583.9958	59304
1704	0.1430	0.9350	8908.5069	58248.9589	62297
1705	0.1489	0.9378	8825.3576	55580.1508	59269
1706	0.1484	0.9398	8751.8692	55415.8006	58968
1707	0.1454	0.9344	9012.3827	57934.4288	62000
1708	0.1475	0.9373	8727.9041	55454.6949	59165
1709	0.1474	0.9376	8663.4592	55098.5096	58768
1710	0.1454	0.9362	9050.3179	58261.6175	62232
1711	0.1494	0.9395	8839.4354	55584.2656	59164
1712	0.1490	0.9395	8809.7350	55558.6667	59134
1713	0.1438	0.9359	8896.5205	57884.8861	61849
1714	0.1482	0.9392	8788.3338	55687.9798	59292
1715	0.1456	0.9379	8609.3511	55461.2723	59135
1716	0.1426	0.9363	8808.3248	57825.3230	61759
1717	0.1473	0.9383	8720.5519	55551.9446	59208
1718	0.1474	0.9377	8756.4882	55710.9422	59411
1719	0.1453	0.9344	8980.2167	57763.9038	61822
1720	0.1475	0.9399	8683.9283	55321.9381	58860
1721	0.1473	0.9390	8673.3810	55310.7459	58901
1722	0.1444	0.9359	8936.4771	57939.8565	61905
1723	0.1467	0.9391	8657.4594	55416.2752	59013
1724	0.1492	0.9394	8881.3343	55935.6406	59545
1725	0.1432	0.9374	8849.6861	57933.1240	61805
1726	0.1477	0.9392	8704.3411	55348.1553	58934
1727	0.1476	0.9377	8777.1487	55776.8920	59480
1728	0.1432	0.9341	8870.4632	57868.4804	61948
1729	0.1482	0.9373	8794.4824	55612.6545	59334
1730	0.1490	0.9389	8779.4898	55332.3456	58934
1731	0.1440	0.9358	8941.6841	58122.2531	62109
1732	0.1485	0.9394	8807.7175	55720.2223	59315
1733	0.1481	0.9388	8801.2554	55773.4465	59409
1734	0.1443	0.9342	8924.1556	57789.5133	61861
1735	0.1489	0.9375	8775.6754	55274.1304	58956
1736	0.1457	0.9376	8667.7547	55789.4756	59501
1737	0.1454	0.9369	9045.6724	58270.0733	62195
1738	0.1476	0.9389	8716.8675	55454.1776	59064
1739	0.1482	0.9395	8782.4173	55669.9232	59253
1740	0.1453	0.9362	8955.7394	57723.3219	61657
1741	0.1482	0.9387	8769.4205	55527.2444	59153
1742	0.1462	0.9367	8655.8604	55460.3904	59207
1743	0.1458	0.9353	9050.4844	58055.9986	62073
1744	0.1467	0.9398	8655.6732	55454.9009	59006
1745	0.1490	0.9377	8795.4671	55336.9483	59011
1746	0.1434	0.9358	8808.5963	57489.6555	61434
1747	0.1490	0.9394	8784.0530	55374.5306	58948
1748	0.1483	0.9377	8770.6190	55456.6934	59142
1749	0.1450	0.9347	8991.8105	57965.5622	62012
1750	0.1486	0.9385	8777.7777	55444.6775	59078
1751	0.1471	0.9386	8745.2430	55780.0749	59431
1752	0.1464	0.9362	9030.6994	57733.7722	61668
1753	0.1479	0.9388	8738.8835	55467.2930	59085
1754	0.1473	0.9373	8741.8174	55630.7043	59355
1755	0.1452	0.9363	8973.4286	57849.2086	61786
1756	0.1489	0.9388	8785.9973	55393.2976	59003
1757	0.1491	0.9393	8774.7266	55282.4245	58854
1758	0.1464	0.9351	9058.8018	57877.1937	61893
1759	0.1476	0.9385	8749.3217	55611.9515	59258
1760	0.1465	0.9378	8650.8479	55392.4040	59067
1761	0.1456	0.9358	8936.3527	57428.9621	61367
1762	0.1471	0.9385	8671.7326	55320.9677	58944
1763	0.1458	0.9368	8598.5392	55231.0164	58958
1764	0.1446	0.9372	8896.3449	57643.5062	61504
1765	0.1471	0.9404	8631.0259	55177.6426	58673
1766	0.1467	0.9380	8688.4933	55553.0956	59223
1767	0.1444	0.9354	8837.4984	57258.2118	61213
1768	0.1501	0.9382	8844.3980	55288.1714	58928
1769	0.1475	0.9385	8748.1320	55645.9786	59292
1770	0.1433	0.9351	8841.6012	57693.2429	61697
1771	0.1495	0.9370	8760.8565	54897.3976	58590
1772	0.1479	0.9383	8785.1998	55716.6560	59382
1773	0.1467	0.9338	9039.1349	57553.2260	61632
1774	0.1484	0.9402	8803.6042	55780.9838	59326
1775	0.1474	0.9395	8677.3811	55306.0765	58867
1776	0.1478	0.9364	9118.9806	57788.4629	61713
1777	0.1477	0.9385	8770.8929	55745.6227	59398
1778	0.1487	0.9372	8807.6979	55526.8657	59247
1779	0.1440	0.9355	8905.2416	57853.9467	61846
1780	0.1462	0.9388	8636.5824	55442.2735	59055
1781	0.1478	0.9387	8661.5997	55017.1607	58613
1782	0.1441	0.9356	8859.8689	57540.6990	61502
1783	0.1503	0.9398	8724.5351	54540.8593	58032
1784	0.1483	0.9387	8786.5628	55609.9369	59242
1785	0.1468	0.9345	9054.6101	57639.6905	61678
1786	0.1482	0.9376	8718.9147	55167.7367	58839
1787	0.1488	0.9387	8755.8799	55241.9100	58849
1788	0.1459	0.9356	8972.9517	57536.8074	61498
1789	0.1475	0.9391	8720.8505	55505.9444	59106
1790	0.1467	0.9406	8681.4752	55661.9702	59175
1791	0.1435	0.9363	8836.3692	57643.9331	61564
1792	0.1457	0.9379	8552.3616	55033.6579	58679
1793	0.1468	0.9384	8660.4125	55357.1075	58993
1794	0.1450	0.9354	8910.4399	57493.8778	61467
1795	0.1466	0.9385	8615.0031	55155.1031	58771
1796	0.1475	0.9377	8669.1799	55105.8540	58769
1797	0.1454	0.9355	8974.9561	57746.8273	61729
1798	0.1473	0.9393	8704.9070	55519.8280	59110
1799	0.1471	0.9392	8678.2732	55423.1925	59014
1800	0.1448	0.9346	8893.6047	57403.7756	61423
1801	0.1505	0.9374	8827.0179	54982.5200	58654
1802	0.1462	0.9376	8575.0018	54983.1022	58643
1803	0.1438	0.9346	8864.3738	57630.9075	61663
1804	0.1479	0.9394	8648.4136	54922.7131	58466
1805	0.1471	0.9383	8648.3250	55161.7236	58786
1806	0.1449	0.9354	8856.0635	57174.7763	61123
1807	0.1463	0.9389	8632.6762	55402.2214	59005
1808	0.1450	0.9384	8539.3271	55263.3822	58892
1809	0.1459	0.9367	8983.8042	57681.3494	61580
1810	0.1476	0.9379	8673.7022	55131.7907	58782
1811	0.1466	0.9386	8637.3960	55304.9943	58923
1812	0.1424	0.9351	8731.8750	57354.1964	61335
1813	0.1471	0.9393	8601.8434	54913.7493	58462
1814	0.1487	0.9377	8728.8412	55057.4864	58716
1815	0.1462	0.9354	9004.5526	57610.5728	61592
1816	0.1468	0.9387	8622.1593	55150.8712	58750
1817	0.1463	0.9369	8636.5211	55301.6256	59029
1818	0.1441	0.9356	8856.4649	57501.5442	61457
1819	0.1485	0.9379	8711.6797	55004.2717	58647
1820	0.1460	0.9380	8580.1354	55114.9327	58757
1821	0.1443	0.9347	8819.1219	57116.1939	61107
1822	0.1485	0.9389	8754.8397	55346.4364	58946
1823	0.1478	0.9374	8713.4074	55248.0919	58937
1824	0.1438	0.9358	8798.3900	57268.4936	61196
1825	0.1483	0.9381	8690.6954	54962.1025	58587
1826	0.1478	0.9385	8720.7860	55366.7089	58995
1827	0.1453	0.9373	8865.4534	57188.4898	61013
1828	0.1472	0.9398	8645.7835	55205.1280	58744
1829	0.1464	0.9383	8607.6734	55178.9056	58806
1830	0.1440	0.9352	8811.2974	57242.0395	61210
1831	0.1472	0.9388	8674.4949	55337.0555	58943
1832	0.1474	0.9380	8704.0067	55389.7158	59054
1833	0.1433	0.9363	8789.6731	57426.1915	61335
1834	0.1481	0.9383	8696.0567	55106.6435	58728
1835	0.1486	0.9378	8803.7751	55543.7440	59229
1836	0.1451	0.9355	8841.4865	57018.8499	60952
1837	0.1469	0.9400	8615.8341	55125.9347	58646
1838	0.1461	0.9394	8536.4068	54897.1906	58438
1839	0.1424	0.9362	8758.0981	57559.2762	61482
1840	0.1490	0.9394	8702.5269	54860.1167	58400
1841	0.1466	0.9378	8613.4195	55102.1391	58756
1842	0.1461	0.9369	8907.2818	57133.7117	60982
1843	0.1491	0.9385	8712.9324	54831.7974	58422
1844	0.1469	0.9381	8605.3929	54948.0061	58576
1845	0.1436	0.9358	8776.4056	57202.0390	61128
1846	0.1477	0.9405	8636.4961	55002.4724	58485
1847	0.1482	0.9384	8659.7843	54837.3881	58440
1848	0.1440	0.9371	8695.4626	56572.7671	60371
1849	0.1475	0.9403	8692.3516	55416.1500	58937
1850	0.1481	0.9390	8711.4523	55247.3064	58837
1851	0.1448	0.9368	8839.2259	57188.1461	61045
1852	0.1482	0.9388	8668.4846	54903.1081	58480
1853	0.1475	0.9386	8673.3947	55208.5683	58821
1854	0.1464	0.9370	8971.2374	57416.6406	61280
1855	0.1482	0.9384	8678.3690	54951.9735	58558
1856	0.1490	0.9371	8767.0609	55146.1420	58845
1857	0.1461	0.9362	8893.9069	56976.7356	60858
1858	0.1474	0.9389	8617.8708	54898.6128	58473
1859	0.1478	0.9386	8667.1731	55037.4297	58637
1860	0.1465	0.9363	8883.9079	56765.1902	60629
1861	0.1468	0.9391	8546.4185	54682.7155	58230
1862	0.1474	0.9389	8703.0582	55429.5401	59034
1863	0.1447	0.9359	8799.8817	56898.2174	60798
1864	0.1482	0.9399	8625.5922	54695.2375	58192
1865	0.1456	0.9395	8536.7403	55087.4680	58637
1866	0.1465	0.9363	8912.6674	56973.1881	60852
1867	0.1476	0.9394	8671.7988	55190.3807	58751
1868	0.1463	0.9386	8537.8159	54786.7104	58368
1869	0.1448	0.9350	8826.7310	57001.0033	60964
1870	0.1477	0.9392	8677.6148	55186.0671	58760
1871	0.1476	0.9381	8643.3176	54920.5179	58542
1872	0.1440	0.9367	8826.3839	57413.8793	61293
1873	0.1492	0.9399	8729.2864	54994.1755	58513
1874	0.1449	0.9387	8484.5486	54961.8807	58554
1875	0.1454	0.9363	8822.6289	56829.1221	60697
1876	0.1481	0.9394	8697.4118	55151.5830	58712
1877	0.1493	0.9401	8778.9082	55272.0196	58792
1878	0.1446	0.9365	8794.4744	56949.4414	60814
1879	0.1481	0.9391	8677.9667	55038.8183	58609
1880	0.1486	0.9396	8636.2491	54623.8174	58135
1881	0.1440	0.9358	8799.2382	57180.9582	61106
1882	0.1506	0.9399	8833.2161	55122.1525	58644
1883	0.1487	0.9389	8708.8500	54967.4134	58547
1884	0.1449	0.9365	8822.4421	57018.7143	60888
1885	0.1473	0.9399	8623.4821	55011.6641	58529
1886	0.1482	0.9378	8687.2703	54978.0292	58625
1887	0.1440	0.9365	8773.8019	57070.7480	60940
1888	0.1472	0.9386	8628.8342	55017.8962	58614
1889	0.1482	0.9391	8697.1428	55097.4199	58673
1890	0.1463	0.9379	8915.8659	57141.4440	60926
1891	0.1478	0.9387	8628.8353	54800.1181	58379
1892	0.1494	0.9381	8734.7539	54856.7085	58475
1893	0.1450	0.9361	8790.1435	56750.1717	60627
1894	0.1485	0.9385	8722.6763	55141.1756	58756
1895	0.1479	0.9381	8698.3746	55180.9525	58819
1896	0.1444	0.9368	8740.0925	56699.7824	60526
1897	0.1479	0.9393	8691.7172	55183.3600	58750
1898	0.1467	0.9376	8609.8731	55013.2803	58673
1899	0.1443	0.9361	8812.3150	57174.1203	61076
1900	0.1480	0.9375	8656.1552	54837.8769	58495
1901	0.1469	0.9393	8597.6483	54992.4762	58545
1902	0.1446	0.9352	8800.4325	56901.2956	60843
1903	0.1472	0.9381	8517.7445	54276.6097	57859
1904	0.1475	0.9382	8649.4192	55009.1188	58631
1905	0.1471	0.9366	8937.0351	56894.7724	60749
1906	0.1493	0.9387	8771.7582	55155.2742	58757
1907	0.1479	0.9372	8634.2800	54701.5156	58367
1908	0.1461	0.9372	8855.0803	56799.2646	60608
1909	0.1481	0.9388	8636.8568	54738.3462	58305
1910	0.1469	0.9383	8525.9727	54467.5350	58047
1911	0.1455	0.9371	8792.2926	56618.7245	60416
1912	0.1482	0.9403	8604.4730	54606.1025	58071
1913	0.1468	0.9392	8579.8127	54910.3256	58465
1914	0.1440	0.9363	8676.7740	56404.4607	60243
1915	0.1476	0.9386	8625.9320	54860.3972	58450
1916	0.1484	0.9392	8624.5469	54585.7524	58117
1917	0.1465	0.9353	8844.1515	56447.4392	60351
1918	0.1469	0.9391	8522.3333	54487.5516	58018
1919	0.1501	0.9385	8750.6394	54695.2556	58282
1920	0.1449	0.9367	8771.2786	56722.7050	60553
1921	0.1488	0.9398	8631.5421	54502.9432	57995
1922	0.1473	0.9396	8611.0792	54945.7292	58479
1923	0.1432	0.9368	8678.8606	56782.1801	60615
1924	0.1476	0.9390	8572.2905	54529.0406	58073
1925	0.1458	0.9370	8518.6978	54765.1674	58447
1926	0.1432	0.9357	8691.8272	56786.0168	60687
1927	0.1467	0.9374	8473.8181	54133.3958	57747
1928	0.1476	0.9390	8662.9541	55094.0542	58676
1929	0.1426	0.9361	8620.7544	56599.9875	60462
1930	0.1470	0.9368	8562.8571	54578.2040	58259
1931	0.1445	0.9382	8438.7839	54771.3321	58382
1932	0.1429	0.9355	8591.7987	56257.0915	60133
1933	0.1484	0.9385	8657.8935	54766.4497	58357
1934	0.1472	0.9381	8550.3582	54487.9150	58081
1935	0.1462	0.9367	8873.8307	56853.0074	60696
1936	0.1482	0.9386	8640.2628	54732.8876	58313
1937	0.1480	0.9391	8603.2539	54580.9827	58122
1938	0.1447	0.9366	8774.6730	56788.0367	60630
1939	0.1472	0.9378	8595.0789	54748.6555	58380
1940	0.1468	0.9384	8539.1797	54597.9617	58180
1941	0.1445	0.9360	8680.2315	56239.1093	60084
1942	0.1479	0.9392	8587.9532	54545.8503	58074
1943	0.1498	0.9399	8828.8169	55399.0152	58940
1944	0.1429	0.9357	8579.2314	56177.9104	60036
1945	0.1478	0.9381	8557.6133	54320.5942	57905
1946	0.1473	0.9378	8559.3710	54496.9228	58114
1947	0.1439	0.9357	8679.5674	56436.4369	60313
1948	0.1452	0.9391	8415.6545	54447.2022	57976
1949	0.1458	0.9387	8467.7476	54506.8848	58067
1950	0.1447	0.9358	8706.0289	56307.9910	60168
1951	0.1482	0.9397	8565.8314	54317.4879	57803
1952	0.1487	0.9385	8628.3093	54452.2985	58023
1953	0.1467	0.9374	8897.9078	56868.9439	60669
1954	0.1474	0.9384	8601.9942	54775.9581	58369
1955	0.1476	0.9387	8576.9279	54544.5378	58106
1956	0.1443	0.9358	8702.4049	56423.8674	60294
1957	0.1464	0.9381	8446.1731	54132.2312	57704
1958	0.1477	0.9382	8614.6222	54713.8856	58317
1959	0.1460	0.9371	8840.3551	56733.1461	60544
1960	0.1490	0.9394	8659.2634	54598.0573	58118
1961	0.1472	0.9385	8552.3182	54521.6441	58096
1962	0.1451	0.9365	8723.5793	56293.8984	60108
1963	0.1472	0.9391	8544.3138	54508.5793	58041
1964	0.1478	0.9384	8577.5977	54472.0015	58047
1965	0.1450	0.9357	8714.5803	56223.2635	60085
1966	0.1480	0.9374	8618.6206	54595.2132	58240
1967	0.1474	0.9373	8558.9616	54441.8245	58084
1968	0.1453	0.9364	8759.0666	56461.6202	60295
1969	0.1467	0.9386	8502.1263	54404.7733	57961
1970	0.1480	0.9387	8649.3597	54843.4066	58422
1971	0.1433	0.9366	8650.8888	56537.6908	60363
1972	0.1466	0.9403	8487.5237	54442.4260	57898
1973	0.1459	0.9390	8428.0654	54258.5746	57783
1974	0.1441	0.9363	8673.0451	56339.5336	60171
1975	0.1472	0.9392	8510.8369	54313.5306	57830
1976	0.1466	0.9374	8520.5131	54492.7113	58131
1977	0.1451	0.9366	8759.1688	56537.1878	60367
1978	0.1474	0.9385	8562.3048	54506.1602	58076
1979	0.1459	0.9385	8472.5368	54509.7994	58082
1980	0.1442	0.9356	8695.0244	56426.3248	60310
1981	0.1470	0.9381	8512.2003	54327.4929	57911
1982	0.1473	0.9382	8596.9051	54770.8262	58377
1983	0.1449	0.9359	8694.1270	56169.6614	60014
1984	0.1473	0.9383	8593.0953	54745.9085	58347
1985	0.1485	0.9378	8699.8432	54944.6061	58587
1986	0.1445	0.9360	8689.4674	56295.6852	60144
1987	0.1468	0.9384	8518.0161	54456.0961	58029
1988	0.1477	0.9396	8602.7564	54714.4369	58232
1989	0.1424	0.9366	8565.1859	56335.0587	60151
1990	0.1457	0.9383	8472.6235	54556.6934	58145
1991	0.1478	0.9389	8592.1654	54595.1023	58150
1992	0.1469	0.9347	8837.1728	56229.0046	60156
1993	0.1488	0.9363	8612.1802	54195.9534	57881
1994	0.1482	0.9381	8593.8250	54405.1563	57996
1995	0.1449	0.9366	8700.9418	56228.1397	60033
1996	0.1479	0.9385	8606.0924	54596.0590	58175
1997	0.1479	0.9392	8621.2945	54756.0564	58300
1998	0.1442	0.9366	8680.9978	56394.6602	60214
1999	0.1468	0.9371	8511.2575	54345.0419	57995
[truncated: 1 more rows]
