# Supplementary material for: Variation among 532 genomes unveils the origin and evolutionary history of a global insect herbivore
Source: Nat Commun. 2020 May 8;11:2321. doi: 10.1038/s41467-020-16178-9 (PMC7211002; doi:10.1038/s41467-020-16178-9)
Supplement: Supplementary file 4 — Source Data [file 41467_2020_16178_MOESM4_ESM.zip › Source_data/Source_data/SourceDataSupplementary/Supplementary Figure 9.genotype_of_REPORTED_resistant_loci.csv]

	Supplementary Fig_9a	Supplementary Fig_9b	Supplementary Fig_9c
#CHROM	NewChr14	NewChr17	NewChr17
POS	9540285	15419750	15418641
NA_M_11	-	A	A
NA_M_12	G	G	G
NA_M_5	-	A	A
NA_M_6	-	R	R
NA_M_8	-	A	A
POP10_AF_3	-	-	-
POP10_AF_4	G	A	A
POP10_AF_5	G	A	A
POP10_AF_7	-	A	A
POP10_AF_8	G	G	G
POP10_AS_10	-	A	A
POP10_AS_2	G	A	A
POP10_AS_2-2	-	A	A
POP10_AS_2-3	G	A	A
POP10_AS_4	-	A	A
POP10_NA_1	-	R	R
POP10_NA_10	G	G	G
POP10_NA_12	G	-	-
POP10_NA_8	-	G	G
POP10_NA_9	G	A	A
POP10_OC_23	-	A	A
POP10_OC_24	-	-	-
POP10_OC_26	G	G	G
POP10_OC_5	-	R	R
POP10_OC_6	-	G	G
POP10_SA_10	G	R	R
POP10_SA_11	-	-	-
POP10_SA_2	-	A	A
POP10_SA_4	G	A	A
POP10_SA_5	-	A	A
POP11_AF_2	-	G	G
POP11_AF_4	-	A	A
POP11_AF_5	-	A	A
POP11_AF_7	-	A	A
POP11_AF_9	-	-	-
POP11_AS_11	-	A	A
POP11_AS_3	-	A	A
POP11_AS_6	-	A	A
POP11_AS_7	-	A	A
POP11_AS_9	-	A	A
POP11_EU_1	G	A	A
POP11_EU_2	-	A	A
POP11_EU_7	-	-	-
POP11_EU_7-2	-	A	A
POP11_EU_9	G	A	A
POP11_SA_1	-	A	A
POP11_SA_3	G	A	A
POP11_SA_4	-	A	A
POP11_SA_7	G	A	A
POP11_SA_8	G	A	A
POP12_AF_15	G	A	A
POP12_AF_19	-	A	A
POP12_AF_2	-	A	A
POP12_AF_24a	-	A	A
POP12_AF_7	G	A	A
POP12_AS_1a	-	A	A
POP12_AS_3a	-	A	A
POP12_AS_7a	-	A	A
POP12_AS_8a	-	A	A
POP12_AS_9	-	A	A
POP12_EU_10	-	G	G
POP12_EU_2	-	A	A
POP12_EU_8	-	A	A
POP12_NA_1	-	G	G
POP12_NA_2	-	-	-
POP12_NA_3	-	-	-
POP12_NA_4	-	-	-
POP12_NA_5	G	-	-
POP12_SA_1	-	A	A
POP12_SA_2	-	A	A
POP12_SA_3	-	A	A
POP12_SA_7	-	A	A
POP13_AF_1	-	A	A
POP13_AF_2	-	A	A
POP13_AF_4	-	A	A
POP13_AF_6	-	A	A
POP13_AF_7	G	A	A
POP13_AS_1	G	A	A
POP13_AS_10	G	A	A
POP13_AS_2	G	A	A
POP13_AS_6	G	A	A
POP13_AS_7	-	A	A
POP13_EU_2	-	A	A
POP13_EU_5	G	A	A
POP13_EU_6	-	A	A
POP13_NA_1	G	-	-
POP13_NA_2	-	G	G
POP13_NA_5	-	-	-
POP13_NA_6	-	G	G
POP13_NA_7	-	A	A
POP14_AF_10	-	G	G
POP14_AF_3	G	-	-
POP14_AF_6	G	-	-
POP14_AF_8	-	G	G
POP14_AF_9	G	G	G
POP14_AS_13	-	A	A
POP14_AS_2	-	A	A
POP14_AS_3	-	A	A
POP14_AS_5	-	A	A
POP14_AS_6	-	A	A
POP14_EU_2	-	A	A
POP14_EU_2-2	G	A	A
POP14_EU_3	-	R	R
POP14_EU_4	-	G	G
POP14_EU_9	G	A	A
POP14_NA_1	-	G	G
POP14_NA_12	G	R	R
POP14_NA_13	-	-	-
POP14_NA_15	-	R	R
POP14_NA_2	-	A	A
POP15_AF_10	-	A	A
POP15_AF_2	-	-	-
POP15_AF_3	G	A	A
POP15_AF_5	-	A	A
POP15_AF_6	-	G	G
POP15_AS_1	-	G	G
POP15_AS_2	-	-	-
POP15_AS_3	-	-	-
POP15_AS_4	-	G	G
POP15_AS_6	G	R	R
POP15_EU_2	-	A	A
POP15_EU_5	-	A	A
POP15_EU_6	-	A	A
POP15_EU_7	G	A	A
POP15_NA_2	-	A	A
POP15_NA_3	G	A	A
POP15_NA_4	-	A	A
POP15_NA_5	G	R	R
POP15_NA_6	-	R	R
POP16_AF_1	-	A	A
POP16_AF_4	G	A	A
POP16_AF_5	-	A	A
POP16_AF_6	-	A	A
POP16_AF_7	G	A	A
POP16_AS_2	G	A	A
POP16_AS_4	G	A	A
POP16_AS_5	G	-	-
POP16_AS_5-2	G	-	-
POP16_AS_6	G	A	A
POP16_EU_1	-	A	A
POP16_EU_2	G	R	R
POP16_EU_31	-	-	-
POP16_EU_9	-	R	R
POP17_AS_1	G	-	-
POP17_AS_1-2	G	-	-
POP17_NA_1	-	A	A
POP17_NA_3	-	A	A
POP17_NA_4	G	A	A
POP17_NA_5	-	A	A
POP17_NA_6	-	R	R
POP18_AS_1	-	A	A
POP18_AS_11	G	A	A
POP18_AS_5	-	A	A
POP18_AS_6	-	A	A
POP18_AS_7	-	A	A
POP18_NA_1	-	A	A
POP18_NA_21	G	A	A
POP18_NA_22	-	A	A
POP18_NA_23	-	A	A
POP18_NA_4	-	A	A
POP19_AS_3	G	A	A
POP19_AS_5	-	A	A
POP19_AS_6	-	-	-
POP19_NA_1	-	G	G
POP19_NA_10	G	G	G
POP19_NA_11	G	R	R
POP19_NA_5	G	-	-
POP19_NA_9	-	G	G
POP1_AF_4	G	G	G
POP1_AF_5	G	-	-
POP1_AF_6	G	-	-
POP1_AF_7	-	A	A
POP1_AF_8	-	A	A
POP1_AS_2	-	A	A
POP1_AS_3	A	-	-
POP1_AS_4-3	A	A	A
POP1_AS_4-4	-	A	A
POP1_AS_4-5	-	A	A
POP1_AS_7	-	A	A
POP1_AS_9	-	R	R
POP1_EU_1	G	R	R
POP1_EU_4	-	-	-
POP1_EU_4-2	G	G	G
POP1_EU_7	G	R	R
POP1_EU_7-2	G	R	R
POP1_NA_22	-	G	G
POP1_NA_4	G	A	A
POP1_SA_1	-	A	A
POP1_SA_4	-	A	A
POP1_SA_6	A	A	A
POP1_SA_7	-	A	A
POP1_SA_9	-	A	A
POP20_AF_1	G	A	A
POP20_AF_3	-	A	A
POP20_AF_4	G	A	A
POP20_AF_5	G	A	A
POP20_AF_9	-	A	A
POP20_AS_2	-	A	A
POP20_AS_3	G	A	A
POP20_AS_4	G	A	A
POP20_AS_5	-	A	A
POP20_NA_1	-	A	A
POP20_NA_25	-	A	A
POP20_NA_3	-	G	G
POP20_NA_5	G	G	G
POP21_AS_2	-	A	A
POP21_AS_3	A	A	A
POP21_AS_4	-	A	A
POP21_AS_5	-	A	A
POP21_AS_6	G	R	R
POP22_AS_1	G	A	A
POP22_AS_2	-	A	A
POP22_AS_6	G	A	A
POP22_AS_7	G	A	A
POP22_AS_8	-	A	A
POP22_NA_10	-	A	A
POP22_NA_12	-	A	A
POP22_NA_3	-	A	A
POP22_NA_4	G	A	A
POP23A_NA_1	-	G	G
POP23A_NA_10	G	G	G
POP23A_NA_3	-	A	A
POP23A_NA_4	G	A	A
POP23A_NA_6-2	-	A	A
POP23C_NA_1	-	-	-
POP23C_NA_10	-	G	G
POP23C_NA_5	-	G	G
POP23C_NA_6	-	G	G
POP23C_NA_8	-	A	A
POP23_AS_13	G	A	A
POP23_AS_2	G	A	A
POP23_AS_2-2	G	A	A
POP23_AS_5	G	A	A
POP23_AS_6	G	A	A
POP24_AS_1	G	A	A
POP24_AS_13	-	A	A
POP24_AS_2	-	A	A
POP24_AS_3	G	A	A
POP24_AS_4	-	A	A
POP24_NA_1	-	G	G
POP24_NA_10	-	R	R
POP24_NA_2	G	G	G
POP24_NA_3	-	G	G
POP24_NA_5	G	G	G
POP25_AS_1	-	A	A
POP25_AS_2	-	A	A
POP25_AS_3	-	A	A
POP25_AS_4	-	A	A
POP25_AS_5	-	A	A
POP26_AS_3	-	A	A
POP26_AS_4	-	A	A
POP26_AS_5	-	A	A
POP26_AS_6	-	A	A
POP26_NA_1	-	G	G
POP26_NA_2	-	G	G
POP26_NA_3	-	-	-
POP26_NA_4	G	-	-
POP26_NA_5	-	-	-
POP27_AS_1	-	A	A
POP27_AS_3	A	A	A
POP27_AS_5	-	A	A
POP27_AS_6	A	A	A
POP27_NA_2	-	A	A
POP27_NA_3	-	G	G
POP27_NA_4	G	A	A
POP27_NA_5	-	G	G
POP27_NA_6	-	-	-
POP28_AS_1	G	A	A
POP28_AS_2	-	A	A
POP28_AS_3	G	A	A
POP28_AS_4	G	A	A
POP28_AS_5	-	A	A
POP28_NA_2	-	A	A
POP28_NA_4	G	R	R
POP28_NA_8	-	A	A
POP29_AS_1	-	A	A
POP29_AS_2	-	A	A
POP29_AS_3	-	A	A
POP29_AS_4	-	A	A
POP29_AS_5	-	A	A
POP2_AF_2	-	A	A
POP2_AF_3	G	R	R
POP2_AF_7	-	A	A
POP2_AF_8	-	R	R
POP2_AF_9	-	A	A
POP2_AS_1	-	A	A
POP2_AS_11	-	A	A
POP2_AS_36	-	A	A
POP2_AS_4	-	A	A
POP2_AS_5	A	A	A
POP2_EU_21	-	-	-
POP2_EU_22	-	G	G
POP2_EU_24	-	A	A
POP2_EU_26	G	G	G
POP2_EU_3	-	G	G
POP2_NA_26	-	-	-
POP2_OC_1	-	G	G
POP2_OC_4	-	R	R
POP2_OC_5	-	G	G
POP2_OC_6	-	A	A
POP2_OC_8	G	A	A
POP2_SA_12	-	A	A
POP2_SA_2	G	A	A
POP2_SA_24	-	A	A
POP2_SA_25	-	A	A
POP2_SA_7	G	A	A
POP30_AS_1	-	A	A
POP30_AS_3	-	A	A
POP30_AS_5	-	A	A
POP30_AS_6	-	A	A
POP31_AS_1	G	A	A
POP31_AS_3	G	A	A
POP31_AS_5	-	A	A
POP31_AS_7	G	A	A
POP31_AS_8	-	A	A
POP32_AS_1	-	A	A
POP32_AS_3	-	A	A
POP32_AS_4	-	A	A
POP32_AS_5	-	A	A
POP33_AS_2	-	A	A
POP33_AS_4	-	A	A
POP33_AS_6	-	A	A
POP34_AS_1	G	A	A
POP34_AS_3	-	A	A
POP34_AS_5	G	A	A
POP34_AS_6	-	A	A
POP34_AS_7	G	A	A
POP35_AS_1	-	A	A
POP35_AS_2	-	A	A
POP35_AS_3	-	A	A
POP35_AS_5	-	A	A
POP35_AS_6	-	A	A
POP36_AS_1	-	A	A
POP36_AS_2	-	A	A
POP36_AS_3	-	A	A
POP36_AS_4	-	A	A
POP36_AS_5	G	A	A
POP37_AS_1	G	A	A
POP37_AS_2	-	A	A
POP37_AS_3	G	A	A
POP37_AS_4	-	A	A
POP37_AS_6	-	A	A
POP38_AS_1	-	A	A
POP38_AS_2	-	A	A
POP38_AS_4	G	A	A
POP38_AS_5	G	G	G
POP38_AS_6	G	A	A
POP39_AS_1	-	A	A
POP39_AS_4	-	-	-
POP39_AS_4-2	-	A	A
POP39_AS_7	-	A	A
POP39_AS_8	G	A	A
POP3_AF_1	-	A	A
POP3_AF_1-2	G	A	A
POP3_AF_10	-	A	A
POP3_AF_4	G	A	A
POP3_AF_9	G	A	A
POP3_AS_1	-	A	A
POP3_AS_2	-	A	A
POP3_AS_2-2	-	A	A
POP3_AS_3	-	R	R
POP3_AS_5	-	A	A
POP3_NA_1	-	G	G
POP3_NA_3	-	G	G
POP3_NA_4	-	G	G
POP3_NA_6	G	G	G
POP3_NA_7	-	G	G
POP3_OC_1	-	G	G
POP3_OC_10	-	R	R
POP3_OC_4	G	R	R
POP3_OC_7	-	G	G
POP3_OC_8	-	R	R
POP3_SA_3	-	-	-
POP3_SA_4	-	-	-
POP3_SA_5	-	A	A
POP3_SA_7	-	-	-
POP3_SA_8	-	A	A
POP40_AS_2	-	A	A
POP40_AS_3	G	A	A
POP40_AS_3-2	G	A	A
POP40_AS_4	-	A	A
POP40_AS_5	-	A	A
POP41_AS_1	-	A	A
POP41_AS_2	-	A	A
POP41_AS_3	-	A	A
POP41_AS_4	-	A	A
POP41_AS_5	-	A	A
POP42_AS_3	-	A	A
POP42_AS_5	-	-	-
POP42_AS_7	-	-	-
POP4_AF_1	G	R	R
POP4_AF_2	-	G	G
POP4_AF_4-2	-	G	G
POP4_AF_4-3	-	-	-
POP4_AF_5	-	-	-
POP4_AF_7	-	G	G
POP4_AS_1	-	A	A
POP4_AS_3	-	A	A
POP4_AS_6	-	A	A
POP4_AS_7	-	A	A
POP4_AS_8	-	A	A
POP4_EU_1	-	G	G
POP4_EU_3	-	G	G
POP4_EU_4	-	-	-
POP4_EU_5	-	A	A
POP4_EU_6	-	G	G
POP4_NA_1	G	G	G
POP4_NA_21	-	-	-
POP4_NA_22	-	-	-
POP4_NA_5	G	G	G
POP4_NA_6	G	A	A
POP4_OC_22	-	A	A
POP4_OC_23	G	A	A
POP4_OC_24	-	G	G
POP4_OC_25	-	R	R
POP4_OC_9	-	G	G
POP4_SA_11	-	A	A
POP4_SA_29	-	A	A
POP4_SA_37	-	A	A
POP4_SA_39	G	A	A
POP4_SA_42	G	A	A
POP5_AS_2	-	A	A
POP5_AS_3	G	A	A
POP5_AS_5	G	-	-
POP5_AS_8	-	-	-
POP5_AS_9	G	A	A
POP5_NA_4	-	-	-
POP5_NA_5	-	-	-
POP5_NA_6	G	G	G
POP5_NA_7	-	A	A
POP5_NA_8	G	A	A
POP5_OC_1	-	R	R
POP5_OC_12	G	A	A
POP5_OC_2	-	A	A
POP5_OC_5	-	R	R
POP5_OC_9	-	-	-
POP5_SA_3	-	A	A
POP5_SA_5	G	A	A
POP5_SA_6	G	A	A
POP5_SA_6-2	G	A	A
POP5_SA_8	-	A	A
POP6_EU_2	-	G	G
POP6_EU_3	G	R	R
POP6_EU_4	G	G	G
POP6_EU_7	G	R	R
POP6_NA_1	-	-	-
POP6_NA_11	G	G	G
POP6_NA_12	-	-	-
POP6_NA_5	-	A	A
POP6_NA_6	G	-	-
POP6_SA_1	G	A	A
POP6_SA_11	G	A	A
POP6_SA_4	-	-	-
POP6_SA_6	G	A	A
POP6_SA_9	-	A	A
POP7_AF_1	G	A	A
POP7_AF_6	-	A	A
POP7_AF_7	G	A	A
POP7_AF_8	-	A	A
POP7_AF_9	-	A	A
POP7_AS_1	-	A	A
POP7_AS_22	-	-	-
POP7_AS_25	-	A	A
POP7_AS_3	-	-	-
POP7_AS_4	G	A	A
POP7_EU_3	G	G	G
POP7_EU_4	-	A	A
POP7_EU_6	-	A	A
POP7_EU_8	-	R	R
POP7_EU_9	G	G	G
POP7_NA_1	-	A	A
POP7_NA_1-2	-	A	A
POP7_NA_21	-	A	A
POP7_NA_3	-	A	A
POP7_NA_7	-	-	-
POP7_OC_21	-	R	R
POP7_OC_22	-	G	G
POP7_OC_5	G	G	G
POP7_OC_6	-	G	G
POP7_OC_7	-	-	-
POP7_SA_11	G	A	A
POP7_SA_32	G	A	A
POP7_SA_34	-	A	A
POP7_SA_36	-	A	A
POP7_SA_9	G	A	A
POP8_AF_10	-	A	A
POP8_AF_2	G	A	A
POP8_AF_3	G	R	R
POP8_AF_7	-	R	R
POP8_AF_9	-	A	A
POP8_AS_2	G	G	G
POP8_AS_4	-	A	A
POP8_AS_5	-	A	A
POP8_AS_6	-	A	A
POP8_AS_9	-	A	A
POP8_EU_1	G	G	G
POP8_EU_2	-	-	-
POP8_EU_3	G	G	G
POP8_EU_5	-	A	A
POP8_EU_8	-	G	G
POP8_NA_11	-	A	A
POP8_NA_2	G	A	A
POP8_NA_3	-	A	A
POP8_NA_4	-	A	A
POP8_NA_7	-	A	A
POP8_OC_11	-	G	G
POP8_OC_2	-	A	A
POP8_OC_3	G	A	A
POP8_OC_4	-	G	G
POP8_SA_1	-	G	G
POP9_AF_2	-	A	A
POP9_AF_3	-	A	A
POP9_AF_4	G	A	A
POP9_AF_7	G	A	A
POP9_AF_8	G	A	A
POP9_AS_1	-	A	A
POP9_AS_2	-	R	R
POP9_AS_21	-	A	A
POP9_AS_3	G	A	A
POP9_EU_2	-	R	R
POP9_EU_6	G	A	A
POP9_EU_8	-	A	A
POP9_NA_10	G	G	G
POP9_NA_11	G	-	-
POP9_NA_3	-	G	G
POP9_NA_6	G	G	G
POP9_NA_9	-	-	-
POP9_SA_1	-	A	A
POP9_SA_2	-	A	A
POP9_SA_3	-	A	A
POP9_SA_3-2	-	A	A
POP9_SA_7	G	A	A
